# Supplementary material for: Comprehensive Analysis of LncRNA Reveals the Temporal-Specific Module of Goat Skeletal Muscle Development
Source: Int J Mol Sci. 2019 Aug 14;20(16):3950. doi: 10.3390/ijms20163950 (PMC6719106; doi:10.3390/ijms20163950)
Supplement: Supplementary file 1 [file ijms-20-03950-s001.zip]

Archive with 14 entries (13 files):
- supplyments/
- supplyments/Fig.sup 1.jpg
- supplyments/Fig.sup2.jpeg
- supplyments/Fig.sup3.jpg
- supplyments/Fig.sup4.jpg
- supplyments/Table S1.xlsx
- supplyments/Table S2.xlsx
- supplyments/Table S3.xlsx
- supplyments/Table S4.xlsx
- supplyments/Table S5.xls
- supplyments/Table S6.xlsx
- supplyments/Table S7.xlt
- supplyments/Table S8.xlsx
- supplyments/Table S9.xlsx
