# Supplementary material for: Comprehensive Analysis of LncRNA Reveals the Temporal-Specific Module of Goat Skeletal Muscle Development
Source: Int J Mol Sci. 2019 Aug 14;20(16):3950. doi: 10.3390/ijms20163950 (PMC6719106; doi:10.3390/ijms20163950)
Supplement: Supplementary file 1 [file ijms-20-03950-s001.zip › supplyments/Table S1.xlsx]

## Sheet: lncRNA and mRNA
Age	Sample name	Raw reads	Clean reads	Clean bases	Clean reads/Raw reads	Total mapped	Total mapped / Clean data	Multiple mapped	Multiple mapped / Clean data	Uniquely mapped
Fetal Age at 45	F45_1	105110082	101147136	15.17G	0.962297	98346683	0.9723	6881377	0.068	91465306 (90.43%)
	F45_2	92427406	89683928	13.45G	0.970317	87164291	0.9719	5964214	0.0665	81200077 (90.54%)
	F45_3	125423544	121384630	18.21G	0.967798	118110392	0.973	6710530	0.0553	111399862 (91.77%)
Fetal Age at 65	F65_1	113222324	108622370	16.29G	0.959372	105619324	0.9724	14725841	0.1356	90893483 (83.68%)
	F65_2	113618732	111845042	16.78G	0.984389	108690083	0.9718	14840767	0.1327	93849316 (83.91%)
	F65_3	100642890	99058680	14.86G	0.984259	95532691	0.9644	10551372	0.1065	84981319 (85.79%)
Fetal Age at 90	F90_1	112573324	108748226	16.31G	0.966021	103158945	0.9486	14313397	0.1316	88845548 (81.7%)
	F90_2	116096192	113066160	16.96G	0.973901	107499376	0.9508	16148388	0.1428	91350988 (80.79%)
	F90_3	112573342	109399884	16.41G	0.97181	104006002	0.9507	15501920	0.1417	88504082 (80.9%)
Fetal Age at 120	F120_1	131967922	125394880	18.81G	0.950192	117343699	0.9358	25007657	0.1994	92336042 (73.64%)
	F120_2	141972222	134883288	20.23G	0.950068	126825891	0.9403	25749649	0.1909	101076242 (74.94%)
	F120_3	137966006	130250332	19.54G	0.944076	119719570	0.9191	30498157	0.2342	89221413 (68.5%)
Fetal Age at 135	F135_1	123829972	119094952	17.86G	0.961762	109434262	0.9189	17515163	0.1471	91919099 (77.18%)
	F135_2	105265248	101415428	15.21G	0.963427	94887820	0.9356	12636583	0.1246	82251237 (81.1%)
	F135_3	100599614	98938758	14.84G	0.98349	93167815	0.9417	10093330	0.102	83074485 (83.97%)
Postnatal Stage of 24h	B1_1	98052418	95900594	14.39G	0.978054	91731780	0.9565	10144955	0.1058	81586825 (85.07%)
	B1_2	119664114	117177966	17.58G	0.979224	108144455	0.9229	18566054	0.1584	89578401 (76.45%)
	B1_3	109475018	106187050	15.93G	0.969966	101089020	0.952	9471690	0.0892	91617330 (86.28%)
Postnatal Stage of 90 days	B90_1	112320348	106533670	15.98G	0.948481	102214795	0.9595	10086478	0.0947	92128317 (86.48%)
	B90_2	99690666	95575952	14.34G	0.958725	91415648	0.9565	9383495	0.0982	82032153 (85.83%)
	B90_3	101343064	95959820	14.39G	0.946881	92284064	0.9617	9305168	0.097	82978896 (86.47%)
					0.965453

## Sheet: miRNA
Age	Sample name	Raw_reads	Raw Bases	clean reads	clean reads/Raw_reads	Total sRNA	Mapped sRNA	Total sRNA/ Mapped sRNA
Fetal Age at 45	F45_1	15426452	0.771G	15266408	0.9896	14638935	14092047	0.9626
	F45_2	14989003	0.749G	14489401	0.9667	13984015	13313522	0.9521
	F45_3	15858768	0.793G	15674270	0.9884	14939128	14361221	0.9613
Fetal Age at 65	F65_1	13703367	0.685G	13326833	0.9725	13024616	12343535	0.9477
	F65_2	15200311	0.760G	14786507	0.9728	14303333	13462011	0.9412
	F65_3	14117696	0.706G	13935522	0.9871	13619194	12933688	0.9497
Fetal Age at 90	F90_1	13446610	0.672G	13235357	0.9843	12727139	12123770	0.9526
	F90_2	14994162	0.750G	14803313	0.9873	14413816	13202532	0.916
	F90_3	14079936	0.704G	13901937	0.9874	13521499	12787140	0.9457
Fetal Age at 120	F120_1	14677365	0.734G	14559500	0.992	14436050	13399163	0.9282
	F120_2	14121947	0.706G	13966128	0.989	13862835	12714988	0.9172
	F120_3	11725831	0.586G	11471950	0.9783	11389904	9635743	0.846
Fetal Age at 135	F135_1	11408468	0.570G	11225035	0.9839	10955402	10161609	0.9275
	F135_2	12794761	0.640G	12651048	0.9888	12537668	11459702	0.914
	F135_3	11588901	0.579G	11432407	0.9865	11308041	10368827	0.9169
Postnatal Stage of 24h	B1_1	14349031	0.717G	14202890	0.9898	14144938	13400065	0.9473
	B1_2	12025184	0.601G	11885214	0.9884	11780596	10933262	0.9281
	B1_3	13179677	0.659G	13055480	0.9906	12990169	12214184	0.9403
Postnatal Stage of 90 days	B90_1	12589908	0.629G	12180300	0.9675	12045444	10974636	0.9111
	B90_2	10217979	0.511G	9933815	0.9722	9819883	8858264	0.9021
	B90_3	11098792	0.555G	10813170	0.9743	10681562	9839667	0.9212
