# Supplementary material for: Comprehensive Analysis of LncRNA Reveals the Temporal-Specific Module of Goat Skeletal Muscle Development
Source: Int J Mol Sci. 2019 Aug 14;20(16):3950. doi: 10.3390/ijms20163950 (PMC6719106; doi:10.3390/ijms20163950)
Supplement: Supplementary file 1 [file ijms-20-03950-s001.zip › supplyments/Table S2.xlsx]

## Sheet: lncRNA
lncRNA_ID	lncRNA_Gene_ID	Gene_Type	Status	Chromosome	Start	End	Strand	Exon_number	Length	ORF
LNC_015028	XLOC_289186	lincRNA	lncRNA	NW_017214180.1	2536	4638	+	2	1706	97
LNC_015029	XLOC_289207	lincRNA	lncRNA	NW_017214236.1	11667	18536	+	3	283	94
LNC_015026	XLOC_289092	lincRNA	lncRNA	NW_017213846.1	8892	11779	+	2	2238	93
LNC_015027	XLOC_289145	lincRNA	lncRNA	NW_017213982.1	990	1758	+	2	385	90
LNC_015024	XLOC_289016	lincRNA	lncRNA	NW_017213573.1	6033	13658	-	3	207	68
LNC_015025	XLOC_289091	lincRNA	lncRNA	NW_017213846.1	3854	6543	+	2	1584	76
LNC_015022	XLOC_288911	lincRNA	lncRNA	NW_017213189.1	6075	12907	+	2	357	84
LNC_015023	XLOC_289002	intronic_lncRNA	lncRNA	NW_017213522.1	6044	12710	+	2	477	158
LNC_015020	XLOC_288880	intronic_lncRNA	lncRNA	NW_017213116.1	1502	11465	+	2	473	157
LNC_015021	XLOC_288899	lincRNA	lncRNA	NW_017213182.1	4258	22771	+	4	1715	317
LNC_003902	XLOC_078130	intronic_lncRNA	lncRNA	NC_030813.1	102065671	102070197	-	3	240	79
LNC_003903	XLOC_078131	intronic_lncRNA	lncRNA	NC_030813.1	102073351	102095924	-	3	289	96
LNC_003900	XLOC_078079	intronic_lncRNA	lncRNA	NC_030813.1	101061965	101215678	-	2	239	53
LNC_003901	XLOC_078129	intronic_lncRNA	lncRNA	NC_030813.1	102035816	102065425	-	7	1152	355
LNC_003906	XLOC_078139	intronic_lncRNA	lncRNA	NC_030813.1	102296611	102395588	-	3	294	64
LNC_003907	XLOC_078139	intronic_lncRNA	lncRNA	NC_030813.1	102354100	102395590	-	2	284	69
LNC_003904	XLOC_078132	intronic_lncRNA	lncRNA	NC_030813.1	102104765	102123501	-	9	1275	424
LNC_003905	XLOC_078133	intronic_lncRNA	lncRNA	NC_030813.1	102124517	102148266	-	9	1156	385
LNC_008011	XLOC_162140	lincRNA	lncRNA	NC_030821.1	69529399	69536478	+	2	631	46
LNC_008010	XLOC_162139	lincRNA	lncRNA	NC_030821.1	69450689	69451133	+	2	258	86
LNC_003908	XLOC_078140	intronic_lncRNA	lncRNA	NC_030813.1	102462626	102478512	-	3	1396	408
LNC_003909	XLOC_078153	intronic_lncRNA	lncRNA	NC_030813.1	102764301	102800996	-	8	1711	377
LNC_008015	XLOC_162241	lincRNA	lncRNA	NC_030821.1	70234852	70237279	+	3	525	70
LNC_008014	XLOC_162182	lincRNA	lncRNA	NC_030821.1	69738927	69741215	+	2	235	34
LNC_008017	XLOC_162273	lincRNA	lncRNA	NC_030821.1	70482860	70485465	+	4	560	95
LNC_008016	XLOC_162252	lincRNA	lncRNA	NC_030821.1	70402547	70405529	+	2	1571	141
LNC_000256	XLOC_006175	intronic_lncRNA	lncRNA	NC_030808.1	135414236	135428111	+	5	2984	313
LNC_013113	XLOC_249292	intronic_lncRNA	lncRNA	NC_030832.1	42366657	42371745	-	3	345	115
LNC_012926	XLOC_247163	intronic_lncRNA	lncRNA	NC_030832.1	162319	166600	-	4	575	169
LNC_014199	XLOC_271581	intronic_lncRNA	lncRNA	NC_030836.1	50423974	50441327	-	7	7411	505
LNC_014198	XLOC_271556	intronic_lncRNA	lncRNA	NC_030836.1	49747525	49755065	-	4	6720	335
LNC_014195	XLOC_271545	intronic_lncRNA	lncRNA	NC_030836.1	49515683	49532193	-	7	833	239
LNC_014194	XLOC_271538	intronic_lncRNA	lncRNA	NC_030836.1	49364562	49366699	-	2	246	81
LNC_014197	XLOC_271550	intronic_lncRNA	lncRNA	NC_030836.1	49649249	49700672	-	15	2352	392
LNC_014196	XLOC_271549	intronic_lncRNA	lncRNA	NC_030836.1	49596753	49640671	-	23	2820	860
LNC_014191	XLOC_271523	intronic_lncRNA	lncRNA	NC_030836.1	48563679	48587246	-	15	1416	419
LNC_014190	XLOC_271521	intronic_lncRNA	lncRNA	NC_030836.1	48547259	48550484	-	2	616	101
LNC_014193	XLOC_271523	intronic_lncRNA	lncRNA	NC_030836.1	48563679	48589907	-	17	2614	517
LNC_014192	XLOC_271523	intronic_lncRNA	lncRNA	NC_030836.1	48563679	48589907	-	16	2503	480
LNC_012690	XLOC_243912	lincRNA	lncRNA	NC_030831.1	45580244	45582587	-	2	1287	102
LNC_012691	XLOC_243912	antisense_lncRNA	lncRNA	NC_030831.1	45599868	45603087	-	2	2430	181
LNC_012692	XLOC_243931	intronic_lncRNA	lncRNA	NC_030831.1	46109412	46116288	-	4	421	139
LNC_012693	XLOC_243932	intronic_lncRNA	lncRNA	NC_030831.1	46117598	46121117	-	5	355	108
LNC_012694	XLOC_243939	intronic_lncRNA	lncRNA	NC_030831.1	46165178	46233402	-	3	1404	294
LNC_012695	XLOC_243945	intronic_lncRNA	lncRNA	NC_030831.1	46415777	46416540	-	2	295	94
LNC_012696	XLOC_244038	antisense_lncRNA	lncRNA	NC_030831.1	48646974	48648429	-	2	322	92
LNC_012697	XLOC_244064	intronic_lncRNA	lncRNA	NC_030831.1	49397538	49403150	-	3	317	105
LNC_012698	XLOC_244115	antisense_lncRNA	lncRNA	NC_030831.1	50482161	50484380	-	2	391	76
LNC_012699	XLOC_244135	intronic_lncRNA	lncRNA	NC_030831.1	50687634	50783099	-	13	3805	554
LNC_009715	XLOC_195174	lincRNA	lncRNA	NC_030825.1	32251761	32342887	+	3	424	102
LNC_000109	XLOC_002920	intronic_lncRNA	lncRNA	NC_030808.1	69728080	69753949	+	4	1238	194
LNC_000108	XLOC_002918	intronic_lncRNA	lncRNA	NC_030808.1	69657095	69708629	+	12	1771	410
LNC_009714	XLOC_195174	lincRNA	lncRNA	NC_030825.1	32251761	32342887	+	3	589	102
LNC_000103	XLOC_002908	antisense_lncRNA	lncRNA	NC_030808.1	69216518	69220041	+	2	430	100
LNC_000102	XLOC_002907	intronic_lncRNA	lncRNA	NC_030808.1	69196830	69214401	+	4	240	79
LNC_000101	XLOC_002890	lincRNA	lncRNA	NC_030808.1	67953697	67984071	+	2	214	70
LNC_000100	XLOC_002847	intronic_lncRNA	lncRNA	NC_030808.1	66901571	66902039	+	2	233	77
LNC_000107	XLOC_002918	intronic_lncRNA	lncRNA	NC_030808.1	69656702	69708629	+	14	2293	453
LNC_000106	XLOC_002914	intronic_lncRNA	lncRNA	NC_030808.1	69493389	69586758	+	6	745	131
LNC_000105	XLOC_002914	intronic_lncRNA	lncRNA	NC_030808.1	69447188	69586758	+	9	3729	808
LNC_000104	XLOC_002910	intronic_lncRNA	lncRNA	NC_030808.1	69221841	69227237	+	2	217	72
LNC_008019	XLOC_162273	lincRNA	lncRNA	NC_030821.1	70483602	70485465	+	3	565	79
LNC_009716	XLOC_195207	lincRNA	lncRNA	NC_030825.1	33163023	33181510	+	4	282	81
LNC_012713	XLOC_244547	lincRNA	lncRNA	NC_030831.1	57059550	57063361	-	2	531	89
LNC_008018	XLOC_162273	lincRNA	lncRNA	NC_030821.1	70482877	70485465	+	3	1252	201
LNC_009711	XLOC_194983	intronic_lncRNA	lncRNA	NC_030825.1	27657204	27660405	+	2	2123	127
LNC_014041	XLOC_269087	intronic_lncRNA	lncRNA	NC_030836.1	4544594	4612164	-	14	2538	415
LNC_009710	XLOC_194953	lincRNA	lncRNA	NC_030825.1	27352535	27353128	+	2	484	58
LNC_014040	XLOC_269087	lincRNA	lncRNA	NC_030836.1	4544594	4591375	-	4	733	93
LNC_009713	XLOC_194988	antisense_lncRNA	lncRNA	NC_030825.1	27811943	27818583	+	2	1695	195
LNC_014047	XLOC_269337	intronic_lncRNA	lncRNA	NC_030836.1	8470858	8511335	-	3	212	70
LNC_009712	XLOC_194986	intronic_lncRNA	lncRNA	NC_030825.1	27696984	27732549	+	7	770	183
LNC_011034	XLOC_212197	intronic_lncRNA	lncRNA	NC_030827.1	41919429	41930679	+	5	916	305
LNC_013170	XLOC_250287	intronic_lncRNA	lncRNA	NC_030833.1	19065469	19075088	+	4	235	78
LNC_014045	XLOC_269225	intronic_lncRNA	lncRNA	NC_030836.1	6957228	6997630	-	2	436	131
LNC_011036	XLOC_212208	intronic_lncRNA	lncRNA	NC_030827.1	42153830	42202361	+	7	1408	469
LNC_014519	XLOC_279120	lincRNA	lncRNA	NW_017189517.1	35155177	35157262	+	2	426	49
LNC_012153	XLOC_233801	intronic_lncRNA	lncRNA	NC_030830.1	21679810	21682071	+	3	1119	373
LNC_008851	XLOC_179212	lincRNA	lncRNA	NC_030823.1	42544198	42557777	+	3	741	84
LNC_008998	XLOC_181619	intronic_lncRNA	lncRNA	NC_030823.1	4474827	4562425	-	3	590	122
LNC_008013	XLOC_162182	lincRNA	lncRNA	NC_030821.1	69738833	69741215	+	2	391	50
LNC_008447	XLOC_171441	lincRNA	lncRNA	NC_030822.1	49279392	49333542	+	2	748	116
LNC_011259	XLOC_218552	intronic_lncRNA	lncRNA	NC_030828.1	20909460	20911769	+	4	429	142
LNC_011258	XLOC_218538	lincRNA	lncRNA	NC_030828.1	20816325	20854485	+	3	1034	133
LNC_008012	XLOC_162182	lincRNA	lncRNA	NC_030821.1	69716409	69741215	+	2	1034	106
LNC_011251	XLOC_218465	lincRNA	lncRNA	NC_030828.1	19325092	19337741	+	3	247	76
LNC_011250	XLOC_218435	lincRNA	lncRNA	NC_030828.1	18828134	18841917	+	2	393	63
LNC_011253	XLOC_218510	intronic_lncRNA	lncRNA	NC_030828.1	20376083	20378046	+	3	542	180
LNC_011252	XLOC_218490	intronic_lncRNA	lncRNA	NC_030828.1	20004543	20006644	+	2	229	76
LNC_011255	XLOC_218538	intronic_lncRNA	lncRNA	NC_030828.1	20774332	20791557	+	5	898	210
LNC_011254	XLOC_218522	intronic_lncRNA	lncRNA	NC_030828.1	20588354	20597116	+	6	1922	233
LNC_011257	XLOC_218538	lincRNA	lncRNA	NC_030828.1	20816325	20852998	+	3	2795	135
LNC_011256	XLOC_218538	lincRNA	lncRNA	NC_030828.1	20791672	20854485	+	5	858	140
LNC_010029	XLOC_200981	intronic_lncRNA	lncRNA	NC_030825.1	45862668	45872181	-	2	245	79
LNC_010028	XLOC_200980	intronic_lncRNA	lncRNA	NC_030825.1	45853960	45855601	-	3	485	161
LNC_012152	XLOC_233801	intronic_lncRNA	lncRNA	NC_030830.1	21679810	21681009	+	3	246	82
LNC_010021	XLOC_200860	intronic_lncRNA	lncRNA	NC_030825.1	44019808	44028690	-	2	439	139
LNC_010020	XLOC_200860	intronic_lncRNA	lncRNA	NC_030825.1	44019808	44021519	-	2	246	81
LNC_010023	XLOC_200864	intronic_lncRNA	lncRNA	NC_030825.1	44254940	44265873	-	6	1000	139
LNC_010022	XLOC_200863	intronic_lncRNA	lncRNA	NC_030825.1	44139735	44157150	-	6	921	205
LNC_010025	XLOC_200911	antisense_lncRNA	lncRNA	NC_030825.1	45251442	45260507	-	2	419	72
LNC_008996	XLOC_181614	intronic_lncRNA	lncRNA	NC_030823.1	4248693	4249642	-	2	232	77
LNC_010027	XLOC_200980	intronic_lncRNA	lncRNA	NC_030825.1	45853960	45855501	-	4	446	148
LNC_010026	XLOC_200937	lincRNA	lncRNA	NC_030825.1	45383936	45445386	-	3	317	84
LNC_012794	XLOC_245878	intronic_lncRNA	lncRNA	NC_030832.1	18923661	18926179	+	2	711	65
LNC_004275	XLOC_085200	intronic_lncRNA	lncRNA	NC_030814.1	104673811	104684906	+	6	661	117
LNC_008997	XLOC_181619	intronic_lncRNA	lncRNA	NC_030823.1	4474827	4482754	-	4	1605	208
LNC_007218	XLOC_146455	intronic_lncRNA	lncRNA	NC_030819.1	50893185	50902852	-	4	451	117
LNC_004274	XLOC_085194	intronic_lncRNA	lncRNA	NC_030814.1	104543587	104564890	+	8	3038	1012
LNC_014301	XLOC_273862	intronic_lncRNA	lncRNA	NW_017189516.1	51243629	51250204	+	2	241	80
LNC_007219	XLOC_146471	intronic_lncRNA	lncRNA	NC_030819.1	51347669	51364424	-	2	233	77
LNC_010203	XLOC_202754	intronic_lncRNA	lncRNA	NC_030826.1	5280435	5310939	+	7	1644	252
LNC_012151	XLOC_233798	intronic_lncRNA	lncRNA	NC_030830.1	21646786	21653857	+	10	1896	632
LNC_010202	XLOC_202646	lincRNA	lncRNA	NC_030826.1	2404401	2430978	+	2	217	49
LNC_010205	XLOC_202901	intronic_lncRNA	lncRNA	NC_030826.1	7332023	7337211	+	2	231	76
LNC_010204	XLOC_202781	intronic_lncRNA	lncRNA	NC_030826.1	5705407	5707466	+	2	572	93
LNC_014854	XLOC_285547	intronic_lncRNA	lncRNA	NW_017189962.1	357207	359921	+	3	1089	194
LNC_009135	XLOC_183968	intronic_lncRNA	lncRNA	NC_030823.1	49703339	49713488	-	17	1987	640
LNC_014856	XLOC_285547	intronic_lncRNA	lncRNA	NW_017189962.1	387767	388765	+	3	593	184
LNC_014857	XLOC_285574	intronic_lncRNA	lncRNA	NW_017189962.1	502408	542716	+	3	913	232
LNC_014850	XLOC_285524	intronic_lncRNA	lncRNA	NW_017189962.1	87872	99158	+	13	1488	365
LNC_010207	XLOC_202939	intronic_lncRNA	lncRNA	NC_030826.1	8274431	8302610	+	11	3125	432
LNC_014852	XLOC_285529	intronic_lncRNA	lncRNA	NW_017189962.1	168806	177150	+	4	520	173
LNC_009134	XLOC_183967	intronic_lncRNA	lncRNA	NC_030823.1	49681718	49690499	-	12	1759	586
LNC_007212	XLOC_146429	intronic_lncRNA	lncRNA	NC_030819.1	50297184	50304551	-	5	655	213
LNC_010206	XLOC_202907	intronic_lncRNA	lncRNA	NC_030826.1	7376825	7377672	+	3	250	82
LNC_014858	XLOC_285577	lincRNA	lncRNA	NW_017189962.1	551612	558034	+	3	228	58
LNC_009137	XLOC_183970	intronic_lncRNA	lncRNA	NC_030823.1	49717006	49722882	-	4	337	112
LNC_007213	XLOC_146430	intronic_lncRNA	lncRNA	NC_030819.1	50362163	50387863	-	3	360	119
LNC_012150	XLOC_233797	intronic_lncRNA	lncRNA	NC_030830.1	21641624	21645443	+	3	3529	170
LNC_010209	XLOC_202996	antisense_lncRNA	lncRNA	NC_030826.1	8907135	8910438	+	2	1939	333
LNC_009136	XLOC_183970	intronic_lncRNA	lncRNA	NC_030823.1	49717006	49722852	-	5	365	103
LNC_007379	XLOC_149797	intronic_lncRNA	lncRNA	NC_030820.1	25042098	25143374	+	9	2061	263
LNC_007378	XLOC_149766	lincRNA	lncRNA	NC_030820.1	24195791	24196117	+	2	295	43
LNC_010208	XLOC_202939	intronic_lncRNA	lncRNA	NC_030826.1	8274431	8359794	+	11	3370	432
LNC_007375	XLOC_149421	lincRNA	lncRNA	NC_030820.1	19284985	19285699	+	2	279	68
LNC_007374	XLOC_149376	lincRNA	lncRNA	NC_030820.1	18396852	18399629	+	3	594	101
LNC_007377	XLOC_149513	intronic_lncRNA	lncRNA	NC_030820.1	22457032	22557303	+	8	679	226
LNC_007376	XLOC_149512	intronic_lncRNA	lncRNA	NC_030820.1	22370505	22456941	+	5	809	240
LNC_007371	XLOC_149352	antisense_lncRNA	lncRNA	NC_030820.1	17575429	17610657	+	2	399	133
LNC_007370	XLOC_149351	intronic_lncRNA	lncRNA	NC_030820.1	17544273	17556862	+	3	815	108
LNC_007373	XLOC_149376	lincRNA	lncRNA	NC_030820.1	18396852	18399629	+	3	535	86
LNC_007372	XLOC_149352	intronic_lncRNA	lncRNA	NC_030820.1	17599759	17610657	+	2	400	116
LNC_000819	XLOC_017707	lincRNA	lncRNA	NC_030809.1	29903931	29908954	+	2	561	86
LNC_000818	XLOC_017683	intronic_lncRNA	lncRNA	NC_030809.1	29517795	29545298	+	11	1417	320
LNC_001432	XLOC_030207	intronic_lncRNA	lncRNA	NC_030810.1	4184112	4185253	+	3	337	71
LNC_001433	XLOC_030242	lincRNA	lncRNA	NC_030810.1	4697195	4702201	+	3	690	94
LNC_001434	XLOC_030288	intronic_lncRNA	lncRNA	NC_030810.1	6151414	6152843	+	2	218	72
LNC_001435	XLOC_030345	intronic_lncRNA	lncRNA	NC_030810.1	7631057	7653981	+	13	1764	470
LNC_001436	XLOC_030350	intronic_lncRNA	lncRNA	NC_030810.1	7820605	7834455	+	7	912	243
LNC_001437	XLOC_030357	intronic_lncRNA	lncRNA	NC_030810.1	7921315	7933967	+	3	227	75
LNC_000811	XLOC_017627	intronic_lncRNA	lncRNA	NC_030809.1	28617692	28618135	+	2	235	78
LNC_000810	XLOC_017627	intronic_lncRNA	lncRNA	NC_030809.1	28616479	28617035	+	2	307	101
LNC_000813	XLOC_017631	lincRNA	lncRNA	NC_030809.1	28653620	28662042	+	2	584	106
LNC_000812	XLOC_017630	intronic_lncRNA	lncRNA	NC_030809.1	28651184	28653504	+	3	1946	154
LNC_000815	XLOC_017658	intronic_lncRNA	lncRNA	NC_030809.1	29112928	29129857	+	2	674	154
LNC_000814	XLOC_017635	intronic_lncRNA	lncRNA	NC_030809.1	28677868	28683174	+	9	2600	575
LNC_000817	XLOC_017678	antisense_lncRNA	lncRNA	NC_030809.1	29436147	29439754	+	2	462	150
LNC_000816	XLOC_017677	lincRNA	lncRNA	NC_030809.1	29433023	29433452	+	2	241	51
LNC_006112	XLOC_124603	intronic_lncRNA	lncRNA	NC_030817.1	42120202	42175846	-	3	386	128
LNC_011648	XLOC_225139	lincRNA	lncRNA	NC_030828.1	67244186	67266257	-	2	1342	147
LNC_006113	XLOC_124636	intronic_lncRNA	lncRNA	NC_030817.1	42460504	42472142	-	4	591	165
LNC_011646	XLOC_225139	intronic_lncRNA	lncRNA	NC_030828.1	67226420	67275704	-	16	5367	432
LNC_011647	XLOC_225139	lincRNA	lncRNA	NC_030828.1	67231709	67266251	-	4	525	122
LNC_011644	XLOC_225139	lincRNA	lncRNA	NC_030828.1	67226420	67266257	-	4	1547	168
LNC_011645	XLOC_225139	intronic_lncRNA	lncRNA	NC_030828.1	67226420	67275704	-	14	5060	432
LNC_011642	XLOC_225139	lincRNA	lncRNA	NC_030828.1	67226420	67266236	-	4	998	206
LNC_006110	XLOC_124542	intronic_lncRNA	lncRNA	NC_030817.1	40999324	41103187	-	10	1347	229
LNC_011640	XLOC_225126	intronic_lncRNA	lncRNA	NC_030828.1	67116606	67116947	-	2	232	77
LNC_011641	XLOC_225127	intronic_lncRNA	lncRNA	NC_030828.1	67119813	67121935	-	3	304	101
LNC_004482	XLOC_090260	intronic_lncRNA	lncRNA	NC_030814.1	70876014	70889867	-	8	973	146
LNC_004483	XLOC_090260	intronic_lncRNA	lncRNA	NC_030814.1	70876014	70897378	-	13	1804	508
LNC_004480	XLOC_090260	intronic_lncRNA	lncRNA	NC_030814.1	70876014	70880165	-	3	327	109
LNC_004481	XLOC_090260	intronic_lncRNA	lncRNA	NC_030814.1	70876014	70886194	-	5	947	145
LNC_004486	XLOC_090280	intronic_lncRNA	lncRNA	NC_030814.1	71567597	71581863	-	2	426	142
LNC_004487	XLOC_090285	intronic_lncRNA	lncRNA	NC_030814.1	71621931	71629030	-	8	1026	251
LNC_004484	XLOC_090265	intronic_lncRNA	lncRNA	NC_030814.1	71310138	71316213	-	5	498	165
LNC_004485	XLOC_090280	antisense_lncRNA	lncRNA	NC_030814.1	71567597	71573901	-	2	391	130
LNC_006116	XLOC_124666	intronic_lncRNA	lncRNA	NC_030817.1	43716157	43749920	-	11	1834	599
LNC_004488	XLOC_090285	intronic_lncRNA	lncRNA	NC_030814.1	71621931	71629030	-	8	1530	386
LNC_004489	XLOC_090285	intronic_lncRNA	lncRNA	NC_030814.1	71621931	71629033	-	8	927	217
LNC_012156	XLOC_233824	lincRNA	lncRNA	NC_030830.1	21899744	21901908	+	3	336	92
LNC_013893	XLOC_266310	intronic_lncRNA	lncRNA	NC_030836.1	513495	542331	+	12	2261	673
LNC_006117	XLOC_124666	intronic_lncRNA	lncRNA	NC_030817.1	43719091	43733876	-	7	936	192
LNC_006035	XLOC_123084	intronic_lncRNA	lncRNA	NC_030817.1	11033108	11077525	-	5	906	256
LNC_006114	XLOC_124650	intronic_lncRNA	lncRNA	NC_030817.1	43298874	43351559	-	18	7062	938
LNC_006034	XLOC_123083	intronic_lncRNA	lncRNA	NC_030817.1	10970491	11022559	-	3	260	86
LNC_006115	XLOC_124665	intronic_lncRNA	lncRNA	NC_030817.1	43688598	43709012	-	7	875	277
LNC_006037	XLOC_123092	lincRNA	lncRNA	NC_030817.1	11339522	11351155	-	2	789	83
LNC_012874	XLOC_246729	antisense_lncRNA	lncRNA	NC_030832.1	36825398	36826917	+	2	1308	72
LNC_006036	XLOC_123085	intronic_lncRNA	lncRNA	NC_030817.1	11217824	11321549	-	6	395	131
LNC_006031	XLOC_123073	intronic_lncRNA	lncRNA	NC_030817.1	10527496	10531459	-	2	2038	114
LNC_012155	XLOC_233804	intronic_lncRNA	lncRNA	NC_030830.1	21705253	21706848	+	2	1498	197
LNC_006030	XLOC_123071	intronic_lncRNA	lncRNA	NC_030817.1	10362681	10405328	-	2	345	115
LNC_006033	XLOC_123078	intronic_lncRNA	lncRNA	NC_030817.1	10571112	10607189	-	9	2480	422
LNC_005035	XLOC_102281	lincRNA	lncRNA	NC_030815.1	43005506	43136136	-	3	533	84
LNC_006032	XLOC_123073	antisense_lncRNA	lncRNA	NC_030817.1	10527496	10572816	-	2	2130	103
LNC_007599	XLOC_154037	intronic_lncRNA	lncRNA	NC_030820.1	10868410	10888664	-	12	2479	404
LNC_007036	XLOC_141142	lincRNA	lncRNA	NC_030819.1	20833887	20870227	+	2	659	79
LNC_013030	XLOC_248298	intronic_lncRNA	lncRNA	NC_030832.1	24827881	24831144	-	3	210	70
LNC_013112	XLOC_249234	lincRNA	lncRNA	NC_030832.1	41687377	41689877	-	2	213	59
LNC_007037	XLOC_141645	lincRNA	lncRNA	NC_030819.1	29582415	29582683	+	2	240	43
LNC_007591	XLOC_153845	lincRNA	lncRNA	NC_030820.1	5180976	5184267	-	2	315	64
LNC_007590	XLOC_153787	lincRNA	lncRNA	NC_030820.1	4129933	4134767	-	2	217	59
LNC_007593	XLOC_153898	intronic_lncRNA	lncRNA	NC_030820.1	6490583	6521926	-	3	334	111
LNC_007592	XLOC_153897	intronic_lncRNA	lncRNA	NC_030820.1	6397396	6466474	-	6	946	314
LNC_007595	XLOC_154007	intronic_lncRNA	lncRNA	NC_030820.1	10375717	10389687	-	7	1159	244
LNC_007034	XLOC_141072	lincRNA	lncRNA	NC_030819.1	20643775	20847256	+	4	500	84
LNC_007597	XLOC_154022	intronic_lncRNA	lncRNA	NC_030820.1	10589792	10591784	-	2	206	68
LNC_007596	XLOC_154008	intronic_lncRNA	lncRNA	NC_030820.1	10400637	10403251	-	4	469	138
LNC_003289	XLOC_065223	intronic_lncRNA	lncRNA	NC_030812.1	64055433	64151224	-	33	4442	1193
LNC_003288	XLOC_065223	intronic_lncRNA	lncRNA	NC_030812.1	64055433	64151218	-	34	4457	1200
LNC_007035	XLOC_141072	lincRNA	lncRNA	NC_030819.1	20802364	20807787	+	2	472	71
LNC_009629	XLOC_193414	intronic_lncRNA	lncRNA	NC_030824.1	69190244	69201276	-	5	633	150
LNC_009628	XLOC_193412	intronic_lncRNA	lncRNA	NC_030824.1	69175644	69179328	-	3	512	89
LNC_009999	XLOC_200587	intronic_lncRNA	lncRNA	NC_030825.1	37634030	37637624	-	3	289	96
LNC_009998	XLOC_200586	intronic_lncRNA	lncRNA	NC_030825.1	37617082	37631588	-	7	771	256
LNC_003281	XLOC_065190	intronic_lncRNA	lncRNA	NC_030812.1	62925735	62933189	-	5	688	229
LNC_003280	XLOC_065187	intronic_lncRNA	lncRNA	NC_030812.1	62864678	62884141	-	11	1536	410
LNC_003283	XLOC_065197	intronic_lncRNA	lncRNA	NC_030812.1	63170481	63178606	-	4	415	112
LNC_003282	XLOC_065191	intronic_lncRNA	lncRNA	NC_030812.1	62938808	62951530	-	8	2125	438
LNC_003285	XLOC_065223	intronic_lncRNA	lncRNA	NC_030812.1	64055433	64081472	-	6	635	149
LNC_003284	XLOC_065211	intronic_lncRNA	lncRNA	NC_030812.1	63849714	63851990	-	3	604	103
LNC_003287	XLOC_065223	intronic_lncRNA	lncRNA	NC_030812.1	64055433	64151045	-	33	4243	1189
LNC_003286	XLOC_065223	intronic_lncRNA	lncRNA	NC_030812.1	64055433	64151012	-	31	4128	1205
LNC_008572	XLOC_173254	intronic_lncRNA	lncRNA	NC_030822.1	6863319	6900410	-	6	484	84
LNC_008573	XLOC_173255	intronic_lncRNA	lncRNA	NC_030822.1	7006006	7012825	-	5	485	123
LNC_008570	XLOC_173254	intronic_lncRNA	lncRNA	NC_030822.1	6862086	6876398	-	6	457	52
LNC_008571	XLOC_173254	intronic_lncRNA	lncRNA	NC_030822.1	6863319	6876398	-	4	307	59
LNC_008576	XLOC_173599	lincRNA	lncRNA	NC_030822.1	12386206	12394194	-	2	212	70
LNC_007030	XLOC_141029	antisense_lncRNA	lncRNA	NC_030819.1	18053054	18062059	+	3	1181	87
LNC_008574	XLOC_173297	intronic_lncRNA	lncRNA	NC_030822.1	7667121	7693891	-	2	427	141
LNC_008575	XLOC_173426	lincRNA	lncRNA	NC_030822.1	9220179	9244862	-	3	7313	204
LNC_013118	XLOC_249299	intronic_lncRNA	lncRNA	NC_030832.1	42490498	42492478	-	2	1646	98
LNC_008578	XLOC_173810	intronic_lncRNA	lncRNA	NC_030822.1	16172736	16186412	-	4	1209	198
LNC_007031	XLOC_141055	lincRNA	lncRNA	NC_030819.1	20404624	20407050	+	2	664	127
LNC_013119	XLOC_249301	lincRNA	lncRNA	NC_030832.1	42533334	42534581	-	2	1137	140
LNC_000741	XLOC_016560	intronic_lncRNA	lncRNA	NC_030809.1	10046412	10051537	+	2	2396	350
LNC_000740	XLOC_016550	intronic_lncRNA	lncRNA	NC_030809.1	9832462	9833355	+	2	330	110
LNC_000743	XLOC_016568	intronic_lncRNA	lncRNA	NC_030809.1	10096719	10097596	+	2	353	109
LNC_000742	XLOC_016567	intronic_lncRNA	lncRNA	NC_030809.1	10088773	10094512	+	4	675	224
LNC_000745	XLOC_016570	lincRNA	lncRNA	NC_030809.1	10162559	10166354	+	5	2084	170
LNC_000744	XLOC_016569	intronic_lncRNA	lncRNA	NC_030809.1	10104018	10154315	+	2	240	63
LNC_000747	XLOC_016573	intronic_lncRNA	lncRNA	NC_030809.1	10203407	10253230	+	6	918	229
LNC_000746	XLOC_016570	lincRNA	lncRNA	NC_030809.1	10162930	10166354	+	3	2418	190
LNC_000749	XLOC_016580	intronic_lncRNA	lncRNA	NC_030809.1	10302891	10306548	+	5	663	192
LNC_000748	XLOC_016574	intronic_lncRNA	lncRNA	NC_030809.1	10264729	10265754	+	3	218	72
LNC_005999	XLOC_122109	lincRNA	lncRNA	NC_030817.1	96611167	96680133	+	3	236	73
LNC_005998	XLOC_122091	intronic_lncRNA	lncRNA	NC_030817.1	96450989	96460643	+	3	281	93
LNC_011701	XLOC_226321	intronic_lncRNA	lncRNA	NC_030829.1	14062890	14094988	+	5	518	142
LNC_013036	XLOC_248352	antisense_lncRNA	lncRNA	NC_030832.1	26101350	26107000	-	2	733	78
LNC_002523	XLOC_050314	intronic_lncRNA	lncRNA	NC_030811.1	22046130	22063111	-	10	1413	336
LNC_002522	XLOC_050260	intronic_lncRNA	lncRNA	NC_030811.1	21156203	21181143	-	5	475	158
LNC_002521	XLOC_050225	antisense_lncRNA	lncRNA	NC_030811.1	20805392	20920778	-	2	13387	202
LNC_002520	XLOC_050025	intronic_lncRNA	lncRNA	NC_030811.1	19105028	19121492	-	3	237	78
LNC_002527	XLOC_050351	intronic_lncRNA	lncRNA	NC_030811.1	23415047	23697232	-	8	1547	236
LNC_002526	XLOC_050351	intronic_lncRNA	lncRNA	NC_030811.1	23415047	23697198	-	7	1377	195
LNC_002525	XLOC_050351	intronic_lncRNA	lncRNA	NC_030811.1	23415047	23697193	-	7	1420	180
LNC_002524	XLOC_050320	intronic_lncRNA	lncRNA	NC_030811.1	22221808	22226227	-	2	203	67
LNC_012845	XLOC_246511	intronic_lncRNA	lncRNA	NC_030832.1	32892446	32931873	+	3	465	154
LNC_007528	XLOC_152302	lincRNA	lncRNA	NC_030820.1	66550409	66553352	+	4	669	94
LNC_002529	XLOC_050364	intronic_lncRNA	lncRNA	NC_030811.1	23976974	23996424	-	2	262	87
LNC_002528	XLOC_050363	intronic_lncRNA	lncRNA	NC_030811.1	23904061	23975953	-	2	643	214
LNC_012841	XLOC_246422	intronic_lncRNA	lncRNA	NC_030832.1	29633493	29639726	+	4	366	121
LNC_012840	XLOC_246393	intronic_lncRNA	lncRNA	NC_030832.1	29182213	29226811	+	2	410	119
LNC_012843	XLOC_246507	intronic_lncRNA	lncRNA	NC_030832.1	32757614	32769269	+	4	318	106
LNC_007529	XLOC_152302	antisense_lncRNA	lncRNA	NC_030820.1	66550750	66579654	+	3	382	81
LNC_003133	XLOC_062809	lincRNA	lncRNA	NC_030812.1	23193675	23196655	-	2	1438	105
LNC_003132	XLOC_062809	lincRNA	lncRNA	NC_030812.1	23193675	23196633	-	3	503	72
LNC_003131	XLOC_062796	lincRNA	lncRNA	NC_030812.1	23108701	23122708	-	2	424	75
LNC_003130	XLOC_062791	antisense_lncRNA	lncRNA	NC_030812.1	23073661	23131208	-	3	351	116
LNC_003137	XLOC_062818	lincRNA	lncRNA	NC_030812.1	23600333	23600836	-	2	338	51
LNC_003136	XLOC_062812	lincRNA	lncRNA	NC_030812.1	23449863	23463223	-	2	240	80
LNC_003135	XLOC_062811	intronic_lncRNA	lncRNA	NC_030812.1	23233032	23423990	-	3	1108	220
LNC_003134	XLOC_062809	lincRNA	lncRNA	NC_030812.1	23193675	23196661	-	2	1357	105
LNC_003139	XLOC_062830	intronic_lncRNA	lncRNA	NC_030812.1	23788083	23807000	-	3	239	79
LNC_003138	XLOC_062829	intronic_lncRNA	lncRNA	NC_030812.1	23718938	23741957	-	2	274	76
LNC_013035	XLOC_248352	intronic_lncRNA	lncRNA	NC_030832.1	26101350	26106947	-	5	3204	275
LNC_009199	XLOC_184882	intronic_lncRNA	lncRNA	NC_030823.1	63192649	63209503	-	6	665	221
LNC_009198	XLOC_184881	intronic_lncRNA	lncRNA	NC_030823.1	63180416	63190121	-	2	220	73
LNC_008716	XLOC_176227	lincRNA	lncRNA	NC_030822.1	61105823	61132863	-	4	233	50
LNC_008717	XLOC_176241	lincRNA	lncRNA	NC_030822.1	61176842	61354240	-	3	545	74
LNC_005199	XLOC_105694	intronic_lncRNA	lncRNA	NC_030815.1	100674356	100678132	-	3	282	94
LNC_005198	XLOC_105654	antisense_lncRNA	lncRNA	NC_030815.1	100017269	100049563	-	3	446	128
LNC_008712	XLOC_176184	intronic_lncRNA	lncRNA	NC_030822.1	60180950	60200295	-	5	518	172
LNC_008713	XLOC_176185	intronic_lncRNA	lncRNA	NC_030822.1	60202288	60263092	-	4	708	143
LNC_008710	XLOC_176174	antisense_lncRNA	lncRNA	NC_030822.1	59992953	59995093	-	2	505	71
LNC_008711	XLOC_176179	intronic_lncRNA	lncRNA	NC_030822.1	60127509	60130995	-	3	1139	193
LNC_005193	XLOC_105571	intronic_lncRNA	lncRNA	NC_030815.1	98963638	99327238	-	8	542	180
LNC_005192	XLOC_105514	lincRNA	lncRNA	NC_030815.1	97910307	97936629	-	3	381	99
LNC_005191	XLOC_105429	intronic_lncRNA	lncRNA	NC_030815.1	96798261	96842938	-	11	2064	453
LNC_005190	XLOC_105429	intronic_lncRNA	lncRNA	NC_030815.1	96798261	96841503	-	10	3194	453
LNC_005197	XLOC_105586	intronic_lncRNA	lncRNA	NC_030815.1	99358838	99475716	-	3	4396	861
LNC_005196	XLOC_105586	intronic_lncRNA	lncRNA	NC_030815.1	99358838	99475547	-	4	4406	951
LNC_005195	XLOC_105571	intronic_lncRNA	lncRNA	NC_030815.1	99106662	99263811	-	7	2170	450
LNC_005194	XLOC_105571	intronic_lncRNA	lncRNA	NC_030815.1	99106662	99263811	-	6	2068	416
LNC_002428	XLOC_048281	lincRNA	lncRNA	NC_030811.1	107622328	107627067	+	2	377	73
LNC_002429	XLOC_048294	intronic_lncRNA	lncRNA	NC_030811.1	107813603	107896707	+	5	1223	407
LNC_002426	XLOC_048204	intronic_lncRNA	lncRNA	NC_030811.1	106106310	106194866	+	2	753	145
LNC_002427	XLOC_048206	lincRNA	lncRNA	NC_030811.1	106285170	106320222	+	3	834	128
LNC_002424	XLOC_048064	antisense_lncRNA	lncRNA	NC_030811.1	105645319	105775877	+	2	238	50
LNC_002425	XLOC_048138	lincRNA	lncRNA	NC_030811.1	105873466	105873854	+	2	233	38
LNC_002422	XLOC_048058	intronic_lncRNA	lncRNA	NC_030811.1	105349208	105396283	+	4	2108	420
LNC_002423	XLOC_048063	intronic_lncRNA	lncRNA	NC_030811.1	105645040	105646874	+	3	390	95
LNC_002420	XLOC_048038	intronic_lncRNA	lncRNA	NC_030811.1	105020003	105028393	+	3	1439	377
LNC_002421	XLOC_048058	intronic_lncRNA	lncRNA	NC_030811.1	105349208	105395604	+	4	1980	427
LNC_011616	XLOC_224961	intronic_lncRNA	lncRNA	NC_030828.1	64993012	65021039	-	8	8915	218
LNC_005429	XLOC_111588	lincRNA	lncRNA	NC_030816.1	6176494	6191810	-	2	454	57
LNC_005428	XLOC_111514	lincRNA	lncRNA	NC_030816.1	5533471	5746419	-	3	407	107
LNC_008666	XLOC_175440	intronic_lncRNA	lncRNA	NC_030822.1	46623101	46649728	-	5	2281	236
LNC_008667	XLOC_175463	lincRNA	lncRNA	NC_030822.1	47103886	47135507	-	3	272	82
LNC_008664	XLOC_175275	intronic_lncRNA	lncRNA	NC_030822.1	43874588	43875856	-	2	251	83
LNC_005423	XLOC_111270	lincRNA	lncRNA	NC_030816.1	1108067	1338368	-	3	835	122
LNC_008665	XLOC_175352	lincRNA	lncRNA	NC_030822.1	45484013	45484855	-	2	335	51
LNC_005422	XLOC_111248	intronic_lncRNA	lncRNA	NC_030816.1	471897	496271	-	9	1336	445
LNC_008662	XLOC_175260	intronic_lncRNA	lncRNA	NC_030822.1	43345822	43361498	-	8	1174	318
LNC_010086	XLOC_201329	intronic_lncRNA	lncRNA	NC_030825.1	50928013	50929690	-	4	790	151
LNC_005421	XLOC_111247	intronic_lncRNA	lncRNA	NC_030816.1	433361	470258	-	15	1858	558
LNC_008663	XLOC_175260	antisense_lncRNA	lncRNA	NC_030822.1	43353727	43356983	-	2	271	52
LNC_005420	XLOC_111239	intronic_lncRNA	lncRNA	NC_030816.1	141033	151177	-	6	1103	367
LNC_008192	XLOC_166266	intronic_lncRNA	lncRNA	NC_030821.1	54919156	55107844	-	25	3892	829
LNC_005427	XLOC_111392	intronic_lncRNA	lncRNA	NC_030816.1	2744085	2761611	-	6	853	284
LNC_008661	XLOC_175259	intronic_lncRNA	lncRNA	NC_030822.1	43283926	43343212	-	4	635	211
LNC_005426	XLOC_111391	intronic_lncRNA	lncRNA	NC_030816.1	2607083	2664350	-	2	317	105
LNC_005425	XLOC_111365	lincRNA	lncRNA	NC_030816.1	2047686	2054793	-	2	564	83
LNC_005424	XLOC_111364	lincRNA	lncRNA	NC_030816.1	2047077	2054167	-	2	553	65
LNC_004248	XLOC_084965	intronic_lncRNA	lncRNA	NC_030814.1	100928913	100933328	+	5	492	142
LNC_004249	XLOC_084966	intronic_lncRNA	lncRNA	NC_030814.1	100958742	100972856	+	8	1722	400
LNC_011006	XLOC_211797	intronic_lncRNA	lncRNA	NC_030827.1	35493082	35495986	+	3	258	86
LNC_011007	XLOC_211811	lincRNA	lncRNA	NC_030827.1	35605391	35606824	+	2	1043	94
LNC_011000	XLOC_211617	intronic_lncRNA	lncRNA	NC_030827.1	33565738	33584138	+	7	793	264
LNC_011001	XLOC_211617	intronic_lncRNA	lncRNA	NC_030827.1	33577032	33589988	+	5	720	161
LNC_011002	XLOC_211643	lincRNA	lncRNA	NC_030827.1	33806215	33823973	+	5	670	113
LNC_011003	XLOC_211678	lincRNA	lncRNA	NC_030827.1	34030066	34034052	+	2	241	80
LNC_004240	XLOC_084787	lincRNA	lncRNA	NC_030814.1	97996443	98000656	+	2	1837	226
LNC_004241	XLOC_084799	intronic_lncRNA	lncRNA	NC_030814.1	98096456	98098456	+	4	311	103
LNC_004242	XLOC_084810	intronic_lncRNA	lncRNA	NC_030814.1	98142060	98150488	+	7	1602	352
LNC_004243	XLOC_084810	intronic_lncRNA	lncRNA	NC_030814.1	98142127	98150488	+	5	1235	252
LNC_004244	XLOC_084810	intronic_lncRNA	lncRNA	NC_030814.1	98142250	98150488	+	7	1416	244
LNC_004245	XLOC_084817	intronic_lncRNA	lncRNA	NC_030814.1	98193458	98194201	+	4	333	110
LNC_004246	XLOC_084824	intronic_lncRNA	lncRNA	NC_030814.1	98257321	98258531	+	3	692	230
LNC_004247	XLOC_084961	intronic_lncRNA	lncRNA	NC_030814.1	100849365	100905849	+	3	412	136
LNC_010234	XLOC_203264	intronic_lncRNA	lncRNA	NC_030826.1	14727356	14732227	+	3	245	81
LNC_010235	XLOC_203265	intronic_lncRNA	lncRNA	NC_030826.1	14732530	14735086	+	2	270	90
LNC_010236	XLOC_203328	intronic_lncRNA	lncRNA	NC_030826.1	15556024	15556999	+	2	226	75
LNC_010237	XLOC_203338	intronic_lncRNA	lncRNA	NC_030826.1	16958528	16971499	+	7	1445	235
LNC_010230	XLOC_203233	intronic_lncRNA	lncRNA	NC_030826.1	14210043	14213913	+	5	419	139
LNC_010231	XLOC_203237	intronic_lncRNA	lncRNA	NC_030826.1	14278428	14284145	+	3	219	72
LNC_001199	XLOC_025159	intronic_lncRNA	lncRNA	NC_030809.1	37898290	37986918	-	6	1884	572
LNC_001198	XLOC_025158	intronic_lncRNA	lncRNA	NC_030809.1	37842600	37885311	-	11	2265	496
LNC_001197	XLOC_025158	intronic_lncRNA	lncRNA	NC_030809.1	37842600	37864972	-	8	1456	413
LNC_001196	XLOC_025146	intronic_lncRNA	lncRNA	NC_030809.1	37746822	37759051	-	8	1597	195
LNC_001195	XLOC_025146	intronic_lncRNA	lncRNA	NC_030809.1	37746822	37759051	-	7	1569	182
LNC_001194	XLOC_025146	intronic_lncRNA	lncRNA	NC_030809.1	37733488	37759051	-	7	3032	196
LNC_001193	XLOC_025132	antisense_lncRNA	lncRNA	NC_030809.1	37650953	37658625	-	3	678	81
LNC_001192	XLOC_025132	intronic_lncRNA	lncRNA	NC_030809.1	37623938	37670087	-	9	2505	404
LNC_001191	XLOC_025102	intronic_lncRNA	lncRNA	NC_030809.1	36595843	36630422	-	3	236	78
LNC_001190	XLOC_025101	intronic_lncRNA	lncRNA	NC_030809.1	36269560	36316855	-	7	646	215
LNC_000113	XLOC_002926	intronic_lncRNA	lncRNA	NC_030808.1	69992233	70012129	+	3	1283	112
LNC_004107	XLOC_082611	intronic_lncRNA	lncRNA	NC_030814.1	66926076	66926978	+	3	234	77
LNC_004106	XLOC_082610	intronic_lncRNA	lncRNA	NC_030814.1	66905507	66909632	+	2	3749	218
LNC_004105	XLOC_082600	intronic_lncRNA	lncRNA	NC_030814.1	66791495	66796065	+	4	2158	270
LNC_004104	XLOC_082599	intronic_lncRNA	lncRNA	NC_030814.1	66785925	66789249	+	4	2266	310
LNC_004103	XLOC_082598	intronic_lncRNA	lncRNA	NC_030814.1	66772716	66775402	+	5	1341	182
LNC_004102	XLOC_082598	intronic_lncRNA	lncRNA	NC_030814.1	66772333	66775402	+	7	1292	194
LNC_004101	XLOC_082597	intronic_lncRNA	lncRNA	NC_030814.1	66746687	66750239	+	3	266	88
LNC_004100	XLOC_082594	intronic_lncRNA	lncRNA	NC_030814.1	66680413	66696750	+	14	2484	642
LNC_004109	XLOC_082615	intronic_lncRNA	lncRNA	NC_030814.1	66984916	66987431	+	3	580	130
LNC_004108	XLOC_082612	intronic_lncRNA	lncRNA	NC_030814.1	66939461	66947856	+	7	1775	351
LNC_001997	XLOC_039410	intronic_lncRNA	lncRNA	NC_030810.1	64078459	64253798	-	4	973	215
LNC_001996	XLOC_039397	lincRNA	lncRNA	NC_030810.1	63910606	63913196	-	2	2562	110
LNC_001995	XLOC_039389	intronic_lncRNA	lncRNA	NC_030810.1	63885449	63964015	-	13	3300	500
LNC_001994	XLOC_039389	antisense_lncRNA	lncRNA	NC_030810.1	63885449	63925165	-	5	2194	330
LNC_001993	XLOC_039247	lincRNA	lncRNA	NC_030810.1	62633349	62663807	-	2	444	65
LNC_001992	XLOC_039241	lincRNA	lncRNA	NC_030810.1	62624080	62664100	-	2	388	95
LNC_001991	XLOC_039227	intronic_lncRNA	lncRNA	NC_030810.1	62713814	62716890	-	5	2192	390
LNC_001990	XLOC_039214	antisense_lncRNA	lncRNA	NC_030810.1	62178911	62181326	-	2	440	123
LNC_015014	XLOC_288594	lincRNA	lncRNA	NW_017212272.1	3892	5497	+	2	1552	139
LNC_001999	XLOC_039421	lincRNA	lncRNA	NC_030810.1	64435818	64455168	-	2	326	87
LNC_001998	XLOC_039410	antisense_lncRNA	lncRNA	NC_030810.1	64111180	64229481	-	2	233	77
LNC_013259	XLOC_251312	intronic_lncRNA	lncRNA	NC_030833.1	38480159	38505105	+	7	2148	185
LNC_006900	XLOC_138701	intronic_lncRNA	lncRNA	NC_030818.1	81608727	81611381	-	2	250	64
LNC_003739	XLOC_074697	intronic_lncRNA	lncRNA	NC_030813.1	25199007	25239897	-	5	10343	1788
LNC_003738	XLOC_074697	intronic_lncRNA	lncRNA	NC_030813.1	25199007	25239897	-	6	8788	1092
LNC_003731	XLOC_074625	lincRNA	lncRNA	NC_030813.1	24594013	24596570	-	2	2316	141
LNC_003730	XLOC_074624	lincRNA	lncRNA	NC_030813.1	24705326	24712135	-	2	582	79
LNC_003733	XLOC_074664	intronic_lncRNA	lncRNA	NC_030813.1	24779150	24785885	-	4	593	197
LNC_003732	XLOC_074664	intronic_lncRNA	lncRNA	NC_030813.1	24779150	24784338	-	3	3005	263
LNC_003735	XLOC_074680	intronic_lncRNA	lncRNA	NC_030813.1	24999028	25026943	-	4	576	192
LNC_003734	XLOC_074668	lincRNA	lncRNA	NC_030813.1	24825571	24827181	-	2	1166	107
LNC_003737	XLOC_074682	intronic_lncRNA	lncRNA	NC_030813.1	25045941	25058035	-	7	2186	132
LNC_003736	XLOC_074681	intronic_lncRNA	lncRNA	NC_030813.1	25027057	25036472	-	5	1035	171
LNC_012877	XLOC_246735	intronic_lncRNA	lncRNA	NC_030832.1	36938682	36940763	+	3	1385	383
LNC_014560	XLOC_279842	lincRNA	lncRNA	NW_017189517.1	6698887	6702722	-	2	1952	114
LNC_007296	XLOC_147842	intronic_lncRNA	lncRNA	NC_030819.1	70320577	70326045	-	4	359	119
LNC_007297	XLOC_147843	intronic_lncRNA	lncRNA	NC_030819.1	70334821	70338849	-	3	484	136
LNC_007294	XLOC_147777	intronic_lncRNA	lncRNA	NC_030819.1	68718298	68756457	-	6	779	228
LNC_007295	XLOC_147821	intronic_lncRNA	lncRNA	NC_030819.1	69813168	69833340	-	10	1111	287
LNC_007292	XLOC_147764	intronic_lncRNA	lncRNA	NC_030819.1	68655750	68674908	-	7	6026	280
LNC_007293	XLOC_147777	intronic_lncRNA	lncRNA	NC_030819.1	68718298	68755505	-	5	664	154
LNC_007290	XLOC_147703	intronic_lncRNA	lncRNA	NC_030819.1	67604264	67618517	-	2	214	46
LNC_007291	XLOC_147759	lincRNA	lncRNA	NC_030819.1	68621133	68621925	-	2	355	68
LNC_012067	XLOC_231758	lincRNA	lncRNA	NC_030829.1	55157998	55170691	-	3	1322	120
LNC_012066	XLOC_231758	lincRNA	lncRNA	NC_030829.1	55157998	55170691	-	3	3006	120
LNC_012065	XLOC_231758	lincRNA	lncRNA	NC_030829.1	55157998	55164690	-	2	1389	93
LNC_012064	XLOC_231757	lincRNA	lncRNA	NC_030829.1	55133185	55136187	-	2	214	71
LNC_007748	XLOC_156558	intronic_lncRNA	lncRNA	NC_030820.1	54466252	54481745	-	6	640	213
LNC_007749	XLOC_156653	intronic_lncRNA	lncRNA	NC_030820.1	55946519	55951003	-	5	284	94
LNC_007298	XLOC_147845	antisense_lncRNA	lncRNA	NC_030819.1	70424617	70425923	-	2	1207	94
LNC_007299	XLOC_147846	intronic_lncRNA	lncRNA	NC_030819.1	70426156	70442923	-	5	709	122
LNC_003454	XLOC_067618	intronic_lncRNA	lncRNA	NC_030812.1	111078100	111082793	-	2	710	123
LNC_003455	XLOC_067623	antisense_lncRNA	lncRNA	NC_030812.1	111090138	111092445	-	2	337	64
LNC_003456	XLOC_067641	intronic_lncRNA	lncRNA	NC_030812.1	111239715	111242576	-	3	408	135
LNC_003457	XLOC_067647	lincRNA	lncRNA	NC_030812.1	111320097	111321044	-	2	608	104
LNC_003450	XLOC_067604	lincRNA	lncRNA	NC_030812.1	110802302	110805806	-	2	785	74
LNC_003451	XLOC_067605	lincRNA	lncRNA	NC_030812.1	110817300	110818058	-	2	408	79
LNC_003452	XLOC_067606	lincRNA	lncRNA	NC_030812.1	110825351	110827271	-	2	1899	131
LNC_003453	XLOC_067617	intronic_lncRNA	lncRNA	NC_030812.1	111060665	111068155	-	2	202	67
LNC_003458	XLOC_067654	intronic_lncRNA	lncRNA	NC_030812.1	111371511	111401261	-	6	717	212
LNC_003459	XLOC_067657	intronic_lncRNA	lncRNA	NC_030812.1	111440106	111450980	-	4	1815	326
LNC_012183	XLOC_234019	lincRNA	lncRNA	NC_030830.1	24585628	24591167	+	2	2767	117
LNC_005676	XLOC_117309	intronic_lncRNA	lncRNA	NC_030817.1	15562069	15616614	+	10	1874	537
LNC_005677	XLOC_117310	lincRNA	lncRNA	NC_030817.1	15617331	15619024	+	2	357	106
LNC_005674	XLOC_117258	lincRNA	lncRNA	NC_030817.1	15064794	15116242	+	4	602	118
LNC_005675	XLOC_117302	intronic_lncRNA	lncRNA	NC_030817.1	15280805	15300137	+	3	285	94
LNC_005672	XLOC_117234	lincRNA	lncRNA	NC_030817.1	14913563	14916244	+	2	250	83
LNC_005673	XLOC_117246	antisense_lncRNA	lncRNA	NC_030817.1	15031730	15044131	+	2	1514	207
LNC_005670	XLOC_117181	intronic_lncRNA	lncRNA	NC_030817.1	14551002	14553572	+	4	275	91
LNC_005671	XLOC_117217	lincRNA	lncRNA	NC_030817.1	14864298	14874807	+	3	2274	110
LNC_005678	XLOC_117325	intronic_lncRNA	lncRNA	NC_030817.1	16025650	16033566	+	2	215	71
LNC_005679	XLOC_117326	intronic_lncRNA	lncRNA	NC_030817.1	16044405	16049753	+	2	211	70
LNC_007128	XLOC_143398	antisense_lncRNA	lncRNA	NC_030819.1	67024376	67029502	+	2	4793	402
LNC_007129	XLOC_143424	intronic_lncRNA	lncRNA	NC_030819.1	67507169	67518342	+	5	324	107
LNC_007120	XLOC_143177	intronic_lncRNA	lncRNA	NC_030819.1	62424595	62435543	+	6	503	99
LNC_007121	XLOC_143253	intronic_lncRNA	lncRNA	NC_030819.1	63633793	63869760	+	5	2661	268
LNC_007122	XLOC_143265	lincRNA	lncRNA	NC_030819.1	64005874	64012547	+	4	690	95
LNC_007123	XLOC_143326	intronic_lncRNA	lncRNA	NC_030819.1	65012899	65016689	+	2	347	103
LNC_007124	XLOC_143329	intronic_lncRNA	lncRNA	NC_030819.1	65025718	65055789	+	14	2847	408
LNC_007125	XLOC_143359	intronic_lncRNA	lncRNA	NC_030819.1	66189985	66251386	+	11	2280	277
LNC_007126	XLOC_143384	lincRNA	lncRNA	NC_030819.1	66705301	66748727	+	3	237	79
LNC_007127	XLOC_143387	antisense_lncRNA	lncRNA	NC_030819.1	66980977	67067776	+	2	1033	82
LNC_013253	XLOC_251246	intronic_lncRNA	lncRNA	NC_030833.1	37889712	37899508	+	9	1806	370
LNC_010832	XLOC_208882	antisense_lncRNA	lncRNA	NC_030826.1	53125178	53125614	-	2	291	96
LNC_010833	XLOC_208882	intronic_lncRNA	lncRNA	NC_030826.1	53125178	53127812	-	3	374	124
LNC_005372	XLOC_110240	antisense_lncRNA	lncRNA	NC_030816.1	70240546	70243270	+	2	256	85
LNC_010831	XLOC_208867	lincRNA	lncRNA	NC_030826.1	53054378	53062562	-	2	3497	186
LNC_010836	XLOC_208916	lincRNA	lncRNA	NC_030826.1	53498863	53500687	-	2	213	68
LNC_010837	XLOC_208923	lincRNA	lncRNA	NC_030826.1	53604118	53605343	-	2	1196	109
LNC_010834	XLOC_208900	intronic_lncRNA	lncRNA	NC_030826.1	53230299	53231082	-	3	309	103
LNC_010835	XLOC_208901	intronic_lncRNA	lncRNA	NC_030826.1	53235074	53236397	-	3	321	106
LNC_010838	XLOC_208945	lincRNA	lncRNA	NC_030826.1	53968143	53969737	-	2	262	86
LNC_010839	XLOC_208956	lincRNA	lncRNA	NC_030826.1	54013805	54019675	-	2	372	114
LNC_013338	XLOC_253266	intronic_lncRNA	lncRNA	NC_030833.1	28889202	28892329	-	2	634	211
LNC_013339	XLOC_253267	intronic_lncRNA	lncRNA	NC_030833.1	28893156	28895976	-	6	1119	270
LNC_013334	XLOC_253224	intronic_lncRNA	lncRNA	NC_030833.1	27974065	28013934	-	8	1170	190
LNC_013335	XLOC_253236	intronic_lncRNA	lncRNA	NC_030833.1	28391833	28422134	-	5	785	179
LNC_013336	XLOC_253236	intronic_lncRNA	lncRNA	NC_030833.1	28391833	28422198	-	6	900	196
LNC_013337	XLOC_253236	antisense_lncRNA	lncRNA	NC_030833.1	28412749	28416859	-	3	389	102
LNC_013330	XLOC_253198	antisense_lncRNA	lncRNA	NC_030833.1	27702647	27726090	-	3	1032	224
LNC_013331	XLOC_253211	intronic_lncRNA	lncRNA	NC_030833.1	27725352	27727720	-	2	352	90
LNC_013332	XLOC_253219	intronic_lncRNA	lncRNA	NC_030833.1	27829695	27831926	-	4	635	211
LNC_013333	XLOC_253224	intronic_lncRNA	lncRNA	NC_030833.1	27929187	28004001	-	4	647	64
LNC_011783	XLOC_228059	intronic_lncRNA	lncRNA	NC_030829.1	37473323	37548002	+	3	379	125
LNC_011782	XLOC_228058	intronic_lncRNA	lncRNA	NC_030829.1	37464041	37465822	+	2	351	116
LNC_011781	XLOC_228018	lincRNA	lncRNA	NC_030829.1	37376479	37380173	+	2	970	92
LNC_011780	XLOC_228013	lincRNA	lncRNA	NC_030829.1	36973458	36973829	+	2	256	83
LNC_011787	XLOC_228228	intronic_lncRNA	lncRNA	NC_030829.1	42889460	42893381	+	4	308	102
LNC_011786	XLOC_228226	intronic_lncRNA	lncRNA	NC_030829.1	42812048	42819245	+	3	360	88
LNC_011785	XLOC_228218	lincRNA	lncRNA	NC_030829.1	42605507	42609198	+	2	288	93
LNC_011784	XLOC_228137	intronic_lncRNA	lncRNA	NC_030829.1	39326534	39342845	+	2	243	80
LNC_011789	XLOC_228229	intronic_lncRNA	lncRNA	NC_030829.1	42955152	42959071	+	4	471	112
LNC_011788	XLOC_228229	intronic_lncRNA	lncRNA	NC_030829.1	42953288	42959071	+	5	432	143
LNC_013217	XLOC_250930	antisense_lncRNA	lncRNA	NC_030833.1	29913956	29953315	+	3	382	83
LNC_012184	XLOC_234019	lincRNA	lncRNA	NC_030830.1	24590881	24600279	+	2	798	145
LNC_013250	XLOC_251230	intronic_lncRNA	lncRNA	NC_030833.1	37347733	37366088	+	12	1609	535
LNC_006659	XLOC_134381	intronic_lncRNA	lncRNA	NC_030818.1	103654995	103662382	+	4	3444	217
LNC_006658	XLOC_134380	intronic_lncRNA	lncRNA	NC_030818.1	103648276	103654826	+	5	1349	381
LNC_010786	XLOC_208474	intronic_lncRNA	lncRNA	NC_030826.1	45912956	45925990	-	8	1043	222
LNC_010787	XLOC_208477	intronic_lncRNA	lncRNA	NC_030826.1	45950400	45980123	-	3	286	95
LNC_010780	XLOC_208419	intronic_lncRNA	lncRNA	NC_030826.1	44518388	44519664	-	3	543	173
LNC_010781	XLOC_208468	antisense_lncRNA	lncRNA	NC_030826.1	45520465	45546880	-	2	222	73
LNC_001609	XLOC_033280	intronic_lncRNA	lncRNA	NC_030810.1	69798863	69888756	+	7	1215	306
LNC_001608	XLOC_033279	intronic_lncRNA	lncRNA	NC_030810.1	69668111	69798042	+	12	1715	480
LNC_001607	XLOC_033267	intronic_lncRNA	lncRNA	NC_030810.1	69449729	69456143	+	4	233	62
LNC_001606	XLOC_033266	intronic_lncRNA	lncRNA	NC_030810.1	69434384	69443847	+	3	239	79
LNC_001605	XLOC_033265	intronic_lncRNA	lncRNA	NC_030810.1	69412370	69425232	+	3	206	68
LNC_001604	XLOC_033240	intronic_lncRNA	lncRNA	NC_030810.1	68892759	69077625	+	17	5274	859
LNC_001603	XLOC_033240	intronic_lncRNA	lncRNA	NC_030810.1	68892759	69077625	+	16	5232	845
LNC_001602	XLOC_033205	intronic_lncRNA	lncRNA	NC_030810.1	68608417	68619930	+	3	208	69
LNC_001601	XLOC_033204	intronic_lncRNA	lncRNA	NC_030810.1	68599001	68608317	+	2	394	131
LNC_001600	XLOC_033201	intronic_lncRNA	lncRNA	NC_030810.1	68551805	68577902	+	6	542	85
LNC_008969	XLOC_181232	intronic_lncRNA	lncRNA	NC_030823.1	78180556	78194198	+	5	2559	355
LNC_008968	XLOC_181206	intronic_lncRNA	lncRNA	NC_030823.1	77870408	77873778	+	3	1517	317
LNC_008965	XLOC_181093	lincRNA	lncRNA	NC_030823.1	76424114	76427505	+	2	209	45
LNC_008964	XLOC_181082	lincRNA	lncRNA	NC_030823.1	76319314	76332732	+	2	581	100
LNC_008967	XLOC_181205	antisense_lncRNA	lncRNA	NC_030823.1	77806522	77808765	+	2	659	97
LNC_008966	XLOC_181168	lincRNA	lncRNA	NC_030823.1	77570170	77570552	+	2	277	74
LNC_008961	XLOC_181042	intronic_lncRNA	lncRNA	NC_030823.1	75214729	75328044	+	5	504	109
LNC_008960	XLOC_181041	intronic_lncRNA	lncRNA	NC_030823.1	75114162	75204566	+	10	1154	297
LNC_008963	XLOC_181082	lincRNA	lncRNA	NC_030823.1	76318875	76332732	+	2	1022	100
LNC_008962	XLOC_181048	lincRNA	lncRNA	NC_030823.1	75431703	75434144	+	3	203	67
LNC_011875	XLOC_229300	lincRNA	lncRNA	NC_030829.1	4771663	4773733	-	2	689	74
LNC_011874	XLOC_229267	lincRNA	lncRNA	NC_030829.1	4603275	4738550	-	2	227	75
LNC_006902	XLOC_138767	intronic_lncRNA	lncRNA	NC_030818.1	82474764	82481291	-	4	296	98
LNC_011876	XLOC_229342	intronic_lncRNA	lncRNA	NC_030829.1	5019063	5094026	-	4	11288	496
LNC_011871	XLOC_229196	intronic_lncRNA	lncRNA	NC_030829.1	1303810	1311103	-	4	1220	187
LNC_011870	XLOC_229182	lincRNA	lncRNA	NC_030829.1	708653	717338	-	2	525	84
LNC_011873	XLOC_229238	intronic_lncRNA	lncRNA	NC_030829.1	3112651	3113100	-	2	346	85
LNC_011872	XLOC_229229	intronic_lncRNA	lncRNA	NC_030829.1	2582165	2667526	-	4	3681	177
LNC_011879	XLOC_229406	lincRNA	lncRNA	NC_030829.1	6768075	6768577	-	2	229	76
LNC_011475	XLOC_222432	lincRNA	lncRNA	NC_030828.1	19000240	19000775	-	2	211	70
LNC_006539	XLOC_132417	lincRNA	lncRNA	NC_030818.1	75270990	75736450	+	9	4225	174
LNC_009382	XLOC_186980	lincRNA	lncRNA	NC_030824.1	21600391	21621406	+	2	241	71
LNC_009383	XLOC_186988	lincRNA	lncRNA	NC_030824.1	21800588	21832855	+	3	658	75
LNC_009380	XLOC_186928	lincRNA	lncRNA	NC_030824.1	21215276	21224465	+	3	327	69
LNC_009381	XLOC_186963	lincRNA	lncRNA	NC_030824.1	21454716	21479269	+	2	208	57
LNC_009386	XLOC_187162	intronic_lncRNA	lncRNA	NC_030824.1	26242099	26243478	+	2	231	77
LNC_009387	XLOC_187181	intronic_lncRNA	lncRNA	NC_030824.1	26639724	26646277	+	4	462	154
LNC_009384	XLOC_187036	intronic_lncRNA	lncRNA	NC_030824.1	22848931	22878361	+	8	2990	614
LNC_009385	XLOC_187093	intronic_lncRNA	lncRNA	NC_030824.1	24835576	24839244	+	2	531	71
LNC_009388	XLOC_187183	intronic_lncRNA	lncRNA	NC_030824.1	26708572	26732200	+	13	3897	985
LNC_009389	XLOC_187186	intronic_lncRNA	lncRNA	NC_030824.1	26814230	26815648	+	3	383	127
LNC_012310	XLOC_236004	lincRNA	lncRNA	NC_030830.1	7960352	7962820	-	2	2362	136
LNC_008261	XLOC_167956	intronic_lncRNA	lncRNA	NC_030821.1	82029270	82087853	-	4	1822	169
LNC_012218	XLOC_234557	intronic_lncRNA	lncRNA	NC_030830.1	33331561	33346648	+	5	1513	256
LNC_013255	XLOC_251266	antisense_lncRNA	lncRNA	NC_030833.1	38197562	38321826	+	2	312	72
LNC_014977	XLOC_287615	antisense_lncRNA	lncRNA	NW_017199784.1	9312	10015	-	2	389	129
LNC_013130	XLOC_249534	intronic_lncRNA	lncRNA	NC_030833.1	2948147	3162320	+	4	587	189
LNC_013021	XLOC_248170	intronic_lncRNA	lncRNA	NC_030832.1	21238800	21254589	-	3	298	98
LNC_011859	XLOC_228984	intronic_lncRNA	lncRNA	NC_030829.1	57967562	57976116	+	4	827	125
LNC_005139	XLOC_104384	intronic_lncRNA	lncRNA	NC_030815.1	74901833	74914160	-	9	1090	299
LNC_012219	XLOC_234557	intronic_lncRNA	lncRNA	NC_030830.1	33331561	33346648	+	5	1448	269
LNC_013254	XLOC_251248	intronic_lncRNA	lncRNA	NC_030833.1	37971645	38033805	+	27	4936	1329
LNC_000458	XLOC_011261	intronic_lncRNA	lncRNA	NC_030808.1	72614710	72640974	-	14	2493	659
LNC_010919	XLOC_209888	lincRNA	lncRNA	NC_030827.1	5390975	5409747	+	3	841	75
LNC_008389	XLOC_170810	antisense_lncRNA	lncRNA	NC_030822.1	36045179	36208856	+	2	364	120
LNC_008388	XLOC_170797	antisense_lncRNA	lncRNA	NC_030822.1	35981207	36038744	+	2	227	65
LNC_013216	XLOC_250930	intronic_lncRNA	lncRNA	NC_030833.1	29883233	29953315	+	18	3487	1079
LNC_008381	XLOC_170764	intronic_lncRNA	lncRNA	NC_030822.1	35632827	35635162	+	2	1759	292
LNC_008380	XLOC_170755	intronic_lncRNA	lncRNA	NC_030822.1	35534033	35546997	+	3	900	218
LNC_008383	XLOC_170783	intronic_lncRNA	lncRNA	NC_030822.1	35877831	35878880	+	3	739	101
LNC_008382	XLOC_170780	intronic_lncRNA	lncRNA	NC_030822.1	35775443	35777926	+	4	465	155
LNC_008385	XLOC_170784	intronic_lncRNA	lncRNA	NC_030822.1	35879066	35881570	+	3	1129	375
LNC_008384	XLOC_170783	intronic_lncRNA	lncRNA	NC_030822.1	35878219	35878880	+	2	254	71
LNC_008387	XLOC_170791	intronic_lncRNA	lncRNA	NC_030822.1	35956246	35959055	+	3	2174	195
LNC_008386	XLOC_170787	intronic_lncRNA	lncRNA	NC_030822.1	35896069	35896474	+	2	240	80
LNC_013132	XLOC_249641	intronic_lncRNA	lncRNA	NC_030833.1	5177168	5188064	+	3	273	90
LNC_005078	XLOC_103472	lincRNA	lncRNA	NC_030815.1	59602493	59607395	-	2	945	104
LNC_005079	XLOC_103480	intronic_lncRNA	lncRNA	NC_030815.1	59649515	59651955	-	6	758	252
LNC_000554	XLOC_013369	intronic_lncRNA	lncRNA	NC_030808.1	106451195	106511823	-	17	2896	372
LNC_000555	XLOC_013374	antisense_lncRNA	lncRNA	NC_030808.1	106564072	106576411	-	2	322	90
LNC_000556	XLOC_013376	intronic_lncRNA	lncRNA	NC_030808.1	106683536	106714657	-	10	1264	421
LNC_000557	XLOC_013392	intronic_lncRNA	lncRNA	NC_030808.1	106916399	106958751	-	17	3062	553
LNC_000550	XLOC_013225	lincRNA	lncRNA	NC_030808.1	104918767	104921505	-	2	852	88
LNC_005071	XLOC_103439	intronic_lncRNA	lncRNA	NC_030815.1	59029376	59046712	-	5	993	299
LNC_000552	XLOC_013342	lincRNA	lncRNA	NC_030808.1	105868963	105872615	-	2	246	56
LNC_000553	XLOC_013347	intronic_lncRNA	lncRNA	NC_030808.1	105888674	105921108	-	5	2942	331
LNC_000451	XLOC_011210	intronic_lncRNA	lncRNA	NC_030808.1	71801771	71815090	-	5	1670	229
LNC_014209	XLOC_271926	lincRNA	lncRNA	NW_017189516.1	8528569	8541431	+	3	3043	124
LNC_014208	XLOC_271926	lincRNA	lncRNA	NW_017189516.1	8527487	8541431	+	3	2442	124
LNC_000450	XLOC_011175	intronic_lncRNA	lncRNA	NC_030808.1	71104183	71111502	-	3	479	159
LNC_014205	XLOC_271822	intronic_lncRNA	lncRNA	NW_017189516.1	5360115	5465948	+	5	365	121
LNC_014204	XLOC_271778	intronic_lncRNA	lncRNA	NW_017189516.1	3442160	3446267	+	3	225	74
LNC_014207	XLOC_271926	lincRNA	lncRNA	NW_017189516.1	8527312	8571532	+	5	1350	112
LNC_014206	XLOC_271895	intronic_lncRNA	lncRNA	NW_017189516.1	7097443	7146386	+	7	806	268
LNC_014201	XLOC_271666	intronic_lncRNA	lncRNA	NC_030836.1	50967198	50973150	-	3	839	247
LNC_005133	XLOC_104309	intronic_lncRNA	lncRNA	NC_030815.1	73328046	73414262	-	10	2511	509
LNC_014203	XLOC_271769	intronic_lncRNA	lncRNA	NW_017189516.1	3109374	3138256	+	8	2053	245
LNC_014202	XLOC_271669	intronic_lncRNA	lncRNA	NC_030836.1	50987161	51039260	-	5	1391	447
LNC_013929	XLOC_267313	intronic_lncRNA	lncRNA	NC_030836.1	25719178	25730993	+	7	1340	221
LNC_013928	XLOC_267302	intronic_lncRNA	lncRNA	NC_030836.1	25171233	25208970	+	11	1198	399
LNC_015002	XLOC_288185	antisense_lncRNA	lncRNA	NW_017209257.1	13486	16539	+	4	2371	619
LNC_005132	XLOC_104259	intronic_lncRNA	lncRNA	NC_030815.1	72586268	72597941	-	3	252	84
LNC_015004	XLOC_288185	antisense_lncRNA	lncRNA	NW_017209257.1	13490	16539	+	5	2372	621
LNC_015005	XLOC_288201	lincRNA	lncRNA	NW_017209479.1	196	1763	+	2	363	113
LNC_015006	XLOC_288225	intronic_lncRNA	lncRNA	NW_017209677.1	4835	16995	+	4	1004	204
LNC_015007	XLOC_288226	lincRNA	lncRNA	NW_017209677.1	951	4481	-	2	356	63
LNC_013921	XLOC_267237	intronic_lncRNA	lncRNA	NC_030836.1	21945502	21999809	+	10	1279	425
LNC_000455	XLOC_011218	intronic_lncRNA	lncRNA	NC_030808.1	72022531	72037969	-	5	859	172
LNC_013923	XLOC_267265	intronic_lncRNA	lncRNA	NC_030836.1	23038102	23372220	+	3	331	110
LNC_013922	XLOC_267264	intronic_lncRNA	lncRNA	NC_030836.1	22658971	22694839	+	2	257	85
LNC_013925	XLOC_267270	intronic_lncRNA	lncRNA	NC_030836.1	23929194	23934869	+	3	297	99
LNC_012314	XLOC_236098	lincRNA	lncRNA	NC_030830.1	9982771	9983249	-	2	324	50
LNC_013927	XLOC_267302	intronic_lncRNA	lncRNA	NC_030836.1	25157321	25208970	+	17	1853	617
LNC_000454	XLOC_011217	intronic_lncRNA	lncRNA	NC_030808.1	72001168	72021225	-	5	320	106
LNC_003924	XLOC_078667	lincRNA	lncRNA	NC_030813.1	113744282	113756071	-	2	1802	156
LNC_003925	XLOC_078671	antisense_lncRNA	lncRNA	NC_030813.1	113797944	113804518	-	2	647	175
LNC_003926	XLOC_078675	intronic_lncRNA	lncRNA	NC_030813.1	114266399	114276605	-	3	309	103
LNC_003927	XLOC_078687	intronic_lncRNA	lncRNA	NC_030813.1	114681133	114690379	-	3	292	97
LNC_003920	XLOC_078566	lincRNA	lncRNA	NC_030813.1	111401510	111414011	-	4	270	89
LNC_005137	XLOC_104354	intronic_lncRNA	lncRNA	NC_030815.1	74452517	74458290	-	4	415	95
LNC_003922	XLOC_078660	intronic_lncRNA	lncRNA	NC_030813.1	113527552	113535669	-	2	1708	551
LNC_003923	XLOC_078662	intronic_lncRNA	lncRNA	NC_030813.1	113575500	113657622	-	8	911	303
LNC_008039	XLOC_162796	intronic_lncRNA	lncRNA	NC_030821.1	81360890	81362250	+	3	936	255
LNC_005136	XLOC_104353	intronic_lncRNA	lncRNA	NC_030815.1	74383617	74451094	-	15	1312	436
LNC_003928	XLOC_078710	intronic_lncRNA	lncRNA	NC_030813.1	114966772	114972598	-	4	639	213
LNC_003929	XLOC_078711	intronic_lncRNA	lncRNA	NC_030813.1	114973040	114983047	-	5	953	289
LNC_009789	XLOC_196872	lincRNA	lncRNA	NC_030825.1	51678930	51686059	+	3	3167	167
LNC_012316	XLOC_236135	antisense_lncRNA	lncRNA	NC_030830.1	10311346	10313989	-	2	2469	173
LNC_000169	XLOC_003740	intronic_lncRNA	lncRNA	NC_030808.1	85763443	85832708	+	17	2172	664
LNC_000168	XLOC_003740	intronic_lncRNA	lncRNA	NC_030808.1	85758034	85832922	+	19	7767	674
LNC_014367	XLOC_275122	intronic_lncRNA	lncRNA	NW_017189516.1	19381589	19429987	-	4	1106	368
LNC_000165	XLOC_003597	intronic_lncRNA	lncRNA	NC_030808.1	83847140	83922295	+	22	3974	922
LNC_000164	XLOC_003597	intronic_lncRNA	lncRNA	NC_030808.1	83847140	83922295	+	23	4117	791
LNC_005447	XLOC_112104	intronic_lncRNA	lncRNA	NC_030816.1	11108249	11127224	-	6	2524	729
LNC_000166	XLOC_003632	lincRNA	lncRNA	NC_030808.1	84735352	84735699	+	2	230	63
LNC_000161	XLOC_003577	lincRNA	lncRNA	NC_030808.1	83319452	83327613	+	5	1683	131
LNC_000160	XLOC_003551	intronic_lncRNA	lncRNA	NC_030808.1	83159876	83168863	+	4	931	186
LNC_000163	XLOC_003596	intronic_lncRNA	lncRNA	NC_030808.1	83827266	83843949	+	6	838	191
LNC_000162	XLOC_003596	intronic_lncRNA	lncRNA	NC_030808.1	83812178	83831946	+	4	1080	161
LNC_012078	XLOC_231853	intronic_lncRNA	lncRNA	NC_030829.1	57689240	57701359	-	5	547	182
LNC_012079	XLOC_231889	intronic_lncRNA	lncRNA	NC_030829.1	57976194	57989948	-	6	745	248
LNC_014363	XLOC_275024	lincRNA	lncRNA	NW_017189516.1	16060779	16062558	-	3	249	47
LNC_014361	XLOC_274962	intronic_lncRNA	lncRNA	NW_017189516.1	13261637	13268364	-	4	320	79
LNC_012274	XLOC_235360	intronic_lncRNA	lncRNA	NC_030830.1	111693	155542	-	5	1524	424
LNC_012070	XLOC_231779	intronic_lncRNA	lncRNA	NC_030829.1	56039582	56082094	-	4	1769	498
LNC_012071	XLOC_231797	intronic_lncRNA	lncRNA	NC_030829.1	56286570	56292484	-	5	1495	441
LNC_011273	XLOC_218615	lincRNA	lncRNA	NC_030828.1	22366522	22367966	+	2	328	109
LNC_011272	XLOC_218614	lincRNA	lncRNA	NC_030828.1	22323455	22327307	+	5	500	70
LNC_011271	XLOC_218614	intronic_lncRNA	lncRNA	NC_030828.1	22323434	22366357	+	17	4876	765
LNC_011270	XLOC_218614	lincRNA	lncRNA	NC_030828.1	22323434	22327307	+	3	1935	131
LNC_011277	XLOC_218680	intronic_lncRNA	lncRNA	NC_030828.1	23562710	23589199	+	3	416	138
LNC_011276	XLOC_218677	intronic_lncRNA	lncRNA	NC_030828.1	23468396	23490353	+	9	1129	375
LNC_011275	XLOC_218676	intronic_lncRNA	lncRNA	NC_030828.1	23389773	23416397	+	4	1700	476
LNC_011274	XLOC_218617	intronic_lncRNA	lncRNA	NC_030828.1	22406247	22496524	+	9	2543	375
LNC_011279	XLOC_218727	intronic_lncRNA	lncRNA	NC_030828.1	24774889	24783483	+	2	7881	203
LNC_011278	XLOC_218696	lincRNA	lncRNA	NC_030828.1	24390943	24399317	+	2	1080	95
LNC_011851	XLOC_228899	intronic_lncRNA	lncRNA	NC_030829.1	56616101	56628574	+	5	567	188
LNC_010003	XLOC_200611	intronic_lncRNA	lncRNA	NC_030825.1	37996700	38006355	-	4	1210	376
LNC_010002	XLOC_200601	intronic_lncRNA	lncRNA	NC_030825.1	37816246	37840715	-	5	4075	182
LNC_001388	XLOC_029867	intronic_lncRNA	lncRNA	NC_030809.1	135604681	135688171	-	19	2960	986
LNC_001389	XLOC_029868	intronic_lncRNA	lncRNA	NC_030809.1	135694677	135724284	-	16	2844	868
LNC_010007	XLOC_200661	intronic_lncRNA	lncRNA	NC_030825.1	40235182	40241006	-	4	741	154
LNC_010006	XLOC_200643	antisense_lncRNA	lncRNA	NC_030825.1	39623716	39749814	-	4	2846	166
LNC_010005	XLOC_200636	lincRNA	lncRNA	NC_030825.1	38925994	38936594	-	2	236	43
LNC_010004	XLOC_200612	intronic_lncRNA	lncRNA	NC_030825.1	38016412	38021573	-	3	224	74
LNC_001382	XLOC_029738	intronic_lncRNA	lncRNA	NC_030809.1	132149947	132160951	-	5	824	201
LNC_001383	XLOC_029738	intronic_lncRNA	lncRNA	NC_030809.1	132149947	132230296	-	30	4477	1178
LNC_001380	XLOC_029713	lincRNA	lncRNA	NC_030809.1	131678346	131683782	-	2	521	72
LNC_001381	XLOC_029737	intronic_lncRNA	lncRNA	NC_030809.1	132120931	132144452	-	10	1247	415
LNC_001386	XLOC_029858	intronic_lncRNA	lncRNA	NC_030809.1	135294839	135310054	-	11	1893	630
LNC_001387	XLOC_029861	intronic_lncRNA	lncRNA	NC_030809.1	135381363	135412138	-	3	267	89
LNC_001384	XLOC_029857	intronic_lncRNA	lncRNA	NC_030809.1	135259173	135282148	-	4	340	112
LNC_001385	XLOC_029857	intronic_lncRNA	lncRNA	NC_030809.1	135259173	135283343	-	6	568	188
LNC_013801	XLOC_264375	intronic_lncRNA	lncRNA	NC_030835.1	16469390	16565032	-	15	3377	542
LNC_011965	XLOC_230932	intronic_lncRNA	lncRNA	NC_030829.1	37410262	37415184	-	6	993	331
LNC_014855	XLOC_285547	intronic_lncRNA	lncRNA	NW_017189962.1	357207	388765	+	15	2431	698
LNC_013806	XLOC_264437	intronic_lncRNA	lncRNA	NC_030835.1	17334372	17375101	-	5	759	176
LNC_011850	XLOC_228898	intronic_lncRNA	lncRNA	NC_030829.1	56596441	56615865	+	5	349	116
LNC_013807	XLOC_264438	intronic_lncRNA	lncRNA	NC_030835.1	17384842	17447872	-	5	1349	141
LNC_009078	XLOC_183374	intronic_lncRNA	lncRNA	NC_030823.1	38521537	38583043	-	16	1923	640
LNC_013804	XLOC_264420	intronic_lncRNA	lncRNA	NC_030835.1	17251204	17255760	-	2	3539	212
LNC_014838	XLOC_285174	lincRNA	lncRNA	NW_017189867.1	4564	5248	-	2	339	112
LNC_009079	XLOC_183375	intronic_lncRNA	lncRNA	NC_030823.1	38608350	38610909	-	2	1361	154
LNC_014836	XLOC_285111	intronic_lncRNA	lncRNA	NW_017189852.1	133452	140385	-	10	1907	525
LNC_014340	XLOC_274602	intronic_lncRNA	lncRNA	NW_017189516.1	3286273	3301228	-	7	1041	346
LNC_014834	XLOC_285060	lincRNA	lncRNA	NW_017189851.1	610511	626625	-	14	3979	767
LNC_013805	XLOC_264435	lincRNA	lncRNA	NC_030835.1	17317894	17320968	-	2	2237	100
LNC_014832	XLOC_285052	lincRNA	lncRNA	NW_017189851.1	587700	605269	-	9	1650	323
LNC_011969	XLOC_231097	intronic_lncRNA	lncRNA	NC_030829.1	43494285	43501548	-	6	412	137
LNC_014830	XLOC_285022	intronic_lncRNA	lncRNA	NW_017189851.1	333831	336435	-	4	775	220
LNC_014831	XLOC_285050	intronic_lncRNA	lncRNA	NW_017189851.1	543758	551511	-	5	1189	323
LNC_004712	XLOC_093124	intronic_lncRNA	lncRNA	NC_030815.1	9835465	9870188	+	5	715	238
LNC_004713	XLOC_093126	intronic_lncRNA	lncRNA	NC_030815.1	10007999	10014376	+	2	310	103
LNC_004710	XLOC_093034	intronic_lncRNA	lncRNA	NC_030815.1	7494370	7496806	+	2	263	87
LNC_004711	XLOC_093117	intronic_lncRNA	lncRNA	NC_030815.1	9573334	9671063	+	5	935	209
LNC_004716	XLOC_093153	intronic_lncRNA	lncRNA	NC_030815.1	10446609	10569913	+	15	2418	559
LNC_004717	XLOC_093175	intronic_lncRNA	lncRNA	NC_030815.1	10849757	10858504	+	3	355	111
LNC_004714	XLOC_093127	intronic_lncRNA	lncRNA	NC_030815.1	10091073	10100028	+	2	583	85
LNC_004715	XLOC_093141	intronic_lncRNA	lncRNA	NC_030815.1	10247732	10252519	+	2	231	76
LNC_004718	XLOC_093218	lincRNA	lncRNA	NC_030815.1	11507398	11542949	+	3	529	105
LNC_004719	XLOC_093717	lincRNA	lncRNA	NC_030815.1	15666565	15666891	+	2	236	74
LNC_009537	XLOC_190799	lincRNA	lncRNA	NC_030824.1	20070201	20090256	-	2	300	81
LNC_007357	XLOC_149316	intronic_lncRNA	lncRNA	NC_030820.1	16916191	16923618	+	3	550	103
LNC_007356	XLOC_149309	antisense_lncRNA	lncRNA	NC_030820.1	16765256	16766483	+	2	703	231
LNC_007355	XLOC_149277	intronic_lncRNA	lncRNA	NC_030820.1	15992591	16053645	+	13	2633	877
LNC_007354	XLOC_149276	intronic_lncRNA	lncRNA	NC_030820.1	15959111	15989606	+	8	2734	331
LNC_007353	XLOC_149155	lincRNA	lncRNA	NC_030820.1	12715215	12739595	+	3	212	53
LNC_007352	XLOC_149130	intronic_lncRNA	lncRNA	NC_030820.1	12191650	12201549	+	5	874	259
LNC_007351	XLOC_149130	intronic_lncRNA	lncRNA	NC_030820.1	12177678	12201549	+	13	1439	404
LNC_007350	XLOC_149115	intronic_lncRNA	lncRNA	NC_030820.1	11912280	11929501	+	2	291	68
LNC_014309	XLOC_274000	intronic_lncRNA	lncRNA	NW_017189516.1	53690952	53693791	+	2	407	133
LNC_007359	XLOC_149320	intronic_lncRNA	lncRNA	NC_030820.1	17108914	17110963	+	2	303	101
LNC_007358	XLOC_149317	intronic_lncRNA	lncRNA	NC_030820.1	16941922	16948670	+	3	336	111
LNC_000833	XLOC_018094	intronic_lncRNA	lncRNA	NC_030809.1	38118689	38122940	+	3	567	137
LNC_000832	XLOC_018092	intronic_lncRNA	lncRNA	NC_030809.1	38062513	38064739	+	3	205	67
LNC_000831	XLOC_018050	lincRNA	lncRNA	NC_030809.1	37138927	37141585	+	2	268	54
LNC_000830	XLOC_017976	lincRNA	lncRNA	NC_030809.1	34891596	34914499	+	3	2986	137
LNC_000837	XLOC_018139	intronic_lncRNA	lncRNA	NC_030809.1	39330166	39347846	+	7	617	205
LNC_000836	XLOC_018138	intronic_lncRNA	lncRNA	NC_030809.1	39308646	39318084	+	6	465	155
LNC_000835	XLOC_018137	intronic_lncRNA	lncRNA	NC_030809.1	39302385	39305957	+	4	643	186
LNC_000834	XLOC_018097	intronic_lncRNA	lncRNA	NC_030809.1	38216442	38224618	+	3	328	108
LNC_000839	XLOC_018143	lincRNA	lncRNA	NC_030809.1	39422362	39425842	+	2	1104	120
LNC_000838	XLOC_018140	intronic_lncRNA	lncRNA	NC_030809.1	39347966	39352171	+	4	397	132
LNC_006408	XLOC_129514	intronic_lncRNA	lncRNA	NC_030818.1	25972411	26044596	+	26	2966	894
LNC_006409	XLOC_129515	intronic_lncRNA	lncRNA	NC_030818.1	26045862	26071671	+	12	1743	512
LNC_014859	XLOC_285596	intronic_lncRNA	lncRNA	NW_017189962.1	27150	27962	-	2	534	169
LNC_011660	XLOC_225251	antisense_lncRNA	lncRNA	NC_030828.1	68589737	68595518	-	4	459	153
LNC_011661	XLOC_225252	intronic_lncRNA	lncRNA	NC_030828.1	68595642	68596948	-	2	487	100
LNC_011662	XLOC_225257	intronic_lncRNA	lncRNA	NC_030828.1	68626314	68630713	-	4	817	209
LNC_011663	XLOC_225257	intronic_lncRNA	lncRNA	NC_030828.1	68626314	68631065	-	5	911	216
LNC_011664	XLOC_225257	intronic_lncRNA	lncRNA	NC_030828.1	68626314	68631076	-	4	922	216
LNC_011665	XLOC_225257	intronic_lncRNA	lncRNA	NC_030828.1	68626314	68631076	-	5	922	216
LNC_011666	XLOC_225266	intronic_lncRNA	lncRNA	NC_030828.1	68754298	68755939	-	4	430	143
LNC_011667	XLOC_225270	antisense_lncRNA	lncRNA	NC_030828.1	68807467	68809089	-	2	1146	122
LNC_011668	XLOC_225279	lincRNA	lncRNA	NC_030828.1	69004580	69010519	-	3	323	107
LNC_011669	XLOC_225280	lincRNA	lncRNA	NC_030828.1	69160828	69177420	-	3	213	71
LNC_014741	XLOC_283642	lincRNA	lncRNA	NW_017189629.1	232027	253925	-	3	644	95
LNC_009522	XLOC_190735	intronic_lncRNA	lncRNA	NC_030824.1	18461907	18473766	-	8	917	127
LNC_009523	XLOC_190735	intronic_lncRNA	lncRNA	NC_030824.1	18461907	18474358	-	8	1513	214
LNC_009252	XLOC_185711	lincRNA	lncRNA	NC_030823.1	78358393	78361229	-	3	638	98
LNC_009521	XLOC_190715	antisense_lncRNA	lncRNA	NC_030824.1	17942373	17967524	-	2	1511	214
LNC_009526	XLOC_190749	intronic_lncRNA	lncRNA	NC_030824.1	18885161	18890630	-	2	318	87
LNC_009527	XLOC_190754	lincRNA	lncRNA	NC_030824.1	18984245	18985333	-	2	661	94
LNC_009524	XLOC_190737	intronic_lncRNA	lncRNA	NC_030824.1	18478261	18485101	-	3	387	128
LNC_009525	XLOC_190739	intronic_lncRNA	lncRNA	NC_030824.1	18525321	18542624	-	7	721	240
LNC_002093	XLOC_041002	lincRNA	lncRNA	NC_030810.1	94091312	94110757	-	2	273	69
LNC_002092	XLOC_040983	lincRNA	lncRNA	NC_030810.1	93754268	93754614	-	2	307	69
LNC_002091	XLOC_040928	intronic_lncRNA	lncRNA	NC_030810.1	93229223	93230064	-	2	213	70
LNC_002090	XLOC_040907	intronic_lncRNA	lncRNA	NC_030810.1	92901646	92908030	-	3	352	117
LNC_002097	XLOC_041029	antisense_lncRNA	lncRNA	NC_030810.1	94689008	94699719	-	4	8122	282
LNC_002096	XLOC_041029	antisense_lncRNA	lncRNA	NC_030810.1	94689008	94699719	-	3	9863	282
LNC_002095	XLOC_041023	intronic_lncRNA	lncRNA	NC_030810.1	94384602	94387782	-	2	516	82
LNC_002094	XLOC_041013	intronic_lncRNA	lncRNA	NC_030810.1	94206854	94290440	-	9	6111	989
LNC_002099	XLOC_041029	antisense_lncRNA	lncRNA	NC_030810.1	94689008	94699719	-	4	9654	282
LNC_002098	XLOC_041029	antisense_lncRNA	lncRNA	NC_030810.1	94689008	94699719	-	4	9514	282
LNC_009607	XLOC_192886	lincRNA	lncRNA	NC_030824.1	58094283	58134715	-	2	203	67
LNC_009606	XLOC_192871	lincRNA	lncRNA	NC_030824.1	58040652	58052289	-	2	398	81
LNC_009605	XLOC_192757	intronic_lncRNA	lncRNA	NC_030824.1	56564361	56573766	-	5	1623	175
LNC_009604	XLOC_192756	intronic_lncRNA	lncRNA	NC_030824.1	56444815	56555918	-	6	6892	630
LNC_009603	XLOC_192736	lincRNA	lncRNA	NC_030824.1	56263186	56268836	-	2	1186	82
LNC_009602	XLOC_192668	lincRNA	lncRNA	NC_030824.1	56054069	56258566	-	5	624	107
LNC_009601	XLOC_192643	lincRNA	lncRNA	NC_030824.1	55973474	55974722	-	2	951	105
LNC_009600	XLOC_192592	intronic_lncRNA	lncRNA	NC_030824.1	54430895	54449725	-	10	1644	335
LNC_009979	XLOC_200493	intronic_lncRNA	lncRNA	NC_030825.1	35860589	35864752	-	2	707	199
LNC_009978	XLOC_200474	intronic_lncRNA	lncRNA	NC_030825.1	35470379	35471668	-	2	328	109
LNC_009609	XLOC_192889	intronic_lncRNA	lncRNA	NC_030824.1	58158924	58240283	-	7	2269	490
LNC_009608	XLOC_192889	intronic_lncRNA	lncRNA	NC_030824.1	58158924	58240283	-	7	2226	341
LNC_008554	XLOC_172995	intronic_lncRNA	lncRNA	NC_030822.1	2543279	2545588	-	2	783	197
LNC_001430	XLOC_030173	intronic_lncRNA	lncRNA	NC_030810.1	3547222	3662717	+	10	651	200
LNC_000769	XLOC_016893	antisense_lncRNA	lncRNA	NC_030809.1	15866531	15939893	+	2	210	59
LNC_000768	XLOC_016872	intronic_lncRNA	lncRNA	NC_030809.1	15349573	15373061	+	7	2518	421
LNC_008550	XLOC_172992	intronic_lncRNA	lncRNA	NC_030822.1	2495553	2498534	-	3	811	198
LNC_008551	XLOC_172992	intronic_lncRNA	lncRNA	NC_030822.1	2495977	2498530	-	3	648	207
LNC_008552	XLOC_172994	intronic_lncRNA	lncRNA	NC_030822.1	2512996	2530529	-	6	857	230
LNC_001431	XLOC_030173	intronic_lncRNA	lncRNA	NC_030810.1	3548416	3662717	+	8	597	182
LNC_000763	XLOC_016820	intronic_lncRNA	lncRNA	NC_030809.1	14909478	14917888	+	8	1302	244
LNC_000762	XLOC_016807	intronic_lncRNA	lncRNA	NC_030809.1	14709316	14721940	+	8	1314	179
LNC_000761	XLOC_016792	intronic_lncRNA	lncRNA	NC_030809.1	14402300	14407449	+	6	1015	291
LNC_000760	XLOC_016773	intronic_lncRNA	lncRNA	NC_030809.1	13971879	13973093	+	3	215	71
LNC_000767	XLOC_016864	lincRNA	lncRNA	NC_030809.1	15249691	15249966	+	2	250	73
LNC_000766	XLOC_016843	intronic_lncRNA	lncRNA	NC_030809.1	15050231	15054155	+	3	905	121
LNC_000765	XLOC_016843	intronic_lncRNA	lncRNA	NC_030809.1	15050038	15073015	+	7	1608	239
LNC_000764	XLOC_016820	lincRNA	lncRNA	NC_030809.1	14916094	14917066	+	2	226	64
LNC_013033	XLOC_248325	lincRNA	lncRNA	NC_030832.1	25783564	25783973	-	2	244	61
LNC_006353	XLOC_128688	lincRNA	lncRNA	NC_030818.1	8546813	8604007	+	3	6396	110
LNC_013032	XLOC_248320	antisense_lncRNA	lncRNA	NC_030832.1	25731294	25732878	-	2	858	254
LNC_006354	XLOC_128688	lincRNA	lncRNA	NC_030818.1	8546813	8615571	+	2	3380	114
LNC_013031	XLOC_248308	intronic_lncRNA	lncRNA	NC_030832.1	25136856	25147293	-	5	320	106
LNC_006355	XLOC_128742	intronic_lncRNA	lncRNA	NC_030818.1	9106914	9112035	+	3	307	102
LNC_002545	XLOC_050514	lincRNA	lncRNA	NC_030811.1	27472720	27481604	-	2	1570	94
LNC_002544	XLOC_050490	intronic_lncRNA	lncRNA	NC_030811.1	27183027	27201934	-	9	874	291
LNC_002547	XLOC_050519	intronic_lncRNA	lncRNA	NC_030811.1	27539340	27541837	-	2	326	108
LNC_002546	XLOC_050516	lincRNA	lncRNA	NC_030811.1	27484315	27484883	-	2	295	56
LNC_002541	XLOC_050459	intronic_lncRNA	lncRNA	NC_030811.1	26394644	26495678	-	7	5229	337
LNC_002540	XLOC_050459	intronic_lncRNA	lncRNA	NC_030811.1	26394644	26463385	-	4	722	237
LNC_002543	XLOC_050489	intronic_lncRNA	lncRNA	NC_030811.1	27178769	27182976	-	3	370	123
LNC_002542	XLOC_050488	intronic_lncRNA	lncRNA	NC_030811.1	27137405	27168781	-	4	1489	198
LNC_012319	XLOC_236156	antisense_lncRNA	lncRNA	NC_030830.1	10413412	10451534	-	3	701	73
LNC_012318	XLOC_236155	intronic_lncRNA	lncRNA	NC_030830.1	10361641	10511578	-	12	3972	465
LNC_006357	XLOC_128752	intronic_lncRNA	lncRNA	NC_030818.1	9564068	9574140	+	4	703	154
LNC_002549	XLOC_050575	intronic_lncRNA	lncRNA	NC_030811.1	28476770	28477477	-	2	237	79
LNC_002548	XLOC_050528	intronic_lncRNA	lncRNA	NC_030811.1	27597053	27608879	-	6	570	189
LNC_012869	XLOC_246710	intronic_lncRNA	lncRNA	NC_030832.1	36649109	36660094	+	7	953	302
LNC_012868	XLOC_246695	intronic_lncRNA	lncRNA	NC_030832.1	36480373	36481223	+	2	244	81
LNC_003155	XLOC_063161	intronic_lncRNA	lncRNA	NC_030812.1	26161509	26238978	-	6	550	165
LNC_001438	XLOC_030362	intronic_lncRNA	lncRNA	NC_030810.1	8203752	8211941	+	3	618	204
LNC_003157	XLOC_063199	intronic_lncRNA	lncRNA	NC_030812.1	26617345	26626445	-	5	5206	169
LNC_003156	XLOC_063193	intronic_lncRNA	lncRNA	NC_030812.1	26524431	26526172	-	4	556	185
LNC_003151	XLOC_063154	intronic_lncRNA	lncRNA	NC_030812.1	26069886	26083933	-	15	2845	697
LNC_003150	XLOC_063154	intronic_lncRNA	lncRNA	NC_030812.1	26069886	26073793	-	3	301	97
LNC_003153	XLOC_063157	intronic_lncRNA	lncRNA	NC_030812.1	26112072	26120756	-	5	1404	265
LNC_003152	XLOC_063154	intronic_lncRNA	lncRNA	NC_030812.1	26069886	26083933	-	15	2842	696
LNC_013034	XLOC_248345	intronic_lncRNA	lncRNA	NC_030832.1	26014710	26032517	-	7	1703	294
LNC_003159	XLOC_063312	intronic_lncRNA	lncRNA	NC_030812.1	28247296	28256999	-	2	291	97
LNC_003158	XLOC_063256	lincRNA	lncRNA	NC_030812.1	27488647	27495139	-	2	960	133
LNC_006429	XLOC_130178	intronic_lncRNA	lncRNA	NC_030818.1	37920699	37942119	+	15	1149	382
LNC_000499	XLOC_011908	lincRNA	lncRNA	NC_030808.1	83319445	83327074	-	2	4828	92
LNC_000498	XLOC_011908	lincRNA	lncRNA	NC_030808.1	83319445	83327074	-	4	1858	95
LNC_000495	XLOC_011908	lincRNA	lncRNA	NC_030808.1	83319445	83327074	-	5	1129	92
LNC_000494	XLOC_011908	lincRNA	lncRNA	NC_030808.1	83319445	83327074	-	3	3735	95
LNC_000497	XLOC_011908	lincRNA	lncRNA	NC_030808.1	83319445	83327074	-	4	3422	96
LNC_000496	XLOC_011908	lincRNA	lncRNA	NC_030808.1	83319445	83327074	-	5	1151	95
LNC_000491	XLOC_011885	intronic_lncRNA	lncRNA	NC_030808.1	82838306	82842050	-	4	498	166
LNC_000490	XLOC_011884	intronic_lncRNA	lncRNA	NC_030808.1	82814136	82838064	-	5	775	257
LNC_000493	XLOC_011908	lincRNA	lncRNA	NC_030808.1	83319445	83327044	-	4	1064	82
LNC_000492	XLOC_011908	lincRNA	lncRNA	NC_030808.1	83319445	83326974	-	4	2542	109
LNC_002400	XLOC_047411	intronic_lncRNA	lncRNA	NC_030811.1	93322791	93444130	+	6	784	241
LNC_002401	XLOC_047480	intronic_lncRNA	lncRNA	NC_030811.1	94697147	94726264	+	3	865	180
LNC_002402	XLOC_047507	intronic_lncRNA	lncRNA	NC_030811.1	95242032	95279472	+	6	1693	275
LNC_002403	XLOC_047516	lincRNA	lncRNA	NC_030811.1	96018632	96038311	+	5	4067	147
LNC_002404	XLOC_047516	lincRNA	lncRNA	NC_030811.1	96018632	96071352	+	6	2723	98
LNC_002405	XLOC_047516	lincRNA	lncRNA	NC_030811.1	96018632	96111712	+	9	3350	169
LNC_002406	XLOC_047589	lincRNA	lncRNA	NC_030811.1	96499366	96506217	+	2	6416	133
LNC_002407	XLOC_047632	lincRNA	lncRNA	NC_030811.1	96986956	96994252	+	3	528	55
LNC_002408	XLOC_047632	lincRNA	lncRNA	NC_030811.1	96986956	97004158	+	4	697	100
LNC_002409	XLOC_047807	intronic_lncRNA	lncRNA	NC_030811.1	99785588	99786961	+	2	946	227
LNC_010649	XLOC_207262	intronic_lncRNA	lncRNA	NC_030826.1	27128745	27138124	-	6	743	237
LNC_010648	XLOC_207248	intronic_lncRNA	lncRNA	NC_030826.1	27034626	27043860	-	11	2258	599
LNC_012171	XLOC_233888	antisense_lncRNA	lncRNA	NC_030830.1	22685094	22687975	+	2	1785	126
LNC_011953	XLOC_230850	lincRNA	lncRNA	NC_030829.1	35315880	35316112	-	2	212	44
LNC_012116	XLOC_232695	lincRNA	lncRNA	NC_030830.1	8194459	8195500	+	2	264	48
LNC_010641	XLOC_207201	intronic_lncRNA	lncRNA	NC_030826.1	26619856	26620918	-	3	283	92
LNC_010640	XLOC_207192	antisense_lncRNA	lncRNA	NC_030826.1	26592000	26609224	-	2	3565	199
LNC_010643	XLOC_207217	lincRNA	lncRNA	NC_030826.1	26789569	26795500	-	2	2279	113
LNC_010642	XLOC_207204	lincRNA	lncRNA	NC_030826.1	26627110	26628067	-	2	708	176
LNC_010645	XLOC_207246	intronic_lncRNA	lncRNA	NC_030826.1	27022500	27029776	-	7	644	214
LNC_010644	XLOC_207242	intronic_lncRNA	lncRNA	NC_030826.1	26932622	26940912	-	9	2507	439
LNC_010647	XLOC_207247	antisense_lncRNA	lncRNA	NC_030826.1	27026594	27031482	-	2	955	127
LNC_010646	XLOC_207247	antisense_lncRNA	lncRNA	NC_030826.1	27026594	27031271	-	2	760	113
LNC_008785	XLOC_178160	intronic_lncRNA	lncRNA	NC_030823.1	22193959	22265546	+	19	3367	644
LNC_012114	XLOC_232639	intronic_lncRNA	lncRNA	NC_030830.1	7323633	7334262	+	3	1354	121
LNC_012113	XLOC_232537	intronic_lncRNA	lncRNA	NC_030830.1	5246766	5268239	+	2	549	144
LNC_012112	XLOC_232437	intronic_lncRNA	lncRNA	NC_030830.1	3206994	3208994	+	2	298	72
LNC_012170	XLOC_233887	antisense_lncRNA	lncRNA	NC_030830.1	22682259	22692678	+	3	524	174
LNC_012111	XLOC_232436	intronic_lncRNA	lncRNA	NC_030830.1	3193718	3198203	+	4	233	77
LNC_011649	XLOC_225146	intronic_lncRNA	lncRNA	NC_030828.1	67298101	67348586	-	4	4600	262
LNC_012173	XLOC_233893	intronic_lncRNA	lncRNA	NC_030830.1	22732954	22737819	+	2	861	191
LNC_001018	XLOC_022054	intronic_lncRNA	lncRNA	NC_030809.1	118560604	118573617	+	6	1570	288
LNC_001019	XLOC_022055	intronic_lncRNA	lncRNA	NC_030809.1	118574888	118700715	+	12	1870	481
LNC_001012	XLOC_022035	intronic_lncRNA	lncRNA	NC_030809.1	117892102	117899637	+	4	917	231
LNC_001013	XLOC_022035	intronic_lncRNA	lncRNA	NC_030809.1	117892102	117899637	+	4	914	230
LNC_001010	XLOC_021807	lincRNA	lncRNA	NC_030809.1	115888660	115900986	+	2	5248	236
LNC_001011	XLOC_021860	lincRNA	lncRNA	NC_030809.1	116042949	116059999	+	3	232	76
LNC_001016	XLOC_022050	intronic_lncRNA	lncRNA	NC_030809.1	118352681	118534705	+	12	2233	564
LNC_001017	XLOC_022050	intronic_lncRNA	lncRNA	NC_030809.1	118472980	118523322	+	3	219	72
LNC_001014	XLOC_022044	intronic_lncRNA	lncRNA	NC_030809.1	118053719	118055256	+	4	819	238
LNC_001015	XLOC_022044	intronic_lncRNA	lncRNA	NC_030809.1	118099568	118101002	+	7	426	142
LNC_008738	XLOC_176788	lincRNA	lncRNA	NC_030822.1	75971648	75981255	-	3	1924	130
LNC_008739	XLOC_176788	lincRNA	lncRNA	NC_030822.1	75977500	75981255	-	2	1615	130
LNC_008730	XLOC_176495	lincRNA	lncRNA	NC_030822.1	66618864	66621555	-	2	307	57
LNC_008731	XLOC_176559	intronic_lncRNA	lncRNA	NC_030822.1	67891157	67894471	-	4	356	118
LNC_008732	XLOC_176715	lincRNA	lncRNA	NC_030822.1	72654743	72660097	-	2	785	97
LNC_008733	XLOC_176721	intronic_lncRNA	lncRNA	NC_030822.1	73615639	73648397	-	2	228	76
LNC_008734	XLOC_176788	intronic_lncRNA	lncRNA	NC_030822.1	75816155	75951299	-	9	2829	623
LNC_008735	XLOC_176788	intronic_lncRNA	lncRNA	NC_030822.1	75816155	75951299	-	8	2781	607
LNC_008736	XLOC_176788	intronic_lncRNA	lncRNA	NC_030822.1	75816155	75981255	-	10	3447	607
LNC_008737	XLOC_176788	lincRNA	lncRNA	NC_030822.1	75971648	75981255	-	2	4249	130
LNC_014018	XLOC_268615	intronic_lncRNA	lncRNA	NC_030836.1	46708189	46763329	+	11	3716	904
LNC_014019	XLOC_268615	intronic_lncRNA	lncRNA	NC_030836.1	46729984	46766664	+	5	3636	350
LNC_007903	XLOC_159418	intronic_lncRNA	lncRNA	NC_030821.1	20078680	20088526	+	15	2250	749
LNC_011068	XLOC_213781	intronic_lncRNA	lncRNA	NC_030827.1	2852974	2895888	-	7	849	200
LNC_011069	XLOC_213782	intronic_lncRNA	lncRNA	NC_030827.1	2897841	2994418	-	7	1232	298
LNC_011066	XLOC_213751	intronic_lncRNA	lncRNA	NC_030827.1	2067777	2074049	-	3	261	87
LNC_011067	XLOC_213781	intronic_lncRNA	lncRNA	NC_030827.1	2852974	2871948	-	3	362	89
LNC_011064	XLOC_213688	lincRNA	lncRNA	NC_030827.1	1473117	1548438	-	5	652	125
LNC_011065	XLOC_213688	lincRNA	lncRNA	NC_030827.1	1476713	1546706	-	2	338	66
LNC_011062	XLOC_213665	intronic_lncRNA	lncRNA	NC_030827.1	71699347	71710343	+	4	281	93
LNC_011063	XLOC_213688	lincRNA	lncRNA	NC_030827.1	1273497	1548438	-	4	286	95
LNC_011060	XLOC_213660	intronic_lncRNA	lncRNA	NC_030827.1	71575198	71592218	+	6	1674	499
LNC_011061	XLOC_213664	intronic_lncRNA	lncRNA	NC_030827.1	71695748	71699346	+	2	548	91
LNC_011133	XLOC_215781	intronic_lncRNA	lncRNA	NC_030827.1	34992455	35027269	-	3	436	100
LNC_010258	XLOC_203525	antisense_lncRNA	lncRNA	NC_030826.1	20693744	20714947	+	2	1529	113
LNC_010259	XLOC_203532	intronic_lncRNA	lncRNA	NC_030826.1	20706050	20725019	+	4	3992	1094
LNC_010256	XLOC_203525	antisense_lncRNA	lncRNA	NC_030826.1	20691811	20714947	+	3	1369	88
LNC_010257	XLOC_203525	intronic_lncRNA	lncRNA	NC_030826.1	20692134	20695296	+	2	1988	167
LNC_010254	XLOC_203508	antisense_lncRNA	lncRNA	NC_030826.1	20319101	20348647	+	2	228	76
LNC_010255	XLOC_203524	intronic_lncRNA	lncRNA	NC_030826.1	20654699	20658100	+	4	415	97
LNC_010252	XLOC_203487	intronic_lncRNA	lncRNA	NC_030826.1	19920720	19928451	+	3	1000	218
LNC_010253	XLOC_203502	intronic_lncRNA	lncRNA	NC_030826.1	20142692	20154287	+	2	10948	272
LNC_010250	XLOC_203470	intronic_lncRNA	lncRNA	NC_030826.1	19658228	19666666	+	11	2101	393
LNC_010251	XLOC_203486	intronic_lncRNA	lncRNA	NC_030826.1	19909204	19911421	+	3	436	144
LNC_001171	XLOC_024797	intronic_lncRNA	lncRNA	NC_030809.1	29331885	29345009	-	3	620	187
LNC_001170	XLOC_024796	intronic_lncRNA	lncRNA	NC_030809.1	29277591	29307971	-	8	1049	344
LNC_001173	XLOC_024809	intronic_lncRNA	lncRNA	NC_030809.1	29503762	29508825	-	11	1927	504
LNC_001172	XLOC_024807	intronic_lncRNA	lncRNA	NC_030809.1	29482268	29496420	-	8	649	216
LNC_001175	XLOC_024828	intronic_lncRNA	lncRNA	NC_030809.1	29788450	29803717	-	6	943	307
LNC_001174	XLOC_024809	intronic_lncRNA	lncRNA	NC_030809.1	29503762	29508825	-	11	1930	505
LNC_001177	XLOC_024830	intronic_lncRNA	lncRNA	NC_030809.1	29883181	29893831	-	8	2478	239
LNC_001176	XLOC_024829	antisense_lncRNA	lncRNA	NC_030809.1	29865120	29866371	-	3	1030	228
LNC_001179	XLOC_024927	intronic_lncRNA	lncRNA	NC_030809.1	31002109	31139955	-	6	10865	290
LNC_001178	XLOC_024927	lincRNA	lncRNA	NC_030809.1	31002109	31035323	-	4	6945	214
LNC_013285	XLOC_252095	lincRNA	lncRNA	NC_030833.1	3659562	3660891	-	2	409	72
LNC_014863	XLOC_285607	lincRNA	lncRNA	NW_017189962.1	219859	239632	-	4	1711	264
LNC_010754	XLOC_208253	lincRNA	lncRNA	NC_030826.1	42524032	42525824	-	3	765	76
LNC_004279	XLOC_085228	lincRNA	lncRNA	NC_030814.1	105378394	105379613	+	2	1168	144
LNC_007188	XLOC_145055	intronic_lncRNA	lncRNA	NC_030819.1	16966221	16977506	-	7	517	172
LNC_004278	XLOC_085224	intronic_lncRNA	lncRNA	NC_030814.1	105273910	105278354	+	3	358	71
LNC_014032	XLOC_268879	intronic_lncRNA	lncRNA	NC_030836.1	50655909	50659378	+	7	1807	206
LNC_015030	XLOC_289248	lincRNA	lncRNA	NW_017214380.1	10837	12851	+	2	720	71
LNC_003713	XLOC_074336	intronic_lncRNA	lncRNA	NC_030813.1	19401801	19431149	-	2	469	67
LNC_003712	XLOC_074335	intronic_lncRNA	lncRNA	NC_030813.1	19306637	19311190	-	4	285	94
LNC_003711	XLOC_074334	intronic_lncRNA	lncRNA	NC_030813.1	19289566	19304933	-	9	828	275
LNC_003710	XLOC_074334	intronic_lncRNA	lncRNA	NC_030813.1	19289566	19294595	-	4	282	67
LNC_003717	XLOC_074390	lincRNA	lncRNA	NC_030813.1	20558355	20561836	-	2	3377	124
LNC_003716	XLOC_074390	lincRNA	lncRNA	NC_030813.1	20549089	20561164	-	2	933	71
LNC_003715	XLOC_074390	lincRNA	lncRNA	NC_030813.1	20526903	20561166	-	2	315	84
LNC_003714	XLOC_074390	lincRNA	lncRNA	NC_030813.1	20503803	20561160	-	3	698	75
LNC_003719	XLOC_074497	intronic_lncRNA	lncRNA	NC_030813.1	21951268	21955435	-	4	286	95
LNC_003718	XLOC_074459	lincRNA	lncRNA	NC_030813.1	21368607	21372332	-	2	642	79
LNC_005386	XLOC_110480	intronic_lncRNA	lncRNA	NC_030816.1	76880120	76890226	+	2	210	70
LNC_005387	XLOC_110481	lincRNA	lncRNA	NC_030816.1	76907122	76910900	+	2	342	113
LNC_005384	XLOC_110478	intronic_lncRNA	lncRNA	NC_030816.1	76738096	76752878	+	3	217	72
LNC_005385	XLOC_110479	intronic_lncRNA	lncRNA	NC_030816.1	76764070	76771689	+	4	547	182
LNC_005382	XLOC_110474	intronic_lncRNA	lncRNA	NC_030816.1	76572964	76582355	+	2	1093	171
LNC_005383	XLOC_110475	intronic_lncRNA	lncRNA	NC_030816.1	76658961	76662563	+	3	274	91
LNC_005380	XLOC_110426	antisense_lncRNA	lncRNA	NC_030816.1	74226930	74228222	+	2	903	77
LNC_005381	XLOC_110437	lincRNA	lncRNA	NC_030816.1	74319475	74320562	+	2	522	77
LNC_005388	XLOC_110498	intronic_lncRNA	lncRNA	NC_030816.1	77164444	77173377	+	6	1093	278
LNC_005389	XLOC_110568	lincRNA	lncRNA	NC_030816.1	79490501	79519678	+	2	226	42
LNC_007728	XLOC_156339	antisense_lncRNA	lncRNA	NC_030820.1	50772104	50773285	-	2	1092	363
LNC_007729	XLOC_156340	intronic_lncRNA	lncRNA	NC_030820.1	50795530	50799649	-	2	3883	179
LNC_007726	XLOC_156293	lincRNA	lncRNA	NC_030820.1	50197154	50261228	-	3	248	78
LNC_007727	XLOC_156339	antisense_lncRNA	lncRNA	NC_030820.1	50772104	50772659	-	2	511	170
LNC_007724	XLOC_156202	intronic_lncRNA	lncRNA	NC_030820.1	47647104	47651430	-	3	206	68
LNC_007725	XLOC_156203	intronic_lncRNA	lncRNA	NC_030820.1	47713978	47730557	-	3	663	170
LNC_007722	XLOC_156188	lincRNA	lncRNA	NC_030820.1	47320666	47323568	-	2	496	86
LNC_007723	XLOC_156196	intronic_lncRNA	lncRNA	NC_030820.1	47431073	47526451	-	2	503	167
LNC_007720	XLOC_156099	intronic_lncRNA	lncRNA	NC_030820.1	45929445	46152810	-	10	1412	470
LNC_007721	XLOC_156101	intronic_lncRNA	lncRNA	NC_030820.1	46221088	46232722	-	6	838	233
LNC_012081	XLOC_231889	intronic_lncRNA	lncRNA	NC_030829.1	57976194	57990023	-	7	944	314
LNC_012080	XLOC_231889	intronic_lncRNA	lncRNA	NC_030829.1	57976194	57989973	-	8	930	309
LNC_012083	XLOC_231935	intronic_lncRNA	lncRNA	NC_030829.1	58484366	58488056	-	2	284	94
LNC_012082	XLOC_231890	intronic_lncRNA	lncRNA	NC_030829.1	57991555	57995782	-	4	1101	366
LNC_012085	XLOC_231939	intronic_lncRNA	lncRNA	NC_030829.1	58847016	58884129	-	14	1608	535
LNC_012084	XLOC_231937	intronic_lncRNA	lncRNA	NC_030829.1	58738433	58809523	-	3	1953	556
LNC_003438	XLOC_067516	lincRNA	lncRNA	NC_030812.1	109010869	109025142	-	2	220	51
LNC_003439	XLOC_067520	intronic_lncRNA	lncRNA	NC_030812.1	109071301	109081949	-	3	529	175
LNC_003436	XLOC_067502	antisense_lncRNA	lncRNA	NC_030812.1	108763884	108773919	-	2	5826	225
LNC_003437	XLOC_067508	intronic_lncRNA	lncRNA	NC_030812.1	108888669	108897775	-	3	2016	205
LNC_003434	XLOC_067502	intronic_lncRNA	lncRNA	NC_030812.1	108763585	108773919	-	3	4176	158
LNC_003435	XLOC_067502	antisense_lncRNA	lncRNA	NC_030812.1	108763884	108773591	-	3	3102	137
LNC_003432	XLOC_067502	intronic_lncRNA	lncRNA	NC_030812.1	108763585	108770722	-	3	1497	190
LNC_003433	XLOC_067502	intronic_lncRNA	lncRNA	NC_030812.1	108763585	108773919	-	3	4474	179
LNC_003430	XLOC_067498	intronic_lncRNA	lncRNA	NC_030812.1	108675094	108683784	-	5	565	153
LNC_003431	XLOC_067501	lincRNA	lncRNA	NC_030812.1	108746441	108747025	-	2	209	69
LNC_005658	XLOC_116523	intronic_lncRNA	lncRNA	NC_030817.1	425235	504384	+	9	1733	526
LNC_005659	XLOC_116584	intronic_lncRNA	lncRNA	NC_030817.1	1550075	1553277	+	3	223	74
LNC_013016	XLOC_248076	lincRNA	lncRNA	NC_030832.1	19591075	19599370	-	2	924	74
LNC_005650	XLOC_116513	intronic_lncRNA	lncRNA	NC_030817.1	143217	170735	+	6	1058	122
LNC_005651	XLOC_116513	intronic_lncRNA	lncRNA	NC_030817.1	164478	170735	+	4	1546	136
LNC_005652	XLOC_116520	intronic_lncRNA	lncRNA	NC_030817.1	296309	297730	+	3	819	116
LNC_005653	XLOC_116522	intronic_lncRNA	lncRNA	NC_030817.1	330746	335126	+	3	630	84
LNC_005654	XLOC_116523	intronic_lncRNA	lncRNA	NC_030817.1	345192	410897	+	10	3525	354
LNC_005655	XLOC_116523	antisense_lncRNA	lncRNA	NC_030817.1	408879	418753	+	3	1352	184
LNC_005656	XLOC_116523	intronic_lncRNA	lncRNA	NC_030817.1	408883	504384	+	10	2748	476
LNC_005657	XLOC_116523	antisense_lncRNA	lncRNA	NC_030817.1	408885	418753	+	2	1144	165
LNC_002390	XLOC_047040	intronic_lncRNA	lncRNA	NC_030811.1	88703841	88705571	+	2	204	68
LNC_002391	XLOC_047046	lincRNA	lncRNA	NC_030811.1	88820509	88826375	+	2	4480	138
LNC_002392	XLOC_047077	lincRNA	lncRNA	NC_030811.1	89030293	89033273	+	3	1298	161
LNC_002393	XLOC_047265	intronic_lncRNA	lncRNA	NC_030811.1	89962705	89985385	+	2	297	99
LNC_002394	XLOC_047265	antisense_lncRNA	lncRNA	NC_030811.1	89962723	89985385	+	2	257	83
LNC_002395	XLOC_047266	intronic_lncRNA	lncRNA	NC_030811.1	89989705	90012898	+	6	794	264
LNC_002396	XLOC_047267	intronic_lncRNA	lncRNA	NC_030811.1	90174057	90183197	+	5	1143	381
LNC_002397	XLOC_047271	intronic_lncRNA	lncRNA	NC_030811.1	90323858	90324723	+	2	363	121
LNC_002398	XLOC_047307	antisense_lncRNA	lncRNA	NC_030811.1	91421563	91602068	+	5	1207	72
LNC_002399	XLOC_047307	antisense_lncRNA	lncRNA	NC_030811.1	91421625	91424408	+	2	322	48
LNC_003380	XLOC_066730	intronic_lncRNA	lncRNA	NC_030812.1	93891413	93965691	-	7	1032	298
LNC_003381	XLOC_066774	intronic_lncRNA	lncRNA	NC_030812.1	95502481	95542176	-	4	1133	230
LNC_003382	XLOC_066795	lincRNA	lncRNA	NC_030812.1	95752153	95767924	-	4	1682	118
LNC_003383	XLOC_066806	intronic_lncRNA	lncRNA	NC_030812.1	95942801	95959314	-	2	207	68
LNC_003384	XLOC_066812	intronic_lncRNA	lncRNA	NC_030812.1	96086115	96109243	-	4	1101	309
LNC_003385	XLOC_066821	antisense_lncRNA	lncRNA	NC_030812.1	96157357	96158913	-	2	1087	326
LNC_003386	XLOC_066821	intronic_lncRNA	lncRNA	NC_030812.1	96157357	96259491	-	5	1663	317
LNC_003387	XLOC_066821	intronic_lncRNA	lncRNA	NC_030812.1	96157357	96333211	-	23	10892	1621
LNC_003388	XLOC_066905	intronic_lncRNA	lncRNA	NC_030812.1	98300267	98311667	-	2	366	95
LNC_003389	XLOC_066918	antisense_lncRNA	lncRNA	NC_030812.1	98529287	98530461	-	2	412	106
LNC_013210	XLOC_250858	intronic_lncRNA	lncRNA	NC_030833.1	28693687	28791086	+	6	552	170
LNC_013688	XLOC_262261	intronic_lncRNA	lncRNA	NC_030835.1	20962161	21051478	+	21	5639	1344
LNC_013689	XLOC_262266	intronic_lncRNA	lncRNA	NC_030835.1	21211258	21232590	+	8	1672	464
LNC_013684	XLOC_262246	intronic_lncRNA	lncRNA	NC_030835.1	20641943	20723213	+	4	2732	910
LNC_013685	XLOC_262254	intronic_lncRNA	lncRNA	NC_030835.1	20881534	20882246	+	2	538	72
LNC_013686	XLOC_262255	intronic_lncRNA	lncRNA	NC_030835.1	20884744	20891552	+	5	653	217
LNC_013687	XLOC_262261	intronic_lncRNA	lncRNA	NC_030835.1	20962161	21048555	+	20	5892	1340
LNC_013680	XLOC_262242	intronic_lncRNA	lncRNA	NC_030835.1	20575594	20581979	+	6	669	222
LNC_013681	XLOC_262243	antisense_lncRNA	lncRNA	NC_030835.1	20606878	20608986	+	2	348	77
LNC_013682	XLOC_262244	intronic_lncRNA	lncRNA	NC_030835.1	20610894	20612782	+	2	256	85
LNC_013683	XLOC_262245	intronic_lncRNA	lncRNA	NC_030835.1	20616598	20641379	+	3	443	147
LNC_012231	XLOC_234856	lincRNA	lncRNA	NC_030830.1	37747847	37791477	+	2	1863	159
LNC_008838	XLOC_179117	intronic_lncRNA	lncRNA	NC_030823.1	40352260	40359715	+	4	278	92
LNC_010814	XLOC_208701	intronic_lncRNA	lncRNA	NC_030826.1	50421088	50429098	-	5	1217	318
LNC_010815	XLOC_208708	intronic_lncRNA	lncRNA	NC_030826.1	50522066	50523986	-	2	1123	150
LNC_010816	XLOC_208709	antisense_lncRNA	lncRNA	NC_030826.1	50522147	50526790	-	2	495	164
LNC_010817	XLOC_208742	intronic_lncRNA	lncRNA	NC_030826.1	50841555	50849449	-	4	4466	429
LNC_010810	XLOC_208694	intronic_lncRNA	lncRNA	NC_030826.1	50340421	50348158	-	3	3890	394
LNC_010811	XLOC_208698	intronic_lncRNA	lncRNA	NC_030826.1	50373285	50375144	-	3	522	173
LNC_006099	XLOC_124255	intronic_lncRNA	lncRNA	NC_030817.1	35858278	35860768	-	3	491	105
LNC_006098	XLOC_124228	intronic_lncRNA	lncRNA	NC_030817.1	35750851	35753742	-	4	343	114
LNC_006097	XLOC_124227	intronic_lncRNA	lncRNA	NC_030817.1	35748397	35750750	-	2	331	102
LNC_006096	XLOC_124226	intronic_lncRNA	lncRNA	NC_030817.1	35737617	35740674	-	2	298	99
LNC_006095	XLOC_124221	intronic_lncRNA	lncRNA	NC_030817.1	35569741	35580683	-	4	495	165
LNC_006094	XLOC_124219	intronic_lncRNA	lncRNA	NC_030817.1	35348460	35383921	-	10	2375	490
LNC_006093	XLOC_124194	lincRNA	lncRNA	NC_030817.1	34706232	34730717	-	2	318	77
LNC_006092	XLOC_124137	intronic_lncRNA	lncRNA	NC_030817.1	33616075	33637233	-	8	2303	335
LNC_006091	XLOC_124137	intronic_lncRNA	lncRNA	NC_030817.1	33602654	33621036	-	12	1294	431
LNC_006090	XLOC_124122	lincRNA	lncRNA	NC_030817.1	33434957	33439771	-	2	1488	111
LNC_013356	XLOC_253402	intronic_lncRNA	lncRNA	NC_030833.1	30524743	30532916	-	5	625	175
LNC_013357	XLOC_253403	intronic_lncRNA	lncRNA	NC_030833.1	30535065	30544373	-	5	618	200
LNC_013354	XLOC_253399	intronic_lncRNA	lncRNA	NC_030833.1	30484453	30492843	-	5	644	147
LNC_013355	XLOC_253400	intronic_lncRNA	lncRNA	NC_030833.1	30497431	30521852	-	14	1923	548
LNC_013352	XLOC_253387	intronic_lncRNA	lncRNA	NC_030833.1	30260944	30266424	-	5	794	192
LNC_013353	XLOC_253388	intronic_lncRNA	lncRNA	NC_030833.1	30281227	30282199	-	3	304	101
LNC_013350	XLOC_253385	lincRNA	lncRNA	NC_030833.1	30258801	30259129	-	2	243	52
LNC_013351	XLOC_253387	intronic_lncRNA	lncRNA	NC_030833.1	30260944	30266361	-	5	651	143
LNC_013358	XLOC_253404	intronic_lncRNA	lncRNA	NC_030833.1	30546363	30548941	-	3	453	92
LNC_013359	XLOC_253406	antisense_lncRNA	lncRNA	NC_030833.1	30562173	30568275	-	2	1430	157
LNC_004529	XLOC_091201	intronic_lncRNA	lncRNA	NC_030814.1	84063608	84112717	-	17	3499	840
LNC_004528	XLOC_091184	intronic_lncRNA	lncRNA	NC_030814.1	83485913	83539802	-	12	2893	415
LNC_004521	XLOC_090802	lincRNA	lncRNA	NC_030814.1	80567450	80578903	-	4	365	102
LNC_004520	XLOC_090797	lincRNA	lncRNA	NC_030814.1	80539066	80545542	-	3	236	53
LNC_004523	XLOC_090881	lincRNA	lncRNA	NC_030814.1	81150833	81223489	-	2	285	72
LNC_004522	XLOC_090843	lincRNA	lncRNA	NC_030814.1	80931064	81001721	-	2	237	79
LNC_004525	XLOC_091166	intronic_lncRNA	lncRNA	NC_030814.1	83292883	83297744	-	2	586	126
LNC_004524	XLOC_091109	lincRNA	lncRNA	NC_030814.1	82819300	82820561	-	2	302	67
LNC_004527	XLOC_091184	intronic_lncRNA	lncRNA	NC_030814.1	83485913	83539802	-	11	2804	653
LNC_004526	XLOC_091173	lincRNA	lncRNA	NC_030814.1	83325498	83325983	-	2	213	70
LNC_009012	XLOC_182302	lincRNA	lncRNA	NC_030823.1	18971075	18983097	-	2	4768	113
LNC_009013	XLOC_182309	lincRNA	lncRNA	NC_030823.1	19018411	19021229	-	2	2570	92
LNC_009010	XLOC_182217	lincRNA	lncRNA	NC_030823.1	18722311	18729516	-	2	2105	144
LNC_009011	XLOC_182241	lincRNA	lncRNA	NC_030823.1	18785859	18791691	-	2	5573	134
LNC_009016	XLOC_182405	lincRNA	lncRNA	NC_030823.1	20975750	21182621	-	4	1351	83
LNC_009017	XLOC_182405	lincRNA	lncRNA	NC_030823.1	20975750	21182624	-	4	2110	86
LNC_009014	XLOC_182371	lincRNA	lncRNA	NC_030823.1	20710034	20718593	-	2	436	88
LNC_007598	XLOC_154029	intronic_lncRNA	lncRNA	NC_030820.1	10688175	10710230	-	13	2150	688
LNC_009018	XLOC_182405	antisense_lncRNA	lncRNA	NC_030823.1	20975750	21182860	-	5	2407	123
LNC_009019	XLOC_182405	antisense_lncRNA	lncRNA	NC_030823.1	20975750	21182860	-	4	2327	123
LNC_006673	XLOC_134490	intronic_lncRNA	lncRNA	NC_030818.1	105035251	105036495	+	2	248	82
LNC_006672	XLOC_134487	lincRNA	lncRNA	NC_030818.1	105001434	105008111	+	3	397	75
LNC_006671	XLOC_134460	antisense_lncRNA	lncRNA	NC_030818.1	104680032	104685492	+	2	5147	298
LNC_006670	XLOC_134460	antisense_lncRNA	lncRNA	NC_030818.1	104680028	104685492	+	3	4126	267
LNC_006677	XLOC_134539	intronic_lncRNA	lncRNA	NC_030818.1	105658655	105725637	+	8	1646	498
LNC_006676	XLOC_134539	intronic_lncRNA	lncRNA	NC_030818.1	105654612	105725637	+	9	1706	562
LNC_006675	XLOC_134539	intronic_lncRNA	lncRNA	NC_030818.1	105623144	105725637	+	23	3370	1122
LNC_006674	XLOC_134507	lincRNA	lncRNA	NC_030818.1	105270773	105275788	+	2	360	95
LNC_013235	XLOC_251102	antisense_lncRNA	lncRNA	NC_030833.1	34227132	34227580	+	2	212	70
LNC_013234	XLOC_251100	intronic_lncRNA	lncRNA	NC_030833.1	34177621	34178687	+	2	438	145
LNC_006679	XLOC_134566	lincRNA	lncRNA	NC_030818.1	106156422	106159461	+	3	846	104
LNC_006678	XLOC_134566	lincRNA	lncRNA	NC_030818.1	106156422	106159461	+	3	853	95
LNC_013231	XLOC_251053	intronic_lncRNA	lncRNA	NC_030833.1	32947618	32953482	+	6	721	232
LNC_013230	XLOC_251051	intronic_lncRNA	lncRNA	NC_030833.1	32859541	32909547	+	3	1538	266
LNC_013233	XLOC_251095	intronic_lncRNA	lncRNA	NC_030833.1	34100898	34118875	+	3	244	50
LNC_013232	XLOC_251079	lincRNA	lncRNA	NC_030833.1	33473588	33482112	+	2	507	149
LNC_008947	XLOC_180807	intronic_lncRNA	lncRNA	NC_030823.1	72095234	72101969	+	5	738	245
LNC_008946	XLOC_180764	intronic_lncRNA	lncRNA	NC_030823.1	71272503	71367976	+	3	631	127
LNC_008945	XLOC_180755	intronic_lncRNA	lncRNA	NC_030823.1	70720454	70745085	+	5	427	141
LNC_008944	XLOC_180749	lincRNA	lncRNA	NC_030823.1	70563524	70583479	+	2	214	40
LNC_008943	XLOC_180742	lincRNA	lncRNA	NC_030823.1	70489545	70492762	+	2	595	97
LNC_008942	XLOC_180742	lincRNA	lncRNA	NC_030823.1	70488495	70492762	+	3	984	180
LNC_008941	XLOC_180710	intronic_lncRNA	lncRNA	NC_030823.1	69779703	69787077	+	4	999	192
LNC_008940	XLOC_180692	intronic_lncRNA	lncRNA	NC_030823.1	69577869	69590672	+	4	1974	275
LNC_011857	XLOC_228964	lincRNA	lncRNA	NC_030829.1	57837772	57844477	+	2	944	88
LNC_011856	XLOC_228964	lincRNA	lncRNA	NC_030829.1	57837772	57844477	+	2	2022	198
LNC_011855	XLOC_228940	intronic_lncRNA	lncRNA	NC_030829.1	57576102	57596990	+	11	1431	476
LNC_011854	XLOC_228931	antisense_lncRNA	lncRNA	NC_030829.1	57340473	57346118	+	2	5622	219
LNC_011853	XLOC_228931	intronic_lncRNA	lncRNA	NC_030829.1	57246500	57346118	+	5	5519	302
LNC_011852	XLOC_228902	lincRNA	lncRNA	NC_030829.1	56781677	56790535	+	2	257	85
LNC_008949	XLOC_180810	intronic_lncRNA	lncRNA	NC_030823.1	72192705	72232968	+	6	1217	264
LNC_008948	XLOC_180807	intronic_lncRNA	lncRNA	NC_030823.1	72097328	72101969	+	4	609	202
LNC_013751	XLOC_263606	lincRNA	lncRNA	NC_030835.1	1031826	1047593	-	2	230	71
LNC_015012	XLOC_288498	intronic_lncRNA	lncRNA	NW_017211929.1	1978	13640	-	4	631	210
LNC_007594	XLOC_153914	intronic_lncRNA	lncRNA	NC_030820.1	6604915	6662521	-	2	399	119
LNC_013260	XLOC_251312	intronic_lncRNA	lncRNA	NC_030833.1	38502080	38579773	+	6	950	119
LNC_013328	XLOC_253076	intronic_lncRNA	lncRNA	NC_030833.1	24466165	24474467	-	3	400	133
LNC_012625	XLOC_242675	intronic_lncRNA	lncRNA	NC_030831.1	20562382	20612066	-	3	233	77
LNC_008714	XLOC_176186	intronic_lncRNA	lncRNA	NC_030822.1	60285583	60296324	-	7	927	309
LNC_009625	XLOC_193316	intronic_lncRNA	lncRNA	NC_030824.1	66781004	66786578	-	4	1177	222
LNC_009624	XLOC_193314	intronic_lncRNA	lncRNA	NC_030824.1	66647719	66742071	-	5	655	218
LNC_014659	XLOC_281898	intronic_lncRNA	lncRNA	NW_017189517.1	39769582	39779214	-	4	4551	191
LNC_009627	XLOC_193411	intronic_lncRNA	lncRNA	NC_030824.1	69154411	69162034	-	3	239	79
LNC_005016	XLOC_101508	antisense_lncRNA	lncRNA	NC_030815.1	29729844	29737437	-	3	4051	180
LNC_000537	XLOC_012777	antisense_lncRNA	lncRNA	NC_030808.1	97036928	97047931	-	2	224	68
LNC_000534	XLOC_012760	intronic_lncRNA	lncRNA	NC_030808.1	96769513	96777437	-	2	379	126
LNC_000535	XLOC_012761	antisense_lncRNA	lncRNA	NC_030808.1	96782361	96786132	-	3	429	66
LNC_000532	XLOC_012732	intronic_lncRNA	lncRNA	NC_030808.1	96123140	96125021	-	3	526	101
LNC_000533	XLOC_012759	intronic_lncRNA	lncRNA	NC_030808.1	96738738	96742733	-	2	396	120
LNC_000530	XLOC_012727	intronic_lncRNA	lncRNA	NC_030808.1	96089592	96091106	-	3	316	105
LNC_000531	XLOC_012732	intronic_lncRNA	lncRNA	NC_030808.1	96123140	96125021	-	3	459	121
LNC_009621	XLOC_193194	intronic_lncRNA	lncRNA	NC_030824.1	64661533	64663048	-	2	557	182
LNC_014391	XLOC_275464	antisense_lncRNA	lncRNA	NW_017189516.1	27012612	27018036	-	3	215	54
LNC_000538	XLOC_012791	intronic_lncRNA	lncRNA	NC_030808.1	97222145	97522346	-	2	434	144
LNC_000539	XLOC_012792	intronic_lncRNA	lncRNA	NC_030808.1	97786383	97802044	-	3	338	112
LNC_014227	XLOC_272042	intronic_lncRNA	lncRNA	NW_017189516.1	10319714	10327472	+	10	2221	477
LNC_012925	XLOC_247162	intronic_lncRNA	lncRNA	NC_030832.1	160005	160525	-	2	366	121
LNC_014225	XLOC_271999	intronic_lncRNA	lncRNA	NW_017189516.1	9797038	9806123	+	4	916	149
LNC_014224	XLOC_271964	lincRNA	lncRNA	NW_017189516.1	9527434	9547756	+	2	1280	94
LNC_014223	XLOC_271963	intronic_lncRNA	lncRNA	NW_017189516.1	9484686	9527319	+	10	1678	437
LNC_009623	XLOC_193306	intronic_lncRNA	lncRNA	NC_030824.1	66516720	66538434	-	4	293	97
LNC_014221	XLOC_271963	intronic_lncRNA	lncRNA	NW_017189516.1	9352254	9527319	+	32	4359	1233
LNC_014220	XLOC_271961	intronic_lncRNA	lncRNA	NW_017189516.1	9335461	9341777	+	3	283	94
LNC_014397	XLOC_275507	intronic_lncRNA	lncRNA	NW_017189516.1	28276050	28293207	-	2	238	79
LNC_009622	XLOC_193234	lincRNA	lncRNA	NC_030824.1	65183906	65185297	-	2	499	133
LNC_014229	XLOC_272042	intronic_lncRNA	lncRNA	NW_017189516.1	10328658	10343953	+	4	1665	183
LNC_014228	XLOC_272042	intronic_lncRNA	lncRNA	NW_017189516.1	10319714	10343953	+	12	1727	268
LNC_013903	XLOC_266620	intronic_lncRNA	lncRNA	NC_030836.1	7695429	7702541	+	4	355	117
LNC_013902	XLOC_266619	antisense_lncRNA	lncRNA	NC_030836.1	7690035	7712833	+	3	1655	106
LNC_013901	XLOC_266575	lincRNA	lncRNA	NC_030836.1	7162111	7233139	+	3	293	49
LNC_013568	XLOC_259464	intronic_lncRNA	lncRNA	NC_030834.1	26218131	26293278	-	33	5611	1770
LNC_013907	XLOC_266677	intronic_lncRNA	lncRNA	NC_030836.1	8684340	8716894	+	12	2006	574
LNC_013906	XLOC_266674	intronic_lncRNA	lncRNA	NC_030836.1	8627598	8660777	+	5	1065	212
LNC_003948	XLOC_078926	lincRNA	lncRNA	NC_030814.1	556554	558894	+	2	245	81
LNC_003949	XLOC_078947	intronic_lncRNA	lncRNA	NC_030814.1	916101	942476	+	8	2322	436
LNC_003946	XLOC_078829	intronic_lncRNA	lncRNA	NC_030813.1	117272702	117275546	-	4	214	71
LNC_003947	XLOC_078920	intronic_lncRNA	lncRNA	NC_030814.1	133227	230836	+	6	373	123
LNC_003944	XLOC_078825	intronic_lncRNA	lncRNA	NC_030813.1	117170621	117174403	-	6	1599	441
LNC_003945	XLOC_078825	intronic_lncRNA	lncRNA	NC_030813.1	117170621	117174528	-	5	2096	404
LNC_003942	XLOC_078800	intronic_lncRNA	lncRNA	NC_030813.1	116930590	116932568	-	2	282	94
LNC_003943	XLOC_078814	lincRNA	lncRNA	NC_030813.1	117016378	117017849	-	2	1358	290
LNC_003940	XLOC_078796	antisense_lncRNA	lncRNA	NC_030813.1	116771960	116787999	-	3	1485	193
LNC_003941	XLOC_078798	intronic_lncRNA	lncRNA	NC_030813.1	116878772	116881111	-	3	289	96
LNC_008055	XLOC_163237	intronic_lncRNA	lncRNA	NC_030821.1	431998	473149	-	7	956	195
LNC_008054	XLOC_163215	lincRNA	lncRNA	NC_030821.1	11873	12791	-	2	417	76
LNC_008057	XLOC_163259	intronic_lncRNA	lncRNA	NC_030821.1	944677	957433	-	9	1600	411
LNC_008056	XLOC_163257	lincRNA	lncRNA	NC_030821.1	756611	758345	-	2	1452	136
LNC_008051	XLOC_163078	lincRNA	lncRNA	NC_030821.1	90782893	90783453	+	2	442	133
LNC_008050	XLOC_163076	lincRNA	lncRNA	NC_030821.1	90445150	90463292	+	3	284	88
LNC_008053	XLOC_163212	lincRNA	lncRNA	NC_030821.1	1263	7108	-	2	1152	194
LNC_008052	XLOC_163125	lincRNA	lncRNA	NC_030821.1	92103337	92107769	+	4	517	120
LNC_008059	XLOC_163260	intronic_lncRNA	lncRNA	NC_030821.1	962615	1002486	-	12	1818	526
LNC_008058	XLOC_163259	intronic_lncRNA	lncRNA	NC_030821.1	945699	957433	-	9	1401	345
LNC_008577	XLOC_173795	intronic_lncRNA	lncRNA	NC_030822.1	15962367	15972440	-	3	587	165
LNC_008122	XLOC_164473	intronic_lncRNA	lncRNA	NC_030821.1	20724354	20763758	-	13	1566	391
LNC_010551	XLOC_206462	intronic_lncRNA	lncRNA	NC_030826.1	9933502	9998614	-	5	5315	242
LNC_008579	XLOC_173829	intronic_lncRNA	lncRNA	NC_030822.1	16905317	16987340	-	11	2806	760
LNC_010550	XLOC_206457	intronic_lncRNA	lncRNA	NC_030826.1	9568239	9572737	-	2	247	82
LNC_014419	XLOC_276308	lincRNA	lncRNA	NW_017189516.1	49740541	49762660	-	3	354	94
LNC_010553	XLOC_206481	intronic_lncRNA	lncRNA	NC_030826.1	10468267	10510537	-	14	7099	474
LNC_000147	XLOC_003463	intronic_lncRNA	lncRNA	NC_030808.1	81257572	81293067	+	17	3083	625
LNC_000146	XLOC_003420	intronic_lncRNA	lncRNA	NC_030808.1	80303675	80319416	+	10	1591	379
LNC_000145	XLOC_003369	lincRNA	lncRNA	NC_030808.1	79319870	79331647	+	2	305	80
LNC_000144	XLOC_003336	lincRNA	lncRNA	NC_030808.1	79071177	79090043	+	3	367	73
LNC_000143	XLOC_003336	lincRNA	lncRNA	NC_030808.1	79070868	79109947	+	2	922	122
LNC_000142	XLOC_003336	lincRNA	lncRNA	NC_030808.1	79070800	79090043	+	2	631	91
LNC_005461	XLOC_112498	lincRNA	lncRNA	NC_030816.1	19741977	19750064	-	3	680	69
LNC_005460	XLOC_112498	lincRNA	lncRNA	NC_030816.1	19741977	19749728	-	3	861	69
LNC_010555	XLOC_206487	intronic_lncRNA	lncRNA	NC_030826.1	10763023	10770792	-	4	2371	197
LNC_000149	XLOC_003482	lincRNA	lncRNA	NC_030808.1	82126670	82127326	+	2	569	104
LNC_000148	XLOC_003477	intronic_lncRNA	lncRNA	NC_030808.1	81983098	82057775	+	17	1880	541
LNC_014483	XLOC_278289	intronic_lncRNA	lncRNA	NW_017189517.1	20524601	20536782	+	7	1301	347
LNC_005993	XLOC_122079	intronic_lncRNA	lncRNA	NC_030817.1	96209600	96214654	+	4	2838	201
LNC_014481	XLOC_278288	intronic_lncRNA	lncRNA	NW_017189517.1	20507487	20509592	+	2	379	126
LNC_014480	XLOC_278286	lincRNA	lncRNA	NW_017189517.1	20451708	20470066	+	2	276	62
LNC_014487	XLOC_278381	intronic_lncRNA	lncRNA	NW_017189517.1	24226825	24227405	+	2	236	78
LNC_010557	XLOC_206490	intronic_lncRNA	lncRNA	NC_030826.1	10815364	10826499	-	3	250	83
LNC_014485	XLOC_278295	antisense_lncRNA	lncRNA	NW_017189517.1	20898761	20909013	+	2	546	64
LNC_005992	XLOC_122056	lincRNA	lncRNA	NC_030817.1	95713230	95722894	+	2	1778	161
LNC_014489	XLOC_278429	intronic_lncRNA	lncRNA	NW_017189517.1	24902248	24910427	+	3	1835	214
LNC_010556	XLOC_206489	intronic_lncRNA	lncRNA	NC_030826.1	10800862	10810534	-	6	724	241
LNC_005991	XLOC_122056	lincRNA	lncRNA	NC_030817.1	95713230	95716199	+	2	2237	186
LNC_005990	XLOC_121958	intronic_lncRNA	lncRNA	NC_030817.1	94483546	94491379	+	5	606	194
LNC_005997	XLOC_122087	antisense_lncRNA	lncRNA	NC_030817.1	96369295	96373693	+	2	4306	241
LNC_013273	XLOC_251564	antisense_lncRNA	lncRNA	NC_030833.1	42936049	42941311	+	2	240	71
LNC_005996	XLOC_122087	intronic_lncRNA	lncRNA	NC_030817.1	96324191	96348923	+	8	1222	357
LNC_005995	XLOC_122086	intronic_lncRNA	lncRNA	NC_030817.1	96310438	96321319	+	6	712	236
LNC_005994	XLOC_122080	lincRNA	lncRNA	NC_030817.1	96223377	96229735	+	2	1462	90
LNC_006642	XLOC_134279	intronic_lncRNA	lncRNA	NC_030818.1	102549173	102550177	+	2	223	73
LNC_006643	XLOC_134297	intronic_lncRNA	lncRNA	NC_030818.1	102921469	102941399	+	11	2699	421
LNC_013272	XLOC_251564	antisense_lncRNA	lncRNA	NC_030833.1	42936025	43042036	+	4	745	75
LNC_006640	XLOC_134266	intronic_lncRNA	lncRNA	NC_030818.1	102399691	102423297	+	6	629	167
LNC_011215	XLOC_217819	intronic_lncRNA	lncRNA	NC_030828.1	7991647	8004908	+	8	2527	456
LNC_011214	XLOC_217797	lincRNA	lncRNA	NC_030828.1	7754333	7755620	+	2	573	101
LNC_011217	XLOC_217834	lincRNA	lncRNA	NC_030828.1	8226246	8235981	+	3	271	71
LNC_006641	XLOC_134278	intronic_lncRNA	lncRNA	NC_030818.1	102542007	102544281	+	6	647	215
LNC_007914	XLOC_159816	intronic_lncRNA	lncRNA	NC_030821.1	27031436	27069237	+	3	271	90
LNC_011210	XLOC_217717	lincRNA	lncRNA	NC_030828.1	6558108	6672941	+	5	557	85
LNC_011213	XLOC_217764	intronic_lncRNA	lncRNA	NC_030828.1	7413633	7417803	+	2	1187	164
LNC_011212	XLOC_217763	intronic_lncRNA	lncRNA	NC_030828.1	7355906	7410722	+	3	399	132
LNC_006646	XLOC_134315	lincRNA	lncRNA	NC_030818.1	103064112	103065597	+	2	646	155
LNC_011219	XLOC_217838	lincRNA	lncRNA	NC_030828.1	8296297	8302726	+	4	3257	135
LNC_011218	XLOC_217838	lincRNA	lncRNA	NC_030828.1	8296297	8302726	+	5	3780	135
LNC_006647	XLOC_134316	antisense_lncRNA	lncRNA	NC_030818.1	103067172	103073346	+	2	4799	350
LNC_001812	XLOC_036235	lincRNA	lncRNA	NC_030810.1	3195966	3205795	-	3	1131	118
LNC_001813	XLOC_036237	intronic_lncRNA	lncRNA	NC_030810.1	3205978	3227690	-	9	978	325
LNC_001810	XLOC_036231	intronic_lncRNA	lncRNA	NC_030810.1	3178191	3179551	-	4	963	267
LNC_001811	XLOC_036233	lincRNA	lncRNA	NC_030810.1	3182444	3184429	-	2	411	88
LNC_001816	XLOC_036306	lincRNA	lncRNA	NC_030810.1	4414540	4437351	-	3	3973	166
LNC_001817	XLOC_036309	lincRNA	lncRNA	NC_030810.1	4387928	4391950	-	2	414	114
LNC_001814	XLOC_036292	lincRNA	lncRNA	NC_030810.1	4286638	4297949	-	3	207	69
LNC_001815	XLOC_036306	lincRNA	lncRNA	NC_030810.1	4385649	4437307	-	3	574	84
LNC_006844	XLOC_137799	intronic_lncRNA	lncRNA	NC_030818.1	63113566	63126757	-	3	866	285
LNC_006845	XLOC_137846	intronic_lncRNA	lncRNA	NC_030818.1	64531780	64669498	-	8	1862	208
LNC_001818	XLOC_036345	lincRNA	lncRNA	NC_030810.1	4581444	4583489	-	2	381	88
LNC_001819	XLOC_036363	lincRNA	lncRNA	NC_030810.1	4691020	4692098	-	2	524	129
LNC_006840	XLOC_137704	lincRNA	lncRNA	NC_030818.1	62469118	62555643	-	3	540	65
LNC_006841	XLOC_137711	lincRNA	lncRNA	NC_030818.1	62487168	62493720	-	2	298	78
LNC_006842	XLOC_137759	antisense_lncRNA	lncRNA	NC_030818.1	62592687	62625372	-	3	507	122
LNC_006843	XLOC_137759	lincRNA	lncRNA	NC_030818.1	62618634	62625383	-	3	891	131
LNC_013588	XLOC_259791	lincRNA	lncRNA	NC_030834.1	30563544	30565285	-	2	248	44
LNC_009734	XLOC_195774	intronic_lncRNA	lncRNA	NC_030825.1	38081165	38086773	+	5	464	154
LNC_014810	XLOC_284893	intronic_lncRNA	lncRNA	NW_017189840.1	139666	140342	-	2	364	121
LNC_014811	XLOC_284897	intronic_lncRNA	lncRNA	NW_017189840.1	208600	214382	-	4	607	202
LNC_014812	XLOC_284907	intronic_lncRNA	lncRNA	NW_017189846.1	406	26491	+	8	1296	431
LNC_014813	XLOC_284918	intronic_lncRNA	lncRNA	NW_017189851.1	66392	67688	+	4	490	163
LNC_014814	XLOC_284919	intronic_lncRNA	lncRNA	NW_017189851.1	93972	112027	+	3	3352	264
LNC_014815	XLOC_284919	intronic_lncRNA	lncRNA	NW_017189851.1	93972	114868	+	4	2781	264
LNC_014816	XLOC_284919	intronic_lncRNA	lncRNA	NW_017189851.1	93972	117191	+	4	2662	264
LNC_014817	XLOC_284925	intronic_lncRNA	lncRNA	NW_017189851.1	181441	192214	+	3	217	72
LNC_014818	XLOC_284932	intronic_lncRNA	lncRNA	NW_017189851.1	201311	226633	+	10	3511	547
LNC_012849	XLOC_246555	intronic_lncRNA	lncRNA	NC_030832.1	33366426	33378239	+	12	1075	283
LNC_012848	XLOC_246550	lincRNA	lncRNA	NC_030832.1	33287336	33295914	+	2	223	66
LNC_004734	XLOC_094415	lincRNA	lncRNA	NC_030815.1	22929302	22933412	+	3	509	91
LNC_004735	XLOC_094453	intronic_lncRNA	lncRNA	NC_030815.1	23362536	23371097	+	3	224	74
LNC_004736	XLOC_094454	intronic_lncRNA	lncRNA	NC_030815.1	23377794	23414389	+	5	670	183
LNC_004737	XLOC_094455	intronic_lncRNA	lncRNA	NC_030815.1	23418887	23456324	+	4	455	151
LNC_004730	XLOC_094412	lincRNA	lncRNA	NC_030815.1	22867714	22895969	+	3	663	121
LNC_004731	XLOC_094412	lincRNA	lncRNA	NC_030815.1	22867714	22898059	+	3	2114	121
LNC_004732	XLOC_094412	lincRNA	lncRNA	NC_030815.1	22867729	22898059	+	4	2185	97
LNC_004733	XLOC_094412	lincRNA	lncRNA	NC_030815.1	22867940	22898059	+	3	1808	76
LNC_013243	XLOC_251160	lincRNA	lncRNA	NC_030833.1	36128363	36173554	+	2	364	79
LNC_004738	XLOC_094456	intronic_lncRNA	lncRNA	NC_030815.1	23512658	23540792	+	4	627	181
LNC_004739	XLOC_094457	intronic_lncRNA	lncRNA	NC_030815.1	23566315	23597482	+	4	229	76
LNC_014421	XLOC_276323	intronic_lncRNA	lncRNA	NW_017189516.1	50067666	50069400	-	2	221	73
LNC_007417	XLOC_150232	intronic_lncRNA	lncRNA	NC_030820.1	33921202	34092527	+	38	8193	2261
LNC_012844	XLOC_246510	antisense_lncRNA	lncRNA	NC_030832.1	32879073	32882447	+	2	648	111
LNC_007410	XLOC_150177	intronic_lncRNA	lncRNA	NC_030820.1	33129950	33272242	+	8	1407	412
LNC_012847	XLOC_246524	intronic_lncRNA	lncRNA	NC_030832.1	33056979	33066027	+	3	240	80
LNC_007411	XLOC_150177	intronic_lncRNA	lncRNA	NC_030820.1	33138300	33272242	+	7	1238	315
LNC_000855	XLOC_018342	intronic_lncRNA	lncRNA	NC_030809.1	44538664	44547060	+	3	433	144
LNC_000854	XLOC_018342	intronic_lncRNA	lncRNA	NC_030809.1	44536296	44547060	+	3	361	120
LNC_000857	XLOC_018344	intronic_lncRNA	lncRNA	NC_030809.1	44636947	44654447	+	6	769	255
LNC_000856	XLOC_018343	intronic_lncRNA	lncRNA	NC_030809.1	44558764	44596609	+	6	783	178
LNC_000851	XLOC_018339	intronic_lncRNA	lncRNA	NC_030809.1	44476015	44502324	+	11	1409	469
LNC_000850	XLOC_018338	intronic_lncRNA	lncRNA	NC_030809.1	44398119	44434332	+	11	1731	378
LNC_000853	XLOC_018341	intronic_lncRNA	lncRNA	NC_030809.1	44511558	44517906	+	3	221	73
LNC_000852	XLOC_018340	intronic_lncRNA	lncRNA	NC_030809.1	44502558	44511430	+	5	1026	341
LNC_013248	XLOC_251223	lincRNA	lncRNA	NC_030833.1	37304763	37315783	+	3	547	145
LNC_007413	XLOC_150177	intronic_lncRNA	lncRNA	NC_030820.1	33142487	33179253	+	3	327	109
LNC_000859	XLOC_018346	antisense_lncRNA	lncRNA	NC_030809.1	44674811	44677656	+	2	224	58
LNC_000858	XLOC_018345	intronic_lncRNA	lncRNA	NC_030809.1	44667819	44671888	+	2	233	77
LNC_013249	XLOC_251229	intronic_lncRNA	lncRNA	NC_030833.1	37332418	37342374	+	3	874	185
LNC_014973	XLOC_287523	lincRNA	lncRNA	NW_017198746.1	2801	14246	+	2	5159	151
LNC_014972	XLOC_287471	lincRNA	lncRNA	NW_017197990.1	992	5441	+	3	425	120
LNC_012842	XLOC_246423	intronic_lncRNA	lncRNA	NC_030832.1	30515513	30808941	+	2	602	200
LNC_014971	XLOC_287453	intronic_lncRNA	lncRNA	NW_017197618.1	4755	7514	+	2	727	152
LNC_009197	XLOC_184878	intronic_lncRNA	lncRNA	NC_030823.1	62885785	62886966	-	2	340	113
LNC_012748	XLOC_245127	lincRNA	lncRNA	NC_030832.1	2201137	2202876	+	4	485	116
LNC_012749	XLOC_245212	intronic_lncRNA	lncRNA	NC_030832.1	2917874	2964062	+	15	1792	597
LNC_009196	XLOC_184867	intronic_lncRNA	lncRNA	NC_030823.1	62554890	62568773	-	13	2940	739
LNC_012742	XLOC_245067	intronic_lncRNA	lncRNA	NC_030832.1	1334801	1338535	+	2	241	80
LNC_007418	XLOC_150232	intronic_lncRNA	lncRNA	NC_030820.1	33921202	34180693	+	40	8246	2287
LNC_012740	XLOC_245061	intronic_lncRNA	lncRNA	NC_030832.1	1127948	1130617	+	3	419	112
LNC_012741	XLOC_245066	intronic_lncRNA	lncRNA	NC_030832.1	1291722	1303802	+	9	1327	324
LNC_012746	XLOC_245110	lincRNA	lncRNA	NC_030832.1	2040139	2046659	+	2	5988	170
LNC_009195	XLOC_184867	intronic_lncRNA	lncRNA	NC_030823.1	62538370	62549617	-	9	1888	295
LNC_012744	XLOC_245087	intronic_lncRNA	lncRNA	NC_030832.1	1560828	1574332	+	3	569	189
LNC_007419	XLOC_150246	lincRNA	lncRNA	NC_030820.1	34266087	34266559	+	2	255	49
LNC_013279	XLOC_251907	intronic_lncRNA	lncRNA	NC_030833.1	1122711	1131625	-	5	469	155
LNC_009194	XLOC_184867	intronic_lncRNA	lncRNA	NC_030823.1	62524270	62568773	-	28	4582	1288
LNC_014975	XLOC_287578	intronic_lncRNA	lncRNA	NW_017199277.1	2672	2954	-	2	206	68
LNC_009193	XLOC_184867	intronic_lncRNA	lncRNA	NC_030823.1	62524270	62539661	-	7	1195	220
LNC_014974	XLOC_287569	lincRNA	lncRNA	NW_017199198.1	2507	5934	+	2	3399	108
LNC_009192	XLOC_184867	intronic_lncRNA	lncRNA	NC_030823.1	62524270	62538154	-	6	1100	216
LNC_009191	XLOC_184866	intronic_lncRNA	lncRNA	NC_030823.1	62488190	62501375	-	4	229	76
LNC_009190	XLOC_184848	lincRNA	lncRNA	NC_030823.1	62296055	62317814	-	2	865	113
LNC_013278	XLOC_251887	lincRNA	lncRNA	NC_030833.1	932594	938813	-	3	227	75
LNC_009733	XLOC_195721	intronic_lncRNA	lncRNA	NC_030825.1	37601729	37610335	+	3	557	161
LNC_009959	XLOC_199653	intronic_lncRNA	lncRNA	NC_030825.1	23134238	23148227	-	7	2866	637
LNC_009958	XLOC_199651	intronic_lncRNA	lncRNA	NC_030825.1	23129180	23131964	-	2	393	130
LNC_014644	XLOC_281783	intronic_lncRNA	lncRNA	NW_017189517.1	37170720	37172673	-	3	1177	198
LNC_009953	XLOC_199615	lincRNA	lncRNA	NC_030825.1	22520838	22595958	-	2	261	82
LNC_009952	XLOC_199603	intronic_lncRNA	lncRNA	NC_030825.1	22368866	22377764	-	3	292	97
LNC_009951	XLOC_199599	intronic_lncRNA	lncRNA	NC_030825.1	22119508	22153429	-	4	969	235
LNC_009950	XLOC_199544	intronic_lncRNA	lncRNA	NC_030825.1	20519730	20522544	-	2	336	103
LNC_009957	XLOC_199650	antisense_lncRNA	lncRNA	NC_030825.1	23127271	23172432	-	3	310	50
LNC_000259	XLOC_006213	intronic_lncRNA	lncRNA	NC_030808.1	136741518	136755243	+	8	867	288
LNC_009955	XLOC_199649	intronic_lncRNA	lncRNA	NC_030825.1	23110543	23121040	-	5	602	200
LNC_009954	XLOC_199646	intronic_lncRNA	lncRNA	NC_030825.1	22930286	23020665	-	2	1148	299
LNC_003787	XLOC_075494	lincRNA	lncRNA	NC_030813.1	45964907	45972042	-	2	237	73
LNC_006468	XLOC_131417	intronic_lncRNA	lncRNA	NC_030818.1	59677474	59686192	+	5	1089	362
LNC_006469	XLOC_131418	intronic_lncRNA	lncRNA	NC_030818.1	59696250	59789285	+	9	4957	489
LNC_006466	XLOC_131416	intronic_lncRNA	lncRNA	NC_030818.1	59670391	59677412	+	3	205	68
LNC_006467	XLOC_131417	intronic_lncRNA	lncRNA	NC_030818.1	59677465	59686452	+	7	1228	409
LNC_006464	XLOC_131414	intronic_lncRNA	lncRNA	NC_030818.1	59590915	59616393	+	18	1683	560
LNC_006465	XLOC_131415	intronic_lncRNA	lncRNA	NC_030818.1	59622623	59660072	+	18	2098	698
LNC_006462	XLOC_131133	intronic_lncRNA	lncRNA	NC_030818.1	49607116	49608649	+	3	976	270
LNC_006463	XLOC_131413	intronic_lncRNA	lncRNA	NC_030818.1	59584850	59590170	+	4	309	102
LNC_006460	XLOC_131065	intronic_lncRNA	lncRNA	NC_030818.1	48947448	48950744	+	3	764	166
LNC_006461	XLOC_131117	intronic_lncRNA	lncRNA	NC_030818.1	49198408	49200327	+	2	223	74
LNC_000709	XLOC_016235	intronic_lncRNA	lncRNA	NC_030809.1	4476257	4477592	+	3	462	101
LNC_000708	XLOC_016235	intronic_lncRNA	lncRNA	NC_030809.1	4281509	4477139	+	7	790	262
LNC_000705	XLOC_016225	intronic_lncRNA	lncRNA	NC_030809.1	3981422	3993783	+	9	1820	313
LNC_000704	XLOC_016225	intronic_lncRNA	lncRNA	NC_030809.1	3980743	3993783	+	11	1906	487
LNC_000707	XLOC_016234	intronic_lncRNA	lncRNA	NC_030809.1	4123322	4204469	+	22	4301	1058
LNC_000706	XLOC_016229	intronic_lncRNA	lncRNA	NC_030809.1	4071347	4107572	+	13	2774	551
LNC_000701	XLOC_016131	intronic_lncRNA	lncRNA	NC_030809.1	2692790	2796413	+	4	716	152
LNC_000700	XLOC_016127	lincRNA	lncRNA	NC_030809.1	2593967	2598905	+	2	1150	89
LNC_000703	XLOC_016218	lincRNA	lncRNA	NC_030809.1	3852509	3857249	+	2	1891	139
LNC_000702	XLOC_016159	intronic_lncRNA	lncRNA	NC_030809.1	2992801	3022964	+	3	229	76
LNC_005373	XLOC_110241	intronic_lncRNA	lncRNA	NC_030816.1	70252197	70256818	+	4	446	148
LNC_012339	XLOC_236559	lincRNA	lncRNA	NC_030830.1	15875077	15878164	-	2	371	101
LNC_008715	XLOC_176187	intronic_lncRNA	lncRNA	NC_030822.1	60298054	60309266	-	6	3129	230
LNC_002569	XLOC_051549	intronic_lncRNA	lncRNA	NC_030811.1	48941048	49051858	-	11	1668	555
LNC_002568	XLOC_051549	intronic_lncRNA	lncRNA	NC_030811.1	48941048	49038866	-	7	1040	346
LNC_002567	XLOC_051509	intronic_lncRNA	lncRNA	NC_030811.1	47876947	47890666	-	8	2089	257
LNC_002566	XLOC_051300	intronic_lncRNA	lncRNA	NC_030811.1	43579279	43580657	-	3	350	116
LNC_002565	XLOC_051270	intronic_lncRNA	lncRNA	NC_030811.1	43069099	43078585	-	7	2633	246
LNC_002564	XLOC_051237	intronic_lncRNA	lncRNA	NC_030811.1	42902505	42911556	-	3	307	102
LNC_002563	XLOC_051234	intronic_lncRNA	lncRNA	NC_030811.1	42676118	42712754	-	7	1332	444
LNC_002562	XLOC_051032	antisense_lncRNA	lncRNA	NC_030811.1	38875922	38877532	-	2	269	89
LNC_002561	XLOC_050981	lincRNA	lncRNA	NC_030811.1	37454341	37472912	-	2	373	85
LNC_002560	XLOC_050903	intronic_lncRNA	lncRNA	NC_030811.1	34805703	34871479	-	8	1787	319
LNC_005746	XLOC_118045	lincRNA	lncRNA	NC_030817.1	30360864	30365110	+	2	4156	168
LNC_000250	XLOC_006092	intronic_lncRNA	lncRNA	NC_030808.1	133673785	133725279	+	3	297	98
LNC_009489	XLOC_190211	lincRNA	lncRNA	NC_030824.1	8311971	8314984	-	2	2430	141
LNC_009488	XLOC_190191	lincRNA	lncRNA	NC_030824.1	7896214	7899602	-	4	1065	184
LNC_003179	XLOC_063423	intronic_lncRNA	lncRNA	NC_030812.1	30357095	30364715	-	10	922	307
LNC_003178	XLOC_063407	antisense_lncRNA	lncRNA	NC_030812.1	30288587	30302797	-	3	1102	115
LNC_003177	XLOC_063407	antisense_lncRNA	lncRNA	NC_030812.1	30283152	30302122	-	3	1040	106
LNC_005377	XLOC_110400	intronic_lncRNA	lncRNA	NC_030816.1	73697879	73732740	+	13	1997	502
LNC_003175	XLOC_063407	antisense_lncRNA	lncRNA	NC_030812.1	30261336	30302885	-	3	3426	130
LNC_003174	XLOC_063407	antisense_lncRNA	lncRNA	NC_030812.1	30249514	30302122	-	6	1254	128
LNC_003173	XLOC_063387	antisense_lncRNA	lncRNA	NC_030812.1	29899440	29916386	-	2	217	48
LNC_003172	XLOC_063384	intronic_lncRNA	lncRNA	NC_030812.1	29803461	29836161	-	3	557	185
LNC_003171	XLOC_063366	intronic_lncRNA	lncRNA	NC_030812.1	29518397	29543822	-	17	3003	651
LNC_003170	XLOC_063358	intronic_lncRNA	lncRNA	NC_030812.1	29417631	29420817	-	2	983	93
LNC_005745	XLOC_118036	intronic_lncRNA	lncRNA	NC_030817.1	30201053	30295904	+	7	885	275
LNC_000255	XLOC_006175	intronic_lncRNA	lncRNA	NC_030808.1	135411994	135428111	+	5	4769	313
LNC_005742	XLOC_118034	intronic_lncRNA	lncRNA	NC_030817.1	29996908	30024968	+	5	326	96
LNC_000254	XLOC_006168	intronic_lncRNA	lncRNA	NC_030808.1	135138477	135167541	+	14	1682	560
LNC_005743	XLOC_118034	intronic_lncRNA	lncRNA	NC_030817.1	29999178	30008705	+	3	378	79
LNC_001302	XLOC_028461	antisense_lncRNA	lncRNA	NC_030809.1	108928662	108952589	-	2	311	57
LNC_005740	XLOC_117993	intronic_lncRNA	lncRNA	NC_030817.1	29257946	29275107	+	6	823	152
LNC_001303	XLOC_028492	intronic_lncRNA	lncRNA	NC_030809.1	109605875	109645126	-	14	2963	767
LNC_005741	XLOC_118026	lincRNA	lncRNA	NC_030817.1	29923032	29926832	+	2	347	85
LNC_001300	XLOC_028349	antisense_lncRNA	lncRNA	NC_030809.1	105576987	105593853	-	2	391	60
LNC_001301	XLOC_028459	intronic_lncRNA	lncRNA	NC_030809.1	108578204	108673047	-	2	403	134
LNC_008718	XLOC_176241	lincRNA	lncRNA	NC_030822.1	61176842	61354240	-	4	648	110
LNC_001306	XLOC_028503	intronic_lncRNA	lncRNA	NC_030809.1	109779392	109977629	-	40	7381	1903
LNC_008719	XLOC_176241	lincRNA	lncRNA	NC_030822.1	61176842	61354408	-	4	850	89
LNC_001307	XLOC_028523	intronic_lncRNA	lncRNA	NC_030809.1	110759707	110790252	-	10	2214	459
LNC_010663	XLOC_207482	lincRNA	lncRNA	NC_030826.1	31773462	31779519	-	2	5809	218
LNC_010662	XLOC_207366	intronic_lncRNA	lncRNA	NC_030826.1	29382660	29385299	-	2	642	213
LNC_006288	XLOC_127577	intronic_lncRNA	lncRNA	NC_030817.1	91494254	91520745	-	3	233	73
LNC_006289	XLOC_127586	intronic_lncRNA	lncRNA	NC_030817.1	91863656	92105834	-	27	3951	1126
LNC_010667	XLOC_207577	intronic_lncRNA	lncRNA	NC_030826.1	32855363	32877986	-	2	297	99
LNC_001304	XLOC_028494	intronic_lncRNA	lncRNA	NC_030809.1	109676338	109681983	-	4	1210	248
LNC_010665	XLOC_207567	intronic_lncRNA	lncRNA	NC_030826.1	32774172	32776787	-	2	778	259
LNC_010664	XLOC_207566	intronic_lncRNA	lncRNA	NC_030826.1	32748682	32759775	-	6	541	179
LNC_006282	XLOC_127510	intronic_lncRNA	lncRNA	NC_030817.1	90317373	90319670	-	4	278	92
LNC_006283	XLOC_127556	intronic_lncRNA	lncRNA	NC_030817.1	90736739	90815315	-	6	2364	372
LNC_006280	XLOC_127473	intronic_lncRNA	lncRNA	NC_030817.1	89347084	89371017	-	9	1501	314
LNC_001305	XLOC_028501	intronic_lncRNA	lncRNA	NC_030809.1	109747796	109753710	-	6	1454	189
LNC_006286	XLOC_127562	lincRNA	lncRNA	NC_030817.1	91019755	91025778	-	2	313	78
LNC_006287	XLOC_127568	intronic_lncRNA	lncRNA	NC_030817.1	91294759	91381435	-	3	207	68
LNC_006284	XLOC_127556	intronic_lncRNA	lncRNA	NC_030817.1	90736739	90869679	-	9	4544	372
LNC_006285	XLOC_127560	lincRNA	lncRNA	NC_030817.1	91008883	91010513	-	2	224	74
LNC_008538	XLOC_172640	intronic_lncRNA	lncRNA	NC_030822.1	76771895	76775535	+	4	534	178
LNC_008539	XLOC_172644	intronic_lncRNA	lncRNA	NC_030822.1	76930736	76957901	+	5	804	168
LNC_008536	XLOC_172618	intronic_lncRNA	lncRNA	NC_030822.1	76205614	76244009	+	8	756	252
LNC_008537	XLOC_172639	intronic_lncRNA	lncRNA	NC_030822.1	76764664	76768121	+	3	728	89
LNC_008534	XLOC_172618	intronic_lncRNA	lncRNA	NC_030822.1	76158871	76244009	+	13	3817	461
LNC_008535	XLOC_172618	intronic_lncRNA	lncRNA	NC_030822.1	76158871	76244009	+	14	3742	436
LNC_008532	XLOC_172586	intronic_lncRNA	lncRNA	NC_030822.1	75548213	75563668	+	8	1517	401
LNC_008533	XLOC_172618	intronic_lncRNA	lncRNA	NC_030822.1	76158871	76244009	+	12	3772	446
LNC_008530	XLOC_172373	intronic_lncRNA	lncRNA	NC_030822.1	68493213	68506480	+	4	1051	349
LNC_008531	XLOC_172512	lincRNA	lncRNA	NC_030822.1	72571271	72575497	+	2	4150	111
LNC_006277	XLOC_127470	intronic_lncRNA	lncRNA	NC_030817.1	89261564	89269967	-	3	310	102
LNC_007908	XLOC_159476	lincRNA	lncRNA	NC_030821.1	20695387	20695712	+	2	240	33
LNC_006276	XLOC_127464	intronic_lncRNA	lncRNA	NC_030817.1	89154901	89182824	-	11	3068	495
LNC_007909	XLOC_159506	lincRNA	lncRNA	NC_030821.1	21870182	21871266	+	2	658	165
LNC_006275	XLOC_127464	intronic_lncRNA	lncRNA	NC_030817.1	89139869	89181498	-	14	2389	649
LNC_009229	XLOC_185219	intronic_lncRNA	lncRNA	NC_030823.1	70177496	70190598	-	4	544	180
LNC_007906	XLOC_159448	lincRNA	lncRNA	NC_030821.1	20475486	20476388	+	2	436	87
LNC_006274	XLOC_127455	intronic_lncRNA	lncRNA	NC_030817.1	88919111	88920510	-	2	761	152
LNC_007907	XLOC_159459	intronic_lncRNA	lncRNA	NC_030821.1	20561212	20596849	+	12	9067	457
LNC_009221	XLOC_185053	antisense_lncRNA	lncRNA	NC_030823.1	67834606	67841409	-	2	792	104
LNC_006273	XLOC_127455	intronic_lncRNA	lncRNA	NC_030817.1	88909437	88920557	-	3	547	181
LNC_009223	XLOC_185133	intronic_lncRNA	lncRNA	NC_030823.1	69226015	69241111	-	7	2114	385
LNC_009222	XLOC_185054	antisense_lncRNA	lncRNA	NC_030823.1	67841470	67872805	-	2	998	183
LNC_009225	XLOC_185133	intronic_lncRNA	lncRNA	NC_030823.1	69226762	69229089	-	2	357	118
LNC_007904	XLOC_159419	intronic_lncRNA	lncRNA	NC_030821.1	20099601	20193536	+	22	3818	1005
LNC_009227	XLOC_185141	intronic_lncRNA	lncRNA	NC_030823.1	69433186	69455868	-	3	839	134
LNC_006272	XLOC_127454	intronic_lncRNA	lncRNA	NC_030817.1	88840294	88892638	-	21	5995	898
LNC_007905	XLOC_159436	intronic_lncRNA	lncRNA	NC_030821.1	20404135	20409267	+	4	1981	515
LNC_001038	XLOC_022867	antisense_lncRNA	lncRNA	NC_030809.1	129926369	129941584	+	4	3981	123
LNC_001039	XLOC_022867	antisense_lncRNA	lncRNA	NC_030809.1	129926369	129941584	+	3	3842	108
LNC_001034	XLOC_022766	intronic_lncRNA	lncRNA	NC_030809.1	127410514	127536397	+	16	3200	474
LNC_001035	XLOC_022769	intronic_lncRNA	lncRNA	NC_030809.1	127549864	127633446	+	8	2215	295
LNC_001036	XLOC_022854	intronic_lncRNA	lncRNA	NC_030809.1	129718270	129740131	+	8	2903	594
LNC_001037	XLOC_022867	intronic_lncRNA	lncRNA	NC_030809.1	129920000	129941584	+	5	6094	150
LNC_001030	XLOC_022424	intronic_lncRNA	lncRNA	NC_030809.1	121980377	121991916	+	4	293	97
LNC_001031	XLOC_022438	intronic_lncRNA	lncRNA	NC_030809.1	122621337	122654883	+	7	2459	371
LNC_001032	XLOC_022439	intronic_lncRNA	lncRNA	NC_030809.1	122718718	122829990	+	31	6435	1172
LNC_001033	XLOC_022766	intronic_lncRNA	lncRNA	NC_030809.1	127410514	127536397	+	14	3062	474
LNC_008280	XLOC_168369	antisense_lncRNA	lncRNA	NC_030822.1	268186	271375	+	2	246	82
LNC_007670	XLOC_155371	intronic_lncRNA	lncRNA	NC_030820.1	33669465	33680251	-	2	368	81
LNC_008282	XLOC_168418	lincRNA	lncRNA	NC_030822.1	735867	740315	+	3	3065	236
LNC_008283	XLOC_168446	intronic_lncRNA	lncRNA	NC_030822.1	1148799	1157811	+	2	565	187
LNC_008284	XLOC_168446	antisense_lncRNA	lncRNA	NC_030822.1	1156385	1159068	+	2	1815	214
LNC_007900	XLOC_159412	intronic_lncRNA	lncRNA	NC_030821.1	20030455	20045615	+	4	533	177
LNC_008286	XLOC_168462	intronic_lncRNA	lncRNA	NC_030822.1	1451796	1491812	+	12	7748	519
LNC_007671	XLOC_155414	lincRNA	lncRNA	NC_030820.1	34531757	34535264	-	2	354	92
LNC_008288	XLOC_168513	lincRNA	lncRNA	NC_030822.1	2220708	2236096	+	2	293	90
LNC_008289	XLOC_168523	lincRNA	lncRNA	NC_030822.1	2333043	2335358	+	4	1396	272
LNC_007901	XLOC_159416	intronic_lncRNA	lncRNA	NC_030821.1	20053259	20061439	+	4	1946	203
LNC_007672	XLOC_155512	intronic_lncRNA	lncRNA	NC_030820.1	35681621	35830095	-	4	555	157
LNC_011040	XLOC_212673	lincRNA	lncRNA	NC_030827.1	51056851	51057676	+	2	764	47
LNC_011041	XLOC_212711	lincRNA	lncRNA	NC_030827.1	52639246	52747162	+	2	485	101
LNC_011042	XLOC_212711	lincRNA	lncRNA	NC_030827.1	52639246	52930339	+	3	381	77
LNC_007673	XLOC_155514	antisense_lncRNA	lncRNA	NC_030820.1	35900358	35903014	-	2	411	67
LNC_011044	XLOC_213080	lincRNA	lncRNA	NC_030827.1	56504273	56504811	+	2	518	91
LNC_011045	XLOC_213136	antisense_lncRNA	lncRNA	NC_030827.1	58442251	58459280	+	3	530	107
LNC_011046	XLOC_213137	intronic_lncRNA	lncRNA	NC_030827.1	58502358	58524817	+	2	214	70
LNC_011047	XLOC_213257	intronic_lncRNA	lncRNA	NC_030827.1	62841192	62911432	+	24	5637	878
LNC_011048	XLOC_213315	lincRNA	lncRNA	NC_030827.1	63659133	63662648	+	2	359	87
LNC_007674	XLOC_155541	lincRNA	lncRNA	NC_030820.1	36346151	36352160	-	2	483	84
LNC_007675	XLOC_155554	lincRNA	lncRNA	NC_030820.1	36621824	36641731	-	2	257	57
LNC_004284	XLOC_085333	intronic_lncRNA	lncRNA	NC_030814.1	107382659	107389409	+	4	327	109
LNC_004285	XLOC_085334	lincRNA	lncRNA	NC_030814.1	107397747	107400057	+	2	2155	81
LNC_001159	XLOC_024656	lincRNA	lncRNA	NC_030809.1	27798624	27799584	-	2	317	72
LNC_001158	XLOC_024631	lincRNA	lncRNA	NC_030809.1	27641141	27715626	-	3	520	112
LNC_004280	XLOC_085314	intronic_lncRNA	lncRNA	NC_030814.1	107108464	107113722	+	5	1838	217
LNC_004281	XLOC_085331	antisense_lncRNA	lncRNA	NC_030814.1	107299518	107360306	+	4	1563	120
LNC_004282	XLOC_085331	antisense_lncRNA	lncRNA	NC_030814.1	107299532	107360306	+	5	1611	120
LNC_004283	XLOC_085331	antisense_lncRNA	lncRNA	NC_030814.1	107299532	107368885	+	6	6523	303
LNC_001153	XLOC_024429	intronic_lncRNA	lncRNA	NC_030809.1	23026903	23164436	-	17	3460	786
LNC_001152	XLOC_024429	intronic_lncRNA	lncRNA	NC_030809.1	23026903	23164436	-	16	3251	554
LNC_001151	XLOC_024429	intronic_lncRNA	lncRNA	NC_030809.1	23026903	23148872	-	13	2111	571
LNC_001150	XLOC_024415	intronic_lncRNA	lncRNA	NC_030809.1	22872258	22882817	-	3	406	134
LNC_004288	XLOC_085335	intronic_lncRNA	lncRNA	NC_030814.1	107402045	107404391	+	3	529	175
LNC_004289	XLOC_085338	intronic_lncRNA	lncRNA	NC_030814.1	107489840	107629373	+	9	1825	500
LNC_001155	XLOC_024516	intronic_lncRNA	lncRNA	NC_030809.1	24983072	25053235	-	17	2515	591
LNC_001154	XLOC_024444	intronic_lncRNA	lncRNA	NC_030809.1	23245793	23258078	-	2	210	69
LNC_014984	XLOC_287765	lincRNA	lncRNA	NW_017201866.1	3422	4010	+	2	567	112
LNC_007019	XLOC_140811	intronic_lncRNA	lncRNA	NC_030819.1	7368990	7390925	+	12	1789	425
LNC_008817	XLOC_178819	intronic_lncRNA	lncRNA	NC_030823.1	35372790	35517355	+	11	1058	197
LNC_003883	XLOC_077717	intronic_lncRNA	lncRNA	NC_030813.1	93055502	93125358	-	9	1159	333
LNC_003882	XLOC_077688	intronic_lncRNA	lncRNA	NC_030813.1	92491010	92500499	-	8	2663	373
LNC_003881	XLOC_077664	intronic_lncRNA	lncRNA	NC_030813.1	92129599	92133781	-	2	232	76
LNC_003880	XLOC_077651	intronic_lncRNA	lncRNA	NC_030813.1	91507363	91510587	-	3	634	127
LNC_003887	XLOC_077805	lincRNA	lncRNA	NC_030813.1	94929333	94964442	-	2	1326	147
LNC_003886	XLOC_077759	intronic_lncRNA	lncRNA	NC_030813.1	93998073	94064490	-	6	936	293
LNC_003885	XLOC_077736	intronic_lncRNA	lncRNA	NC_030813.1	93713582	93716906	-	2	600	130
LNC_003884	XLOC_077733	intronic_lncRNA	lncRNA	NC_030813.1	93625545	93639904	-	4	287	95
LNC_003889	XLOC_077854	intronic_lncRNA	lncRNA	NC_030813.1	95336561	95350127	-	3	1331	433
LNC_003888	XLOC_077806	lincRNA	lncRNA	NC_030813.1	94932501	94933714	-	2	403	67
LNC_006967	XLOC_139907	intronic_lncRNA	lncRNA	NC_030818.1	100097065	100102683	-	4	471	156
LNC_011878	XLOC_229402	intronic_lncRNA	lncRNA	NC_030829.1	6721322	6759880	-	3	448	149
LNC_011054	XLOC_213445	intronic_lncRNA	lncRNA	NC_030827.1	67909534	67958544	+	3	366	121
LNC_012531	XLOC_240204	antisense_lncRNA	lncRNA	NC_030831.1	38134067	38175868	+	4	1296	93
LNC_012530	XLOC_240188	lincRNA	lncRNA	NC_030831.1	37878694	37879937	+	2	324	97
LNC_012533	XLOC_240244	intronic_lncRNA	lncRNA	NC_030831.1	39231338	39236777	+	5	1400	274
LNC_012532	XLOC_240205	lincRNA	lncRNA	NC_030831.1	38260727	38267374	+	2	212	54
LNC_012535	XLOC_240245	antisense_lncRNA	lncRNA	NC_030831.1	39279220	39280266	+	2	347	82
LNC_012534	XLOC_240244	intronic_lncRNA	lncRNA	NC_030831.1	39231598	39233075	+	2	304	84
LNC_012537	XLOC_240271	lincRNA	lncRNA	NC_030831.1	39685233	39696772	+	3	1762	185
LNC_012536	XLOC_240254	lincRNA	lncRNA	NC_030831.1	39407169	39407690	+	2	250	62
LNC_012539	XLOC_240344	lincRNA	lncRNA	NC_030831.1	41380808	41381233	+	2	210	50
LNC_012538	XLOC_240285	lincRNA	lncRNA	NC_030831.1	39954852	40014507	+	3	561	133
LNC_013298	XLOC_252460	antisense_lncRNA	lncRNA	NC_030833.1	11990247	12004619	-	5	556	122
LNC_011559	XLOC_223665	lincRNA	lncRNA	NC_030828.1	43946341	44263920	-	5	978	117
LNC_000288	XLOC_006533	intronic_lncRNA	lncRNA	NC_030808.1	145035462	145048664	+	9	2162	431
LNC_003774	XLOC_075426	lincRNA	lncRNA	NC_030813.1	45096655	45098620	-	2	398	86
LNC_003777	XLOC_075444	lincRNA	lncRNA	NC_030813.1	45346547	45347973	-	3	238	70
LNC_003776	XLOC_075443	intronic_lncRNA	lncRNA	NC_030813.1	45282267	45336191	-	12	1583	495
LNC_003771	XLOC_075159	intronic_lncRNA	lncRNA	NC_030813.1	40692182	40702707	-	6	673	189
LNC_003770	XLOC_075155	intronic_lncRNA	lncRNA	NC_030813.1	40639820	40646289	-	2	357	118
LNC_003773	XLOC_075414	lincRNA	lncRNA	NC_030813.1	44742710	44744657	-	2	922	103
LNC_003772	XLOC_075197	lincRNA	lncRNA	NC_030813.1	42930113	42931708	-	2	425	102
LNC_000280	XLOC_006421	intronic_lncRNA	lncRNA	NC_030808.1	143110809	143111798	+	2	602	200
LNC_000281	XLOC_006438	intronic_lncRNA	lncRNA	NC_030808.1	143224287	143290919	+	6	613	204
LNC_000282	XLOC_006451	intronic_lncRNA	lncRNA	NC_030808.1	143428333	143431732	+	3	532	166
LNC_000283	XLOC_006465	lincRNA	lncRNA	NC_030808.1	143768641	143783590	+	3	6356	218
LNC_003779	XLOC_075445	intronic_lncRNA	lncRNA	NC_030813.1	45358950	45366397	-	7	427	142
LNC_003778	XLOC_075444	lincRNA	lncRNA	NC_030813.1	45346547	45348245	-	3	346	83
LNC_000286	XLOC_006510	intronic_lncRNA	lncRNA	NC_030808.1	144695165	144697497	+	3	375	124
LNC_000287	XLOC_006521	lincRNA	lncRNA	NC_030808.1	144825926	144832104	+	3	335	51
LNC_002828	XLOC_057168	antisense_lncRNA	lncRNA	NC_030812.1	42531184	42605675	+	2	991	133
LNC_002829	XLOC_057169	intronic_lncRNA	lncRNA	NC_030812.1	42639451	42704216	+	6	997	206
LNC_013573	XLOC_259471	lincRNA	lncRNA	NC_030834.1	26365684	26365925	-	2	214	44
LNC_002822	XLOC_057010	lincRNA	lncRNA	NC_030812.1	36694582	36791521	+	5	1160	74
LNC_002823	XLOC_057124	intronic_lncRNA	lncRNA	NC_030812.1	39349339	39362596	+	3	349	116
LNC_002820	XLOC_056993	intronic_lncRNA	lncRNA	NC_030812.1	36119762	36129168	+	2	321	85
LNC_002821	XLOC_057010	lincRNA	lncRNA	NC_030812.1	36690338	36707087	+	3	235	73
LNC_002826	XLOC_057135	intronic_lncRNA	lncRNA	NC_030812.1	40152261	40162187	+	2	302	100
LNC_002827	XLOC_057136	intronic_lncRNA	lncRNA	NC_030812.1	40215641	40226884	+	5	1078	200
LNC_002824	XLOC_057133	intronic_lncRNA	lncRNA	NC_030812.1	40037805	40083894	+	5	722	240
LNC_002825	XLOC_057134	intronic_lncRNA	lncRNA	NC_030812.1	40130497	40134833	+	2	203	67
LNC_007252	XLOC_147021	intronic_lncRNA	lncRNA	NC_030819.1	60270153	60373265	-	5	1277	322
LNC_007253	XLOC_147022	antisense_lncRNA	lncRNA	NC_030819.1	60406295	60456502	-	5	562	105
LNC_007250	XLOC_146939	intronic_lncRNA	lncRNA	NC_030819.1	59303881	59319951	-	9	1423	380
LNC_007251	XLOC_146996	lincRNA	lncRNA	NC_030819.1	60139318	60139621	-	2	266	39
LNC_007256	XLOC_147027	intronic_lncRNA	lncRNA	NC_030819.1	60807214	60864256	-	5	533	177
LNC_007257	XLOC_147071	intronic_lncRNA	lncRNA	NC_030819.1	61582519	61584080	-	2	224	74
LNC_007254	XLOC_147024	intronic_lncRNA	lncRNA	NC_030819.1	60446401	60467632	-	6	596	189
LNC_007255	XLOC_147025	intronic_lncRNA	lncRNA	NC_030819.1	60468473	60523812	-	11	2788	929
LNC_007708	XLOC_155976	lincRNA	lncRNA	NC_030820.1	43906757	43988471	-	2	720	86
LNC_007709	XLOC_155976	lincRNA	lncRNA	NC_030820.1	43970832	43988471	-	2	2281	106
LNC_007258	XLOC_147121	antisense_lncRNA	lncRNA	NC_030819.1	61887346	61894592	-	2	748	249
LNC_007259	XLOC_147125	intronic_lncRNA	lncRNA	NC_030819.1	62003563	62011170	-	7	2546	139
LNC_003410	XLOC_067378	intronic_lncRNA	lncRNA	NC_030812.1	106561442	106570976	-	3	286	95
LNC_003411	XLOC_067389	intronic_lncRNA	lncRNA	NC_030812.1	106848928	106911832	-	3	238	72
LNC_003412	XLOC_067393	intronic_lncRNA	lncRNA	NC_030812.1	107113724	107147643	-	5	873	258
LNC_003413	XLOC_067394	intronic_lncRNA	lncRNA	NC_030812.1	107148037	107153387	-	3	2864	256
LNC_003414	XLOC_067407	intronic_lncRNA	lncRNA	NC_030812.1	107328712	107373820	-	2	341	88
LNC_003415	XLOC_067408	intronic_lncRNA	lncRNA	NC_030812.1	107630301	107645347	-	4	302	100
LNC_003416	XLOC_067409	antisense_lncRNA	lncRNA	NC_030812.1	107713034	107717413	-	2	2576	198
LNC_003417	XLOC_067417	lincRNA	lncRNA	NC_030812.1	107808308	107818140	-	3	1961	179
LNC_003418	XLOC_067417	lincRNA	lncRNA	NC_030812.1	107816442	107818135	-	2	1019	176
LNC_003419	XLOC_067425	lincRNA	lncRNA	NC_030812.1	107822303	107822820	-	2	431	87
LNC_013575	XLOC_259603	lincRNA	lncRNA	NC_030834.1	28594134	28735709	-	7	7518	185
LNC_010964	XLOC_210829	lincRNA	lncRNA	NC_030827.1	21351580	21353984	+	2	218	52
LNC_012494	XLOC_239422	lincRNA	lncRNA	NC_030831.1	21769362	21770565	+	2	1081	132
LNC_012495	XLOC_239467	antisense_lncRNA	lncRNA	NC_030831.1	22076586	22077709	+	2	749	124
LNC_012493	XLOC_239358	lincRNA	lncRNA	NC_030831.1	21485213	21509019	+	3	463	146
LNC_008398	XLOC_170934	intronic_lncRNA	lncRNA	NC_030822.1	38067786	38104904	+	2	363	120
LNC_010878	XLOC_209381	intronic_lncRNA	lncRNA	NC_030826.1	60504063	60519762	-	4	374	124
LNC_010879	XLOC_209383	intronic_lncRNA	lncRNA	NC_030826.1	60597788	60600749	-	4	389	129
LNC_010876	XLOC_209356	lincRNA	lncRNA	NC_030826.1	60232006	60234362	-	2	276	92
LNC_010877	XLOC_209369	lincRNA	lncRNA	NC_030826.1	60325597	60332103	-	2	1641	116
LNC_010874	XLOC_209324	lincRNA	lncRNA	NC_030826.1	59818636	59841446	-	2	11518	172
LNC_010410	XLOC_204960	lincRNA	lncRNA	NC_030826.1	43452113	43452842	+	2	581	127
LNC_010872	XLOC_209311	lincRNA	lncRNA	NC_030826.1	59772537	59779457	-	3	2001	133
LNC_010873	XLOC_209311	lincRNA	lncRNA	NC_030826.1	59772537	59779479	-	4	1974	133
LNC_010870	XLOC_209168	intronic_lncRNA	lncRNA	NC_030826.1	57503685	57680327	-	6	639	197
LNC_010871	XLOC_209293	lincRNA	lncRNA	NC_030826.1	59649049	59694572	-	2	326	108
LNC_006071	XLOC_123524	lincRNA	lncRNA	NC_030817.1	22695526	22698687	-	2	3103	179
LNC_006070	XLOC_123524	lincRNA	lncRNA	NC_030817.1	22695526	22698687	-	2	3034	170
LNC_006073	XLOC_123562	intronic_lncRNA	lncRNA	NC_030817.1	23594735	23597521	-	3	216	71
LNC_006072	XLOC_123558	intronic_lncRNA	lncRNA	NC_030817.1	23487430	23491622	-	4	487	162
LNC_006075	XLOC_123652	lincRNA	lncRNA	NC_030817.1	25925354	25932611	-	3	658	101
LNC_006074	XLOC_123652	lincRNA	lncRNA	NC_030817.1	25925354	25932589	-	2	517	95
LNC_006077	XLOC_123657	intronic_lncRNA	lncRNA	NC_030817.1	26044064	26045893	-	4	340	94
LNC_006076	XLOC_123652	lincRNA	lncRNA	NC_030817.1	25931168	25932611	-	2	801	93
LNC_006079	XLOC_123731	antisense_lncRNA	lncRNA	NC_030817.1	27240598	27257837	-	3	1094	65
LNC_006078	XLOC_123657	intronic_lncRNA	lncRNA	NC_030817.1	26044064	26048115	-	5	608	146
LNC_013372	XLOC_253537	intronic_lncRNA	lncRNA	NC_030833.1	32958755	32961587	-	4	1998	94
LNC_012499	XLOC_239483	intronic_lncRNA	lncRNA	NC_030831.1	22505875	22750726	+	12	1839	394
LNC_013374	XLOC_253546	intronic_lncRNA	lncRNA	NC_030833.1	33065696	33095918	-	4	569	189
LNC_013375	XLOC_253555	intronic_lncRNA	lncRNA	NC_030833.1	33639732	33647984	-	5	599	199
LNC_013376	XLOC_253557	intronic_lncRNA	lncRNA	NC_030833.1	33702159	33762053	-	16	4186	634
LNC_013377	XLOC_253615	antisense_lncRNA	lncRNA	NC_030833.1	34534098	34596642	-	3	255	84
LNC_004503	XLOC_090451	lincRNA	lncRNA	NC_030814.1	74869165	75349322	-	6	446	80
LNC_004502	XLOC_090360	lincRNA	lncRNA	NC_030814.1	73120823	73122295	-	3	339	67
LNC_004501	XLOC_090351	intronic_lncRNA	lncRNA	NC_030814.1	72827485	73006160	-	7	1861	209
LNC_004500	XLOC_090346	intronic_lncRNA	lncRNA	NC_030814.1	72753356	72758157	-	5	952	187
LNC_004507	XLOC_090615	intronic_lncRNA	lncRNA	NC_030814.1	75837160	75843522	-	3	570	82
LNC_004506	XLOC_090615	intronic_lncRNA	lncRNA	NC_030814.1	75824093	75840476	-	3	734	219
LNC_004505	XLOC_090451	lincRNA	lncRNA	NC_030814.1	75297017	75349322	-	5	414	95
LNC_004504	XLOC_090451	lincRNA	lncRNA	NC_030814.1	74869165	75352959	-	6	479	80
LNC_004509	XLOC_090618	intronic_lncRNA	lncRNA	NC_030814.1	75877344	75885684	-	6	704	234
LNC_004508	XLOC_090617	intronic_lncRNA	lncRNA	NC_030814.1	75871096	75875953	-	5	738	246
LNC_009034	XLOC_182835	intronic_lncRNA	lncRNA	NC_030823.1	27359981	27378507	-	4	1540	150
LNC_005049	XLOC_102866	lincRNA	lncRNA	NC_030815.1	49039078	49101539	-	7	1072	129
LNC_009036	XLOC_182839	intronic_lncRNA	lncRNA	NC_030823.1	27403033	27433798	-	6	1162	315
LNC_009037	XLOC_182840	intronic_lncRNA	lncRNA	NC_030823.1	27440073	27441208	-	2	537	117
LNC_009030	XLOC_182785	intronic_lncRNA	lncRNA	NC_030823.1	25797232	25812439	-	3	755	182
LNC_009031	XLOC_182785	intronic_lncRNA	lncRNA	NC_030823.1	25797232	25822205	-	5	1350	376
LNC_009032	XLOC_182801	intronic_lncRNA	lncRNA	NC_030823.1	26021201	26035702	-	5	675	163
LNC_005048	XLOC_102794	antisense_lncRNA	lncRNA	NC_030815.1	48249994	48278475	-	2	543	114
LNC_009038	XLOC_182907	intronic_lncRNA	lncRNA	NC_030823.1	28386196	28410630	-	6	649	155
LNC_009039	XLOC_182952	intronic_lncRNA	lncRNA	NC_030823.1	28975455	29004311	-	5	1144	370
LNC_006615	XLOC_133988	intronic_lncRNA	lncRNA	NC_030818.1	98122603	98131723	+	6	1613	397
LNC_006614	XLOC_133986	intronic_lncRNA	lncRNA	NC_030818.1	98112379	98117100	+	4	251	83
LNC_006617	XLOC_134005	intronic_lncRNA	lncRNA	NC_030818.1	98302698	98308217	+	7	1653	377
LNC_006616	XLOC_133990	intronic_lncRNA	lncRNA	NC_030818.1	98150435	98152952	+	3	734	157
LNC_006611	XLOC_133984	intronic_lncRNA	lncRNA	NC_030818.1	98085895	98098621	+	6	675	134
LNC_006610	XLOC_133984	intronic_lncRNA	lncRNA	NC_030818.1	98085876	98098621	+	7	856	229
LNC_006613	XLOC_133986	intronic_lncRNA	lncRNA	NC_030818.1	98112284	98115159	+	3	313	88
LNC_006612	XLOC_133984	intronic_lncRNA	lncRNA	NC_030818.1	98085944	98086887	+	3	467	122
LNC_006619	XLOC_134048	intronic_lncRNA	lncRNA	NC_030818.1	98694026	98695585	+	4	387	129
LNC_006618	XLOC_134021	intronic_lncRNA	lncRNA	NC_030818.1	98444409	98456206	+	8	1517	347
LNC_013219	XLOC_250955	antisense_lncRNA	lncRNA	NC_030833.1	30242807	30243467	+	2	340	113
LNC_013218	XLOC_250930	antisense_lncRNA	lncRNA	NC_030833.1	29913981	29953315	+	2	289	96
LNC_014604	XLOC_280866	antisense_lncRNA	lncRNA	NW_017189517.1	24395426	24397198	-	3	667	106
LNC_010903	XLOC_209613	lincRNA	lncRNA	NC_030827.1	381745	479893	+	10	1385	100
LNC_014462	XLOC_277783	lincRNA	lncRNA	NW_017189517.1	13918531	13975393	+	2	1021	114
LNC_010900	XLOC_209612	intronic_lncRNA	lncRNA	NC_030827.1	370520	381466	+	3	745	247
LNC_006966	XLOC_139898	intronic_lncRNA	lncRNA	NC_030818.1	99918826	99942386	-	6	1251	175
LNC_005041	XLOC_102512	intronic_lncRNA	lncRNA	NC_030815.1	45034402	45054762	-	4	1388	216
LNC_010901	XLOC_209613	lincRNA	lncRNA	NC_030827.1	381578	417234	+	3	459	88
LNC_009533	XLOC_190773	intronic_lncRNA	lncRNA	NC_030824.1	19222018	19245458	-	9	1070	356
LNC_005040	XLOC_102512	antisense_lncRNA	lncRNA	NC_030815.1	44959191	45108462	-	6	1383	173
LNC_005043	XLOC_102557	intronic_lncRNA	lncRNA	NC_030815.1	46100181	46121823	-	3	398	132
LNC_005042	XLOC_102526	intronic_lncRNA	lncRNA	NC_030815.1	45061363	45067434	-	2	496	123
LNC_005045	XLOC_102563	intronic_lncRNA	lncRNA	NC_030815.1	46201991	46293739	-	16	2407	795
LNC_010905	XLOC_209613	lincRNA	lncRNA	NC_030827.1	381757	450523	+	3	2846	131
LNC_005044	XLOC_102559	lincRNA	lncRNA	NC_030815.1	46191240	46201895	-	4	607	101
LNC_005047	XLOC_102792	intronic_lncRNA	lncRNA	NC_030815.1	47901692	47934530	-	2	269	89
LNC_013140	XLOC_249721	lincRNA	lncRNA	NC_030833.1	8044479	8087932	+	2	494	88
LNC_005046	XLOC_102564	intronic_lncRNA	lncRNA	NC_030815.1	46301823	46304167	-	3	1239	139
LNC_007416	XLOC_150232	intronic_lncRNA	lncRNA	NC_030820.1	33921202	34026880	+	37	7669	2261
LNC_010411	XLOC_204966	intronic_lncRNA	lncRNA	NC_030826.1	43512873	43513412	+	2	216	71
LNC_006964	XLOC_139878	intronic_lncRNA	lncRNA	NC_030818.1	99496896	99504611	-	4	1277	235
LNC_014983	XLOC_287731	intronic_lncRNA	lncRNA	NW_017201244.1	70357	80127	-	6	2909	209
LNC_012298	XLOC_235795	intronic_lncRNA	lncRNA	NC_030830.1	4933858	4940612	-	6	980	117
LNC_012299	XLOC_235828	lincRNA	lncRNA	NC_030830.1	5338086	5407423	-	2	374	82
LNC_012294	XLOC_235647	intronic_lncRNA	lncRNA	NC_030830.1	2579821	2594170	-	9	1275	346
LNC_012295	XLOC_235653	intronic_lncRNA	lncRNA	NC_030830.1	2723659	2841184	-	2	598	199
LNC_012296	XLOC_235792	intronic_lncRNA	lncRNA	NC_030830.1	4892633	4900085	-	2	256	77
LNC_012297	XLOC_235795	intronic_lncRNA	lncRNA	NC_030830.1	4933858	4940612	-	6	935	128
LNC_012290	XLOC_235625	lincRNA	lncRNA	NC_030830.1	2183793	2189048	-	2	5005	362
LNC_012291	XLOC_235630	lincRNA	lncRNA	NC_030830.1	2367499	2368051	-	2	458	152
LNC_012292	XLOC_235633	intronic_lncRNA	lncRNA	NC_030830.1	2458218	2459667	-	2	415	78
LNC_012293	XLOC_235644	intronic_lncRNA	lncRNA	NC_030830.1	2547343	2551724	-	5	469	155
LNC_014048	XLOC_269384	intronic_lncRNA	lncRNA	NC_030836.1	9260979	9271034	-	5	296	98
LNC_000518	XLOC_012245	intronic_lncRNA	lncRNA	NC_030808.1	87688660	87691394	-	2	232	77
LNC_000519	XLOC_012286	lincRNA	lncRNA	NC_030808.1	88542609	88543223	-	2	236	72
LNC_000510	XLOC_011914	intronic_lncRNA	lncRNA	NC_030808.1	83749578	83781727	-	8	5683	292
LNC_000511	XLOC_011918	lincRNA	lncRNA	NC_030808.1	83928095	83933129	-	2	546	62
LNC_005032	XLOC_102107	lincRNA	lncRNA	NC_030815.1	42445498	42449168	-	3	325	92
LNC_005033	XLOC_102121	lincRNA	lncRNA	NC_030815.1	42462507	42482413	-	4	486	89
LNC_005034	XLOC_102228	lincRNA	lncRNA	NC_030815.1	42786054	42788526	-	2	231	43
LNC_000515	XLOC_012237	intronic_lncRNA	lncRNA	NC_030808.1	87309065	87380275	-	10	7148	344
LNC_005036	XLOC_102386	lincRNA	lncRNA	NC_030815.1	43177557	43210444	-	2	299	54
LNC_000517	XLOC_012245	intronic_lncRNA	lncRNA	NC_030808.1	87688436	87691270	-	3	214	70
LNC_007889	XLOC_159186	lincRNA	lncRNA	NC_030821.1	15363861	15391620	+	3	553	55
LNC_007888	XLOC_159161	lincRNA	lncRNA	NC_030821.1	14329480	14331204	+	2	353	82
LNC_006962	XLOC_139839	lincRNA	lncRNA	NC_030818.1	99344779	99345369	-	2	491	135
LNC_007886	XLOC_159099	antisense_lncRNA	lncRNA	NC_030821.1	13132998	13133931	+	2	610	56
LNC_007885	XLOC_159045	intronic_lncRNA	lncRNA	NC_030821.1	12801293	12807772	+	3	397	123
LNC_007884	XLOC_159045	intronic_lncRNA	lncRNA	NC_030821.1	12800386	12807772	+	3	604	120
LNC_007883	XLOC_159045	lincRNA	lncRNA	NC_030821.1	12756734	12758992	+	2	1285	93
LNC_007882	XLOC_159011	intronic_lncRNA	lncRNA	NC_030821.1	12397623	12438263	+	14	3543	1180
LNC_007881	XLOC_159010	intronic_lncRNA	lncRNA	NC_030821.1	12377895	12396966	+	10	1872	565
LNC_007880	XLOC_159006	intronic_lncRNA	lncRNA	NC_030821.1	12264429	12271580	+	2	566	126
LNC_012180	XLOC_233975	intronic_lncRNA	lncRNA	NC_030830.1	24338109	24376538	+	2	291	97
LNC_014210	XLOC_271926	lincRNA	lncRNA	NW_017189516.1	8528569	8541431	+	3	2457	124
LNC_012181	XLOC_233977	lincRNA	lncRNA	NC_030830.1	24380796	24397531	+	4	492	105
LNC_012182	XLOC_234019	lincRNA	lncRNA	NC_030830.1	24585503	24600279	+	2	2914	139
LNC_003960	XLOC_079435	intronic_lncRNA	lncRNA	NC_030814.1	10822686	10912759	+	5	1800	223
LNC_003961	XLOC_079435	lincRNA	lncRNA	NC_030814.1	10892222	10912759	+	4	321	68
LNC_003962	XLOC_079499	lincRNA	lncRNA	NC_030814.1	11128726	11130241	+	2	201	62
LNC_003963	XLOC_079550	lincRNA	lncRNA	NC_030814.1	11357707	11361181	+	2	342	74
LNC_003964	XLOC_079652	lincRNA	lncRNA	NC_030814.1	12178917	12179858	+	2	334	57
LNC_003965	XLOC_079714	lincRNA	lncRNA	NC_030814.1	13435210	13441448	+	4	586	86
LNC_003966	XLOC_079745	intronic_lncRNA	lncRNA	NC_030814.1	14134080	14233440	+	19	4905	1199
LNC_003967	XLOC_079745	intronic_lncRNA	lncRNA	NC_030814.1	14146711	14233440	+	15	3396	1006
LNC_003968	XLOC_079745	antisense_lncRNA	lncRNA	NC_030814.1	14188394	14231769	+	3	202	57
LNC_003969	XLOC_079755	intronic_lncRNA	lncRNA	NC_030814.1	14480472	14566950	+	8	610	203
LNC_008075	XLOC_163451	lincRNA	lncRNA	NC_030821.1	5410367	5412995	-	2	897	156
LNC_008074	XLOC_163439	lincRNA	lncRNA	NC_030821.1	5195350	5201796	-	2	1832	108
LNC_008073	XLOC_163433	intronic_lncRNA	lncRNA	NC_030821.1	5152513	5169940	-	7	1843	435
LNC_008072	XLOC_163425	intronic_lncRNA	lncRNA	NC_030821.1	5124031	5136803	-	7	3545	286
LNC_008071	XLOC_163401	antisense_lncRNA	lncRNA	NC_030821.1	4839082	4857164	-	3	424	89
LNC_008070	XLOC_163401	antisense_lncRNA	lncRNA	NC_030821.1	4839082	4853389	-	3	411	89
LNC_012186	XLOC_234019	lincRNA	lncRNA	NC_030830.1	24599777	24633902	+	4	366	84
LNC_012187	XLOC_234242	intronic_lncRNA	lncRNA	NC_030830.1	28201787	28208319	+	3	445	134
LNC_002611	XLOC_052766	intronic_lncRNA	lncRNA	NC_030811.1	73117377	73139379	-	4	450	149
LNC_002610	XLOC_052756	lincRNA	lncRNA	NC_030811.1	73018134	73024408	-	2	700	132
LNC_002613	XLOC_052778	intronic_lncRNA	lncRNA	NC_030811.1	73341894	73462275	-	4	807	156
LNC_002612	XLOC_052767	intronic_lncRNA	lncRNA	NC_030811.1	73143042	73148180	-	2	2566	105
LNC_002615	XLOC_052785	intronic_lncRNA	lncRNA	NC_030811.1	73861824	74005943	-	15	5714	707
LNC_002614	XLOC_052782	intronic_lncRNA	lncRNA	NC_030811.1	73668308	73698246	-	7	1012	336
LNC_002617	XLOC_052806	intronic_lncRNA	lncRNA	NC_030811.1	75101596	75254120	-	3	622	207
LNC_002616	XLOC_052798	intronic_lncRNA	lncRNA	NC_030811.1	74896054	74970382	-	14	2007	453
LNC_002619	XLOC_052808	intronic_lncRNA	lncRNA	NC_030811.1	75427939	75453843	-	4	505	168
LNC_002618	XLOC_052807	intronic_lncRNA	lncRNA	NC_030811.1	75323426	75413151	-	7	563	187
LNC_015035	XLOC_289315	lincRNA	lncRNA	NW_017214724.1	5750	8681	+	2	447	149
LNC_010412	XLOC_204971	intronic_lncRNA	lncRNA	NC_030826.1	43524588	43544775	+	5	2251	228
LNC_009724	XLOC_195631	intronic_lncRNA	lncRNA	NC_030825.1	36267551	36271792	+	4	1612	180
LNC_015037	XLOC_289420	lincRNA	lncRNA	NW_017214981.1	7882	10277	-	3	870	117
LNC_009725	XLOC_195631	intronic_lncRNA	lncRNA	NC_030825.1	36267818	36271792	+	4	1335	201
LNC_015036	XLOC_289374	lincRNA	lncRNA	NW_017214946.1	5798	10209	-	3	650	97
LNC_015031	XLOC_289260	lincRNA	lncRNA	NW_017214431.1	4184	14405	-	2	4456	155
LNC_013937	XLOC_267434	intronic_lncRNA	lncRNA	NC_030836.1	27684958	27685879	+	3	675	162
LNC_009728	XLOC_195646	intronic_lncRNA	lncRNA	NC_030825.1	36546538	36586956	+	4	510	169
LNC_015033	XLOC_289260	lincRNA	lncRNA	NW_017214431.1	4184	14634	-	2	4458	155
LNC_009729	XLOC_195653	intronic_lncRNA	lncRNA	NC_030825.1	36683289	36686266	+	3	2592	197
LNC_015032	XLOC_289260	lincRNA	lncRNA	NW_017214431.1	4184	14633	-	2	4590	155
LNC_004349	XLOC_086708	antisense_lncRNA	lncRNA	NC_030814.1	21955185	22111061	-	7	915	87
LNC_004348	XLOC_086708	antisense_lncRNA	lncRNA	NC_030814.1	21955185	22111061	-	9	1192	81
LNC_011187	XLOC_216984	intronic_lncRNA	lncRNA	NC_030827.1	66776820	66784893	-	4	516	165
LNC_011186	XLOC_216984	intronic_lncRNA	lncRNA	NC_030827.1	66776820	66784852	-	4	512	153
LNC_011181	XLOC_216841	intronic_lncRNA	lncRNA	NC_030827.1	64204282	64211694	-	2	228	76
LNC_011180	XLOC_216840	intronic_lncRNA	lncRNA	NC_030827.1	64133120	64192252	-	3	227	75
LNC_011183	XLOC_216932	lincRNA	lncRNA	NC_030827.1	66355594	66379612	-	3	512	67
LNC_011005	XLOC_211796	intronic_lncRNA	lncRNA	NC_030827.1	35475990	35481347	+	5	515	171
LNC_004341	XLOC_086708	lincRNA	lncRNA	NC_030814.1	21955185	21960799	-	3	490	96
LNC_004340	XLOC_086682	lincRNA	lncRNA	NC_030814.1	21850472	21856871	-	2	204	68
LNC_004343	XLOC_086708	lincRNA	lncRNA	NC_030814.1	21955185	22087344	-	7	844	81
LNC_004342	XLOC_086708	lincRNA	lncRNA	NC_030814.1	21955185	22028498	-	8	950	87
LNC_004345	XLOC_086708	antisense_lncRNA	lncRNA	NC_030814.1	21955185	22110932	-	8	907	81
LNC_004344	XLOC_086708	antisense_lncRNA	lncRNA	NC_030814.1	21955185	22110925	-	7	869	81
LNC_004347	XLOC_086708	antisense_lncRNA	lncRNA	NC_030814.1	21955185	22111061	-	6	884	87
LNC_004346	XLOC_086708	antisense_lncRNA	lncRNA	NC_030814.1	21955185	22110936	-	8	897	87
LNC_010595	XLOC_206798	intronic_lncRNA	lncRNA	NC_030826.1	18929960	19018359	-	4	387	80
LNC_010594	XLOC_206795	antisense_lncRNA	lncRNA	NC_030826.1	18894323	18962170	-	2	376	66
LNC_010597	XLOC_206833	intronic_lncRNA	lncRNA	NC_030826.1	19666798	19669045	-	2	265	88
LNC_010596	XLOC_206830	intronic_lncRNA	lncRNA	NC_030826.1	19631777	19640188	-	2	2497	147
LNC_010591	XLOC_206786	intronic_lncRNA	lncRNA	NC_030826.1	18636971	18643677	-	3	955	163
LNC_010590	XLOC_206763	lincRNA	lncRNA	NC_030826.1	18540731	18541241	-	2	360	60
LNC_010593	XLOC_206794	intronic_lncRNA	lncRNA	NC_030826.1	18878548	18885040	-	3	467	155
LNC_010592	XLOC_206786	intronic_lncRNA	lncRNA	NC_030826.1	18636971	18650815	-	9	1780	421
LNC_008028	XLOC_162413	lincRNA	lncRNA	NC_030821.1	74109276	74121545	+	2	5831	219
LNC_010599	XLOC_206846	intronic_lncRNA	lncRNA	NC_030826.1	19937621	19942069	-	9	1486	336
LNC_010598	XLOC_206838	intronic_lncRNA	lncRNA	NC_030826.1	19705234	19710825	-	2	352	116
LNC_008029	XLOC_162452	intronic_lncRNA	lncRNA	NC_030821.1	74750539	74783256	+	5	594	197
LNC_008983	XLOC_181408	intronic_lncRNA	lncRNA	NC_030823.1	1002523	1010455	-	5	2205	125
LNC_014030	XLOC_268879	intronic_lncRNA	lncRNA	NC_030836.1	50655869	50659378	+	7	1847	206
LNC_008982	XLOC_181406	antisense_lncRNA	lncRNA	NC_030823.1	953779	955286	-	2	1234	140
LNC_006880	XLOC_138371	intronic_lncRNA	lncRNA	NC_030818.1	74808860	74827244	-	5	389	129
LNC_014031	XLOC_268879	intronic_lncRNA	lncRNA	NC_030836.1	50655869	50659378	+	8	1847	206
LNC_008981	XLOC_181405	intronic_lncRNA	lncRNA	NC_030823.1	956493	993961	-	17	5409	847
LNC_014609	XLOC_280917	lincRNA	lncRNA	NW_017189517.1	25213574	25213928	-	2	217	50
LNC_008024	XLOC_162330	intronic_lncRNA	lncRNA	NC_030821.1	71693477	71725010	+	2	255	85
LNC_008980	XLOC_181405	intronic_lncRNA	lncRNA	NC_030823.1	948966	963699	-	5	919	105
LNC_011239	XLOC_218221	intronic_lncRNA	lncRNA	NC_030828.1	14178463	14213233	+	3	343	114
LNC_008025	XLOC_162390	intronic_lncRNA	lncRNA	NC_030821.1	73421302	73422955	+	2	240	68
LNC_011237	XLOC_218172	lincRNA	lncRNA	NC_030828.1	13665059	13666336	+	2	262	81
LNC_008987	XLOC_181472	intronic_lncRNA	lncRNA	NC_030823.1	2231479	2231951	-	3	239	79
LNC_011235	XLOC_218151	lincRNA	lncRNA	NC_030828.1	13541712	13555010	+	2	215	71
LNC_011234	XLOC_218108	lincRNA	lncRNA	NC_030828.1	13425664	13435180	+	4	1164	147
LNC_011233	XLOC_218108	lincRNA	lncRNA	NC_030828.1	13420803	13435180	+	5	988	147
LNC_011232	XLOC_218107	intronic_lncRNA	lncRNA	NC_030828.1	13370448	13417768	+	14	2000	632
LNC_011231	XLOC_218107	intronic_lncRNA	lncRNA	NC_030828.1	13309066	13417768	+	38	6217	1828
LNC_008986	XLOC_181450	intronic_lncRNA	lncRNA	NC_030823.1	1669463	1671412	-	2	233	77
LNC_008985	XLOC_181446	lincRNA	lncRNA	NC_030823.1	1541237	1544092	-	2	366	87
LNC_010049	XLOC_201084	intronic_lncRNA	lncRNA	NC_030825.1	47332506	47334688	-	3	201	67
LNC_010048	XLOC_201078	intronic_lncRNA	lncRNA	NC_030825.1	47297304	47297756	-	3	225	74
LNC_006881	XLOC_138372	intronic_lncRNA	lncRNA	NC_030818.1	74847915	74878435	-	4	569	189
LNC_010046	XLOC_201076	intronic_lncRNA	lncRNA	NC_030825.1	47285395	47286859	-	4	325	108
LNC_010045	XLOC_201075	intronic_lncRNA	lncRNA	NC_030825.1	47282407	47283433	-	4	505	168
LNC_008984	XLOC_181430	intronic_lncRNA	lncRNA	NC_030823.1	1292244	1293441	-	2	539	143
LNC_010043	XLOC_201067	intronic_lncRNA	lncRNA	NC_030825.1	47197988	47206162	-	10	1652	504
LNC_010042	XLOC_201067	intronic_lncRNA	lncRNA	NC_030825.1	47197988	47206162	-	9	1565	475
LNC_010041	XLOC_201049	antisense_lncRNA	lncRNA	NC_030825.1	47020522	47030267	-	4	1983	134
LNC_010040	XLOC_201037	intronic_lncRNA	lncRNA	NC_030825.1	46800207	46819248	-	10	11278	345
LNC_001834	XLOC_036602	intronic_lncRNA	lncRNA	NC_030810.1	10474802	10496185	-	7	1198	342
LNC_001835	XLOC_036613	intronic_lncRNA	lncRNA	NC_030810.1	10847939	10860294	-	3	698	176
LNC_001836	XLOC_036614	intronic_lncRNA	lncRNA	NC_030810.1	10864418	10878654	-	11	1703	567
LNC_001837	XLOC_036618	intronic_lncRNA	lncRNA	NC_030810.1	10933040	10942978	-	4	453	150
LNC_001830	XLOC_036599	intronic_lncRNA	lncRNA	NC_030810.1	10343859	10440007	-	5	2669	321
LNC_001831	XLOC_036600	intronic_lncRNA	lncRNA	NC_030810.1	10447202	10451855	-	3	475	157
LNC_001832	XLOC_036601	intronic_lncRNA	lncRNA	NC_030810.1	10457166	10465394	-	7	746	248
LNC_001833	XLOC_036602	intronic_lncRNA	lncRNA	NC_030810.1	10466067	10511614	-	11	2782	564
LNC_014039	XLOC_269087	lincRNA	lncRNA	NC_030836.1	4512851	4591369	-	5	448	91
LNC_001838	XLOC_036619	intronic_lncRNA	lncRNA	NC_030810.1	10986173	11034732	-	5	728	242
LNC_001839	XLOC_036619	intronic_lncRNA	lncRNA	NC_030810.1	10998361	11034830	-	5	786	252
LNC_006828	XLOC_137162	lincRNA	lncRNA	NC_030818.1	49597086	49600099	-	2	820	89
LNC_006829	XLOC_137192	lincRNA	lncRNA	NC_030818.1	50266756	50267077	-	2	202	34
LNC_013587	XLOC_259783	intronic_lncRNA	lncRNA	NC_030834.1	30391869	30426622	-	5	362	120
LNC_013586	XLOC_259779	intronic_lncRNA	lncRNA	NC_030834.1	30311953	30377962	-	22	4168	720
LNC_013585	XLOC_259760	intronic_lncRNA	lncRNA	NC_030834.1	30039722	30048141	-	2	242	80
LNC_009103	XLOC_183765	antisense_lncRNA	lncRNA	NC_030823.1	45673914	45679210	-	2	229	53
LNC_013583	XLOC_259756	intronic_lncRNA	lncRNA	NC_030834.1	29890406	29891323	-	2	497	116
LNC_013582	XLOC_259743	intronic_lncRNA	lncRNA	NC_030834.1	29810753	29844335	-	7	1163	309
LNC_013581	XLOC_259743	intronic_lncRNA	lncRNA	NC_030834.1	29810753	29840538	-	8	2873	401
LNC_013580	XLOC_259743	intronic_lncRNA	lncRNA	NC_030834.1	29810753	29840538	-	7	2609	313
LNC_009456	XLOC_189774	intronic_lncRNA	lncRNA	NC_030824.1	1117002	1129771	-	6	1017	338
LNC_010413	XLOC_204995	intronic_lncRNA	lncRNA	NC_030826.1	43763590	43764620	+	3	870	132
LNC_013589	XLOC_259800	intronic_lncRNA	lncRNA	NC_030834.1	30611412	30684413	-	7	1383	256
LNC_009457	XLOC_189784	intronic_lncRNA	lncRNA	NC_030824.1	1219218	1220688	-	3	460	153
LNC_009106	XLOC_183796	lincRNA	lncRNA	NC_030823.1	46561368	46564747	-	2	2106	177
LNC_004758	XLOC_095528	intronic_lncRNA	lncRNA	NC_030815.1	38337491	38408386	+	9	2404	275
LNC_004759	XLOC_095528	intronic_lncRNA	lncRNA	NC_030815.1	38359305	38408386	+	3	355	75
LNC_004756	XLOC_095498	antisense_lncRNA	lncRNA	NC_030815.1	37981876	37984632	+	2	629	128
LNC_004757	XLOC_095520	intronic_lncRNA	lncRNA	NC_030815.1	38197755	38215995	+	4	835	236
LNC_004754	XLOC_095495	intronic_lncRNA	lncRNA	NC_030815.1	37590465	37594625	+	2	536	63
LNC_004755	XLOC_095496	intronic_lncRNA	lncRNA	NC_030815.1	37734944	37890671	+	11	1675	538
LNC_004752	XLOC_094829	lincRNA	lncRNA	NC_030815.1	30684475	30907619	+	4	345	60
LNC_004753	XLOC_094896	intronic_lncRNA	lncRNA	NC_030815.1	31387342	31435683	+	2	883	206
LNC_004750	XLOC_094594	intronic_lncRNA	lncRNA	NC_030815.1	28751395	28769400	+	3	662	208
LNC_004751	XLOC_094715	lincRNA	lncRNA	NC_030815.1	29676363	29691391	+	2	408	50
LNC_011912	XLOC_229758	intronic_lncRNA	lncRNA	NC_030829.1	14247611	14389108	-	15	2492	650
LNC_010232	XLOC_203245	lincRNA	lncRNA	NC_030826.1	14486297	14490004	+	2	627	131
LNC_008932	XLOC_180526	lincRNA	lncRNA	NC_030823.1	67932991	67978229	+	3	917	96
LNC_013131	XLOC_249622	intronic_lncRNA	lncRNA	NC_030833.1	4591420	4724883	+	3	286	95
LNC_011913	XLOC_229768	intronic_lncRNA	lncRNA	NC_030829.1	14504343	14516062	-	2	219	73
LNC_006000	XLOC_122136	lincRNA	lncRNA	NC_030817.1	96794238	96802047	+	2	497	70
LNC_006001	XLOC_122283	lincRNA	lncRNA	NC_030817.1	97254072	97365980	+	2	607	138
LNC_008933	XLOC_180526	lincRNA	lncRNA	NC_030823.1	67933041	67943439	+	3	772	86
LNC_006550	XLOC_133174	lincRNA	lncRNA	NC_030818.1	81400780	81401154	+	2	294	86
LNC_010239	XLOC_203346	intronic_lncRNA	lncRNA	NC_030826.1	17450655	17465825	+	11	2158	467
LNC_006101	XLOC_124308	intronic_lncRNA	lncRNA	NC_030817.1	36682548	36683844	-	2	335	111
LNC_006551	XLOC_133213	intronic_lncRNA	lncRNA	NC_030818.1	82142942	82144510	+	2	347	115
LNC_006100	XLOC_124269	intronic_lncRNA	lncRNA	NC_030817.1	36200901	36214927	-	7	3313	157
LNC_006556	XLOC_133362	lincRNA	lncRNA	NC_030818.1	84882505	84886966	+	2	592	146
LNC_013908	XLOC_266677	intronic_lncRNA	lncRNA	NC_030836.1	8701115	8716894	+	7	1248	350
LNC_006103	XLOC_124356	intronic_lncRNA	lncRNA	NC_030817.1	37585128	37656139	-	18	2822	740
LNC_006557	XLOC_133362	lincRNA	lncRNA	NC_030818.1	84882505	84890308	+	3	1122	182
LNC_006102	XLOC_124347	intronic_lncRNA	lncRNA	NC_030817.1	37506691	37519013	-	4	715	229
LNC_012768	XLOC_245602	lincRNA	lncRNA	NC_030832.1	10560923	10562592	+	2	553	94
LNC_006554	XLOC_133358	lincRNA	lncRNA	NC_030818.1	84787667	84790439	+	2	400	80
LNC_008930	XLOC_180526	lincRNA	lncRNA	NC_030823.1	67932991	67975491	+	4	10444	149
LNC_012764	XLOC_245579	intronic_lncRNA	lncRNA	NC_030832.1	10123080	10153174	+	3	298	99
LNC_006105	XLOC_124356	intronic_lncRNA	lncRNA	NC_030817.1	37585128	37656740	-	16	3378	725
LNC_012766	XLOC_245585	intronic_lncRNA	lncRNA	NC_030832.1	10329821	10333387	+	3	538	133
LNC_006555	XLOC_133362	lincRNA	lncRNA	NC_030818.1	84882505	84886966	+	2	586	144
LNC_012760	XLOC_245452	intronic_lncRNA	lncRNA	NC_030832.1	7604011	7659655	+	31	5288	1333
LNC_012761	XLOC_245452	intronic_lncRNA	lncRNA	NC_030832.1	7631715	7659655	+	3	1017	313
LNC_012762	XLOC_245463	lincRNA	lncRNA	NC_030832.1	7804446	7804975	+	2	450	51
LNC_006104	XLOC_124356	intronic_lncRNA	lncRNA	NC_030817.1	37585128	37656368	-	17	3018	729
LNC_006008	XLOC_122510	intronic_lncRNA	lncRNA	NC_030817.1	99595037	99653132	+	3	202	61
LNC_006107	XLOC_124502	intronic_lncRNA	lncRNA	NC_030817.1	40453986	40495101	-	2	421	85
LNC_006009	XLOC_122510	intronic_lncRNA	lncRNA	NC_030817.1	99609270	99659071	+	5	1176	105
LNC_006106	XLOC_124408	intronic_lncRNA	lncRNA	NC_030817.1	38259075	38274921	-	5	3862	238
LNC_006558	XLOC_133362	lincRNA	lncRNA	NC_030818.1	84882645	84886966	+	2	454	113
LNC_006559	XLOC_133401	intronic_lncRNA	lncRNA	NC_030818.1	85675263	85800430	+	21	2918	956
LNC_007537	XLOC_152498	intronic_lncRNA	lncRNA	NC_030820.1	69612617	69614503	+	2	239	79
LNC_007536	XLOC_152437	lincRNA	lncRNA	NC_030820.1	68614182	68615150	+	2	484	84
LNC_007069	XLOC_142500	intronic_lncRNA	lncRNA	NC_030819.1	51162410	51185621	+	9	3609	240
LNC_007068	XLOC_142496	antisense_lncRNA	lncRNA	NC_030819.1	51063970	51065186	+	2	946	109
LNC_007535	XLOC_152427	lincRNA	lncRNA	NC_030820.1	68582645	68661426	+	3	587	94
LNC_007061	XLOC_142195	lincRNA	lncRNA	NC_030819.1	40958427	40959737	+	2	562	79
LNC_007060	XLOC_142195	lincRNA	lncRNA	NC_030819.1	40958371	41185323	+	4	1696	108
LNC_007063	XLOC_142470	intronic_lncRNA	lncRNA	NC_030819.1	50494823	50519860	+	7	2959	538
LNC_007062	XLOC_142470	intronic_lncRNA	lncRNA	NC_030819.1	50494823	50519860	+	8	2723	682
LNC_007065	XLOC_142486	intronic_lncRNA	lncRNA	NC_030819.1	50943146	50956953	+	3	473	108
LNC_007064	XLOC_142470	intronic_lncRNA	lncRNA	NC_030819.1	50512273	50519896	+	3	334	83
LNC_007067	XLOC_142488	intronic_lncRNA	lncRNA	NC_030819.1	51014458	51052356	+	6	756	240
LNC_007066	XLOC_142487	intronic_lncRNA	lncRNA	NC_030819.1	50981310	50983603	+	3	371	123
LNC_010414	XLOC_204996	intronic_lncRNA	lncRNA	NC_030826.1	43764852	43766797	+	5	718	208
LNC_009939	XLOC_199270	intronic_lncRNA	lncRNA	NC_030825.1	15607304	15613990	-	2	287	95
LNC_009938	XLOC_199246	intronic_lncRNA	lncRNA	NC_030825.1	15434880	15439942	-	5	2005	170
LNC_009935	XLOC_199060	lincRNA	lncRNA	NC_030825.1	13902514	13980522	-	2	279	84
LNC_009934	XLOC_199041	lincRNA	lncRNA	NC_030825.1	13847334	13853849	-	2	402	103
LNC_009937	XLOC_199210	intronic_lncRNA	lncRNA	NC_030825.1	14808844	14835837	-	5	787	262
LNC_009936	XLOC_199060	lincRNA	lncRNA	NC_030825.1	14076680	14297343	-	8	1153	234
LNC_009931	XLOC_198976	intronic_lncRNA	lncRNA	NC_030825.1	13037350	13037906	-	2	298	99
LNC_007027	XLOC_141021	intronic_lncRNA	lncRNA	NC_030819.1	16946885	16952600	+	2	221	73
LNC_009933	XLOC_198993	intronic_lncRNA	lncRNA	NC_030825.1	13243401	13247417	-	2	230	76
LNC_009932	XLOC_198977	intronic_lncRNA	lncRNA	NC_030825.1	13040121	13045275	-	4	1019	254
LNC_006440	XLOC_130797	antisense_lncRNA	lncRNA	NC_030818.1	44314877	44317111	+	2	201	49
LNC_006441	XLOC_130800	intronic_lncRNA	lncRNA	NC_030818.1	44445873	44450286	+	4	668	165
LNC_006442	XLOC_130844	lincRNA	lncRNA	NC_030818.1	45228763	45232698	+	2	237	79
LNC_006443	XLOC_130855	intronic_lncRNA	lncRNA	NC_030818.1	45405950	45415624	+	4	1041	284
LNC_006444	XLOC_130856	antisense_lncRNA	lncRNA	NC_030818.1	45415787	45421948	+	2	518	90
LNC_006445	XLOC_130864	intronic_lncRNA	lncRNA	NC_030818.1	45493796	45614785	+	5	5146	377
LNC_000879	XLOC_018469	lincRNA	lncRNA	NC_030809.1	47101544	47110744	+	2	245	66
LNC_000878	XLOC_018469	lincRNA	lncRNA	NC_030809.1	47101544	47104505	+	2	380	66
LNC_000877	XLOC_018468	intronic_lncRNA	lncRNA	NC_030809.1	46916084	47101400	+	12	3790	563
LNC_000876	XLOC_018463	intronic_lncRNA	lncRNA	NC_030809.1	46857611	46869247	+	3	307	102
LNC_000875	XLOC_018462	intronic_lncRNA	lncRNA	NC_030809.1	46852103	46855884	+	2	348	76
LNC_000874	XLOC_018460	intronic_lncRNA	lncRNA	NC_030809.1	46806547	46815705	+	5	766	213
LNC_000873	XLOC_018453	antisense_lncRNA	lncRNA	NC_030809.1	46598230	46599307	+	2	639	95
LNC_000872	XLOC_018432	intronic_lncRNA	lncRNA	NC_030809.1	46294860	46302683	+	3	405	109
LNC_000871	XLOC_018432	intronic_lncRNA	lncRNA	NC_030809.1	46294806	46305027	+	3	490	105
LNC_000870	XLOC_018430	intronic_lncRNA	lncRNA	NC_030809.1	46246414	46263991	+	2	1151	121
LNC_000727	XLOC_016400	intronic_lncRNA	lncRNA	NC_030809.1	7131021	7145408	+	8	1204	321
LNC_000726	XLOC_016398	lincRNA	lncRNA	NC_030809.1	7046500	7048523	+	2	466	77
LNC_000725	XLOC_016394	intronic_lncRNA	lncRNA	NC_030809.1	6997448	7007207	+	7	3092	216
LNC_000724	XLOC_016394	intronic_lncRNA	lncRNA	NC_030809.1	6994279	7007207	+	6	2466	208
LNC_000723	XLOC_016388	intronic_lncRNA	lncRNA	NC_030809.1	6868702	6887746	+	8	1870	480
LNC_000722	XLOC_016387	intronic_lncRNA	lncRNA	NC_030809.1	6834753	6843419	+	3	3394	191
LNC_000721	XLOC_016387	intronic_lncRNA	lncRNA	NC_030809.1	6834753	6838340	+	2	2612	191
LNC_000720	XLOC_016371	lincRNA	lncRNA	NC_030809.1	6658930	6670887	+	3	238	56
LNC_005939	XLOC_121295	intronic_lncRNA	lncRNA	NC_030817.1	80534138	80536915	+	10	1063	317
LNC_005938	XLOC_121285	intronic_lncRNA	lncRNA	NC_030817.1	80421170	80423175	+	5	528	172
LNC_010969	XLOC_210891	intronic_lncRNA	lncRNA	NC_030827.1	22415647	22466162	+	6	1302	434
LNC_000729	XLOC_016440	intronic_lncRNA	lncRNA	NC_030809.1	8217797	8224253	+	7	2088	286
LNC_000728	XLOC_016430	lincRNA	lncRNA	NC_030809.1	7862238	7863018	+	2	465	108
LNC_002581	XLOC_051930	intronic_lncRNA	lncRNA	NC_030811.1	53907182	53941888	-	6	906	286
LNC_002580	XLOC_051860	antisense_lncRNA	lncRNA	NC_030811.1	53663410	53726158	-	4	2191	295
LNC_002583	XLOC_051932	intronic_lncRNA	lncRNA	NC_030811.1	53943812	53970598	-	8	662	220
LNC_002582	XLOC_051931	antisense_lncRNA	lncRNA	NC_030811.1	53934809	53953292	-	2	236	69
LNC_002585	XLOC_051953	lincRNA	lncRNA	NC_030811.1	54321321	54323497	-	2	359	94
LNC_002584	XLOC_051933	intronic_lncRNA	lncRNA	NC_030811.1	54025522	54057100	-	3	2654	265
LNC_002587	XLOC_051964	intronic_lncRNA	lncRNA	NC_030811.1	54557691	54558724	-	2	480	76
LNC_002586	XLOC_051963	intronic_lncRNA	lncRNA	NC_030811.1	54502954	54506714	-	4	417	138
LNC_002589	XLOC_051976	intronic_lncRNA	lncRNA	NC_030811.1	54682661	54695075	-	3	371	123
LNC_002588	XLOC_051976	intronic_lncRNA	lncRNA	NC_030811.1	54682661	54694982	-	4	318	105
LNC_012357	XLOC_236928	lincRNA	lncRNA	NC_030830.1	20939073	20939428	-	2	223	74
LNC_012356	XLOC_236805	intronic_lncRNA	lncRNA	NC_030830.1	19486191	19487966	-	2	207	69
LNC_001439	XLOC_030366	antisense_lncRNA	lncRNA	NC_030810.1	8367724	8375054	+	3	3240	189
LNC_012350	XLOC_236680	intronic_lncRNA	lncRNA	NC_030830.1	18407206	18410759	-	2	1956	149
LNC_006421	XLOC_130074	intronic_lncRNA	lncRNA	NC_030818.1	36175994	36272600	+	47	7312	1849
LNC_012352	XLOC_236742	lincRNA	lncRNA	NC_030830.1	18908294	18910869	-	3	621	108
LNC_003191	XLOC_063585	antisense_lncRNA	lncRNA	NC_030812.1	32907326	32948481	-	3	3641	108
LNC_003190	XLOC_063543	intronic_lncRNA	lncRNA	NC_030812.1	32166742	32186500	-	9	1022	340
LNC_003193	XLOC_063585	antisense_lncRNA	lncRNA	NC_030812.1	32907326	32949073	-	2	4195	108
LNC_003192	XLOC_063585	antisense_lncRNA	lncRNA	NC_030812.1	32907326	32948851	-	3	4031	108
LNC_003195	XLOC_063585	antisense_lncRNA	lncRNA	NC_030812.1	32930216	32948481	-	4	1424	155
LNC_003194	XLOC_063585	intronic_lncRNA	lncRNA	NC_030812.1	32907326	33003460	-	9	4375	181
LNC_003197	XLOC_063621	intronic_lncRNA	lncRNA	NC_030812.1	33397844	33410254	-	16	2815	555
LNC_003196	XLOC_063621	intronic_lncRNA	lncRNA	NC_030812.1	33397844	33410254	-	15	2699	423
LNC_003199	XLOC_063628	intronic_lncRNA	lncRNA	NC_030812.1	33525130	33527325	-	2	354	80
LNC_003198	XLOC_063627	antisense_lncRNA	lncRNA	NC_030812.1	33475966	33480938	-	2	240	77
LNC_013392	XLOC_253789	intronic_lncRNA	lncRNA	NC_030833.1	38809208	38820022	-	9	3157	347
LNC_009854	XLOC_197490	intronic_lncRNA	lncRNA	NC_030825.1	60353899	60366687	+	2	696	231
LNC_007028	XLOC_141028	intronic_lncRNA	lncRNA	NC_030819.1	17139560	17741019	+	7	1202	359
LNC_009855	XLOC_197490	intronic_lncRNA	lncRNA	NC_030825.1	60354106	60371192	+	3	699	159
LNC_009852	XLOC_197482	intronic_lncRNA	lncRNA	NC_030825.1	60228460	60238035	+	2	241	80
LNC_009853	XLOC_197485	lincRNA	lncRNA	NC_030825.1	60267766	60275253	+	2	344	72
LNC_009850	XLOC_197476	intronic_lncRNA	lncRNA	NC_030825.1	60124403	60167645	+	5	767	200
LNC_009851	XLOC_197477	antisense_lncRNA	lncRNA	NC_030825.1	60149667	60439232	+	2	234	62
LNC_000597	XLOC_014529	intronic_lncRNA	lncRNA	NC_030808.1	126288079	126293591	-	2	477	83
LNC_010605	XLOC_206892	intronic_lncRNA	lncRNA	NC_030826.1	20966109	20977620	-	2	233	77
LNC_010604	XLOC_206889	intronic_lncRNA	lncRNA	NC_030826.1	20681422	20686562	-	3	4153	399
LNC_010607	XLOC_206909	intronic_lncRNA	lncRNA	NC_030826.1	21359136	21392900	-	9	1518	255
LNC_010606	XLOC_206906	intronic_lncRNA	lncRNA	NC_030826.1	21281813	21353537	-	21	8081	1383
LNC_001588	XLOC_032952	lincRNA	lncRNA	NC_030810.1	64432148	64452267	+	3	1116	169
LNC_001589	XLOC_032979	lincRNA	lncRNA	NC_030810.1	64556285	64577424	+	3	6484	135
LNC_010603	XLOC_206859	intronic_lncRNA	lncRNA	NC_030826.1	20066735	20067353	-	3	405	100
LNC_010602	XLOC_206858	intronic_lncRNA	lncRNA	NC_030826.1	20064943	20066438	-	6	556	185
LNC_001584	XLOC_032923	intronic_lncRNA	lncRNA	NC_030810.1	63543213	63547748	+	4	266	88
LNC_001585	XLOC_032923	intronic_lncRNA	lncRNA	NC_030810.1	63543213	63559293	+	6	597	153
LNC_001586	XLOC_032934	intronic_lncRNA	lncRNA	NC_030810.1	64042794	64077945	+	5	1222	103
LNC_001587	XLOC_032952	lincRNA	lncRNA	NC_030810.1	64432143	64451403	+	2	761	124
LNC_001580	XLOC_032892	intronic_lncRNA	lncRNA	NC_030810.1	62432584	62464877	+	3	363	120
LNC_001581	XLOC_032900	lincRNA	lncRNA	NC_030810.1	62744378	62769382	+	5	11354	169
LNC_001582	XLOC_032908	intronic_lncRNA	lncRNA	NC_030810.1	63288463	63312100	+	2	273	91
LNC_001583	XLOC_032908	antisense_lncRNA	lncRNA	NC_030810.1	63288468	63294411	+	2	256	85
LNC_008510	XLOC_172180	intronic_lncRNA	lncRNA	NC_030822.1	64341574	64357424	+	5	771	181
LNC_008511	XLOC_172182	intronic_lncRNA	lncRNA	NC_030822.1	64361654	64375567	+	8	964	320
LNC_008512	XLOC_172182	intronic_lncRNA	lncRNA	NC_030822.1	64373116	64374487	+	3	550	129
LNC_008513	XLOC_172183	intronic_lncRNA	lncRNA	NC_030822.1	64399383	64421399	+	9	1247	415
LNC_008514	XLOC_172184	intronic_lncRNA	lncRNA	NC_030822.1	64426934	64432083	+	4	378	126
LNC_008515	XLOC_172185	intronic_lncRNA	lncRNA	NC_030822.1	64436577	64444043	+	6	682	227
LNC_008516	XLOC_172186	intronic_lncRNA	lncRNA	NC_030822.1	64456743	64469996	+	5	1030	342
LNC_008517	XLOC_172186	intronic_lncRNA	lncRNA	NC_030822.1	64456765	64481030	+	4	719	182
LNC_007412	XLOC_150177	intronic_lncRNA	lncRNA	NC_030820.1	33142306	33272242	+	5	876	264
LNC_008519	XLOC_172198	intronic_lncRNA	lncRNA	NC_030822.1	64571823	64603045	+	12	1888	507
LNC_011950	XLOC_230783	lincRNA	lncRNA	NC_030829.1	34639802	34651784	-	3	1052	111
LNC_011951	XLOC_230841	lincRNA	lncRNA	NC_030829.1	35288821	35373501	-	4	811	84
LNC_011956	XLOC_230896	lincRNA	lncRNA	NC_030829.1	36569214	36727736	-	5	2907	110
LNC_011957	XLOC_230896	antisense_lncRNA	lncRNA	NC_030829.1	36569214	36752356	-	6	2901	129
LNC_011954	XLOC_230896	antisense_lncRNA	lncRNA	NC_030829.1	36455833	36752345	-	7	1074	129
LNC_011955	XLOC_230896	antisense_lncRNA	lncRNA	NC_030829.1	36539255	36752305	-	5	1634	129
LNC_012979	XLOC_247716	lincRNA	lncRNA	NC_030832.1	10236660	10238117	-	3	416	73
LNC_012978	XLOC_247672	intronic_lncRNA	lncRNA	NC_030832.1	9874030	9878308	-	2	292	97
LNC_009435	XLOC_189295	lincRNA	lncRNA	NC_030824.1	61885322	61968001	+	3	487	72
LNC_005458	XLOC_112492	intronic_lncRNA	lncRNA	NC_030816.1	19659660	19709966	-	10	2308	445
LNC_012872	XLOC_246714	intronic_lncRNA	lncRNA	NC_030832.1	36670769	36671448	+	2	226	75
LNC_012971	XLOC_247535	intronic_lncRNA	lncRNA	NC_030832.1	6139693	6417024	-	5	2023	208
LNC_012970	XLOC_247472	intronic_lncRNA	lncRNA	NC_030832.1	4014657	4017048	-	3	226	75
LNC_012973	XLOC_247580	antisense_lncRNA	lncRNA	NC_030832.1	7422912	7424377	-	2	332	110
LNC_005459	XLOC_112498	lincRNA	lncRNA	NC_030816.1	19741977	19744096	-	2	695	81
LNC_012975	XLOC_247599	intronic_lncRNA	lncRNA	NC_030832.1	7765982	7790164	-	4	1751	392
LNC_012974	XLOC_247581	antisense_lncRNA	lncRNA	NC_030832.1	7498191	7504300	-	3	336	112
LNC_012977	XLOC_247655	intronic_lncRNA	lncRNA	NC_030832.1	9527568	9602874	-	11	1315	438
LNC_012976	XLOC_247654	intronic_lncRNA	lncRNA	NC_030832.1	9506910	9520686	-	2	333	110
LNC_009203	XLOC_184898	intronic_lncRNA	lncRNA	NC_030823.1	63728494	63754156	-	3	1683	116
LNC_005456	XLOC_112465	intronic_lncRNA	lncRNA	NC_030816.1	19318778	19321458	-	2	233	77
LNC_009201	XLOC_184891	intronic_lncRNA	lncRNA	NC_030823.1	63451868	63516218	-	4	565	188
LNC_009200	XLOC_184883	intronic_lncRNA	lncRNA	NC_030823.1	63217622	63221197	-	3	265	87
LNC_009207	XLOC_184946	intronic_lncRNA	lncRNA	NC_030823.1	64834849	64850501	-	2	244	81
LNC_009206	XLOC_184944	intronic_lncRNA	lncRNA	NC_030823.1	64696756	64736129	-	7	1318	365
LNC_009205	XLOC_184915	intronic_lncRNA	lncRNA	NC_030823.1	64044533	64289625	-	6	4950	220
LNC_005457	XLOC_112485	antisense_lncRNA	lncRNA	NC_030816.1	19488852	19567440	-	4	1582	147
LNC_008631	XLOC_174933	intronic_lncRNA	lncRNA	NC_030822.1	37211050	37335456	-	10	1108	350
LNC_009209	XLOC_184976	intronic_lncRNA	lncRNA	NC_030823.1	65645677	65663118	-	4	439	145
LNC_009208	XLOC_184974	intronic_lncRNA	lncRNA	NC_030823.1	65314032	65438706	-	2	713	175
LNC_005454	XLOC_112383	intronic_lncRNA	lncRNA	NC_030816.1	17146700	17149866	-	3	249	82
LNC_001056	XLOC_023101	lincRNA	lncRNA	NC_030809.1	134052655	134053686	+	2	240	79
LNC_001057	XLOC_023117	intronic_lncRNA	lncRNA	NC_030809.1	134460895	134509242	+	8	3024	252
LNC_001054	XLOC_023019	intronic_lncRNA	lncRNA	NC_030809.1	131997552	132008920	+	3	371	111
LNC_001055	XLOC_023020	intronic_lncRNA	lncRNA	NC_030809.1	132062540	132071354	+	3	255	84
LNC_001052	XLOC_023003	intronic_lncRNA	lncRNA	NC_030809.1	131897498	131902787	+	3	318	94
LNC_001053	XLOC_023004	intronic_lncRNA	lncRNA	NC_030809.1	131908109	131912739	+	4	855	103
LNC_001050	XLOC_023001	intronic_lncRNA	lncRNA	NC_030809.1	131791586	131849872	+	6	1164	331
LNC_001051	XLOC_023003	intronic_lncRNA	lncRNA	NC_030809.1	131890393	131902787	+	4	1617	146
LNC_005452	XLOC_112352	lincRNA	lncRNA	NC_030816.1	16794289	16797457	-	2	409	55
LNC_013008	XLOC_248007	intronic_lncRNA	lncRNA	NC_030832.1	17137149	17144669	-	3	501	166
LNC_013009	XLOC_248035	intronic_lncRNA	lncRNA	NC_030832.1	17918116	17920886	-	2	203	67
LNC_001058	XLOC_023127	antisense_lncRNA	lncRNA	NC_030809.1	135194180	135197361	+	2	1640	131
LNC_005453	XLOC_112382	intronic_lncRNA	lncRNA	NC_030816.1	17031003	17059538	-	10	1027	340
LNC_005450	XLOC_112285	antisense_lncRNA	lncRNA	NC_030816.1	15106175	15149723	-	2	269	67
LNC_008630	XLOC_174932	intronic_lncRNA	lncRNA	NC_030822.1	37176590	37208037	-	4	1771	413
LNC_005451	XLOC_112315	intronic_lncRNA	lncRNA	NC_030816.1	15967566	15978012	-	5	3414	242
LNC_009437	XLOC_189382	lincRNA	lncRNA	NC_030824.1	65022065	65023240	+	2	252	83
LNC_013393	XLOC_253829	lincRNA	lncRNA	NC_030833.1	39528329	39542265	-	3	329	106
LNC_014510	XLOC_279036	lincRNA	lncRNA	NW_017189517.1	33308220	33323774	+	2	473	66
LNC_001139	XLOC_024110	intronic_lncRNA	lncRNA	NC_030809.1	16236530	16290195	-	5	754	205
LNC_001138	XLOC_024096	intronic_lncRNA	lncRNA	NC_030809.1	16144916	16148307	-	2	216	71
LNC_001135	XLOC_024011	intronic_lncRNA	lncRNA	NC_030809.1	14810638	14832863	-	3	473	157
LNC_001134	XLOC_024001	intronic_lncRNA	lncRNA	NC_030809.1	14572974	14576392	-	2	226	75
LNC_001137	XLOC_024028	lincRNA	lncRNA	NC_030809.1	15040664	15049825	-	2	7436	186
LNC_001136	XLOC_024013	intronic_lncRNA	lncRNA	NC_030809.1	14871050	14880210	-	5	1202	358
LNC_001131	XLOC_023969	intronic_lncRNA	lncRNA	NC_030809.1	14230000	14258983	-	9	6421	710
LNC_001130	XLOC_023969	lincRNA	lncRNA	NC_030809.1	14201140	14209009	-	3	286	82
LNC_001133	XLOC_023992	intronic_lncRNA	lncRNA	NC_030809.1	14397806	14401190	-	4	285	95
LNC_001132	XLOC_023988	intronic_lncRNA	lncRNA	NC_030809.1	14299891	14344194	-	8	1131	272
LNC_008632	XLOC_174933	antisense_lncRNA	lncRNA	NC_030822.1	37303742	37323040	-	3	436	134
LNC_011814	XLOC_228482	intronic_lncRNA	lncRNA	NC_030829.1	49789478	49817321	+	11	1921	389
LNC_012559	XLOC_240632	intronic_lncRNA	lncRNA	NC_030831.1	46759459	46770594	+	4	493	83
LNC_012867	XLOC_246695	intronic_lncRNA	lncRNA	NC_030832.1	36474786	36481223	+	9	1432	444
LNC_010416	XLOC_205001	antisense_lncRNA	lncRNA	NC_030826.1	43824193	43836338	+	2	345	115
LNC_012558	XLOC_240628	intronic_lncRNA	lncRNA	NC_030831.1	46689298	46717758	+	2	210	69
LNC_012866	XLOC_246682	intronic_lncRNA	lncRNA	NC_030832.1	36384909	36391645	+	5	900	282
LNC_009997	XLOC_200584	intronic_lncRNA	lncRNA	NC_030825.1	37405608	37454781	-	12	1815	599
LNC_012865	XLOC_246671	antisense_lncRNA	lncRNA	NC_030832.1	36296106	36301491	+	2	1120	183
LNC_013134	XLOC_249655	intronic_lncRNA	lncRNA	NC_030833.1	5452396	5669517	+	26	2998	999
LNC_009996	XLOC_200583	intronic_lncRNA	lncRNA	NC_030825.1	37375398	37382808	-	3	280	93
LNC_012519	XLOC_239989	lincRNA	lncRNA	NC_030831.1	33953450	34117757	+	2	342	113
LNC_012518	XLOC_239986	intronic_lncRNA	lncRNA	NC_030831.1	33846993	33859244	+	3	213	70
LNC_012513	XLOC_239954	intronic_lncRNA	lncRNA	NC_030831.1	33432041	33435136	+	4	263	87
LNC_012512	XLOC_239953	intronic_lncRNA	lncRNA	NC_030831.1	33419910	33431310	+	5	599	174
LNC_012511	XLOC_239946	intronic_lncRNA	lncRNA	NC_030831.1	33119208	33134770	+	3	217	72
LNC_012510	XLOC_239945	intronic_lncRNA	lncRNA	NC_030831.1	33097203	33106599	+	3	297	99
LNC_012517	XLOC_239985	intronic_lncRNA	lncRNA	NC_030831.1	33825705	33835988	+	5	420	139
LNC_010617	XLOC_206962	intronic_lncRNA	lncRNA	NC_030826.1	22632680	22635677	-	3	609	151
LNC_012515	XLOC_239956	intronic_lncRNA	lncRNA	NC_030831.1	33469708	33489153	+	13	1861	557
LNC_012514	XLOC_239956	intronic_lncRNA	lncRNA	NC_030831.1	33469708	33475513	+	6	1227	254
LNC_012864	XLOC_246653	intronic_lncRNA	lncRNA	NC_030832.1	35651535	35673948	+	3	275	91
LNC_003759	XLOC_075006	intronic_lncRNA	lncRNA	NC_030813.1	37105508	37113725	-	4	751	173
LNC_003758	XLOC_075005	intronic_lncRNA	lncRNA	NC_030813.1	37084670	37098550	-	5	589	196
LNC_003757	XLOC_075004	intronic_lncRNA	lncRNA	NC_030813.1	36999777	37076491	-	2	451	102
LNC_003756	XLOC_075001	intronic_lncRNA	lncRNA	NC_030813.1	36967004	36969225	-	2	1082	240
LNC_003755	XLOC_075001	intronic_lncRNA	lncRNA	NC_030813.1	36960546	36983260	-	8	2051	409
LNC_003754	XLOC_074974	intronic_lncRNA	lncRNA	NC_030813.1	36536986	36538601	-	2	287	67
LNC_003753	XLOC_074973	intronic_lncRNA	lncRNA	NC_030813.1	36493352	36505806	-	3	300	100
LNC_003752	XLOC_074972	intronic_lncRNA	lncRNA	NC_030813.1	36448715	36490997	-	5	1778	144
LNC_003751	XLOC_074972	intronic_lncRNA	lncRNA	NC_030813.1	36424643	36464859	-	2	747	84
LNC_003750	XLOC_074942	intronic_lncRNA	lncRNA	NC_030813.1	35382974	35536172	-	6	653	194
LNC_005342	XLOC_109620	lincRNA	lncRNA	NC_030816.1	58480550	58495035	+	3	6688	140
LNC_005343	XLOC_109620	lincRNA	lncRNA	NC_030816.1	58480567	58495035	+	2	6465	140
LNC_000260	XLOC_006214	intronic_lncRNA	lncRNA	NC_030808.1	136759285	136764384	+	3	250	83
LNC_005341	XLOC_109620	lincRNA	lncRNA	NC_030816.1	58480547	58495035	+	3	2106	91
LNC_005346	XLOC_109651	intronic_lncRNA	lncRNA	NC_030816.1	59261187	59281065	+	2	202	67
[truncated: 13,080 more rows]

## Sheet: mRNA
mRNA_ID	mRNA_Gene_ID	mRNA_Gene_Name	mRNA_Gene_Description	Gene_Type	Status	Chromosome	Start	End	Strand	Exon_number	Length	ORF
XM_005690178.2	102175320	LOC102175320	olfactory receptor 4B1-like	protein_coding	mRNA	NC_030822.1	5063961	5064890	-	1	930	309
XM_018038520.1	108633409	ZNF165	zinc finger protein 165	protein_coding	mRNA	NC_030830.1	19339050	19352308	+	4	1691	485
XR_001919717.1	102178304	CENPV	centromere protein V	protein_coding	mRNA	NC_030826.1	32953550	32972874	+	7	1454	NA
XM_013974243.2	102174890	LOC102174890	zinc finger and SCAN domain-containing protein 30	protein_coding	mRNA	NC_030831.1	22067633	22080349	+	5	986	191
XM_018043726.1	108634324	LOC108634324	melanoma-associated antigen B2-like	protein_coding	mRNA	NW_017189516.1	41572830	41574401	+	3	1281	426
XM_018039398.1	106503526	KCNG2	potassium voltage-gated channel modifier subfamily G member 2	protein_coding	mRNA	NC_030831.1	483402	509735	-	2	2708	479
XM_005694577.1	102178664	SMIM23	small integral membrane protein 23	protein_coding	mRNA	NC_030827.1	3656369	3661384	+	4	411	136
XM_018061103.1	102176815	MVK	mevalonate kinase	protein_coding	mRNA	NC_030824.1	7494768	7513403	+	10	1716	344
XM_018051671.1	102173459	TGFBR3L	transforming growth factor beta receptor 3 like	protein_coding	mRNA	NC_030814.1	93755116	93758227	-	8	1180	333
XM_018050040.1	102180038	FAM172A	family with sequence similarity 172 member A	protein_coding	mRNA	NC_030814.1	17059484	17468563	+	10	4862	370
XM_018059664.1	102185385	CBL	Cbl proto-oncogene	protein_coding	mRNA	NC_030822.1	52480880	52569335	-	17	11007	932
XM_018065508.1	102172102	CENPK	centromere protein K	protein_coding	mRNA	NC_030827.1	13995394	14032926	+	10	2089	244
XM_018051752.1	106502257	LOC106502257	uncharacterized LOC106502257	protein_coding	mRNA	NC_030814.1	103025671	103029583	-	4	1619	236
XM_018060880.1	102184138	CSRP1	cysteine and glycine rich protein 1	protein_coding	mRNA	NC_030823.1	79252799	79270859	+	6	1624	193
XM_018062039.1	102189425	PLLP	plasmolipin	protein_coding	mRNA	NC_030825.1	26619616	26648494	-	4	1527	182
XM_018058625.1	102177814	PTK2	protein tyrosine kinase 2	protein_coding	mRNA	NC_030821.1	79093108	79282700	-	35	4459	1068
XM_018051140.1	106502305	ZNF358	zinc finger protein 358	protein_coding	mRNA	NC_030814.1	96252342	96256645	+	3	2201	596
XM_018044954.1	108634752	LOC108634752	collagen alpha-1(I) chain-like	protein_coding	mRNA	NW_017189962.1	132992	146375	-	6	1146	381
XM_005692309.3	102183173	DMKN	dermokine	protein_coding	mRNA	NC_030825.1	46988813	47002031	-	19	1948	476
XM_018059266.1	102190054	HIPK3	homeodomain interacting protein kinase 3	protein_coding	mRNA	NC_030822.1	18951139	19034961	-	16	7622	1195
XM_018060516.1	102187514	MIB2	mindbomb E3 ubiquitin protein ligase 2	protein_coding	mRNA	NC_030823.1	49500700	49512963	-	18	4754	923
XM_005682609.3	102185555	IZUMO4	IZUMO family member 4	protein_coding	mRNA	NC_030814.1	89121955	89125128	+	9	972	213
XM_018039739.1	102183284	CELF4	CUGBP%2C Elav-like family member 4	protein_coding	mRNA	NC_030831.1	19789280	20104642	+	13	3957	495
XM_018060632.1	102182060	ASTN1	astrotactin 1	protein_coding	mRNA	NC_030823.1	56601271	56960382	-	23	4871	1302
XM_005681882.3	102187753	SPARCL1	SPARC like 1	protein_coding	mRNA	NC_030813.1	102815659	102866983	-	11	3089	653
XM_018063735.1	102190459	ST6GALNAC2	ST6 N-acetylgalactosaminide alpha-2%2C6-sialyltransferase 2	protein_coding	mRNA	NC_030826.1	54395816	54413851	+	9	1861	374
XM_018061113.1	102180871	GIT2	GIT ArfGAP 2	protein_coding	mRNA	NC_030824.1	7779793	7821187	-	19	5220	709
XM_018041071.1	102178787	CLDN3	claudin 3	protein_coding	mRNA	NC_030832.1	33311507	33312973	+	1	1467	219
XM_018043485.1	108634241	INS	insulin	protein_coding	mRNA	NC_030836.1	50411522	50412858	+	3	399	105
XM_005674851.3	102180889	LOC102180889	transmembrane protein 45A	protein_coding	mRNA	NC_030808.1	44770229	44801899	+	6	1245	294
XM_018040663.1	102171477	TRAF7	TNF receptor associated factor 7	protein_coding	mRNA	NC_030832.1	1600567	1617797	+	21	2511	669
XM_018050874.1	102171509	UBXN6	UBX domain protein 6	protein_coding	mRNA	NC_030814.1	90869235	90880986	-	10	1611	388
XM_018041790.1	102180010	PLPP5	phospholipid phosphatase 5	protein_coding	mRNA	NC_030834.1	12251409	12256103	+	7	1851	266
XM_018058706.1	102180237	OPLAH	5-oxoprolinase (ATP-hydrolysing)	protein_coding	mRNA	NC_030821.1	81168936	81186320	-	29	5572	1356
XM_018062166.1	102179312	ACD	adrenocortical dysplasia homolog	protein_coding	mRNA	NC_030825.1	36468448	36474651	-	12	1899	455
XM_018041658.1	102174998	EBF3	early B-cell factor 3	protein_coding	mRNA	NC_030833.1	2764700	2884031	+	17	4984	620
XM_005690256.2	102181522	LOC102181522	olfactory receptor 5M11	protein_coding	mRNA	NC_030822.1	3387290	3388272	+	1	983	323
XM_018060639.1	102184177	RASAL2	RAS protein activator like 2	protein_coding	mRNA	NC_030823.1	58239119	58493491	+	18	10066	1412
XM_018051446.1	102168620	UBA52	ubiquitin A-52 residue ribosomal protein fusion product 1	protein_coding	mRNA	NC_030814.1	104140061	104145710	+	5	690	155
XM_018046798.1	102169832	ZNF467	zinc finger protein 467	protein_coding	mRNA	NC_030811.1	8050252	8059293	+	4	2478	552
XM_018049394.1	102176771	APBB2	amyloid beta precursor protein binding family B member 2	protein_coding	mRNA	NC_030813.1	60288297	60665197	-	17	3641	736
XM_018057695.1	102185013	POFUT1	protein O-fucosyltransferase 1	protein_coding	mRNA	NC_030820.1	61002488	61012489	+	5	1448	184
XM_013969741.2	102185016	TRIM68	tripartite motif containing 68	protein_coding	mRNA	NC_030822.1	32831606	32845534	-	6	2882	262
XM_005686572.3	102171435	MCFD2	multiple coagulation factor deficiency 2	protein_coding	mRNA	NC_030818.1	28943551	28953070	-	4	1978	199
XM_005679544.3	102179545	PRSS2	protease%2C serine 2	protein_coding	mRNA	NC_030811.1	14549606	14553633	-	5	1018	290
XM_018066266.1	102181245	WDR20	WD repeat domain 20	protein_coding	mRNA	NC_030828.1	66245153	66311743	+	5	2678	617
XM_018047666.1	102170945	PCBP2	poly(rC) binding protein 2	protein_coding	mRNA	NC_030812.1	26283779	26305100	-	14	1644	353
XM_018063195.1	102189667	LOC102189667	zinc finger protein 501-like	protein_coding	mRNA	NC_030825.1	57713266	57718678	-	5	1245	414
XM_018058812.1	102190649	MFF	mitochondrial fission factor	protein_coding	mRNA	NC_030809.1	20213968	20242186	-	10	2065	316
XM_018049324.1	102190595	LCORL	ligand dependent nuclear receptor corepressor like	protein_coding	mRNA	NC_030813.1	37905373	38068570	-	7	5558	1777
XM_013962458.2	102174779	HHLA2	HERV-H LTR-associating 2	protein_coding	mRNA	NC_030808.1	52836917	52984068	+	12	2960	407
XM_005688164.3	102171258	TMEM230	transmembrane protein 230	protein_coding	mRNA	NC_030820.1	46856288	46864099	-	4	1591	120
XM_018063076.1	102184937	LOC102184937	cytochrome c oxidase subunit 6B2	protein_coding	mRNA	NC_030825.1	63888458	63889931	+	4	633	88
XM_018051430.1	102169274	KIAA1683	KIAA1683 ortholog	protein_coding	mRNA	NC_030814.1	103825471	103836679	-	2	4672	1524
XM_018059565.1	102172084	LOC102172084	protein-methionine sulfoxide oxidase MICAL2	protein_coding	mRNA	NC_030822.1	41724257	41878664	+	27	3885	1101
XM_018058299.1	102190892	RGS22	regulator of G-protein signaling 22	protein_coding	mRNA	NC_030821.1	17800191	17938678	-	24	4482	1133
XM_018057689.1	102183978	CCM2L	CCM2 like scaffolding protein	protein_coding	mRNA	NC_030820.1	60834690	60852363	+	10	3414	567
XM_013972988.2	102191277	WDR93	WD repeat domain 93	protein_coding	mRNA	NC_030828.1	20402572	20424971	+	6	804	228
XM_018041339.1	102188304	LOC102188304	cytochrome P450 2C9	protein_coding	mRNA	NC_030833.1	35237726	35284502	-	8	1499	431
XM_018060407.1	102178195	UTS2	urotensin 2	protein_coding	mRNA	NC_030823.1	44069998	44076575	+	4	1075	124
XM_018056602.1	102187958	POMP	proteasome maturation protein	protein_coding	mRNA	NC_030819.1	55244217	55255716	+	6	1374	141
XM_005677175.2	102170101	NIT1	nitrilase 1	protein_coding	mRNA	NC_030810.1	111749928	111753252	+	7	1490	327
XM_018066978.1	102185791	ATG7	autophagy related 7	protein_coding	mRNA	NC_030829.1	55294546	55454875	+	20	3157	699
XM_013971271.2	102179509	AP1G1	adaptor related protein complex 1 gamma 1 subunit	protein_coding	mRNA	NC_030825.1	40473998	40556206	+	23	6878	822
XM_018064400.1	102176555	WDR81	WD repeat domain 81	protein_coding	mRNA	NC_030826.1	22617109	22624594	+	7	5147	1588
XM_013966062.2	102176122	INVS	inversin	protein_coding	mRNA	NC_030815.1	64780789	64914507	+	17	5025	1080
XM_018065794.1	102176364	LOC102176364	small EDRK-rich factor 1	protein_coding	mRNA	NC_030827.1	10104622	10108578	+	3	682	62
XM_018044475.1	102168321	PDCD1	programmed cell death 1	protein_coding	mRNA	NW_017189568.1	59965	62632	-	4	1570	256
XM_005698147.3	100861090	CISD1	CDGSH iron sulfur domain 1	protein_coding	mRNA	NC_030833.1	51026850	51045605	+	3	787	106
XM_005690946.2	102191544	RGSL1	regulator of G-protein signaling like 1	protein_coding	mRNA	NC_030823.1	62168698	62235170	+	21	3893	1075
XM_018038489.1	108633383	TRH	thyrotropin releasing hormone	protein_coding	mRNA	NC_030829.1	55871200	55874590	-	3	1570	242
XM_018045415.1	108635144	LOC108635144	interferon tau-like	protein_coding	mRNA	NW_017208149.1	15278	15616	+	1	339	112
XM_018049511.1	102186672	LOC102186672	transmembrane protease serine 11A	protein_coding	mRNA	NC_030813.1	84327422	84384493	-	10	3385	403
XM_018065906.1	108638469	NKX2-1	NK2 homeobox 1	protein_coding	mRNA	NC_030828.1	46122155	46125998	-	3	2213	400
XM_018051985.1	102174567	PTPRD	protein tyrosine phosphatase%2C receptor type D	protein_coding	mRNA	NC_030815.1	35860123	36433124	+	36	9840	1906
XM_005701067.3	102179084	CA5B	carbonic anhydrase 5B	protein_coding	mRNA	NW_017189516.1	54501390	54532255	-	8	3228	317
XM_018053350.1	102182304	LOC102182304	NKG2D ligand 1-like	protein_coding	mRNA	NC_030816.1	74199868	74209156	+	3	966	210
XM_018045923.1	102173352	RHOC	ras homolog family member C	protein_coding	mRNA	NC_030810.1	89966480	89972224	-	5	1171	193
XM_018049472.1	102175564	EXOC1	exocyst complex component 1	protein_coding	mRNA	NC_030813.1	71841904	71896178	+	21	3581	919
XM_018053517.1	102168262	LOC102168262	trace amine-associated receptor 7a-like	protein_coding	mRNA	NC_030816.1	57797937	57798965	+	1	1029	342
XM_018044469.1	102180758	LOC102180758	GRAM domain-containing protein 4	protein_coding	mRNA	NW_017189560.1	35518	53330	-	16	3474	514
XM_005682628.2	102190507	LOC102190507	interleukin-3	protein_coding	mRNA	NC_030814.1	88148550	88150311	+	5	420	139
XM_018043723.1	108634321	LOC108634321	endogenous retrovirus group K member 8 Pol protein-like	protein_coding	mRNA	NW_017189516.1	931084	932007	-	1	924	308
XM_018045862.1	102186173	ATXN7L2	ataxin 7 like 2	protein_coding	mRNA	NC_030810.1	86571814	86579964	+	10	2550	781
XM_018059446.1	102179935	LOC102179935	tripartite motif-containing protein 5	protein_coding	mRNA	NC_030822.1	34790734	34804180	+	5	1194	270
XM_005697744.2	102182750	2018-09-14	septin 14	protein_coding	mRNA	NC_030832.1	27446797	27474549	-	10	1858	431
XM_018056557.1	102169022	TNFRSF19	TNF receptor superfamily member 19	protein_coding	mRNA	NC_030819.1	52252542	52348993	+	11	4259	424
XM_018054431.1	102172725	RHOV	ras homolog family member V	protein_coding	mRNA	NC_030817.1	66663606	66666275	+	3	1710	236
XR_001919032.1	102178373	DNAJC5	DnaJ heat shock protein family (Hsp40) member C5	protein_coding	mRNA	NC_030820.1	53228440	53257795	-	6	4307	NA
XM_018038200.1	102190876	LOC102190876	intestinal-type alkaline phosphatase	protein_coding	mRNA	NC_030809.1	15631648	15634564	-	11	1593	530
XM_005683720.3	102187485	MAMDC2	MAM domain containing 2	protein_coding	mRNA	NC_030815.1	46025962	46189707	+	14	3407	686
XM_018050945.1	102179091	ADGRE1	adhesion G protein-coupled receptor E1	protein_coding	mRNA	NC_030814.1	92880429	92975383	+	33	4835	1457
XM_018054100.1	102190422	EXOC5	exocyst complex component 5	protein_coding	mRNA	NC_030817.1	33587296	33637723	+	17	4063	653
XM_018050844.1	102189995	NCK1	NCK adaptor protein 1	protein_coding	mRNA	NC_030808.1	131814085	131828966	-	3	1475	313
XM_013973192.2	102177199	KLHL28	kelch like family member 28	protein_coding	mRNA	NC_030828.1	54197127	54224988	-	5	6234	571
XM_018055441.1	102184348	APLF	aprataxin and PNKP like factor	protein_coding	mRNA	NC_030818.1	66588616	66687125	+	9	2572	405
XM_018045401.1	108635118	LOC108635118	ubiquitin carboxyl-terminal hydrolase 17-like protein 11	protein_coding	mRNA	NW_017205988.1	1509	3243	-	4	1323	440
XM_018064833.1	102174693	MBTD1	mbt domain containing 1	protein_coding	mRNA	NC_030826.1	35158599	35228467	+	16	5280	652
XM_018059959.1	102179033	LOC102179033	PRAME family member 8-like	protein_coding	mRNA	NC_030823.1	53008213	53011073	+	3	1434	477
XM_005695570.3	102190080	ENTPD3	ectonucleoside triphosphate diphosphohydrolase 3	protein_coding	mRNA	NC_030829.1	13088515	13122252	+	11	2773	529
XM_005690076.3	102168926	NAT10	N-acetyltransferase 10	protein_coding	mRNA	NC_030822.1	18186090	18225723	-	29	3871	1026
XM_018055313.1	102189175	RAP1GAP	RAP1 GTPase activating protein	protein_coding	mRNA	NC_030809.1	4793303	4845570	-	25	3248	663
XM_018061204.1	102168847	CTSO	cathepsin O	protein_coding	mRNA	NC_030824.1	27751014	27796182	-	9	3018	369
XM_018044323.1	102170497	VMA21	VMA21 vacuolar H+-ATPase homolog (S. cerevisiae)	protein_coding	mRNA	NW_017189518.1	400673	411367	+	4	4336	120
XM_005701394.3	102189663	TCFL5	transcription factor like 5	protein_coding	mRNA	NC_030820.1	53851563	53868471	+	6	2197	506
XM_005699304.3	102190585	C28H10orf99	chromosome 28 C10orf99 homolog	protein_coding	mRNA	NC_030835.1	6553785	6562528	-	3	1165	81
XM_018046278.1	102175990	NRROS	negative regulator of reactive oxygen species	protein_coding	mRNA	NC_030808.1	70890387	70916589	+	3	2541	692
XM_018050280.1	102175395	APBB3	amyloid beta precursor protein binding family B member 3	protein_coding	mRNA	NC_030814.1	58760124	58766097	+	12	1890	520
XM_018051075.1	102190402	DNM2	dynamin 2	protein_coding	mRNA	NC_030814.1	95074262	95161732	+	21	3629	870
XM_013965041.2	102183680	LOC102183680	phylloquinone omega-hydroxylase CYP4F2	protein_coding	mRNA	NC_030814.1	101173284	101189553	-	13	1884	524
XM_005676186.2	102169916	CXCR4	C-X-C motif chemokine receptor 4	protein_coding	mRNA	NC_030809.1	74976699	74980389	-	2	1693	353
XM_018039293.1	102174445	FRS3	fibroblast growth factor receptor substrate 3	protein_coding	mRNA	NC_030830.1	33214743	33224395	+	7	3531	495
XM_005693652.2	102178941	LOC102178941	ankyrin repeat domain-containing protein 40-like	protein_coding	mRNA	NC_030826.1	35627357	35633254	+	5	1314	169
XM_005698381.3	102172031	PDLIM1	PDZ and LIM domain 1	protein_coding	mRNA	NC_030833.1	34804079	34840878	+	7	1537	329
XM_005687724.3	102178182	GPR18	G protein-coupled receptor 18	protein_coding	mRNA	NC_030819.1	10183267	10187093	+	2	1459	336
XM_018041323.1	102186826	KCNIP2	potassium voltage-gated channel interacting protein 2	protein_coding	mRNA	NC_030833.1	29099193	29115854	+	8	3920	225
XM_013968293.2	102184634	LOC102184634	phosphatidylinositol 3%2C4%2C5-trisphosphate 3-phosphatase TPTE2-like	protein_coding	mRNA	NC_030819.1	64892641	64932012	-	15	2107	403
XM_005696321.3	102170922	MEA1	male-enhanced antigen 1	protein_coding	mRNA	NC_030830.1	32193592	32195227	+	4	791	174
XM_018039337.1	100861254	BCL2	BCL2%2C apoptosis regulator	protein_coding	mRNA	NC_030831.1	61577610	61770906	-	3	2110	253
XM_018065263.1	102171197	ZNF385B	zinc finger protein 385B	protein_coding	mRNA	NC_030809.1	118874540	119355445	-	10	3102	493
XM_005693100.2	102185497	MKS1	Meckel syndrome%2C type 1	protein_coding	mRNA	NC_030826.1	8781123	8792839	-	18	2271	558
XM_018061963.1	102176068	SIAH1	siah E3 ubiquitin protein ligase 1	protein_coding	mRNA	NC_030825.1	20508060	20524422	+	2	2112	282
XM_005699666.2	102180192	LOC102180192	pregnancy-associated glycoprotein 1-like	protein_coding	mRNA	NC_030836.1	36851902	36860702	-	9	1182	381
XM_018041424.1	102173713	PLEKHA1	pleckstrin homology domain containing A1	protein_coding	mRNA	NC_030833.1	9732648	9788712	-	13	3778	383
XM_018047886.1	102188290	RPAP3	RNA polymerase II associated protein 3	protein_coding	mRNA	NC_030812.1	32158801	32192982	+	17	2636	665
XR_001918486.1	102182697	PXDN	peroxidasin	protein_coding	mRNA	NC_030815.1	111777937	111843714	+	24	6159	NA
XM_018046611.1	100860795	FOXP2	forkhead box P2	protein_coding	mRNA	NC_030811.1	65819927	66493199	+	21	5694	732
XM_018054945.1	102180321	MAP4K4	mitogen-activated protein kinase kinase kinase kinase 4	protein_coding	mRNA	NC_030818.1	6403116	6552461	+	32	7266	1297
XM_018067174.1	102174609	MATN1	matrilin 1%2C cartilage matrix protein	protein_coding	mRNA	NC_030809.1	13106396	13116309	-	8	1840	497
XM_018066268.1	102189905	CSPG4	chondroitin sulfate proteoglycan 4	protein_coding	mRNA	NC_030828.1	32626630	32662146	+	10	8000	2319
XM_018040536.1	102169239	FAM234A	family with sequence similarity 234 member A	protein_coding	mRNA	NC_030832.1	221510	231408	+	12	2432	552
XM_018065740.1	102181239	IRX1	iroquois homeobox 1	protein_coding	mRNA	NC_030827.1	69288154	69307369	-	4	2691	509
XM_005700174.3	102186282	SERPINA7	serpin family A member 7	protein_coding	mRNA	NW_017189517.1	39838266	39843646	-	5	1372	420
XM_018067029.1	102174516	AZI2	5-azacytidine induced 2	protein_coding	mRNA	NC_030829.1	2668716	2704389	-	9	2365	406
XM_005675123.3	102189710	CLDN1	claudin 1	protein_coding	mRNA	NC_030808.1	76761492	76779219	+	4	3130	211
XM_005685261.3	102176421	PRMT5	protein arginine methyltransferase 5	protein_coding	mRNA	NC_030817.1	79501791	79510580	-	17	2547	637
XM_018064215.1	102179590	LOC102179590	C-C motif chemokine 3	protein_coding	mRNA	NC_030826.1	13920296	13923149	+	3	1870	93
XM_018046605.1	102190184	GPA33	glycoprotein A33	protein_coding	mRNA	NC_030810.1	118354053	118405567	-	7	1486	319
XM_005690272.2	102189502	LOC102189502	olfactory receptor 5AL1-like	protein_coding	mRNA	NC_030822.1	3477063	3478039	-	1	977	313
XM_018046559.1	102181495	LOC102181495	taurochenodeoxycholic 6 alpha-hydroxylase-like	protein_coding	mRNA	NC_030810.1	21492335	21513176	-	12	1981	519
XM_018061779.1	102184548	HSDL1	hydroxysteroid dehydrogenase like 1	protein_coding	mRNA	NC_030825.1	11832225	11846737	-	5	3192	330
XM_018041297.1	102183482	MYOF	myoferlin	protein_coding	mRNA	NC_030833.1	36586972	36763980	+	53	6811	2048
XM_018049166.1	102191222	TNIP3	TNFAIP3 interacting protein 3	protein_coding	mRNA	NC_030813.1	4609909	4649312	+	11	2050	309
XM_005680550.3	102180921	GLT8D2	glycosyltransferase 8 domain containing 2	protein_coding	mRNA	NC_030812.1	66345411	66382246	-	10	1548	350
XM_018045741.1	102171753	ZNF644	zinc finger protein 644	protein_coding	mRNA	NC_030810.1	68248031	68343282	-	7	5803	1368
XM_005688091.2	102173480	LOC102173480	probable cystatin-15	protein_coding	mRNA	NC_030820.1	41461912	41466189	+	3	531	128
XM_018066694.1	102186164	SETD5	SET domain containing 5	protein_coding	mRNA	NC_030829.1	16950600	16989598	-	22	7134	1484
XM_018049027.1	102171763	LOC102171763	olfactory receptor 8S1-like	protein_coding	mRNA	NC_030812.1	30978924	30979910	-	1	987	312
XM_018056064.1	102188508	KCNT1	potassium sodium-activated channel subfamily T member 1	protein_coding	mRNA	NC_030818.1	102801737	102845015	+	31	4516	1230
XM_018063562.1	100860761	LPO	lactoperoxidase	protein_coding	mRNA	NC_030826.1	8843290	8873407	+	13	2831	712
XM_018043013.1	100861368	PPP6R3	protein phosphatase 6 regulatory subunit 3	protein_coding	mRNA	NC_030836.1	46972937	47095213	+	24	4335	873
XM_018050679.1	102176600	PPIC	peptidylprolyl isomerase C	protein_coding	mRNA	NC_030814.1	79860443	79874822	-	5	1355	212
XM_013966560.2	102169388	LOC102169388	trace amine-associated receptor 7a-like	protein_coding	mRNA	NC_030816.1	57861109	57862137	-	1	1029	342
XM_018052042.1	102175741	KANK1	KN motif and ankyrin repeat domains 1	protein_coding	mRNA	NC_030815.1	43599193	43810582	-	13	5314	1356
NM_001287236.1	102181974	NPPA	natriuretic peptide A	protein_coding	mRNA	NC_030823.1	40323266	40324470	+	3	586	152
XM_018067102.1	102188809	SLMAP	sarcolemma associated protein	protein_coding	mRNA	NC_030829.1	43261057	43421560	-	19	4471	751
XM_005676200.3	102173893	ACMSD	aminocarboxymuconate semialdehyde decarboxylase	protein_coding	mRNA	NC_030809.1	73805820	73867926	+	10	1349	336
XM_018058919.1	106502888	NLRP10	NLR family pyrin domain containing 10	protein_coding	mRNA	NC_030822.1	37834605	37837602	-	5	942	313
XM_005682449.3	102186297	COL5A3	collagen type V alpha 3 chain	protein_coding	mRNA	NC_030814.1	94445911	94491718	-	67	6271	1745
XM_005690840.2	102182524	CCDC27	coiled-coil domain containing 27	protein_coding	mRNA	NC_030823.1	47858258	47874280	-	13	1890	629
XM_018041083.1	102175918	KREMEN2	kringle containing transmembrane protein 2	protein_coding	mRNA	NC_030832.1	2256565	2261219	+	9	2161	462
XM_005680835.2	102181757	MAGOHB	mago homolog B%2C exon junction complex core component	protein_coding	mRNA	NC_030812.1	97645604	97655827	+	5	1210	148
XM_005682287.3	102182024	TNPO2	transportin 2	protein_coding	mRNA	NC_030814.1	98160063	98176037	+	24	5586	982
XM_018053462.1	102174475	RPS6KA2	ribosomal protein S6 kinase A2	protein_coding	mRNA	NC_030816.1	88846427	89071055	-	21	5115	708
XM_005695833.3	102171663	FAM208A	family with sequence similarity 208 member A	protein_coding	mRNA	NC_030829.1	44268374	44320520	+	24	8109	1567
XM_018063830.1	102171369	MIF4GD	MIF4G domain containing	protein_coding	mRNA	NC_030826.1	55445677	55449679	+	6	1270	222
XM_018045755.1	102168227	GLMN	glomulin%2C FKBP associated protein	protein_coding	mRNA	NC_030810.1	69410318	69456206	-	19	2621	592
XM_018052467.1	102186309	C8H9orf3	chromosome 8 C9orf3 homolog	protein_coding	mRNA	NC_030815.1	80989576	81410334	+	17	3829	812
XM_018047761.1	102189551	CSRNP2	cysteine and serine rich nuclear protein 2	protein_coding	mRNA	NC_030812.1	28340143	28355776	+	5	5074	580
XM_018056056.1	102180325	GBGT1	globoside alpha-1%2C3-N-acetylgalactosaminyltransferase 1	protein_coding	mRNA	NC_030818.1	102592093	102600581	-	7	1908	352
XM_005685503.3	102181125	CHP1	calcineurin like EF-hand protein 1	protein_coding	mRNA	NC_030817.1	66313916	66349778	-	7	2717	195
XM_005689056.2	102178186	XKR9	XK related 9	protein_coding	mRNA	NC_030821.1	47740304	47760663	-	3	1182	367
XM_018047753.1	102187743	DAZAP2	DAZ associated protein 2	protein_coding	mRNA	NC_030812.1	28223829	28228169	-	4	2009	168
XM_018040506.1	102191394	IQCE	IQ motif containing E	protein_coding	mRNA	NC_030832.1	41506800	41546404	+	21	4816	656
XM_018061179.1	102186063	SPATS2L	spermatogenesis associated serine rich 2 like	protein_coding	mRNA	NC_030809.1	46916414	47100174	-	13	2441	558
XM_005679110.2	102191302	SLC26A5	solute carrier family 26 member 5	protein_coding	mRNA	NC_030811.1	75680188	75716658	+	18	2226	741
XM_005701710.3	102190873	CCHCR1	coiled-coil alpha-helical rod protein 1	protein_coding	mRNA	NC_030830.1	22066228	22077523	-	18	2875	866
XM_018050546.1	102172705	ZNF496	zinc finger protein 496	protein_coding	mRNA	NC_030814.1	69939261	69985188	+	10	4966	587
XM_018044213.1	102173167	RBM41	RNA binding motif protein 41	protein_coding	mRNA	NW_017189517.1	36325518	36396160	+	7	4171	413
XM_005674879.1	102188532	LOC102188532	olfactory receptor 5AC1-like	protein_coding	mRNA	NC_030808.1	42232950	42233879	+	1	930	309
XM_018062919.1	102179466	LOC102179466	zinc finger protein 665	protein_coding	mRNA	NC_030825.1	59652221	59657221	+	2	2831	713
XM_018047589.1	102181652	CSRP2	cysteine and glycine rich protein 2	protein_coding	mRNA	NC_030812.1	6064031	6084381	-	7	1038	193
XM_018042196.1	102188740	VCL	vinculin	protein_coding	mRNA	NC_030835.1	15645480	15757478	-	21	5223	1066
XM_018063632.1	102173122	RPTOR	regulatory associated protein of MTOR complex 1	protein_coding	mRNA	NC_030826.1	51050316	51373104	-	35	6333	1351
XM_018066757.1	102180088	P4HTM	prolyl 4-hydroxylase%2C transmembrane	protein_coding	mRNA	NC_030829.1	51056662	51070400	-	10	1730	493
XM_018061092.1	102183091	USP30	ubiquitin specific peptidase 30	protein_coding	mRNA	NC_030824.1	7087905	7109709	+	13	1532	430
XM_018047408.1	102188108	PPP1R9A	protein phosphatase 1 regulatory subunit 9A	protein_coding	mRNA	NC_030811.1	108102874	108446440	-	16	9637	1096
XM_013963546.2	102178791	CLEC5A	C-type lectin domain family 5 member A	protein_coding	mRNA	NC_030811.1	15237235	15250663	+	6	2445	165
XM_013975664.1	102180459	NUDT13	nudix hydrolase 13	protein_coding	mRNA	NC_030835.1	16431185	16447708	-	8	1796	283
XM_005674949.3	102189797	UPK1B	uroplakin 1B	protein_coding	mRNA	NC_030808.1	63692342	63721835	+	8	1810	260
XM_018046770.1	102190581	LOC102190581	oocyte zinc finger protein XlCOF26	protein_coding	mRNA	NC_030811.1	7849332	7854347	-	4	2915	203
XM_005688011.3	102188233	MTPAP	mitochondrial poly(A) polymerase	protein_coding	mRNA	NC_030820.1	34599134	34627015	-	9	2232	583
XM_018063615.1	108638191	NDUFAF8	NADH:ubiquinone oxidoreductase complex assembly factor 8	protein_coding	mRNA	NC_030826.1	50849563	50851707	-	3	711	74
XM_018047965.1	102186747	CPSF6	cleavage and polyadenylation specific factor 6	protein_coding	mRNA	NC_030812.1	43938954	43971648	-	10	6640	551
XM_018064037.1	102186514	TRPV1	transient receptor potential cation channel subfamily V member 1	protein_coding	mRNA	NC_030826.1	24082035	24111002	-	16	3237	843
XM_013975643.2	102168499	PPOX	protoporphyrinogen oxidase	protein_coding	mRNA	NC_030810.1	111791860	111795692	+	13	1715	477
XM_018041624.1	102189457	GFRA1	GDNF family receptor alpha 1	protein_coding	mRNA	NC_030833.1	15295933	15530217	+	11	9276	468
XM_005679994.3	102175094	MCRS1	microspherule protein 1	protein_coding	mRNA	NC_030812.1	29916421	29926058	+	14	1906	513
XM_018041519.1	102172408	XPNPEP1	X-prolyl aminopeptidase 1	protein_coding	mRNA	NC_030833.1	21512824	21564317	+	20	2469	623
XM_018046244.1	102185413	ASH1L	ASH1 like histone lysine methyltransferase	protein_coding	mRNA	NC_030810.1	104826727	105032974	-	29	11876	2965
XM_018057961.1	102184073	SLC35C2	solute carrier family 35 member C2	protein_coding	mRNA	NC_030820.1	74593442	74600816	-	9	1426	251
XM_018062315.1	102178103	DPF1	double PHD fingers 1	protein_coding	mRNA	NC_030825.1	48927375	48948331	-	14	3233	435
XM_018038462.1	108633374	TMEM40	transmembrane protein 40	protein_coding	mRNA	NC_030829.1	56364139	56397477	+	12	1324	228
XM_018047987.1	102187840	TBC1D30	TBC1 domain family member 30	protein_coding	mRNA	NC_030812.1	48285603	48333177	-	12	5719	745
XM_018061658.1	102169718	GPLD1	glycosylphosphatidylinositol specific phospholipase D1	protein_coding	mRNA	NC_030825.1	136581	178404	+	21	3624	677
XR_001918587.1	102179201	PARP6	poly(ADP-ribose) polymerase family member 6	protein_coding	mRNA	NC_030817.1	82206197	82232562	+	22	3656	NA
XM_018047317.1	102178140	TRA2A	transformer 2 alpha homolog	protein_coding	mRNA	NC_030811.1	88442551	88462027	+	9	2287	180
XM_005695119.3	102189523	SNX33	sorting nexin 33	protein_coding	mRNA	NC_030828.1	32672856	32685787	-	2	6447	571
XM_018063906.1	102169219	KCNJ16	potassium voltage-gated channel subfamily J member 16	protein_coding	mRNA	NC_030826.1	59845169	59850243	-	3	3905	420
XM_018047806.1	102170747	CERS5	ceramide synthase 5	protein_coding	mRNA	NC_030812.1	29390393	29420863	+	11	2180	381
XM_018062768.1	102190905	CD37	CD37 molecule	protein_coding	mRNA	NC_030825.1	56832739	56837840	+	9	1414	426
XM_005681646.3	102181376	POLR2B	RNA polymerase II subunit B	protein_coding	mRNA	NC_030813.1	72949062	72998545	+	25	3802	1174
XM_018057942.1	102191815	ZNF335	zinc finger protein 335	protein_coding	mRNA	NC_030820.1	74207299	74227724	-	27	4786	1343
XM_018038472.1	102171931	NEK10	NIMA related kinase 10	protein_coding	mRNA	NC_030829.1	1359580	1649901	-	38	5277	1173
XM_018042603.1	102191586	DUSP13	dual specificity phosphatase 13	protein_coding	mRNA	NC_030835.1	14751681	14764681	+	9	1835	354
XM_005679285.2	102173444	NPVF	neuropeptide VF precursor	protein_coding	mRNA	NC_030811.1	49568688	49572076	-	3	678	196
XM_018063601.1	102182728	FSCN2	fascin actin-bundling protein 2%2C retinal	protein_coding	mRNA	NC_030826.1	50605564	50612058	-	4	2357	533
XM_018057430.1	102184258	PTPRA	protein tyrosine phosphatase%2C receptor type A	protein_coding	mRNA	NC_030820.1	51486465	51652656	-	22	3317	823
XM_005679398.3	102185894	AASS	aminoadipate-semialdehyde synthase	protein_coding	mRNA	NC_030811.1	33597581	33673897	+	24	5768	926
XM_018046464.1	106503432	TIPRL	TOR signaling pathway regulator	protein_coding	mRNA	NC_030810.1	119645336	119715585	+	7	2995	272
XM_018065860.1	108633256	BRF1	BRF1%2C RNA polymerase III transcription initiation factor 90 kDa subunit	protein_coding	mRNA	NC_030828.1	68407844	68434649	+	15	4437	550
XM_005679304.3	102177954	STEAP1	STEAP family member 1	protein_coding	mRNA	NC_030811.1	45852938	45865673	-	5	1217	339
XM_018066088.1	102189626	UBE3A	ubiquitin protein ligase E3A	protein_coding	mRNA	NC_030828.1	1462866	1556333	-	15	5177	868
XM_018042861.1	102172694	EHBP1L1	EH domain binding protein 1 like 1	protein_coding	mRNA	NC_030836.1	44174585	44190648	+	18	2941	743
XM_018056949.1	102171722	IL15RA	interleukin 15 receptor subunit alpha	protein_coding	mRNA	NC_030820.1	10736486	10772794	-	7	1761	288
XM_018046525.1	102183728	ATP13A3	ATPase 13A3	protein_coding	mRNA	NC_030808.1	72786612	72866613	+	34	7609	1256
XM_018061835.1	102191360	BANP	BTG3 associated nuclear protein	protein_coding	mRNA	NC_030825.1	14784398	14855786	+	13	2635	609
XM_013963596.2	102177498	TMEM176B	transmembrane protein 176B	protein_coding	mRNA	NC_030811.1	6508004	6516119	+	8	1277	265
XM_005682340.1	100861401	UBL5	ubiquitin like 5	protein_coding	mRNA	NC_030814.1	94327153	94328666	+	5	526	73
XM_018062301.1	102190345	LOC102190345	wiskott-Aldrich syndrome protein family member 2	protein_coding	mRNA	NC_030825.1	46231460	46234193	-	2	2732	495
XM_018056125.1	102172910	EGFL7	EGF like domain multiple 7	protein_coding	mRNA	NC_030818.1	103497482	103505657	+	9	1984	274
XM_018055794.1	102188870	RALGPS1	Ral GEF with PH domain and SH3 binding motif 1	protein_coding	mRNA	NC_030818.1	97221292	97515730	+	20	4553	608
XM_018052177.1	102185654	RNF38	ring finger protein 38	protein_coding	mRNA	NC_030815.1	60274074	60336875	-	11	4909	432
XM_005701738.2	102175286	LOC102175286	long-wave-sensitive opsin 1	protein_coding	mRNA	NW_017190151.1	96125	109087	-	6	1318	364
XM_018054425.1	102173853	ITPKA	inositol-trisphosphate 3-kinase A	protein_coding	mRNA	NC_030817.1	66138462	66146811	-	7	1863	461
XM_018065645.1	102180434	NEMP2	nuclear envelope integral membrane protein 2	protein_coding	mRNA	NC_030809.1	130715420	130739423	-	9	2282	427
XM_018039729.1	100860878	SLC14A1	solute carrier family 14 member 1 (Kidd blood group)	protein_coding	mRNA	NC_030831.1	45697831	45720409	+	11	3345	439
XM_005690018.3	102178925	SLC5A12	solute carrier family 5 member 12	protein_coding	mRNA	NC_030822.1	25543650	25589879	+	15	2651	617
XM_018057059.1	102185098	PARD3	par-3 family cell polarity regulator	protein_coding	mRNA	NC_030820.1	17804252	18376240	+	25	4016	1321
XM_018045312.1	108635000	LOC108635000	interferon omega-1-like	protein_coding	mRNA	NW_017197261.1	20326	20929	+	1	604	195
XM_018048866.1	102174281	PACSIN2	protein kinase C and casein kinase substrate in neurons 2	protein_coding	mRNA	NC_030812.1	112659474	112771854	-	10	3209	445
XM_005690921.3	102185680	FAM20B	FAM20B%2C glycosaminoglycan xylosylkinase	protein_coding	mRNA	NC_030823.1	58984152	59024672	+	9	5490	409
XM_018053033.1	102181592	LOC102181592	protein FAM26F	protein_coding	mRNA	NC_030816.1	21473903	21476550	-	2	1332	314
XM_013965678.2	102180124	ABLIM3	actin binding LIM protein family member 3	protein_coding	mRNA	NC_030814.1	49765131	49897623	-	22	4513	673
XM_005679291.3	102174999	MPP6	membrane palmitoylated protein 6	protein_coding	mRNA	NC_030811.1	48941561	49064958	+	13	8181	554
XM_018051544.1	106502252	OBSCN	obscurin%2C cytoskeletal calmodulin and titin-interacting RhoGEF	protein_coding	mRNA	NC_030814.1	105916052	106149039	+	119	27696	9150
XM_013970768.2	102178649	ALKBH2	alkB homolog 2%2C alpha-ketoglutarate dependent dioxygenase	protein_coding	mRNA	NC_030824.1	7111946	7117131	-	4	1321	260
XR_310961.3	102176469	RFT1	RFT1 homolog	protein_coding	mRNA	NC_030829.1	47726990	47766964	+	14	3616	NA
XM_013966683.2	102184724	APC	APC%2C WNT signaling pathway regulator	protein_coding	mRNA	NC_030817.1	99981108	100120748	+	16	13455	2880
XM_018053817.1	102190788	ARL14EPL	ADP ribosylation factor like GTPase 14 effector protein like	protein_coding	mRNA	NC_030817.1	96267903	96297778	-	4	1024	151
XM_018065816.1	100860904	AKT1	AKT serine/threonine kinase 1	protein_coding	mRNA	NC_030828.1	68634624	68655992	-	14	2527	480
XM_005678746.3	102190288	LOC102190288	UDP-glucuronosyltransferase 1-1	protein_coding	mRNA	NC_030810.1	7354005	7367213	-	5	2321	533
XM_018047434.1	102178878	LOC102178878	protein lifeguard 2	protein_coding	mRNA	NC_030811.1	110850282	110869318	+	8	1165	271
XM_005680372.3	102172971	PA2G4	proliferation-associated 2G4	protein_coding	mRNA	NC_030812.1	56584175	56590879	-	11	1421	323
XM_018053054.1	102179673	FYN	FYN proto-oncogene%2C Src family tyrosine kinase	protein_coding	mRNA	NC_030816.1	25894433	26111694	+	14	3604	537
XM_005686868.3	102172635	BRE	brain and reproductive organ-expressed (TNFRSF1A modulator)	protein_coding	mRNA	NC_030818.1	71147448	71550180	-	12	2041	383
XM_018045127.1	102176601	FLNA	filamin A	protein_coding	mRNA	NW_017190151.1	9866	35022	+	48	8408	2647
XM_018047818.1	102190383	NCKAP5L	NCK associated protein 5 like	protein_coding	mRNA	NC_030812.1	29731109	29743500	+	12	4476	1337
XM_018065158.1	102171461	PTGES3L	prostaglandin E synthase 3 like	protein_coding	mRNA	NC_030826.1	42678263	42684357	-	6	987	157
XM_013969467.2	102180953	BACE1	beta-secretase 1	protein_coding	mRNA	NC_030822.1	54352205	54373787	+	9	2578	501
XM_018054570.1	102176886	RBM23	RNA binding motif protein 23	protein_coding	mRNA	NC_030817.1	79490668	79500549	-	14	2769	463
XM_005681404.1	102187468	PDHA2	pyruvate dehydrogenase (lipoamide) alpha 2	protein_coding	mRNA	NC_030813.1	29171873	29173203	-	1	1331	391
XM_018064320.1	102169328	TRAF4	TNF receptor associated factor 4	protein_coding	mRNA	NC_030826.1	19992354	19998427	+	7	2029	470
XM_018065077.1	102177568	HNRNPA3	heterogeneous nuclear ribonucleoprotein A3	protein_coding	mRNA	NC_030809.1	116643610	116650909	+	11	3178	358
XM_005683542.2	102176882	HMBOX1	homeobox containing 1	protein_coding	mRNA	NC_030815.1	9472848	9671342	-	10	6099	419
XM_018040267.1	102178137	ILKAP	ILK associated serine/threonine phosphatase	protein_coding	mRNA	NC_030810.1	3205993	3229807	+	11	1311	370
XM_018053481.1	106502495	AFDN	afadin%2C adherens junction formation factor	protein_coding	mRNA	NC_030816.1	89718013	89829702	+	33	7353	1787
XM_018048793.1	102186525	MBNL1	muscleblind like splicing regulator 1	protein_coding	mRNA	NC_030808.1	114974326	115137541	-	11	5600	399
XM_018055637.1	102187236	GREB1	growth regulation by estrogen in breast cancer 1	protein_coding	mRNA	NC_030818.1	85826492	85954309	-	33	8127	1944
XM_005700187.3	102190591	MORF4L2	mortality factor 4 like 2	protein_coding	mRNA	NW_017189517.1	37413943	37426081	-	5	1921	287
XM_018067243.1	102186348	CSRNP1	cysteine and serine rich nuclear protein 1	protein_coding	mRNA	NC_030829.1	12327297	12339741	-	5	3164	588
XM_005695131.3	102169057	SCAMP2	secretory carrier membrane protein 2	protein_coding	mRNA	NC_030828.1	33266303	33289488	+	9	2499	317
XM_018047862.1	102186091	PFKM	phosphofructokinase%2C muscle	protein_coding	mRNA	NC_030812.1	31720940	31743001	-	23	2767	780
XM_018047094.1	102191203	TAX1BP1	Tax1 binding protein 1	protein_coding	mRNA	NC_030811.1	51817207	51906819	+	19	3732	817
XM_005693437.3	102170728	DHX33	DEAH-box helicase 33	protein_coding	mRNA	NC_030826.1	25903914	25926042	+	12	5630	705
XR_001917207.1	102173992	LOC102173992	translation initiation factor IF-2	protein_coding	mRNA	NC_030832.1	42389578	42406647	-	5	8920	NA
XM_018048573.1	102178400	GMPS	guanine monophosphate synthase	protein_coding	mRNA	NC_030808.1	111285624	111357129	-	16	4422	693
XM_005687666.3	102182606	LMO7	LIM domain 7	protein_coding	mRNA	NC_030819.1	35494061	35715474	-	29	4753	1303
XM_018066662.1	102178224	IP6K1	inositol hexakisphosphate kinase 1	protein_coding	mRNA	NC_030829.1	50518440	50556354	+	5	4189	276
XM_005691247.2	102190158	FREM3	FRAS1 related extracellular matrix 3	protein_coding	mRNA	NC_030824.1	56643581	56743041	-	8	6672	2138
XM_018058230.1	102171173	GEM	GTP binding protein overexpressed in skeletal muscle	protein_coding	mRNA	NC_030821.1	12150064	12162320	-	5	2451	311
XM_018059265.1	102190054	HIPK3	homeodomain interacting protein kinase 3	protein_coding	mRNA	NC_030822.1	18951139	19033960	-	16	7483	1196
XM_018042767.1	108633253	LOC108633253	mucin-2-like	protein_coding	mRNA	NC_030836.1	46306820	46317233	+	27	3708	1235
XM_018049637.1	102172613	LOC102172613	ras-GEF domain-containing family member 1B	protein_coding	mRNA	NC_030813.1	96670672	97109898	-	16	2965	495
XM_013962974.2	102169353	LOC102169353	microtubule-actin cross-linking factor 1	protein_coding	mRNA	NC_030810.1	13878006	14218862	+	92	17457	5400
XM_005695409.3	102191280	LOC102191280	proline-rich receptor-like protein kinase PERK8	protein_coding	mRNA	NC_030828.1	64994969	65029989	+	7	1688	190
NM_001285690.1	100750233	GNS	glucosamine (N-acetyl)-6-sulfatase	protein_coding	mRNA	NC_030812.1	48392751	48439235	+	14	2500	559
XM_018045280.1	108634960	LOC108634960	zinc finger protein 280B-like	protein_coding	mRNA	NW_017194958.1	12116	13723	-	1	1608	536
XM_005693315.3	102178565	SERPINF2	serpin family F member 2	protein_coding	mRNA	NC_030826.1	22629867	22637599	+	10	2278	490
XM_005698856.3	102173066	CLDN23	claudin 23	protein_coding	mRNA	NC_030834.1	20878643	20881783	-	1	3141	293
XM_018054836.1	102175132	LOC102175132	fumarylacetoacetate hydrolase domain-containing protein 2	protein_coding	mRNA	NC_030818.1	2096277	2106727	+	8	1284	314
XM_018049088.1	102184692	MUCL1	mucin like 1	protein_coding	mRNA	NC_030812.1	25039243	25043175	-	4	634	129
XM_018061108.1	102176253	TCHP	trichoplein keratin filament binding	protein_coding	mRNA	NC_030824.1	7761300	7775952	+	13	2965	500
XM_005681439.3	102170956	FAM13A	family with sequence similarity 13 member A	protein_coding	mRNA	NC_030813.1	36449364	36551226	+	18	7176	697
XR_310296.3	102168830	DRD1	dopamine receptor D1	protein_coding	mRNA	NC_030817.1	95514212	95518301	-	3	3360	NA
XM_018064356.1	102171273	SSH2	slingshot protein phosphatase 2	protein_coding	mRNA	NC_030826.1	20701455	20945167	-	16	9445	1429
XM_005695137.3	102170823	LOC102170823	cytochrome P450 1A1	protein_coding	mRNA	NC_030828.1	33395927	33401946	+	7	2627	516
XM_018050032.1	102180850	MCTP1	multiple C2 and transmembrane domain containing 1	protein_coding	mRNA	NC_030814.1	15969905	16527716	+	23	3875	997
XM_018042615.1	102185141	HIVEP3	human immunodeficiency virus type I enhancer binding protein 3	protein_coding	mRNA	NC_030810.1	16143582	16278433	-	8	12035	2392
XM_018065067.1	106503204	LOC106503204	keratin-associated protein 4-9-like	protein_coding	mRNA	NC_030826.1	41011374	41029451	-	2	1075	213
XM_018055174.1	102178546	MTA3	metastasis associated 1 family member 3	protein_coding	mRNA	NC_030818.1	24811733	24983693	+	17	5670	593
XM_018063695.1	102188799	TMC6	transmembrane channel like 6	protein_coding	mRNA	NC_030826.1	53227450	53244708	+	21	3023	827
XM_018052397.1	102173566	IL11RA	interleukin 11 receptor subunit alpha	protein_coding	mRNA	NC_030815.1	75843232	75852734	+	13	1722	422
XM_018057047.1	102184164	CUL2	cullin 2	protein_coding	mRNA	NC_030820.1	17636372	17709901	+	21	2795	745
XM_013972176.2	102168762	AOC2	amine oxidase%2C copper containing 2	protein_coding	mRNA	NC_030826.1	42510504	42515415	+	3	2892	642
XM_018043023.1	102185540	PHRF1	PHD and ring finger domains 1	protein_coding	mRNA	NC_030836.1	45832047	45856007	-	18	4975	1554
XR_001296792.2	102186533	LOC102186533	protein bicaudal D homolog 1-like	protein_coding	mRNA	NC_030809.1	39967881	40010127	-	4	2287	NA
XR_001296702.2	102190362	NABP1	nucleic acid binding protein 1	protein_coding	mRNA	NC_030809.1	55721533	55733944	-	7	3643	NA
XM_018060131.1	102186326	CD55	CD55 molecule (Cromer blood group)	protein_coding	mRNA	NC_030823.1	4669029	4695674	+	9	1743	430
XM_018064648.1	102179699	GAS7	growth arrest specific 7	protein_coding	mRNA	NC_030826.1	28772685	28976523	-	14	8424	476
XM_018057146.1	102180865	FAM171A1	family with sequence similarity 171 member A1	protein_coding	mRNA	NC_030820.1	29110579	29240992	-	8	4114	897
XR_001917217.1	102185418	NPRL3	NPR3 like%2C GATOR1 complex subunit	protein_coding	mRNA	NC_030832.1	98776	131096	-	13	2117	NA
XM_005687650.3	102178637	MZT1	mitotic spindle organizing protein 1	protein_coding	mRNA	NC_030819.1	38934236	38948902	+	3	2130	80
XR_001919797.1	102172667	SRD5A1	steroid 5 alpha-reductase 1	protein_coding	mRNA	NC_030827.1	66521371	66557879	-	7	2053	NA
XM_018048563.1	102171769	ZNF384	zinc finger protein 384	protein_coding	mRNA	NC_030812.1	102673466	102693413	+	13	3086	609
XM_013973045.2	102190916	PPCDC	phosphopantothenoylcysteine decarboxylase	protein_coding	mRNA	NC_030828.1	33118242	33143638	-	7	1872	230
XM_018062655.1	102176256	STRN4	striatin 4	protein_coding	mRNA	NC_030825.1	54866778	54891486	-	18	3269	754
XM_018042928.1	102173920	SF3B2	splicing factor 3b subunit 2	protein_coding	mRNA	NC_030836.1	44546420	44560170	+	22	2912	896
XM_005692355.3	102191363	LOC102191363	zinc finger protein 14 homolog	protein_coding	mRNA	NC_030825.1	47960626	47980263	+	5	3422	532
XM_018039920.1	108633230	GET4	golgi to ER traffic protein 4	protein_coding	mRNA	NC_030832.1	42493179	42507029	+	9	1613	326
XM_018051938.1	102188942	PSIP1	PC4 and SFRS1 interacting protein 1	protein_coding	mRNA	NC_030815.1	28689893	28729194	+	16	3465	530
XM_018044991.1	102185581	ATP4B	ATPase H+/K+ transporting beta subunit	protein_coding	mRNA	NW_017189962.1	294907	300262	-	7	1303	290
XM_018063028.1	108633258	LOC108633258	cationic amino acid transporter 3-like	protein_coding	mRNA	NC_030825.1	62809793	62835511	+	13	2960	619
XM_018058811.1	102182053	ADGRB3	adhesion G protein-coupled receptor B3	protein_coding	mRNA	NC_030821.1	88899009	89782348	+	31	5272	1522
XM_018050149.1	102174299	NDST1	N-deacetylase and N-sulfotransferase 1	protein_coding	mRNA	NC_030814.1	48527503	48611104	-	17	7943	882
XM_018046031.1	102188995	MRPS21	mitochondrial ribosomal protein S21	protein_coding	mRNA	NC_030810.1	99820301	99833422	+	3	2079	87
XM_018058620.1	102177814	PTK2	protein tyrosine kinase 2	protein_coding	mRNA	NC_030821.1	79093108	79282700	-	35	4885	1101
XM_018063075.1	102180251	RPL28	ribosomal protein L28	protein_coding	mRNA	NC_030825.1	63863196	63865960	-	5	607	137
XM_018039574.1	102179155	TSHZ1	teashirt zinc finger homeobox 1	protein_coding	mRNA	NC_030831.1	3416675	3499109	-	2	4659	1075
XM_018058353.1	102186413	EBAG9	estrogen receptor binding site associated%2C antigen%2C 9	protein_coding	mRNA	NC_030821.1	27348822	27370704	+	7	2595	213
XM_018066645.1	102183646	USP19	ubiquitin specific peptidase 19	protein_coding	mRNA	NC_030829.1	50970478	50981895	+	27	4688	1324
XM_018043747.1	102174199	SYN1	synapsin I	protein_coding	mRNA	NW_017189516.1	20046463	20100384	-	13	3164	670
XM_018043716.1	102190597	ANOS1	anosmin 1	protein_coding	mRNA	NW_017189516.1	60933403	61134360	+	17	3460	754
XM_013976465.2	102178155	FTSJ1	FtsJ RNA methyltransferase homolog 1 (E. coli)	protein_coding	mRNA	NW_017189852.1	31378	40330	+	13	2210	329
XM_018066984.1	108638624	VGLL4	vestigial like family member 4	protein_coding	mRNA	NC_030829.1	55563845	55719449	-	6	3496	287
XM_013972148.2	102191171	MPDU1	mannose-P-dolichol utilization defect 1	protein_coding	mRNA	NC_030826.1	27055173	27058582	+	6	1284	291
XM_018057057.1	102185098	PARD3	par-3 family cell polarity regulator	protein_coding	mRNA	NC_030820.1	17884165	18376240	+	25	4197	1323
XM_018044241.1	102180833	FAM122B	family with sequence similarity 122B	protein_coding	mRNA	NW_017189517.1	10745391	10769280	+	12	2997	339
XM_005675993.3	102170186	PHOSPHO2	phosphatase%2C orphan 2	protein_coding	mRNA	NC_030809.1	109676296	109682638	+	3	1876	241
XM_018052307.1	102180041	SORBS3	sorbin and SH3 domain containing 3	protein_coding	mRNA	NC_030815.1	69514076	69525587	+	10	1910	326
XM_018056264.1	102182048	LOC102182048	endoplasmic reticulum mannosyl-oligosaccharide 1%2C2-alpha-mannosidase	protein_coding	mRNA	NC_030818.1	106144920	106156303	-	13	2835	655
XM_018057178.1	102184916	ARHGAP12	Rho GTPase activating protein 12	protein_coding	mRNA	NC_030820.1	32767221	32884670	+	16	4775	770
XM_018058478.1	102188956	CHD7	chromodomain helicase DNA binding protein 7	protein_coding	mRNA	NC_030821.1	55608169	55801373	-	38	10570	2993
XM_018056718.1	102187603	TRIM13	tripartite motif containing 13	protein_coding	mRNA	NC_030819.1	67135209	67147393	-	3	1939	407
XM_013963948.2	102187377	RBMS2	RNA binding motif single stranded interacting protein 2	protein_coding	mRNA	NC_030812.1	56211175	56273526	-	16	6636	407
XM_018049471.1	102191555	LOC102191555	olfactory receptor 5K3-like	protein_coding	mRNA	NC_030808.1	42509517	42510443	+	1	927	308
XM_018058759.1	102174134	ARHGAP39	Rho GTPase activating protein 39	protein_coding	mRNA	NC_030821.1	81518725	81572576	-	12	4883	1151
XR_001296683.1	102173593	PRMT9	protein arginine methyltransferase 9	protein_coding	mRNA	NC_030824.1	60399949	60434947	-	11	2634	NA
XM_018043933.1	102179553	ZNF182	zinc finger protein 182	protein_coding	mRNA	NW_017189516.1	16727629	16750897	-	6	2707	650
XM_005698791.3	102175828	ERI1	exoribonuclease 1	protein_coding	mRNA	NC_030834.1	20542621	20559869	-	7	2117	349
XM_005681064.3	102179362	POLR2F	RNA polymerase II subunit F	protein_coding	mRNA	NC_030812.1	108675056	108683781	+	5	600	127
XM_018051471.1	102189023	ARMC6	armadillo repeat containing 6	protein_coding	mRNA	NC_030814.1	104565336	104581072	+	8	2140	468
NM_001285705.1	100860853	ARG1	arginase 1	protein_coding	mRNA	NC_030816.1	56815843	56829220	+	8	1052	322
XM_018055415.1	102176134	EHBP1	EH domain binding protein 1	protein_coding	mRNA	NC_030818.1	60865079	61221859	+	23	4961	1159
XM_018060462.1	102182815	WRAP73	WD repeat containing%2C antisense to TP73	protein_coding	mRNA	NC_030823.1	47971532	47983270	+	13	1790	505
XM_018054806.1	108637127	CAPZB	capping actin protein of muscle Z-line beta subunit	protein_coding	mRNA	NC_030809.1	2692811	2796424	-	4	706	110
XM_018051285.1	102173421	UBA5	ubiquitin like modifier activating enzyme 5	protein_coding	mRNA	NC_030808.1	136505450	136538335	-	13	3758	426
XM_018047262.1	102176266	SYNJ1	synaptojanin 1	protein_coding	mRNA	NC_030808.1	1282150	1376560	+	31	6979	1558
XM_018061913.1	102169409	CDK10	cyclin dependent kinase 10	protein_coding	mRNA	NC_030825.1	15968280	15975383	+	13	1820	369
XM_018065079.1	108638291	LOC108638291	keratin%2C high-sulfur matrix protein%2C B2D-like	protein_coding	mRNA	NC_030826.1	40897334	40908650	-	2	984	192
XM_018038850.1	102183555	ATAT1	alpha tubulin acetyltransferase 1	protein_coding	mRNA	NC_030830.1	21624716	21637553	+	12	1429	398
XM_018060779.1	108637793	G0S2	G0/G1 switch 2	protein_coding	mRNA	NC_030823.1	72264418	72265384	-	2	825	94
XM_005677406.2	102191194	DPM3	dolichyl-phosphate mannosyltransferase subunit 3	protein_coding	mRNA	NC_030810.1	104670431	104671044	-	2	452	92
XM_018042829.1	102169162	DLG2	discs large MAGUK scaffold protein 2	protein_coding	mRNA	NC_030836.1	10809479	11720062	+	22	7184	837
XM_018054103.1	102188864	PELI2	pellino E3 ubiquitin protein ligase family member 2	protein_coding	mRNA	NC_030817.1	34496764	34686411	-	6	5741	420
XM_018052682.1	102179198	TNC	tenascin C	protein_coding	mRNA	NC_030815.1	103912121	104013628	-	22	5927	1655
XM_018055409.1	102172908	B3GNT2	UDP-GlcNAc:betaGal beta-1%2C3-N-acetylglucosaminyltransferase 2	protein_coding	mRNA	NC_030818.1	60409922	60443376	+	2	2516	397
XM_018052317.1	102180593	C8H8orf58	chromosome 8 C8orf58 homolog	protein_coding	mRNA	NC_030815.1	69548025	69554574	+	7	2634	379
XM_018060458.1	102182715	C16H1orf174	chromosome 16 C1orf174 homolog	protein_coding	mRNA	NC_030823.1	47772212	47778332	+	4	1325	237
XM_005677587.3	102190750	TDRKH	tudor and KH domain containing	protein_coding	mRNA	NC_030810.1	101150911	101173500	-	14	2558	560
XM_018056212.1	102173549	NSMF	NMDA receptor synaptonuclear signaling and neuronal migration factor	protein_coding	mRNA	NC_030818.1	105870434	105879900	+	16	2857	536
XM_018059893.1	102173952	BIRC3	baculoviral IAP repeat containing 3	protein_coding	mRNA	NC_030822.1	76056255	76074265	+	9	4882	604
NM_001285626.1	100860769	GLYCAM1	glycosylation-dependent cell adhesion molecule-1	protein_coding	mRNA	NC_030812.1	25217300	25220219	+	4	654	154
XM_018042363.1	102185715	CAMK2G	calcium/calmodulin dependent protein kinase II gamma	protein_coding	mRNA	NC_030835.1	15875399	15930501	+	23	3934	588
XM_018063514.1	102180342	LOC102180342	zinc finger protein 501	protein_coding	mRNA	NC_030825.1	66606326	66701437	-	5	3274	486
XM_018043000.1	102191497	HPS5	HPS5%2C biogenesis of lysosomal organelles complex 2 subunit 2	protein_coding	mRNA	NC_030836.1	25748736	25793582	+	23	5329	1130
XM_005697416.2	102188727	THOC6	THO complex 6	protein_coding	mRNA	NC_030832.1	2321862	2324789	+	13	1183	328
XM_018056244.1	102182004	EXTL1	exostosin like glycosyltransferase 1	protein_coding	mRNA	NC_030809.1	8881785	8897688	+	11	2646	577
XM_018051624.1	102170134	GFPT2	glutamine-fructose-6-phosphate transaminase 2	protein_coding	mRNA	NC_030814.1	107865583	107909989	-	19	2941	682
XM_018051940.1	102188942	PSIP1	PC4 and SFRS1 interacting protein 1	protein_coding	mRNA	NC_030815.1	28689939	28722557	+	11	2179	335
XM_018039445.1	102170194	NEDD4L	neural precursor cell expressed%2C developmentally down-regulated 4-like%2C E3 ubiquitin protein ligase	protein_coding	mRNA	NC_030831.1	57365273	57736867	+	30	7681	955
XM_018044154.1	102182572	ARMCX5	armadillo repeat containing%2C X-linked 5	protein_coding	mRNA	NW_017189517.1	41396256	41400868	+	2	4508	491
XM_018038508.1	102179998	BTN3A3	butyrophilin subfamily 3 member A3	protein_coding	mRNA	NC_030830.1	18341075	18358821	+	14	2079	692
XM_005701397.3	102190504	BHLHE23	basic helix-loop-helix family member e23	protein_coding	mRNA	NC_030820.1	53747815	53750108	+	1	2294	222
XM_018038416.1	108633368	MBD4	methyl-CpG binding domain 4%2C DNA glycosylase	protein_coding	mRNA	NC_030829.1	56286629	56294291	+	7	1792	499
XM_018039544.1	102180002	CNDP1	carnosine dipeptidase 1	protein_coding	mRNA	NC_030831.1	3982265	4005581	-	13	1753	486
XM_018054838.1	102175860	ADRA2B	adrenoceptor alpha 2B	protein_coding	mRNA	NC_030818.1	2186874	2190575	-	2	3210	446
XM_005700249.3	102183942	CAPN6	calpain 6	protein_coding	mRNA	NW_017189517.1	32796791	32821641	+	13	3553	641
XM_013966480.2	102172719	MAP3K7	mitogen-activated protein kinase kinase kinase 7	protein_coding	mRNA	NC_030816.1	46961207	47035416	+	17	4998	606
XM_013967508.2	102189524	CCDC115	coiled-coil domain containing 115	protein_coding	mRNA	NC_030809.1	135231435	135235504	+	5	1829	185
XM_018042373.1	102185715	CAMK2G	calcium/calmodulin dependent protein kinase II gamma	protein_coding	mRNA	NC_030835.1	15875528	15930501	+	20	3640	533
XM_005680026.3	102185151	ASB8	ankyrin repeat and SOCS box containing 8	protein_coding	mRNA	NC_030812.1	31711229	31719835	+	4	2250	288
XM_018053520.1	102176045	IPCEF1	interaction protein for cytohesin exchange factors 1	protein_coding	mRNA	NC_030816.1	78186321	78265299	-	10	2513	513
XM_018047254.1	102169250	SRPK2	SRSF protein kinase 2	protein_coding	mRNA	NC_030811.1	73761992	74005323	+	17	5244	728
XM_018049972.1	102175290	MEF2C	myocyte enhancer factor 2C	protein_coding	mRNA	NC_030814.1	22108273	22286218	+	11	6183	465
XM_018059419.1	106503302	ZNF142	zinc finger protein 142	protein_coding	mRNA	NC_030809.1	29181663	29200986	+	10	6258	1840
XM_018059185.1	102191158	PHF21A	PHD finger protein 21A	protein_coding	mRNA	NC_030822.1	6834370	7024603	+	18	3872	681
XM_018055051.1	102187495	DYSF	dysferlin	protein_coding	mRNA	NC_030818.1	12777175	12989895	-	59	6861	2160
XM_005687822.3	102185288	ESF1	ESF1 nucleolar pre-rRNA processing protein homolog	protein_coding	mRNA	NC_030820.1	7108140	7170776	-	14	4519	859
XM_005695357.3	102173613	SERPINA4	serpin family A member 4	protein_coding	mRNA	NC_030828.1	58646743	58654147	+	5	1275	421
XM_018038614.1	102182082	CSNK2B	casein kinase 2 beta	protein_coding	mRNA	NC_030830.1	22330567	22337046	+	8	3341	215
XM_018061156.1	102177271	PTPN11	protein tyrosine phosphatase%2C non-receptor type 11	protein_coding	mRNA	NC_030824.1	9300848	9368622	+	16	6124	596
XM_018058440.1	102173764	CSPP1	centrosome and spindle pole associated protein 1	protein_coding	mRNA	NC_030821.1	50799024	50912761	-	30	4408	1199
XM_018047273.1	102186553	PHTF2	putative homeodomain transcription factor 2	protein_coding	mRNA	NC_030811.1	76866399	76951540	+	17	4593	733
XM_018063526.1	102181985	LOC102181985	zinc finger protein 606	protein_coding	mRNA	NC_030825.1	66885182	66907417	-	7	4554	796
XM_005700537.3	102188121	TMLHE	trimethyllysine hydroxylase%2C epsilon	protein_coding	mRNA	NW_017190073.1	238954	309984	-	9	3429	421
XM_018058743.1	102176902	SLC39A4	solute carrier family 39 member 4	protein_coding	mRNA	NC_030821.1	81410936	81415646	-	12	2391	653
XM_018050626.1	102177886	ZNF346	zinc finger protein 346	protein_coding	mRNA	NC_030814.1	72054599	72080091	-	7	2305	293
XM_018051936.1	102186591	BNC2	basonuclin 2	protein_coding	mRNA	NC_030815.1	27688915	27833546	+	3	12665	864
XM_018045272.1	108634955	LOC108634955	phosphoinositide 3-kinase regulatory subunit 4-like	protein_coding	mRNA	NW_017194824.1	3049	25345	-	5	934	246
XM_018042875.1	102182015	ANKRD13D	ankyrin repeat domain 13D	protein_coding	mRNA	NC_030836.1	45595261	45606503	+	15	2123	604
XM_005677614.3	102174079	PIP5K1A	phosphatidylinositol-4-phosphate 5-kinase type 1 alpha	protein_coding	mRNA	NC_030810.1	100544183	100583914	+	15	3721	573
XM_005689757.2	102174408	LOC102174408	olfactory receptor 2AG1	protein_coding	mRNA	NC_030822.1	36348997	36349951	+	1	955	314
XM_018038666.1	102182839	TMEM217	transmembrane protein 217	protein_coding	mRNA	NC_030830.1	37644148	37645314	+	1	1167	192
XM_013968635.2	102171992	GNRH2	gonadotropin releasing hormone 2	protein_coding	mRNA	NC_030820.1	51477526	51478820	-	2	1172	128
XM_018064212.1	102179590	LOC102179590	C-C motif chemokine 3	protein_coding	mRNA	NC_030826.1	13884732	13923149	+	4	825	124
XM_018063150.1	102181148	LOC102181148	tubulin beta-3 chain	protein_coding	mRNA	NC_030825.1	16102840	16116932	+	6	4987	836
XM_005674807.3	102168387	ARL13B	ADP ribosylation factor like GTPase 13B	protein_coding	mRNA	NC_030808.1	37039733	37121323	+	10	3591	429
XM_018051038.1	102188492	TYK2	tyrosine kinase 2	protein_coding	mRNA	NC_030814.1	94758873	94788136	-	26	5896	1187
NM_001314348.1	102188539	ITGB6	integrin subunit beta 6	protein_coding	mRNA	NC_030809.1	99912972	99996073	-	15	2367	788
XM_018065989.1	102190996	MAN2C1	mannosidase alpha class 2C member 1	protein_coding	mRNA	NC_030828.1	32896856	32908548	+	26	3562	1040
NM_001285638.1	100861293	IL12A	interleukin 12A	protein_coding	mRNA	NC_030808.1	106965310	106971754	-	7	688	221
XM_018039038.1	102170570	ECI2	enoyl-CoA delta isomerase 2	protein_coding	mRNA	NC_030830.1	15610914	15628530	-	11	1469	359
XM_018063140.1	102177938	PRPF40A	pre-mRNA processing factor 40 homolog A	protein_coding	mRNA	NC_030809.1	92646377	92705560	-	26	3778	944
XM_005699792.3	100861114	POLR2G	RNA polymerase II subunit G	protein_coding	mRNA	NC_030836.1	41409917	41413213	+	8	819	172
XM_005684957.3	102185364	AGPAT4	1-acylglycerol-3-phosphate O-acyltransferase 4	protein_coding	mRNA	NC_030816.1	84094636	84235445	-	9	1858	432
XM_018049020.1	102177792	LOC102177792	keratin%2C type II cytoskeletal 3	protein_coding	mRNA	NC_030812.1	26918781	26927678	+	9	2314	624
XM_005685589.1	102188598	LOC102188598	olfactory receptor 4F3/4F16/4F29-like	protein_coding	mRNA	NC_030817.1	74929084	74930025	+	1	942	313
XM_018053964.1	102169015	RPS6KL1	ribosomal protein S6 kinase like 1	protein_coding	mRNA	NC_030817.1	16950788	16967341	+	10	3175	534
XM_005674817.2	102172099	LOC102172099	olfactory receptor 5AC1-like	protein_coding	mRNA	NC_030808.1	42145234	42146157	+	1	924	307
XM_018040878.1	102178033	CLDN15	claudin 15	protein_coding	mRNA	NC_030832.1	36373825	36380450	+	6	2545	235
XM_005687981.3	102181218	MRC1	mannose receptor%2C C type 1	protein_coding	mRNA	NC_030820.1	31591582	31703968	+	30	5618	1455
XM_018050610.1	102186301	GRK6	G protein-coupled receptor kinase 6	protein_coding	mRNA	NC_030814.1	71678076	71692103	-	16	2400	560
NM_001285642.1	100860786	CFLAR	CASP8 and FADD like apoptosis regulator	protein_coding	mRNA	NC_030809.1	46212941	46246386	-	9	1455	484
XM_005693228.3	102178852	C19H17orf75	chromosome 19 C17orf75 homolog	protein_coding	mRNA	NC_030826.1	17468925	17481264	+	10	3523	396
XM_018040132.1	102181256	ZNF174	zinc finger protein 174	protein_coding	mRNA	NC_030832.1	2735217	2742089	+	4	1991	406
XM_018057625.1	102191534	LOC102191534	uncharacterized LOC102191534	protein_coding	mRNA	NC_030820.1	57359503	57431417	+	5	1208	202
XM_018047199.1	102178696	STARD3NL	STARD3 N-terminal like	protein_coding	mRNA	NC_030811.1	70230414	70284827	-	9	3427	235
XM_018054321.1	102170701	USP3	ubiquitin specific peptidase 3	protein_coding	mRNA	NC_030817.1	56596472	56696790	+	16	5321	435
XR_001919367.1	102178097	PXN	paxillin	protein_coding	mRNA	NC_030824.1	8541743	8554088	+	8	3907	NA
XM_018061370.1	102177458	CCDC92	coiled-coil domain containing 92	protein_coding	mRNA	NC_030824.1	19426321	19466812	-	4	1714	315
XM_005682220.2	102182580	LOC102182580	olfactory receptor 1361-like	protein_coding	mRNA	NC_030814.1	101422454	101428732	+	3	1119	372
XM_018041591.1	102191104	BLNK	B-cell linker	protein_coding	mRNA	NC_030833.1	34006883	34084189	+	17	1841	459
XM_005680836.3	102182017	LOC102182017	killer cell lectin-like receptor 2	protein_coding	mRNA	NC_030812.1	97662125	97676945	+	8	1526	276
XM_018053266.1	102174395	NHSL1	NHS like 1	protein_coding	mRNA	NC_030816.1	63313909	63431849	-	8	7097	1541
XM_005697563.3	102183653	THUMPD1	THUMP domain containing 1	protein_coding	mRNA	NC_030832.1	18317788	18325275	-	4	4616	357
XM_018049544.1	102173453	RUFY3	RUN and FYVE domain containing 3	protein_coding	mRNA	NC_030813.1	86629018	86702069	+	18	3731	621
XM_013972440.2	102171461	PTGES3L	prostaglandin E synthase 3 like	protein_coding	mRNA	NC_030826.1	42678374	42684399	-	8	978	155
XM_018040089.1	108633874	LOC108633874	hemoglobin subunit zeta	protein_coding	mRNA	NC_030832.1	156944	159587	+	3	673	142
XM_013969700.2	102184454	LOC102184454	olfactory receptor 51I2-like	protein_coding	mRNA	NC_030822.1	32882764	32883725	-	2	960	319
XM_018045385.1	102175543	GNG12	G protein subunit gamma 12	protein_coding	mRNA	NC_030810.1	43264339	43402211	-	4	4171	72
XM_005691456.3	102182717	HSPB8	heat shock protein family B (small) member 8	protein_coding	mRNA	NC_030824.1	15082189	15095211	+	3	1906	196
XM_018045958.1	102182464	CD58	CD58 molecule	protein_coding	mRNA	NC_030810.1	93758719	93828819	-	7	2432	253
XM_018060004.1	102189889	ETNK2	ethanolamine kinase 2	protein_coding	mRNA	NC_030823.1	1298180	1315951	-	7	2089	208
XM_018057755.1	102175777	TRPC4AP	transient receptor potential cation channel subfamily C member 4 associated protein	protein_coding	mRNA	NC_030820.1	63875122	63945370	-	19	3196	797
XM_018051790.1	102168724	CBR4	carbonyl reductase 4	protein_coding	mRNA	NC_030815.1	965974	986757	-	5	4200	237
XM_013963719.2	102170299	CEP290	centrosomal protein 290	protein_coding	mRNA	NC_030812.1	17623333	17716359	-	51	7906	2405
XM_013970423.2	102168754	RGS8	regulator of G-protein signaling 8	protein_coding	mRNA	NC_030823.1	62328361	62361252	-	7	5571	180
XM_005687682.3	102186699	EDNRB	endothelin receptor type B	protein_coding	mRNA	NC_030819.1	32999353	33027308	+	8	2092	441
XM_005688848.3	102186780	NSMCE2	NSE2/MMS21 homolog%2C SMC5-SMC6 complex SUMO ligase	protein_coding	mRNA	NC_030821.1	66949290	67180408	+	8	1197	277
XM_018049847.1	102180479	ADD1	adducin 1	protein_coding	mRNA	NC_030813.1	116650403	116736813	+	16	2152	658
XM_018043671.1	108633215	LOC108633215	amine oxidase [flavin-containing] B	protein_coding	mRNA	NW_017189516.1	21655548	21685901	-	12	2048	388
XM_018064991.1	102177660	FBXO47	F-box protein 47	protein_coding	mRNA	NC_030826.1	39158485	39183096	-	10	1993	424
XM_018043417.1	102170586	DAGLA	diacylglycerol lipase alpha	protein_coding	mRNA	NC_030836.1	40515101	40545719	+	20	6104	1041
XM_018055039.1	102185281	EGR4	early growth response 4	protein_coding	mRNA	NC_030818.1	11028053	11030802	+	2	2349	482
XM_005690881.2	102174958	C16H1orf158	chromosome 16 C1orf158 homolog	protein_coding	mRNA	NC_030823.1	53208239	53239935	-	4	1303	196
XM_018050932.1	102189665	KHSRP	KH-type splicing regulatory protein	protein_coding	mRNA	NC_030814.1	92446376	92457933	-	20	3111	719
XM_013969812.2	102175878	EMSY	EMSY%2C BRCA2 interacting transcriptional repressor	protein_coding	mRNA	NC_030822.1	26991413	27072512	-	21	5754	1170
XM_018060051.1	102170623	CDK18	cyclin dependent kinase 18	protein_coding	mRNA	NC_030823.1	2654707	2683473	+	16	3082	471
XM_018060022.1	102181063	NFASC	neurofascin	protein_coding	mRNA	NC_030823.1	1994583	2196855	+	33	10165	1463
XM_018053107.1	108636727	CD24	CD24 molecule	protein_coding	mRNA	NC_030816.1	30314701	30319283	+	2	1830	78
XM_018064660.1	102181716	LOC102181716	myosin-3	protein_coding	mRNA	NC_030826.1	29317461	29338520	-	42	6108	1940
XM_013973951.2	100860912	AGPAT1	1-acylglycerol-3-phosphate O-acyltransferase 1	protein_coding	mRNA	NC_030830.1	22730564	22734422	-	6	2652	323
XM_018048101.1	102174814	RAB5B	RAB5B%2C member RAS oncogene family	protein_coding	mRNA	NC_030812.1	56696453	56712111	-	8	3513	215
XM_018040095.1	102186448	LUC7L	LUC7 like	protein_coding	mRNA	NC_030832.1	177240	206233	-	10	2521	318
XM_018044746.1	102171530	LOC102171530	MAP/microtubule affinity-regulating kinase 4-like	protein_coding	mRNA	NW_017189792.1	18137	20102	+	2	1875	624
XM_005690895.3	102178844	ZBTB37	zinc finger and BTB domain containing 37	protein_coding	mRNA	NC_030823.1	53760754	53776150	+	4	5593	503
XM_018061091.1	102183091	USP30	ubiquitin specific peptidase 30	protein_coding	mRNA	NC_030824.1	7088201	7110113	+	13	2002	486
XM_018060241.1	102169401	AHCTF1	AT-hook containing transcription factor 1	protein_coding	mRNA	NC_030823.1	28975489	29067190	+	36	9004	2278
XM_018045962.1	102182464	CD58	CD58 molecule	protein_coding	mRNA	NC_030810.1	93758719	93828819	-	6	2336	227
XM_005676205.3	102175445	NCKAP5	NCK associated protein 5	protein_coding	mRNA	NC_030809.1	71387840	72425738	-	19	6147	1903
XM_018043872.1	102169659	RAB9A	RAB9A%2C member RAS oncogene family	protein_coding	mRNA	NW_017189516.1	56570421	56626562	-	4	1275	203
XM_018063138.1	106503941	CDC42EP5	CDC42 effector protein 5	protein_coding	mRNA	NC_030825.1	64643002	64648946	-	4	1529	153
XM_018039431.1	102183117	DSG3	desmoglein 3	protein_coding	mRNA	NC_030831.1	25974883	26008470	-	16	4630	986
XM_018054765.1	102182135	IL1F10	interleukin 1 family member 10 (theta)	protein_coding	mRNA	NC_030818.1	46419922	46423769	+	4	912	128
XM_018058094.1	102169533	TRIM62	tripartite motif containing 62	protein_coding	mRNA	NC_030809.1	15187007	15224856	-	6	3637	475
XM_018039846.1	102179827	CCDC154	coiled-coil domain containing 154	protein_coding	mRNA	NC_030832.1	1045242	1052559	-	16	2127	703
XM_018061517.1	102176813	INTU	inturned planar cell polarity protein	protein_coding	mRNA	NC_030824.1	40776294	40854988	+	16	3498	985
XM_018049381.1	102173171	PDS5A	PDS5 cohesin associated factor A	protein_coding	mRNA	NC_030813.1	59470756	59599211	-	33	7027	1337
XM_018045685.1	102186820	LPAR3	lysophosphatidic acid receptor 3	protein_coding	mRNA	NC_030810.1	61931309	62014573	-	3	2211	354
XM_018062349.1	102179510	MAP4K1	mitogen-activated protein kinase kinase kinase kinase 1	protein_coding	mRNA	NC_030825.1	49261937	49278680	-	31	2763	817
XM_018039201.1	102172674	TMEM14A	transmembrane protein 14A	protein_coding	mRNA	NC_030830.1	24089494	24106606	-	7	1697	99
XM_013964941.2	102183679	GUK1	guanylate kinase 1	protein_coding	mRNA	NC_030814.1	105828433	105835006	+	8	1034	232
XM_018064034.1	102189988	TBX4	T-box 4	protein_coding	mRNA	NC_030826.1	11242889	11270122	-	8	2682	557
XM_005679993.3	102175094	MCRS1	microspherule protein 1	protein_coding	mRNA	NC_030812.1	29916502	29926058	+	15	1945	462
XM_018042881.1	102168804	SF1	splicing factor 1	protein_coding	mRNA	NC_030836.1	43426606	43440529	-	14	3121	631
XM_018050628.1	102182968	UIMC1	ubiquitin interaction motif containing 1	protein_coding	mRNA	NC_030814.1	72108276	72241571	+	15	2563	724
XM_018043848.1	102183305	PHKA1	phosphorylase kinase regulatory subunit alpha 1	protein_coding	mRNA	NW_017189516.1	9352165	9527318	-	32	4438	1223
XM_013965501.2	106502347	LOC106502347	sperm-associated acrosin inhibitor-like	protein_coding	mRNA	NC_030814.1	50823943	50826985	-	4	821	87
XM_018046247.1	102185699	RUSC1	RUN and SH3 domain containing 1	protein_coding	mRNA	NC_030810.1	104814482	104824441	+	11	3852	1044
XM_018061507.1	102181414	NUDT6	nudix hydrolase 6	protein_coding	mRNA	NC_030824.1	36278251	36333668	-	5	1634	257
XM_018052988.1	102186691	TRDN	triadin	protein_coding	mRNA	NC_030816.1	14947170	15324539	+	38	2270	643
XM_018041479.1	102179262	CHST15	carbohydrate sulfotransferase 15	protein_coding	mRNA	NC_030833.1	8243188	8323860	+	8	4610	561
XM_005694796.3	102173506	LOC102173506	UDP-glucuronosyltransferase 3A1	protein_coding	mRNA	NC_030827.1	38121965	38148978	+	7	2814	523
XM_018058930.1	108637620	LOC108637620	contactin-5-like	protein_coding	mRNA	NC_030822.1	73312636	73334444	+	5	672	223
XM_018047310.1	102176266	SYNJ1	synaptojanin 1	protein_coding	mRNA	NC_030808.1	1282150	1376560	+	31	6970	1555
XM_018060395.1	102175881	ENO1	enolase 1	protein_coding	mRNA	NC_030823.1	43110116	43124014	+	12	1807	434
XM_018058416.1	102181057	STAU2	staufen double-stranded RNA binding protein 2	protein_coding	mRNA	NC_030821.1	45041612	45355120	+	13	2771	538
XM_018043728.1	102191688	LOC102191688	E3 ubiquitin-protein ligase RLIM-like	protein_coding	mRNA	NW_017189516.1	37599384	37603407	-	2	1967	638
XM_018041958.1	102175827	STOX2	storkhead box 2	protein_coding	mRNA	NC_030834.1	30901868	31093356	-	6	3363	929
XM_018066483.1	102187717	RCCD1	RCC1 domain containing 1	protein_coding	mRNA	NC_030828.1	20991808	21000382	-	9	2871	549
XM_013970389.2	102180144	PROX1	prospero homeobox 1	protein_coding	mRNA	NC_030823.1	68179003	68233180	-	5	7865	738
XM_005692140.3	102183447	HSD11B2	hydroxysteroid 11-beta dehydrogenase 2	protein_coding	mRNA	NC_030825.1	36306115	36311845	+	5	1856	404
XM_005680285.3	102175557	DDIT3	DNA damage inducible transcript 3	protein_coding	mRNA	NC_030812.1	55282316	55286252	+	4	903	168
XM_018043995.1	102188205	RGN	regucalcin	protein_coding	mRNA	NW_017189516.1	19599958	19615317	+	7	1374	301
XM_005693002.3	102172930	AURKC	aurora kinase C	protein_coding	mRNA	NC_030825.1	65929447	65933267	+	7	1256	304
XM_018065664.1	102170821	C20H5orf42	chromosome 20 C5orf42 homolog	protein_coding	mRNA	NC_030827.1	37023558	37128188	+	53	10495	3234
XM_005683010.3	102168627	SLC23A1	solute carrier family 23 member 1	protein_coding	mRNA	NC_030814.1	59837144	59851714	+	16	3026	639
XM_018060340.1	102168930	AGTRAP	angiotensin II receptor associated protein	protein_coding	mRNA	NC_030823.1	40414580	40434456	-	5	2288	148
XM_018038447.1	102183371	CIDEC	cell death inducing DFFA like effector c	protein_coding	mRNA	NC_030829.1	16689618	16698787	+	5	1259	163
XM_018050241.1	102191519	LOC102191519	protocadherin gamma-C4	protein_coding	mRNA	NC_030814.1	57920014	58035444	-	4	4861	926
XM_018040992.1	102182371	SRRM3	serine/arginine repetitive matrix 3	protein_coding	mRNA	NC_030832.1	35204037	35257583	+	15	3442	648
XM_005689112.3	102176143	PEX2	peroxisomal biogenesis factor 2	protein_coding	mRNA	NC_030821.1	41894807	41911275	+	2	1697	305
XM_018064240.1	102176912	TMEM98	transmembrane protein 98	protein_coding	mRNA	NC_030826.1	16958695	16971515	-	7	1294	226
XM_018042895.1	102169079	CDC42BPG	CDC42 binding protein kinase gamma	protein_coding	mRNA	NC_030836.1	43482879	43501447	-	37	6072	1595
XM_018053302.1	102183243	UTRN	utrophin	protein_coding	mRNA	NC_030816.1	68701644	69257114	+	75	12453	3434
XM_018046526.1	102173986	TTC24	tetratricopeptide repeat domain 24	protein_coding	mRNA	NC_030810.1	105864833	105872403	+	11	2712	626
XM_018061251.1	102181888	SH2B3	SH2B adaptor protein 3	protein_coding	mRNA	NC_030824.1	16059121	16096805	-	8	5153	568
XM_005693806.3	102174062	LOC102174062	keratin-associated protein 29-1	protein_coding	mRNA	NC_030826.1	41155486	41157047	-	1	1562	328
XM_018061471.1	102172087	ZNF140	zinc finger protein 140	protein_coding	mRNA	NC_030824.1	27025630	27039498	-	4	2734	467
XM_018046835.1	102184403	LOC102184403	TRPM8 channel-associated factor 1	protein_coding	mRNA	NC_030811.1	13524776	13575784	+	9	6347	919
XM_018052174.1	102185654	RNF38	ring finger protein 38	protein_coding	mRNA	NC_030815.1	60274074	60402244	-	12	4950	432
XM_018067147.1	102184376	SPICE1	spindle and centriole associated protein 1	protein_coding	mRNA	NC_030808.1	57914336	57965490	-	19	3146	898
XM_005675427.2	102186525	MBNL1	muscleblind like splicing regulator 1	protein_coding	mRNA	NC_030808.1	114974326	115165844	-	10	6041	381
XM_018060389.1	102175146	SPSB1	splA/ryanodine receptor domain and SOCS box containing 1	protein_coding	mRNA	NC_030823.1	42602138	42672843	-	4	3075	272
XM_013971319.2	102186331	CEP89	centrosomal protein 89	protein_coding	mRNA	NC_030825.1	44381356	44456579	-	19	3475	770
XR_001919718.1	102178304	CENPV	centromere protein V	protein_coding	mRNA	NC_030826.1	32953551	32972874	+	8	1461	NA
XM_018052093.1	102189950	LOC102189950	guanine nucleotide-binding protein G(q) subunit alpha	protein_coding	mRNA	NC_030815.1	53509979	53832152	-	7	6346	359
XM_018043399.1	102168238	NRXN2	neurexin 2	protein_coding	mRNA	NC_030836.1	43279422	43389709	-	23	6625	1702
XM_018041962.1	102175827	STOX2	storkhead box 2	protein_coding	mRNA	NC_030834.1	30896837	30932065	-	4	8342	879
XM_018061854.1	102189424	CTU2	cytosolic thiouridylase subunit 2	protein_coding	mRNA	NC_030825.1	15321472	15340887	+	16	1872	440
XM_018061712.1	102172747	LDHD	lactate dehydrogenase D	protein_coding	mRNA	NC_030825.1	3694393	3698425	-	11	1885	522
XM_013975606.2	102184785	USP54	ubiquitin specific peptidase 54	protein_coding	mRNA	NC_030835.1	16031313	16156414	+	24	5850	1690
XR_001919226.1	102170995	RNF121	ring finger protein 121	protein_coding	mRNA	NC_030822.1	31788430	31874308	-	8	3281	NA
XM_018046821.1	102190101	EZH2	enhancer of zeste 2 polycomb repressive complex 2 subunit	protein_coding	mRNA	NC_030811.1	8606296	8663314	+	20	2682	794
XM_018040116.1	102178413	LOC102178413	zinc finger protein 75A	protein_coding	mRNA	NC_030832.1	2640628	2655832	+	8	9446	611
XM_018049229.1	102171587	SEC24B	SEC24 homolog B%2C COPII coat complex component	protein_coding	mRNA	NC_030813.1	16140031	16219565	-	24	4776	1254
XM_013962624.2	102191097	EVI5	ecotropic viral integration site 5	protein_coding	mRNA	NC_030810.1	69664264	69887942	-	20	6534	866
XM_018045180.1	102182705	SCRIB	scribbled planar cell polarity protein	protein_coding	mRNA	NW_017190166.1	36559	56514	+	38	5447	1625
XM_018043017.1	100861368	PPP6R3	protein phosphatase 6 regulatory subunit 3	protein_coding	mRNA	NC_030836.1	46972937	47094133	+	24	3246	838
XM_018047437.1	102178594	ANKIB1	ankyrin repeat and IBR domain containing 1	protein_coding	mRNA	NC_030811.1	110878354	111033122	-	19	5632	1008
XM_005690908.3	102181976	MRPS14	mitochondrial ribosomal protein S14	protein_coding	mRNA	NC_030823.1	54751607	54773940	-	3	649	128
XM_005696291.3	102186641	OARD1	O-acyl-ADP-ribose deacylase 1	protein_coding	mRNA	NC_030830.1	33807511	33813397	+	6	1467	152
XM_018060707.1	102175813	CARF	calcium responsive transcription factor	protein_coding	mRNA	NC_030809.1	44633661	44682273	-	16	2863	721
XM_018054948.1	102168673	LOC102168673	group IID secretory phospholipase A2	protein_coding	mRNA	NC_030809.1	3386673	3397746	-	4	1027	146
XM_005684734.3	102187864	ARHGAP18	Rho GTPase activating protein 18	protein_coding	mRNA	NC_030816.1	55029521	55165818	-	15	3486	665
XM_018041697.1	106503889	LOC106503889	scavenger receptor cysteine-rich domain-containing protein SCART1-like	protein_coding	mRNA	NC_030833.1	155084	156089	-	2	360	112
XR_001918043.1	102174364	PRPF40B	pre-mRNA processing factor 40 homolog B	protein_coding	mRNA	NC_030812.1	29857189	29876897	-	25	2818	NA
XM_018061527.1	102172649	JADE1	jade family PHD finger 1	protein_coding	mRNA	NC_030824.1	41734387	41791527	+	11	5665	843
XM_018042544.1	102181748	SCMH1	sex comb on midleg homolog 1 (Drosophila)	protein_coding	mRNA	NC_030810.1	15637457	15774782	-	13	3054	639
XM_018045652.1	108635555	LOC108635555	collagen alpha-1(V) chain-like	protein_coding	mRNA	NW_017218984.1	946	16723	+	5	2885	188
XM_005699552.2	102171408	LOC102171408	olfactory receptor 10G9-like	protein_coding	mRNA	NC_030836.1	26074639	26075571	-	1	933	310
XM_018040422.1	102190923	GNPTG	N-acetylglucosamine-1-phosphate transferase gamma subunit	protein_coding	mRNA	NC_030832.1	988757	999713	+	10	982	278
XM_013971210.2	102169788	ZNF793	zinc finger protein 793	protein_coding	mRNA	NC_030825.1	48089593	48120313	-	6	1990	406
XM_005693694.3	102190164	GNGT2	G protein subunit gamma transducin 2	protein_coding	mRNA	NC_030826.1	37003002	37007843	+	3	2239	69
XM_018060973.1	100861152	FAM126B	family with sequence similarity 126 member B	protein_coding	mRNA	NC_030809.1	46305290	46374898	+	15	9198	504
XM_018049235.1	102187660	SGMS2	sphingomyelin synthase 2	protein_coding	mRNA	NC_030813.1	17613593	17710656	-	6	6249	365
XM_005675437.3	102190267	GPR171	G protein-coupled receptor 171	protein_coding	mRNA	NC_030808.1	116500533	116506942	+	2	1381	319
XM_013972228.2	102182906	GRB7	growth factor receptor bound protein 7	protein_coding	mRNA	NC_030826.1	39744707	39753016	+	14	1968	541
XM_018066851.1	102174169	KIF9	kinesin family member 9	protein_coding	mRNA	NC_030829.1	52392466	52429335	+	23	3420	853
XM_018041939.1	102188826	LOC102188826	cytochrome P450 4V2	protein_coding	mRNA	NC_030834.1	29297312	29313325	-	11	4217	527
XM_018041220.1	102180102	TCF7L2	transcription factor 7 like 2	protein_coding	mRNA	NC_030833.1	18332418	18532264	-	14	3521	594
XM_005684544.3	102175685	NT5DC1	5'-nucleotidase domain containing 1	protein_coding	mRNA	NC_030816.1	21712201	21831537	-	12	3243	452
XM_018062863.1	108638009	LOC108638009	zinc finger protein 501-like	protein_coding	mRNA	NC_030825.1	57693458	57699545	-	3	1511	495
XM_018053736.1	102187406	EPB41L4A	erythrocyte membrane protein band 4.1 like 4A	protein_coding	mRNA	NC_030817.1	99479663	99763792	-	25	3899	656
XM_018047284.1	102183035	CACNA2D1	calcium voltage-gated channel auxiliary subunit alpha2delta 1	protein_coding	mRNA	NC_030811.1	81665818	82201273	-	38	7547	1079
XM_018062932.1	102180806	NEB	nebulin	protein_coding	mRNA	NC_030809.1	91553020	91756992	-	161	22990	7399
XM_005677662.3	102185326	ENSA	endosulfine alpha	protein_coding	mRNA	NC_030810.1	100064153	100071003	-	4	1248	121
XM_013965635.2	102191519	LOC102191519	protocadherin gamma-C4	protein_coding	mRNA	NC_030814.1	57920014	58058320	-	4	4706	930
XM_005681790.3	102188127	NUP54	nucleoporin 54	protein_coding	mRNA	NC_030813.1	91512810	91544887	-	12	2664	510
XM_018042764.1	102188566	LOC102188566	NACHT%2C LRR and PYD domains-containing protein 6	protein_coding	mRNA	NC_030836.1	46029958	46034397	+	5	2126	489
XM_005681812.2	102170683	GK2	glycerol kinase 2	protein_coding	mRNA	NC_030813.1	94593925	94595760	-	1	1836	554
XM_018052520.1	102189124	SECISBP2	SECIS binding protein 2	protein_coding	mRNA	NC_030815.1	88511906	88550354	-	16	3287	804
XM_005691155.3	102184178	FGG	fibrinogen gamma chain	protein_coding	mRNA	NC_030824.1	68020620	68028594	-	9	2152	442
XM_018057570.1	102189942	DIDO1	death inducer-obliterator 1	protein_coding	mRNA	NC_030820.1	53803678	53845482	+	16	8891	2202
XM_018061025.1	102189980	GAS2L1	growth arrest specific 2 like 1	protein_coding	mRNA	NC_030824.1	2669417	2674869	-	6	2507	679
XM_018048748.1	102180083	RAP2B	RAP2B%2C member of RAS oncogene family	protein_coding	mRNA	NC_030808.1	114205077	114214900	-	1	9824	183
XM_018066059.1	102188173	PAPOLA	poly(A) polymerase alpha	protein_coding	mRNA	NC_030828.1	60681234	60734654	+	21	4477	718
XM_018060356.1	106502953	CASZ1	castor zinc finger 1	protein_coding	mRNA	NC_030823.1	41333112	41455846	+	21	9150	1765
XM_018042579.1	102181748	SCMH1	sex comb on midleg homolog 1 (Drosophila)	protein_coding	mRNA	NC_030810.1	15637457	15855355	-	16	3269	678
XM_018058109.1	102188517	LOC102188517	cytochrome P450 11B1%2C mitochondrial-like	protein_coding	mRNA	NC_030821.1	80472038	80477749	+	9	1548	515
XM_018065821.1	102173131	LOC102173131	cholesterol side-chain cleavage enzyme%2C mitochondrial-like	protein_coding	mRNA	NC_030828.1	33772658	33786393	+	9	1978	444
XM_018062908.1	102180806	NEB	nebulin	protein_coding	mRNA	NC_030809.1	91553020	91756992	-	163	23176	7461
XM_013976480.2	102177509	PORCN	porcupine homolog (Drosophila)	protein_coding	mRNA	NW_017189852.1	74465	85179	+	15	2524	390
XM_013962559.2	102190922	AMPD2	adenosine monophosphate deaminase 2	protein_coding	mRNA	NC_030810.1	86705159	86716580	+	17	4032	805
XM_005696271.3	102180169	LOC102180169	40S ribosomal protein S4%2C X isoform	protein_coding	mRNA	NC_030830.1	38181736	38194439	+	2	1124	263
XM_005699691.3	102168429	LOC102168429	olfactory receptor 147-like	protein_coding	mRNA	NC_030836.1	26282046	26282963	-	1	918	305
XR_001295652.2	102190102	METTL25	methyltransferase like 25	protein_coding	mRNA	NC_030812.1	11694260	11824770	+	14	3361	NA
XM_005680345.3	102189738	LOC102189738	apolipoprotein F	protein_coding	mRNA	NC_030812.1	56369002	56370982	+	2	1751	338
XM_018038719.1	102184675	BTBD9	BTB domain containing 9	protein_coding	mRNA	NC_030830.1	36328261	36742465	+	11	3369	594
XM_018067072.1	102182269	SCAP	SREBF chaperone	protein_coding	mRNA	NC_030829.1	52203017	52300515	+	25	4475	1278
XM_018059100.1	102187511	CELF1	CUGBP%2C Elav-like family member 1	protein_coding	mRNA	NC_030822.1	5670519	5699918	+	15	4632	514
XM_018066049.1	106501899	LOC106501899	tumor necrosis factor alpha-induced protein 2	protein_coding	mRNA	NC_030828.1	67044178	67056642	+	11	5309	766
XM_018043562.1	102172128	CDC42EP2	CDC42 effector protein 2	protein_coding	mRNA	NC_030836.1	43942206	43948240	+	2	1663	210
XM_013963104.2	102169726	DDC	dopa decarboxylase	protein_coding	mRNA	NC_030811.1	115071265	115162501	-	15	2132	487
XM_013975926.2	106503744	LOC106503744	uncharacterized LOC106503744	protein_coding	mRNA	NC_030836.1	41484960	41488279	-	13	731	109
XM_018060289.1	102171534	SCYL3	SCY1 like pseudokinase 3	protein_coding	mRNA	NC_030823.1	36044779	36086514	-	14	2991	734
XM_018041404.1	102172687	ADD3	adducin 3	protein_coding	mRNA	NC_030833.1	21291025	21418370	-	16	4471	706
XM_018047051.1	102180724	ADCY1	adenylate cyclase 1	protein_coding	mRNA	NC_030811.1	43910110	44004597	+	18	2948	949
XM_018042012.1	102171951	TUSC3	tumor suppressor candidate 3	protein_coding	mRNA	NC_030834.1	24006354	24247251	+	11	1784	348
XM_005680790.3	102189839	GOLT1B	golgi transport 1B	protein_coding	mRNA	NC_030812.1	87253068	87266979	-	5	2246	138
XM_018042110.1	102169157	MYOM2	myomesin 2	protein_coding	mRNA	NC_030834.1	43099624	43166695	-	37	4876	1490
XM_018042751.1	102183203	LOC102183203	L-amino-acid oxidase-like	protein_coding	mRNA	NC_030810.1	17645253	17652416	-	7	1781	474
XM_005674712.3	102183911	MAP3K7CL	MAP3K7 C-terminal like	protein_coding	mRNA	NC_030808.1	5371273	5417805	-	6	1763	167
XM_018045017.1	108634779	LOC108634779	uncharacterized LOC108634779	protein_coding	mRNA	NW_017190014.1	4254	6805	+	4	1842	347
XM_013969160.2	102179787	PCMTD1	protein-L-isoaspartate (D-aspartate) O-methyltransferase domain containing 1	protein_coding	mRNA	NC_030821.1	61007984	61049881	+	8	4219	356
XM_005688446.1	102181793	LOC102181793	beta-defensin 127	protein_coding	mRNA	NC_030820.1	60111118	60113329	-	2	300	99
XM_018040454.1	102189084	HAGHL	hydroxyacylglutathione hydrolase-like	protein_coding	mRNA	NC_030832.1	563889	566992	+	9	1492	307
XM_018046914.1	102187916	BPGM	bisphosphoglycerate mutase	protein_coding	mRNA	NC_030811.1	21845775	21877330	-	4	3131	259
XM_018046421.1	102181452	C3H1orf226	chromosome 3 C1orf226 homolog	protein_coding	mRNA	NC_030810.1	113041206	113050687	+	3	5663	313
XM_005696119.3	102181731	CDC25A	cell division cycle 25A	protein_coding	mRNA	NC_030829.1	51732351	51754411	+	15	2503	525
XM_005676781.3	102183018	EYA3	EYA transcriptional coactivator and phosphatase 3	protein_coding	mRNA	NC_030809.1	10579419	10674892	-	18	5536	573
XM_005689247.3	102190244	SLC26A7	solute carrier family 26 member 7	protein_coding	mRNA	NC_030821.1	9015212	9154346	+	19	5248	655
XM_018041617.1	106503654	ADAM8	ADAM metallopeptidase domain 8	protein_coding	mRNA	NC_030833.1	387350	399001	+	24	3073	839
XM_018057465.1	102191535	MYT1	myelin transcription factor 1	protein_coding	mRNA	NC_030820.1	53000927	53064388	-	23	5410	1100
XM_018046413.1	102176000	PCP4L1	Purkinje cell protein 4 like 1	protein_coding	mRNA	NC_030810.1	111863307	111889608	+	3	1379	69
XM_005700443.1	102180834	CXHXorf66	chromosome X CXorf66 homolog	protein_coding	mRNA	NW_017189517.1	5708949	5712106	-	3	1086	361
XM_005689840.3	102185016	TRIM68	tripartite motif containing 68	protein_coding	mRNA	NC_030822.1	32831606	32845520	-	7	3471	494
XM_018050323.1	102188586	ETF1	eukaryotic translation termination factor 1	protein_coding	mRNA	NC_030814.1	60604832	60631818	+	11	3753	437
XM_018063326.1	102172004	ZBTB32	zinc finger and BTB domain containing 32	protein_coding	mRNA	NC_030825.1	47270985	47277356	+	3	5938	567
XR_001918134.1	102168987	SULT4A1	sulfotransferase family 4A member 1	protein_coding	mRNA	NC_030812.1	113501172	113527744	-	8	1024	NA
XM_018056823.1	102190528	TDRD3	tudor domain containing 3	protein_coding	mRNA	NC_030819.1	84756405	84986274	+	14	2582	744
XM_005679730.3	102177958	GLIPR1	GLI pathogenesis related 1	protein_coding	mRNA	NC_030812.1	4757153	4813921	+	7	1305	269
XM_018040045.1	102190654	MAPK8IP3	mitogen-activated protein kinase 8 interacting protein 3	protein_coding	mRNA	NC_030832.1	1215498	1259976	+	33	6039	1312
XM_018065465.1	108638390	LOC108638390	RNA-binding protein 7	protein_coding	mRNA	NC_030809.1	124246114	124247962	+	1	1849	262
XM_005701077.3	102185910	ASB11	ankyrin repeat and SOCS box containing 11	protein_coding	mRNA	NW_017189516.1	54961088	54990069	+	7	1455	323
XM_018064361.1	102173599	GOSR1	golgi SNAP receptor complex member 1	protein_coding	mRNA	NC_030826.1	21359155	21392232	+	9	842	218
XM_018040738.1	102169447	ELN	elastin	protein_coding	mRNA	NC_030832.1	33078728	33111413	-	36	3632	778
XM_018048823.1	102190495	ACO2	aconitase 2	protein_coding	mRNA	NC_030812.1	111500379	111547184	+	18	2809	780
XM_018066256.1	102176687	SETD3	SET domain containing 3	protein_coding	mRNA	NC_030828.1	63702793	63780586	-	13	2839	594
XM_005679254.3	102187833	NOD1	nucleotide binding oligomerization domain containing 1	protein_coding	mRNA	NC_030811.1	54332427	54424173	-	14	3972	954
XM_018061748.1	102170350	DOK4	docking protein 4	protein_coding	mRNA	NC_030825.1	7919897	7932337	-	8	2301	365
XM_018052674.1	102177629	TMEM268	transmembrane protein 268	protein_coding	mRNA	NC_030815.1	103502710	103531091	+	11	3753	344
XM_005694625.3	102168578	ERBIN	erbb2 interacting protein	protein_coding	mRNA	NC_030827.1	13533964	13661258	-	25	6246	1366
XM_018057471.1	102177451	RGS19	regulator of G-protein signaling 19	protein_coding	mRNA	NC_030820.1	53118290	53124458	+	6	1475	219
XM_018040742.1	102169447	ELN	elastin	protein_coding	mRNA	NC_030832.1	33078728	33111410	-	34	3530	745
XM_018061910.1	102180071	SPATA2L	spermatogenesis associated 2 like	protein_coding	mRNA	NC_030825.1	15975384	15979076	-	3	1744	409
XM_013970071.2	100860844	TLR5	toll like receptor 5	protein_coding	mRNA	NC_030823.1	25099755	25103761	-	2	3384	858
XM_018045283.1	102182149	LOC102182149	epiplakin	protein_coding	mRNA	NW_017195232.1	6480	7989	+	1	1510	432
XM_018039176.1	102180548	LTA	lymphotoxin alpha	protein_coding	mRNA	NC_030830.1	22242274	22244681	+	3	2110	205
XM_018044389.1	102179506	YPEL1	yippee like 1	protein_coding	mRNA	NW_017189530.1	348365	354267	+	6	3229	212
XM_013968472.2	102190998	PDE1A	phosphodiesterase 1A	protein_coding	mRNA	NC_030809.1	121893413	122280109	-	16	3292	561
XM_018066928.1	102184008	RPUSD3	RNA pseudouridylate synthase domain containing 3	protein_coding	mRNA	NC_030829.1	16704276	16713792	+	10	2319	344
XM_018045049.1	102187035	VBP1	VHL binding protein 1	protein_coding	mRNA	NW_017190073.1	59252	82633	+	6	2108	197
XM_005700147.3	102176675	TAF7L	TATA-box binding protein associated factor 7 like	protein_coding	mRNA	NW_017189517.1	40566477	40587270	-	13	3956	383
XM_018054525.1	102171430	NDRG2	NDRG family member 2	protein_coding	mRNA	NC_030817.1	76836352	76841717	-	13	1771	311
XM_018054478.1	102168545	SPRED1	sprouty related EVH1 domain containing 1	protein_coding	mRNA	NC_030817.1	69076145	69199172	-	7	5510	443
XM_018044153.1	102182572	ARMCX5	armadillo repeat containing%2C X-linked 5	protein_coding	mRNA	NW_017189517.1	41396256	41400868	+	3	2610	491
XM_005682100.3	102191512	DDX49	DEAD-box helicase 49	protein_coding	mRNA	NC_030814.1	104460841	104468773	+	13	1971	483
XM_018040309.1	102173989	TBC1D24	TBC1 domain family member 24	protein_coding	mRNA	NC_030832.1	1878994	1902087	+	11	5510	559
XM_005696762.3	100860991	TRIM38	tripartite motif containing 38	protein_coding	mRNA	NC_030830.1	18042528	18057461	+	8	2235	460
XM_018046994.1	102178697	CDK13	cyclin dependent kinase 13	protein_coding	mRNA	NC_030811.1	39089487	39220198	+	15	9258	1469
XM_018040357.1	102189002	TFR2	transferrin receptor 2	protein_coding	mRNA	NC_030832.1	36805868	36817078	+	20	4040	804
XM_013970339.2	106501722	LOC106501722	torsin-1A-interacting protein 2	protein_coding	mRNA	NC_030823.1	59652684	59667701	-	2	2715	131
XM_013966483.2	102174122	MDN1	midasin AAA ATPase 1	protein_coding	mRNA	NC_030816.1	47698405	47843272	+	102	18207	5596
XM_005694473.2	102169796	LOC102169796	uncharacterized LOC102169796	protein_coding	mRNA	NC_030826.1	60814901	60832342	+	5	836	226
XM_005691060.3	102173216	ATP6V1G3	ATPase H+ transporting V1 subunit G3	protein_coding	mRNA	NC_030823.1	75974525	75995529	-	3	516	118
XM_018046409.1	102168955	USP21	ubiquitin specific peptidase 21	protein_coding	mRNA	NC_030810.1	111784425	111791133	+	13	2702	565
XM_018060864.1	102191792	PTPN7	protein tyrosine phosphatase%2C non-receptor type 7	protein_coding	mRNA	NC_030823.1	78900067	78909259	+	10	3312	339
XM_018067211.1	102176174	UBA3	ubiquitin like modifier activating enzyme 3	protein_coding	mRNA	NC_030829.1	32409992	32437453	+	17	2088	449
XM_018052643.1	102175404	ZNF618	zinc finger protein 618	protein_coding	mRNA	NC_030815.1	102798534	103005204	+	15	9233	946
XM_018046588.1	102191570	LOC102191570	protein S100-A7	protein_coding	mRNA	NC_030810.1	103251573	103255228	-	3	434	101
XM_013975903.2	102173369	TAF6L	TATA-box binding protein associated factor 6 like	protein_coding	mRNA	NC_030836.1	41416175	41426149	+	12	2198	626
XM_018041542.1	102180449	AGO3	argonaute 3%2C RISC catalytic component	protein_coding	mRNA	NC_030810.1	11017340	11085157	+	15	15262	626
XM_005678922.2	102181358	VPS50	VPS50%2C EARP/GARPII complex subunit	protein_coding	mRNA	NC_030811.1	109884545	110024359	-	28	3586	964
XM_005681503.3	102190394	KLF3	Kruppel like factor 3	protein_coding	mRNA	NC_030813.1	58505033	58540328	+	6	5324	345
XM_018043783.1	102174453	MKNK1	MAP kinase interacting serine/threonine kinase 1	protein_coding	mRNA	NC_030810.1	21195136	21240484	-	13	2708	330
XM_005697514.3	102170287	CPPED1	calcineurin like phosphoesterase domain containing 1	protein_coding	mRNA	NC_030832.1	11267431	11399410	-	4	2610	313
XM_018050077.1	102186305	MAT2B	methionine adenosyltransferase 2B	protein_coding	mRNA	NC_030814.1	35352965	35370826	-	7	1735	323
XM_018040953.1	102190288	LOC102190288	UDP-glucuronosyltransferase 1-1	protein_coding	mRNA	NC_030810.1	7354005	7400429	-	5	2263	533
XM_005678374.3	102175732	TMEM59	transmembrane protein 59	protein_coding	mRNA	NC_030810.1	28593289	28617928	-	8	1639	324
XM_018039067.1	102169537	FARS2	phenylalanyl-tRNA synthetase 2%2C mitochondrial	protein_coding	mRNA	NC_030830.1	16209965	16515551	+	9	1819	487
XM_018043160.1	102173265	APLP2	amyloid beta precursor like protein 2	protein_coding	mRNA	NC_030836.1	35499609	35562472	+	18	3718	763
XM_005699066.2	102168887	C28H10orf107	chromosome 28 C10orf107 homolog	protein_coding	mRNA	NC_030835.1	27826602	27997326	-	8	2799	301
XM_018054531.1	102185964	CLCNKA	chloride voltage-gated channel Ka	protein_coding	mRNA	NC_030809.1	75939	93207	+	21	5083	778
XM_018055960.1	102175909	SRRM1	serine and arginine repetitive matrix 1	protein_coding	mRNA	NC_030809.1	7653662	7682162	+	19	3832	832
XM_005700534.3	102187575	CLIC2	chloride intracellular channel 2	protein_coding	mRNA	NW_017190073.1	155745	181080	-	6	1398	247
XM_018060852.1	102172771	ALS2	ALS2%2C alsin Rho guanine nucleotide exchange factor	protein_coding	mRNA	NC_030809.1	45630795	45665470	+	12	3016	812
XM_018056698.1	102183524	ATP7B	ATPase copper transporting beta	protein_coding	mRNA	NC_030819.1	65217960	65268970	+	21	6330	1505
XM_018044077.1	102190286	OSBPL9	oxysterol binding protein like 9	protein_coding	mRNA	NC_030810.1	26210474	26266527	+	21	2836	571
XM_018054492.1	102168266	DPH6	diphthamine biosynthesis 6	protein_coding	mRNA	NC_030817.1	72029648	72222954	+	9	1392	267
XM_018047606.1	102188713	LOC102188713	phosphoglycerate mutase 1-like	protein_coding	mRNA	NC_030808.1	88570013	88571722	+	1	1710	254
XM_018062690.1	102174422	C18H19orf68	chromosome 18 C19orf68 homolog	protein_coding	mRNA	NC_030825.1	55929953	55952398	+	4	3550	920
XM_018040317.1	102184684	AMDHD2	amidohydrolase domain containing 2	protein_coding	mRNA	NC_030832.1	1915272	1921947	+	11	1500	428
XM_018047124.1	102180455	LOC102180455	calcium/calmodulin-dependent 3'%2C5'-cyclic nucleotide phosphodiesterase 1C	protein_coding	mRNA	NC_030811.1	55536553	55861080	-	18	4354	709
XM_018065687.1	102182970	BIN1	bridging integrator 1	protein_coding	mRNA	NC_030809.1	131066637	131121872	-	18	2363	558
XR_001297026.2	102184950	NRG4	neuregulin 4	protein_coding	mRNA	NC_030828.1	30820794	30884051	-	7	712	NA
XM_018062680.1	102173032	EHD2	EH domain containing 2	protein_coding	mRNA	NC_030825.1	55659354	55677990	+	6	3080	543
XR_001919819.1	106504019	TEX22	testis expressed 22	protein_coding	mRNA	NC_030828.1	68527288	68536921	+	3	744	NA
XM_018041844.1	102172237	THRB	thyroid hormone receptor beta	protein_coding	mRNA	NC_030834.1	3763978	4200105	-	10	6339	459
XM_018047291.1	102180008	DMTF1	cyclin D binding myb like transcription factor 1	protein_coding	mRNA	NC_030811.1	87183620	87232297	+	17	2729	761
XM_005699222.3	102188471	LOC102188471	myeloma-overexpressed gene 2 protein homolog	protein_coding	mRNA	NC_030835.1	15789839	15790279	+	1	441	57
XM_018064630.1	102176913	NDEL1	nudE neurodevelopment protein 1 like 1	protein_coding	mRNA	NC_030826.1	27760661	27793169	+	9	3145	345
XM_018046064.1	102179156	SEMA6C	semaphorin 6C	protein_coding	mRNA	NC_030810.1	100477212	100487528	-	18	4605	964
XM_018054615.1	102180229	NRL	neural retina leucine zipper	protein_coding	mRNA	NC_030817.1	80374515	80388480	-	4	2015	236
XM_005676482.3	102177387	MYL1	myosin light chain 1	protein_coding	mRNA	NC_030809.1	37734640	37758378	+	7	1207	190
XM_018064765.1	102181335	TOP3A	topoisomerase (DNA) III alpha	protein_coding	mRNA	NC_030826.1	34024913	34041435	+	19	5483	919
XM_018066199.1	102168209	SH3GL3	SH3 domain containing GRB2 like 3%2C endophilin A3	protein_coding	mRNA	NC_030828.1	23947019	24053896	-	9	1781	311
XM_005689356.3	102168651	PDGFD	platelet derived growth factor D	protein_coding	mRNA	NC_030822.1	77905021	78186220	-	7	1911	364
XM_018064793.1	102170908	PEMT	phosphatidylethanolamine N-methyltransferase	protein_coding	mRNA	NC_030826.1	34432247	34463596	+	9	1274	199
XM_018042691.1	106503743	EML3	echinoderm microtubule associated protein like 3	protein_coding	mRNA	NC_030836.1	41278243	41287527	-	23	3325	931
XM_018039162.1	102187277	NFYA	nuclear transcription factor Y subunit alpha	protein_coding	mRNA	NC_030830.1	33782482	33807304	-	9	2833	314
XM_018039077.1	102184208	SYNGAP1	synaptic Ras GTPase activating protein 1	protein_coding	mRNA	NC_030830.1	41054298	41082378	-	19	6747	1303
XM_005678346.3	102168963	MYSM1	Myb like%2C SWIRM and MPN domains 1	protein_coding	mRNA	NC_030810.1	33407498	33449161	-	20	6565	829
XM_013962505.2	102183841	MAB21L3	mab-21 like 3	protein_coding	mRNA	NC_030810.1	93327543	93356301	+	8	4194	358
XM_005701480.2	102181024	LOC102181024	putative olfactory receptor 52P1	protein_coding	mRNA	NC_030822.1	34956301	34957278	+	1	978	321
XM_018066900.1	102168217	CNBP	CCHC-type zinc finger nucleic acid binding protein	protein_coding	mRNA	NC_030829.1	59012878	59017585	-	5	1783	177
XM_018055084.1	102187232	SRD5A2	steroid 5 alpha-reductase 2	protein_coding	mRNA	NC_030818.1	14167892	14215747	-	5	1144	240
XM_018045061.1	102190311	ARHGAP4	Rho GTPase activating protein 4	protein_coding	mRNA	NW_017190133.1	93331	109008	-	22	3313	953
XM_018066541.1	102190645	COMMD4	COMM domain containing 4	protein_coding	mRNA	NC_030828.1	32925088	32930659	-	8	924	199
XM_018039394.1	100861400	TXNL4A	thioredoxin like 4A	protein_coding	mRNA	NC_030831.1	409501	420313	+	5	862	71
XM_018044106.1	108634442	LOC108634442	late histone H2B.L4-like	protein_coding	mRNA	NW_017189517.1	37991830	37992351	-	1	522	173
XR_001919169.1	102175041	LOC102175041	uncharacterized LOC102175041	protein_coding	mRNA	NC_030821.1	80416400	80436238	+	4	2983	NA
XM_018041592.1	102171123	KIF20B	kinesin family member 20B	protein_coding	mRNA	NC_030833.1	39915936	39998743	-	34	5862	1818
XM_013962464.2	106501930	LIX1L	limb and CNS expressed 1 like	protein_coding	mRNA	NC_030810.1	99092974	99113912	-	6	3038	337
XM_013970323.2	102183191	CFAP221	cilia and flagella associated protein 221	protein_coding	mRNA	NC_030809.1	64675985	64800586	-	23	2743	837
XM_005680486.3	102190026	ANKS1B	ankyrin repeat and sterile alpha motif domain containing 1B	protein_coding	mRNA	NC_030812.1	61595598	62745908	-	26	5564	1260
XM_013974103.2	102180173	LOC102180173	butyrophilin subfamily 1 member A1	protein_coding	mRNA	NC_030830.1	18317903	18332106	+	5	5530	325
XM_018047398.1	102188108	PPP1R9A	protein phosphatase 1 regulatory subunit 9A	protein_coding	mRNA	NC_030811.1	108102874	108446446	-	21	10378	1341
XM_018066752.1	102185615	ARIH2	ariadne RBR E3 ubiquitin protein ligase 2	protein_coding	mRNA	NC_030829.1	51071531	51109446	-	16	3960	502
XM_005699801.3	108633287	LOC108633287	solute carrier family 22 member 6	protein_coding	mRNA	NC_030836.1	41607280	41615299	-	10	2116	549
XM_005690162.3	102171356	DDB2	damage specific DNA binding protein 2	protein_coding	mRNA	NC_030822.1	5870328	5888818	-	9	1748	444
XM_018045075.1	102173275	SLC35A2	solute carrier family 35 member A2	protein_coding	mRNA	NW_017190136.1	87928	95221	-	4	1194	335
XM_005678744.3	102189368	SAG	S-antigen visual arrestin	protein_coding	mRNA	NC_030810.1	7752585	7782583	-	15	1274	402
XM_005682690.3	102186582	LMNB1	lamin B1	protein_coding	mRNA	NC_030814.1	83485427	83539935	+	11	3423	586
XM_018058850.1	102190083	COL4A4	collagen type IV alpha 4 chain	protein_coding	mRNA	NC_030809.1	20407279	20553616	+	48	5755	1689
XR_001296769.2	102183173	DMKN	dermokine	protein_coding	mRNA	NC_030825.1	46988813	47002032	-	19	2000	NA
XM_018063185.1	108633282	LOC108633282	phospholipase A2 inhibitor and Ly6/PLAUR domain-containing protein-like	protein_coding	mRNA	NC_030825.1	52853971	52858292	+	5	603	200
XM_005691341.3	102177741	DHX37	DEAH-box helicase 37	protein_coding	mRNA	NC_030824.1	20331835	20362679	-	27	4018	1163
XM_005684772.3	102174028	SLC18B1	solute carrier family 18 member B1	protein_coding	mRNA	NC_030816.1	58042704	58077731	-	14	2227	457
XM_005691232.3	102185294	RAB33B	RAB33B%2C member RAS oncogene family	protein_coding	mRNA	NC_030824.1	52737875	52756664	+	2	3518	229
XM_018056374.1	102180864	BIVM	basic%2C immunoglobulin-like variable motif containing	protein_coding	mRNA	NC_030819.1	7228021	7258127	-	10	3643	502
XM_018038966.1	102173618	EGFL8	EGF like domain multiple 8	protein_coding	mRNA	NC_030830.1	22727965	22730632	+	8	1727	295
XM_018042437.1	102182476	ACTA1	actin%2C alpha 1%2C skeletal muscle	protein_coding	mRNA	NC_030835.1	43769737	43772544	+	7	1534	377
XM_018065640.1	102185871	TRIP13	thyroid hormone receptor interactor 13	protein_coding	mRNA	NC_030827.1	71206857	71222292	-	13	2426	432
XM_018043080.1	102180196	LOC102180196	RNA-binding protein 4B	protein_coding	mRNA	NC_030836.1	45081312	45091110	-	4	1834	359
XM_018054178.1	102177528	DTWD1	DTW domain containing 1	protein_coding	mRNA	NC_030817.1	42460447	42479017	+	6	1278	301
XM_005697305.3	102178683	SERPINB5	serpin family B member 5	protein_coding	mRNA	NC_030831.1	61911455	61938173	+	7	3167	375
XM_018066683.1	108638597	LOC108638597	translation initiation factor IF-2-like	protein_coding	mRNA	NC_030829.1	56354880	56355789	+	2	822	181
XM_005679520.3	102172325	TTC26	tetratricopeptide repeat domain 26	protein_coding	mRNA	NC_030811.1	17631657	17672999	-	18	3576	554
XM_005691355.2	102181326	DDX55	DEAD-box helicase 55	protein_coding	mRNA	NC_030824.1	19137474	19154687	+	14	2395	601
XM_005680455.2	102182107	LOC102182107	olfactory receptor 6C76-like	protein_coding	mRNA	NC_030812.1	58144178	58145113	-	1	936	311
XM_018065983.1	102189524	CCDC115	coiled-coil domain containing 115	protein_coding	mRNA	NC_030809.1	135230975	135235504	+	5	2274	180
XM_005689975.3	102187245	CHRDL2	chordin like 2	protein_coding	mRNA	NC_030822.1	28994553	29029728	+	11	1940	430
XM_018066331.1	102170184	SEMA7A	semaphorin 7A (John Milton Hagen blood group)	protein_coding	mRNA	NC_030828.1	33678597	33704354	+	14	3424	664
XM_018050493.1	102172994	PLPPR3	phospholipid phosphatase related 3	protein_coding	mRNA	NC_030814.1	67095655	67104803	+	7	3008	750
XM_018049509.1	102186672	LOC102186672	transmembrane protease serine 11A	protein_coding	mRNA	NC_030813.1	84327422	84384490	-	10	3424	417
XM_018045425.1	108635158	LOC108635158	P antigen family member 3-like	protein_coding	mRNA	NW_017209993.1	9555	13537	+	5	532	119
XM_018064649.1	102179699	GAS7	growth arrest specific 7	protein_coding	mRNA	NC_030826.1	28772685	28976243	-	13	8058	431
XM_018039432.1	102187728	DSG1	desmoglein 1	protein_coding	mRNA	NC_030831.1	26085601	26130313	-	16	7122	1044
XM_018043311.1	102187923	CPT1A	carnitine palmitoyltransferase 1A	protein_coding	mRNA	NC_030836.1	47200023	47260585	-	19	4464	773
XM_018046054.1	102182556	CERS2	ceramide synthase 2	protein_coding	mRNA	NC_030810.1	100362738	100367825	-	11	2089	380
XM_005685125.3	102188771	LOC102188771	E3 ubiquitin-protein ligase RBX1	protein_coding	mRNA	NC_030817.1	88202334	88202851	-	1	518	108
XM_018063191.1	102189987	BHMG1	basic helix-loop-helix and HMG-box containing 1	protein_coding	mRNA	NC_030825.1	54339248	54359400	+	14	2476	631
XM_018057180.1	106502734	ZEB1	zinc finger E-box binding homeobox 1	protein_coding	mRNA	NC_030820.1	33123676	33323855	-	9	5369	1127
XM_018042618.1	102174810	GPRIN2	G protein regulated inducer of neurite outgrowth 2	protein_coding	mRNA	NC_030835.1	3917031	3934950	-	4	5888	464
XM_018044411.1	102184649	RAB36	RAB36%2C member RAS oncogene family	protein_coding	mRNA	NW_017189530.1	84026	95395	-	10	1265	268
XM_018048409.1	102187381	ST8SIA1	ST8 alpha-N-acetyl-neuraminide alpha-2%2C8-sialyltransferase 1	protein_coding	mRNA	NC_030812.1	86429574	86610434	+	4	2426	325
XR_001917426.1	102175464	CHST3	carbohydrate sulfotransferase 3	protein_coding	mRNA	NC_030835.1	17537810	17559746	-	3	1279	NA
XM_018066538.1	102170183	LYSMD4	LysM domain containing 4	protein_coding	mRNA	NC_030828.1	6050267	6056841	-	3	2955	297
XM_018057203.1	102187960	KIAA1462	KIAA1462 ortholog	protein_coding	mRNA	NC_030820.1	34396028	34427170	-	4	4160	1297
XM_013968895.2	102170063	HNF4A	hepatocyte nuclear factor 4 alpha	protein_coding	mRNA	NC_030820.1	72320121	72387011	+	10	4842	452
XR_001919623.1	102189902	JMJD6	arginine demethylase and lysine hydroxylase	protein_coding	mRNA	NC_030826.1	54265369	54271193	+	7	1784	NA
XM_018045431.1	108635164	LOC108635164	GTPase IMAP family member 1-like	protein_coding	mRNA	NW_017210437.1	19594	24296	-	3	1373	302
XM_018057312.1	102189495	LOC102189495	dihydrodiol dehydrogenase 3	protein_coding	mRNA	NC_030820.1	43102172	43126962	+	10	1350	326
XM_018048588.1	102189466	IFFO1	intermediate filament family orphan 1	protein_coding	mRNA	NC_030812.1	102775922	102788786	+	9	2758	559
XM_018067197.1	102170096	DBNL	drebrin like	protein_coding	mRNA	NC_030829.1	281047	306806	+	13	1747	449
XM_018066699.1	102186164	SETD5	SET domain containing 5	protein_coding	mRNA	NC_030829.1	16950606	17030658	-	25	7030	1341
XM_018054142.1	102184911	DUOXA2	dual oxidase maturation factor 2	protein_coding	mRNA	NC_030817.1	37873076	37876902	+	6	1389	320
XM_018054683.1	102183195	SDHB	succinate dehydrogenase complex iron sulfur subunit B	protein_coding	mRNA	NC_030809.1	579204	611101	-	8	1185	280
XM_018055004.1	102172270	RTKN	rhotekin	protein_coding	mRNA	NC_030818.1	10030811	10044530	+	12	3630	462
XM_018052487.1	102189036	CDC14B	cell division cycle 14B	protein_coding	mRNA	NC_030815.1	83016859	83129926	-	14	1709	485
XM_005676660.3	102173427	SP140	SP140 nuclear body protein	protein_coding	mRNA	NC_030809.1	17416819	17496056	-	27	3027	783
XM_018065203.1	102180254	HDAC5	histone deacetylase 5	protein_coding	mRNA	NC_030826.1	43553898	43584844	-	26	3538	1115
XM_018058415.1	102181057	STAU2	staufen double-stranded RNA binding protein 2	protein_coding	mRNA	NC_030821.1	45042297	45355120	+	13	2802	570
XM_005678055.2	102179339	PALMD	palmdelphin	protein_coding	mRNA	NC_030810.1	76916229	76974832	+	8	2402	550
XM_018047920.1	102188019	LRRK2	leucine rich repeat kinase 2	protein_coding	mRNA	NC_030812.1	40013679	40227001	-	50	8849	2487
XM_005690788.3	102168281	CPSF3L	cleavage and polyadenylation specific factor 3-like	protein_coding	mRNA	NC_030823.1	49703339	49713683	+	17	2182	599
XM_005676706.3	102187817	FAM167B	family with sequence similarity 167 member B	protein_coding	mRNA	NC_030809.1	14413091	14415238	+	2	1520	162
XM_018047579.1	102181188	BBS10	Bardet-Biedl syndrome 10	protein_coding	mRNA	NC_030812.1	5614695	5618800	-	2	3570	658
XM_005686673.2	102180231	LOC102180231	interleukin-37-like	protein_coding	mRNA	NC_030818.1	46286352	46296229	-	5	426	99
XM_018043992.1	102186756	AKAP4	A-kinase anchoring protein 4	protein_coding	mRNA	NW_017189516.1	16119931	16157124	+	8	4884	860
XM_018051981.1	102174567	PTPRD	protein tyrosine phosphatase%2C receptor type D	protein_coding	mRNA	NC_030815.1	35860124	36433124	+	35	9875	1918
XM_018044863.1	102188525	SLC25A1	solute carrier family 25 member 1	protein_coding	mRNA	NW_017189851.1	255220	258186	-	9	1598	308
XM_018064118.1	102187799	RNF43	ring finger protein 43	protein_coding	mRNA	NC_030826.1	8949496	9018614	-	9	5715	784
XM_005685131.3	102190789	RPL4	ribosomal protein L4	protein_coding	mRNA	NC_030817.1	87909706	87914418	+	10	1480	422
XM_018053513.1	102178449	AK9	adenylate kinase 9	protein_coding	mRNA	NC_030816.1	27860458	27981818	+	39	6339	1844
XM_018042215.1	100861108	REEP3	receptor accessory protein 3	protein_coding	mRNA	NC_030835.1	25867878	25965986	-	8	2308	255
XM_018065213.1	102181428	ATXN7L3	ataxin 7 like 3	protein_coding	mRNA	NC_030826.1	43646392	43652611	-	12	3799	407
XM_018065786.1	102181163	LOC102181163	neuron-specific protein family member 2	protein_coding	mRNA	NC_030827.1	5806382	5878643	+	5	2385	171
XM_018059686.1	102173765	HYOU1	hypoxia up-regulated 1	protein_coding	mRNA	NC_030822.1	52705206	52716786	+	26	4566	1002
XM_018064243.1	102187430	PSMD11	proteasome 26S subunit%2C non-ATPase 11	protein_coding	mRNA	NC_030826.1	17371293	17401088	-	14	2896	422
XM_005698211.3	102173526	2018-03-05	membrane associated ring-CH-type finger 5	protein_coding	mRNA	NC_030833.1	37549592	37603998	-	6	3926	278
XM_005700792.3	102177509	PORCN	porcupine homolog (Drosophila)	protein_coding	mRNA	NW_017189852.1	74465	85179	+	14	1989	456
XM_018063793.1	102172387	UNK	unkempt family zinc finger	protein_coding	mRNA	NC_030826.1	55008220	55040632	-	16	3819	810
XM_005697186.3	102190008	SMAD7	SMAD family member 7	protein_coding	mRNA	NC_030831.1	48805330	48834224	-	4	2915	427
XM_018054792.1	106503221	LOC106503221	aflatoxin B1 aldehyde reductase member 3	protein_coding	mRNA	NC_030809.1	2649558	2657927	+	7	1376	336
XM_018039710.1	102179667	FBXO15	F-box protein 15	protein_coding	mRNA	NC_030831.1	4261770	4296715	+	10	2203	514
XM_005695764.3	102180635	SYNPR	synaptoporin	protein_coding	mRNA	NC_030829.1	37770306	37938140	-	5	2472	265
XM_018039691.1	102191293	C24H18orf32	chromosome 24 C18orf32 homolog	protein_coding	mRNA	NC_030831.1	49341636	49346005	-	3	1128	76
XM_005697738.3	102181181	LOC102181181	cytochrome c oxidase subunit 6A2%2C mitochondrial	protein_coding	mRNA	NC_030832.1	27354947	27355608	-	3	419	97
XM_018058509.1	102186226	TCEA1	transcription elongation factor A1	protein_coding	mRNA	NC_030821.1	60071781	60096981	+	10	2715	301
XM_018053733.1	102185838	KCNN2	potassium calcium-activated channel subfamily N member 2	protein_coding	mRNA	NC_030817.1	97815109	98344311	-	12	4016	855
XM_018056201.1	102189411	EHMT1	euchromatic histone lysine methyltransferase 1	protein_coding	mRNA	NC_030818.1	105614715	105725662	-	28	4886	1307
XM_005689137.3	102183081	MED30	mediator complex subunit 30	protein_coding	mRNA	NC_030821.1	35275768	35299045	+	4	999	177
XM_018059832.1	102182645	FN1	fibronectin 1	protein_coding	mRNA	NC_030809.1	32407220	32476380	+	45	7494	2267
XM_018055988.1	102184349	ABL1	ABL proto-oncogene 1%2C non-receptor tyrosine kinase	protein_coding	mRNA	NC_030818.1	100461756	100600189	+	11	6928	1151
XM_013973196.2	100861383	SERPINA14	serpin peptidase inhibitor%2C clade A (alpha-1 antiproteinase%2C antitrypsin)%2C member 14	protein_coding	mRNA	NC_030828.1	58547980	58568467	-	5	1476	436
XM_018056182.1	108637178	LOC108637178	lipocalin-like 1 protein	protein_coding	mRNA	NC_030818.1	104487519	104490491	-	5	1832	127
XM_005679856.3	102188288	CBX5	chromobox 5	protein_coding	mRNA	NC_030812.1	25540235	25551714	+	5	943	191
XM_013966630.2	102180044	GTF2H5	general transcription factor IIH subunit 5	protein_coding	mRNA	NC_030816.1	82017721	82030019	+	3	501	71
XM_018053931.1	102191053	GPATCH2L	G-patch domain containing 2 like	protein_coding	mRNA	NC_030817.1	15556785	15616554	-	10	7109	482
XM_018059351.1	102186504	KCNE3	potassium voltage-gated channel subfamily E regulatory subunit 3	protein_coding	mRNA	NC_030822.1	29217733	29229953	+	4	3087	112
XM_018040970.1	102187284	TPST1	tyrosylprotein sulfotransferase 1	protein_coding	mRNA	NC_030832.1	27925429	28016645	+	6	2063	370
XM_018038802.1	102178125	SLC22A23	solute carrier family 22 member 23	protein_coding	mRNA	NC_030830.1	15216565	15344175	-	12	3927	689
XM_018061608.1	102187072	ARFIP1	ADP ribosylation factor interacting protein 1	protein_coding	mRNA	NC_030824.1	65954417	66095628	+	9	2953	328
XM_018038898.1	102189753	LOC102189753	complement C4	protein_coding	mRNA	NC_030830.1	22587457	22602196	+	41	5412	1742
XM_005678648.3	102188557	CAP1	adenylate cyclase associated protein 1	protein_coding	mRNA	NC_030810.1	14742043	14768971	+	13	2644	471
XM_005685279.3	102180855	ABHD4	abhydrolase domain containing 4	protein_coding	mRNA	NC_030817.1	79268846	79280218	+	7	1714	318
XM_005680677.3	102178432	CYTH4	cytohesin 4	protein_coding	mRNA	NC_030812.1	74375598	74406368	+	13	3161	394
XM_018066500.1	106503374	PRIMA1	proline rich membrane anchor 1	protein_coding	mRNA	NC_030828.1	57782004	57850928	-	5	3615	153
XM_018040957.1	102172509	CIITA	class II major histocompatibility complex transactivator	protein_coding	mRNA	NC_030832.1	9432056	9487197	+	20	4599	1206
XM_018059732.1	102181225	DSCAML1	DS cell adhesion molecule like 1	protein_coding	mRNA	NC_030822.1	53886810	54251513	+	33	6903	2112
XM_013970519.2	102185021	MGST2	microsomal glutathione S-transferase 2	protein_coding	mRNA	NC_030824.1	52942010	52975546	+	3	378	77
XM_018060700.1	102171449	SMG7	SMG7%2C nonsense mediated mRNA decay factor	protein_coding	mRNA	NC_030823.1	63132818	63225482	+	22	5822	1091
XM_018056585.1	102190887	USP12	ubiquitin specific peptidase 12	protein_coding	mRNA	NC_030819.1	54006812	54064868	-	9	4466	369
XM_018049802.1	102182396	HGFAC	HGF activator	protein_coding	mRNA	NC_030813.1	115685288	115693478	+	14	3703	920
XM_018066334.1	102168774	FAM219B	family with sequence similarity 219 member B	protein_coding	mRNA	NC_030828.1	33238707	33244420	+	5	2551	191
XM_018040421.1	102170479	LRRFIP1	LRR binding FLII interacting protein 1	protein_coding	mRNA	NC_030810.1	3516022	3595497	-	22	4739	1086
XM_005674931.2	102184376	SPICE1	spindle and centriole associated protein 1	protein_coding	mRNA	NC_030808.1	57914336	57974557	-	18	3074	860
XM_018066835.1	102183463	IL17RC	interleukin 17 receptor C	protein_coding	mRNA	NC_030829.1	16653881	16665053	-	17	2290	709
XM_013973145.2	102185044	ELL3	elongation factor for RNA polymerase II 3	protein_coding	mRNA	NC_030828.1	54902257	54906583	-	10	2970	473
XM_005697588.3	100861335	ANKS4B	ankyrin repeat and sterile alpha motif domain containing 4B	protein_coding	mRNA	NC_030832.1	18887256	18920615	+	3	2971	412
XM_005675477.3	102177101	U2SURP	U2 snRNP associated SURP domain containing	protein_coding	mRNA	NC_030808.1	125498054	125551312	-	28	7220	1028
XM_005686069.3	102187956	ENTPD5	ectonucleoside triphosphate diphosphohydrolase 5	protein_coding	mRNA	NC_030817.1	17747091	17762477	+	15	2878	428
XM_013976806.2	102176750	FAM189B	family with sequence similarity 189 member B	protein_coding	mRNA	NC_030810.1	104744811	104750735	-	12	3293	694
XM_005686669.2	102179292	IL37	interleukin 37	protein_coding	mRNA	NC_030818.1	46246081	46257478	+	6	2149	218
XM_018056076.1	106502666	CAMSAP1	calmodulin regulated spectrin associated protein 1	protein_coding	mRNA	NC_030818.1	102853679	102899665	-	18	6393	1571
XM_018041148.1	102184871	BTRC	beta-transducin repeat containing E3 ubiquitin protein ligase	protein_coding	mRNA	NC_030833.1	29360210	29542817	-	14	6475	569
XM_018045213.1	106501966	LEPROT	leptin receptor overlapping transcript	protein_coding	mRNA	NC_030810.1	40987933	40999625	+	5	2767	165
XM_018059649.1	102179302	ARHGEF12	Rho guanine nucleotide exchange factor 12	protein_coding	mRNA	NC_030822.1	51277677	51441925	-	41	8741	1440
XM_018045162.1	102187046	PSMG3	proteasome assembly chaperone 3	protein_coding	mRNA	NW_017190161.1	94713	96439	-	3	769	122
XM_018048077.1	102168430	SMARCC2	SWI/SNF related%2C matrix associated%2C actin dependent regulator of chromatin subfamily c member 2	protein_coding	mRNA	NC_030812.1	56515695	56535918	+	30	4868	1152
XM_018054272.1	102184991	LOC102184991	60S ribosomal protein L10	protein_coding	mRNA	NC_030817.1	51633731	51634487	-	1	757	214
XM_018045765.1	102190484	FAM69A	family with sequence similarity 69 member A	protein_coding	mRNA	NC_030810.1	69940939	70065999	-	5	2581	428
XM_018063238.1	108638095	LOC108638095	translation initiation factor IF-2-like	protein_coding	mRNA	NC_030825.1	64126831	64127877	-	1	1047	348
XR_001917428.1	102175464	CHST3	carbohydrate sulfotransferase 3	protein_coding	mRNA	NC_030835.1	17537810	17559746	-	4	1138	NA
XM_018048154.1	102171036	ANO4	anoctamin 4	protein_coding	mRNA	NC_030812.1	63250604	63683726	+	30	4456	1153
XM_013970652.2	102189699	RSRC2	arginine and serine rich coiled-coil 2	protein_coding	mRNA	NC_030824.1	18283288	18299423	-	10	2241	415
XM_005693428.3	102191551	MED31	mediator complex subunit 31	protein_coding	mRNA	NC_030826.1	25043861	25050224	+	4	670	131
XM_018040947.1	100861058	ABAT	4-aminobutyrate aminotransferase	protein_coding	mRNA	NC_030832.1	7440573	7526423	+	15	4510	444
XM_018057573.1	102189942	DIDO1	death inducer-obliterator 1	protein_coding	mRNA	NC_030820.1	53796569	53845482	+	17	8488	2195
XM_018062426.1	102189235	SERTAD3	SERTA domain containing 3	protein_coding	mRNA	NC_030825.1	50670640	50674513	-	2	1854	198
XM_018056000.1	102185751	PRRC2B	proline rich coiled-coil 2B	protein_coding	mRNA	NC_030818.1	101003156	101087579	+	32	11167	2233
XM_018060991.1	106503046	RNF215	ring finger protein 215	protein_coding	mRNA	NC_030824.1	1883867	1887716	+	8	1978	313
XM_018047894.1	102191403	SLC38A1	solute carrier family 38 member 1	protein_coding	mRNA	NC_030812.1	33480411	33528236	+	15	3018	412
XM_018056599.1	102188509	PAN3	PAN3 poly(A) specific ribonuclease subunit	protein_coding	mRNA	NC_030819.1	54770580	54880998	+	17	4086	757
XM_018060661.1	102183717	TOR1AIP1	torsin 1A interacting protein 1	protein_coding	mRNA	NC_030823.1	59672970	59716142	+	11	3824	600
XM_018040149.1	102185967	SRRM2	serine/arginine repetitive matrix 2	protein_coding	mRNA	NC_030832.1	2174775	2192886	-	15	9005	2729
XM_018057652.1	102180406	ANGPT4	angiopoietin 4	protein_coding	mRNA	NC_030820.1	59493311	59543214	+	9	7217	498
XM_018042396.1	102186276	KCNMA1	potassium calcium-activated channel subfamily M alpha 1	protein_coding	mRNA	NC_030835.1	12259630	13014852	+	30	3882	1206
XM_018066777.1	102171384	MAP4	microtubule associated protein 4	protein_coding	mRNA	NC_030829.1	51861867	51956060	+	18	8812	2174
XM_018063030.1	102191827	LOC102191827	cationic amino acid transporter 3	protein_coding	mRNA	NC_030825.1	62773010	62778728	+	12	1922	612
XM_018047005.1	102187025	LOC102187025	cytochrome c oxidase assembly factor 1 homolog	protein_coding	mRNA	NC_030811.1	42726350	42824826	-	6	843	135
XM_005691202.2	102174588	TTC29	tetratricopeptide repeat domain 29	protein_coding	mRNA	NC_030824.1	59348665	59608228	-	13	1685	476
XM_018064173.1	100861224	ACACA	acetyl-CoA carboxylase alpha	protein_coding	mRNA	NC_030826.1	13063977	13266004	-	54	8518	2268
XM_018061998.1	102187795	IRX6	iroquois homeobox 6	protein_coding	mRNA	NC_030825.1	24981849	24987809	+	6	2329	445
XM_018048721.1	102178522	MICAL3	microtubule associated monooxygenase%2C calponin and LIM domain containing 3	protein_coding	mRNA	NC_030812.1	108084192	108160864	-	34	8366	2026
XM_005691414.3	102171809	ORAI1	ORAI calcium release-activated calcium modulator 1	protein_coding	mRNA	NC_030824.1	17607788	17623025	+	2	1763	306
XM_005697804.3	100861038	POLR2J	RNA polymerase II subunit J	protein_coding	mRNA	NC_030832.1	35488128	35492594	+	4	626	117
XM_018043561.1	102181755	SYT12	synaptotagmin 12	protein_coding	mRNA	NC_030836.1	45395963	45419146	+	8	4027	421
XM_013974329.2	102188276	TAF4B	TATA-box binding protein associated factor 4b	protein_coding	mRNA	NC_030831.1	30826901	30929737	-	15	4754	871
XM_018066298.1	102173129	ZFAND6	zinc finger AN1-type containing 6	protein_coding	mRNA	NC_030828.1	25660074	25715514	+	7	1315	208
XM_018047019.1	102176762	CAMK2B	calcium/calmodulin dependent protein kinase II beta	protein_coding	mRNA	NC_030811.1	43080960	43171083	-	22	3778	605
XM_018045779.1	102187282	BCAR3	breast cancer anti-estrogen resistance 3	protein_coding	mRNA	NC_030810.1	70635507	70766314	-	12	3252	826
XM_018045572.1	108635444	LOC108635444	ubiquitin carboxyl-terminal hydrolase 17-like protein 6	protein_coding	mRNA	NW_017215848.1	8561	11325	+	4	1527	508
XM_018042113.1	102178599	PROSC	proline synthetase cotranscribed homolog (bacterial)	protein_coding	mRNA	NC_030834.1	12622796	12631480	-	8	2083	275
XM_005680793.3	102190590	RECQL	RecQ like helicase	protein_coding	mRNA	NC_030812.1	87267077	87302828	+	15	2704	649
XM_018042614.1	102174810	GPRIN2	G protein regulated inducer of neurite outgrowth 2	protein_coding	mRNA	NC_030835.1	3925387	3934834	-	4	6164	533
XM_005678021.3	102169929	RNPC3	RNA binding region (RNP1%2C RRM) containing 3	protein_coding	mRNA	NC_030810.1	80656950	80688529	+	15	7074	517
XM_018043388.1	100861366	KAT5	lysine acetyltransferase 5	protein_coding	mRNA	NC_030836.1	44291650	44299505	+	12	2209	494
XM_018038402.1	102176741	EOGT	EGF domain specific O-linked N-acetylglucosamine transferase	protein_coding	mRNA	NC_030829.1	32480843	32520601	+	17	3872	527
XM_018057767.1	102173016	CEP250	centrosomal protein 250	protein_coding	mRNA	NC_030820.1	64280643	64320476	+	31	7426	2311
XM_018052924.1	102175578	DOPEY1	dopey family member 1	protein_coding	mRNA	NC_030816.1	10242498	10354575	+	38	7198	2312
XM_005697061.3	102171291	CETN1	centrin 1	protein_coding	mRNA	NC_030831.1	35824317	35825274	+	1	958	230
XM_005684543.2	102175405	COL10A1	collagen type X alpha 1 chain	protein_coding	mRNA	NC_030816.1	21804510	21812549	+	3	3038	674
XM_018051735.1	102179939	LOC102179939	olfactory receptor 2T4	protein_coding	mRNA	NC_030814.1	68489887	68490898	-	1	1012	316
XM_018049195.1	102175934	CAMK2D	calcium/calmodulin dependent protein kinase II delta	protein_coding	mRNA	NC_030813.1	12156204	12473589	+	20	4211	511
XM_018064516.1	102180422	BCL6B	B-cell CLL/lymphoma 6B	protein_coding	mRNA	NC_030826.1	26619797	26625762	+	8	3307	419
XM_018050566.1	102179846	COL23A1	collagen type XXIII alpha 1 chain	protein_coding	mRNA	NC_030814.1	70918108	71305099	+	28	3059	538
XM_018051494.1	102187390	GATAD2A	GATA zinc finger domain containing 2A	protein_coding	mRNA	NC_030814.1	104877952	104936181	+	12	5347	656
XM_005685242.3	102171157	NGDN	neuroguidin	protein_coding	mRNA	NC_030817.1	79973131	79980650	+	11	1218	315
XM_018044051.1	102168965	TTC39A	tetratricopeptide repeat domain 39A	protein_coding	mRNA	NC_030810.1	25792796	25831943	-	18	2175	576
XM_018065811.1	102176271	2018-03-11	membrane associated ring-CH-type finger 11	protein_coding	mRNA	NC_030827.1	56903699	57019253	+	4	1575	400
XM_018052912.1	102174393	FAM46A	family with sequence similarity 46 member A	protein_coding	mRNA	NC_030816.1	8817980	8824984	-	3	5609	433
XM_018046301.1	102173796	RRNAD1	ribosomal RNA adenine dimethylase domain containing 1	protein_coding	mRNA	NC_030810.1	106008229	106015567	+	8	2302	475
XM_005677617.3	102174079	PIP5K1A	phosphatidylinositol-4-phosphate 5-kinase type 1 alpha	protein_coding	mRNA	NC_030810.1	100544184	100583914	+	15	3730	549
XM_018043809.1	102181669	ZFX	zinc finger protein%2C X-linked	protein_coding	mRNA	NW_017189516.1	45877351	45912572	-	8	5953	800
XM_018054712.1	102173619	RCC2	regulator of chromosome condensation 2	protein_coding	mRNA	NC_030809.1	928667	952389	-	13	3819	520
XM_018065462.1	102182076	NCKAP1	NCK associated protein 1	protein_coding	mRNA	NC_030809.1	122720255	122829290	-	31	4198	1128
XM_018048065.1	102190643	LOC102190643	multiple epidermal growth factor-like domains protein 6	protein_coding	mRNA	NC_030808.1	98032497	98064193	-	6	1794	127
XM_013965442.2	102177055	LOC102177055	olfactory receptor 2T11-like	protein_coding	mRNA	NC_030814.1	68342932	68352579	-	3	921	306
XM_018057979.1	102183832	S100PBP	S100P binding protein	protein_coding	mRNA	NC_030809.1	14871040	14904464	+	8	4013	422
XM_018059860.1	102183161	CWC15	CWC15 spliceosome associated protein homolog	protein_coding	mRNA	NC_030822.1	66896815	66905313	-	7	1125	231
XM_005676603.3	102183467	EPHA4	EPH receptor A4	protein_coding	mRNA	NC_030809.1	26138037	26299526	+	18	6364	949
XM_018040070.1	102180717	FKBP6	FK506 binding protein 6	protein_coding	mRNA	NC_030832.1	33579516	33602448	-	9	1521	327
XM_018056445.1	102179751	LOC102179751	multidrug resistance-associated protein 4-like	protein_coding	mRNA	NC_030819.1	15677217	16285029	-	30	3871	1289
XM_018050346.1	102183509	SPOCK1	SPARC/osteonectin%2C cwcv and kazal like domains proteoglycan 1	protein_coding	mRNA	NC_030814.1	61566246	62155271	+	11	4780	439
XR_001296420.2	102178287	HM13	histocompatibility minor 13	protein_coding	mRNA	NC_030820.1	60417054	60455714	+	13	1481	NA
XM_018063636.1	100861138	RBMS1	RNA binding motif single stranded interacting protein 1	protein_coding	mRNA	NC_030809.1	100074882	100174051	-	15	3857	400
XM_018053439.1	102184436	SLC22A3	solute carrier family 22 member 3	protein_coding	mRNA	NC_030816.1	83779373	83879119	+	11	3243	557
XM_018040153.1	102186924	FLYWCH2	FLYWCH family member 2	protein_coding	mRNA	NC_030832.1	2207914	2214316	+	3	921	144
XM_005683176.3	102187589	RBM22	RNA binding motif protein 22	protein_coding	mRNA	NC_030814.1	48352136	48363974	+	11	3613	420
XM_018056950.1	102170059	IL2RA	interleukin 2 receptor subunit alpha	protein_coding	mRNA	NC_030820.1	10789325	10832864	-	8	2599	285
XM_018051318.1	102187311	LOC102187311	cytochrome P450 4F6	protein_coding	mRNA	NC_030814.1	101113347	101156247	+	13	2189	523
XM_018048263.1	102170968	LOC102170968	apolipoprotein L3-like	protein_coding	mRNA	NC_030812.1	73035557	73050426	-	4	3400	342
XM_018039171.1	102184103	PLA2G7	phospholipase A2 group VII	protein_coding	mRNA	NC_030830.1	28921646	28954725	+	12	1825	444
XM_018039371.1	102182651	SKOR2	SKI family transcriptional corepressor 2	protein_coding	mRNA	NC_030831.1	47100548	47134783	-	7	3030	1009
XM_018049937.1	102185873	MRAS	muscle RAS oncogene homolog	protein_coding	mRNA	NC_030808.1	130284683	130351980	-	7	4154	208
XM_013962653.2	102185237	LOC102185237	epithelial chloride channel protein-like	protein_coding	mRNA	NC_030810.1	63853888	63884689	+	15	3563	904
XM_018054627.1	102185132	ARHGEF19	Rho guanine nucleotide exchange factor 19	protein_coding	mRNA	NC_030809.1	239763	256777	-	18	3669	834
XM_018046456.1	102172777	DCAF6	DDB1 and CUL4 associated factor 6	protein_coding	mRNA	NC_030810.1	119344142	119534150	+	19	3239	859
XM_018057791.1	102175418	RBM39	RNA binding motif protein 39	protein_coding	mRNA	NC_030820.1	64479232	64505531	-	18	2860	373
XM_018041261.1	102169546	TMEM35B	transmembrane protein 35B	protein_coding	mRNA	NC_030810.1	10122368	10126416	-	3	1614	180
XM_005693278.3	102170084	NUFIP2	NUFIP2%2C FMR1 interacting protein 2	protein_coding	mRNA	NC_030826.1	20421260	20448660	-	4	10653	695
NM_001285740.1	100860890	HMGCS2	3-hydroxy-3-methylglutaryl-CoA synthase 2	protein_coding	mRNA	NC_030810.1	96993773	97024594	-	10	2022	508
XM_018049343.1	102169747	LGI2	leucine rich repeat LGI family member 2	protein_coding	mRNA	NC_030813.1	45011105	45039749	-	8	2189	544
XM_018048079.1	102168430	SMARCC2	SWI/SNF related%2C matrix associated%2C actin dependent regulator of chromatin subfamily c member 2	protein_coding	mRNA	NC_030812.1	56515695	56535918	+	29	4802	1130
XM_013962548.2	102186076	SLC16A4	solute carrier family 16 member 4	protein_coding	mRNA	NC_030810.1	87493686	87521537	-	9	1875	480
XM_018049670.1	102178159	LIN54	lin-54 DREAM MuvB core complex component	protein_coding	mRNA	NC_030813.1	98210490	98272111	-	13	4070	528
XM_018057965.1	102187355	TP53RK	TP53 regulating kinase	protein_coding	mRNA	NC_030820.1	74885531	74889369	-	2	1462	253
XM_018044041.1	102184982	CITED1	Cbp/p300 interacting transactivator with Glu/Asp rich carboxy-terminal domain 1	protein_coding	mRNA	NW_017189516.1	9675158	9680321	+	4	828	195
XM_018048873.1	102191504	TSPO	translocator protein	protein_coding	mRNA	NC_030812.1	112908100	112919429	+	4	829	177
XM_018049242.1	102172699	NPNT	nephronectin	protein_coding	mRNA	NC_030813.1	19517104	19594709	-	14	3340	660
XM_018058254.1	102169493	PTDSS1	phosphatidylserine synthase 1	protein_coding	mRNA	NC_030821.1	14256196	14328150	+	12	2214	371
XM_005676178.3	102190740	GTDC1	glycosyltransferase like domain containing 1	protein_coding	mRNA	NC_030809.1	83531150	83858322	-	9	3584	407
XM_005685691.3	102173472	TPM1	tropomyosin 1 (alpha)	protein_coding	mRNA	NC_030817.1	56099379	56129730	+	9	2683	284
XM_018041275.1	102174087	SHOC2	SHOC2%2C leucine rich repeat scaffold protein	protein_coding	mRNA	NC_030833.1	20453265	20537655	-	9	3960	582
XM_018067219.1	102173046	SLC4A7	solute carrier family 4 member 7	protein_coding	mRNA	NC_030829.1	1661077	1781809	-	24	3652	1095
XM_018041709.1	102191202	SH3D21	SH3 domain containing 21	protein_coding	mRNA	NC_030810.1	11271573	11285953	+	16	2442	649
XM_005678899.2	102175547	LOC102175547	uncharacterized LOC102175547	protein_coding	mRNA	NC_030811.1	112724923	112751972	-	7	907	152
XM_005689032.3	102171804	MYBL1	MYB proto-oncogene like 1	protein_coding	mRNA	NC_030821.1	51260614	51298753	+	15	5006	692
XM_018040247.1	102173805	NDE1	nudE neurodevelopment protein 1	protein_coding	mRNA	NC_030832.1	13944989	13981278	+	9	3106	346
XM_018048356.1	102180704	LOC102180704	schwannomin-interacting protein 1	protein_coding	mRNA	NC_030808.1	107084446	107135947	-	7	1792	260
XM_018048814.1	102189377	RANGAP1	Ran GTPase activating protein 1	protein_coding	mRNA	NC_030812.1	111332535	111359181	-	16	2985	585
XM_005683380.3	102188402	FAM151B	family with sequence similarity 151 member B	protein_coding	mRNA	NC_030814.1	29900379	29933088	-	6	2994	276
XM_018044531.1	102186098	FMR1	fragile X mental retardation 1	protein_coding	mRNA	NW_017189596.1	376999	417112	-	17	4408	620
XM_005677183.3	102171560	NECTIN4	nectin cell adhesion molecule 4	protein_coding	mRNA	NC_030810.1	111709488	111721321	-	8	3615	522
XM_018062949.1	108638013	LOC108638013	zinc finger protein 420-like	protein_coding	mRNA	NC_030825.1	59829883	59835907	-	3	1248	409
XM_018054039.1	102177803	PLEKHD1	pleckstrin homology and coiled-coil domain containing D1	protein_coding	mRNA	NC_030817.1	21836806	21868701	-	13	3764	506
XM_005691063.3	102173490	PTPRC	protein tyrosine phosphatase%2C receptor type C	protein_coding	mRNA	NC_030823.1	76103209	76232274	+	30	4409	1152
XM_005692713.3	102168383	DKKL1	dickkopf like acrosomal protein 1	protein_coding	mRNA	NC_030825.1	56853423	56857964	+	5	976	233
XM_013974828.2	102172681	RBBP6	RB binding protein 6%2C ubiquitin ligase	protein_coding	mRNA	NC_030832.1	22140898	22178269	+	18	6925	1797
XM_005690510.3	102184270	NVL	nuclear VCP-like	protein_coding	mRNA	NC_030823.1	25907863	25991420	-	23	3032	860
XM_018048477.1	102172132	YBX3	Y-box binding protein 3	protein_coding	mRNA	NC_030812.1	97546952	97572489	+	10	1966	376
XM_018039365.1	102174081	LOC102174081	nose resistant to fluoxetine protein 6	protein_coding	mRNA	NC_030831.1	58244734	58310370	+	15	2212	686
XM_018057434.1	102184258	PTPRA	protein tyrosine phosphatase%2C receptor type A	protein_coding	mRNA	NC_030820.1	51486465	51652659	-	21	3227	792
XM_018046460.1	102187999	GPR161	G protein-coupled receptor 161	protein_coding	mRNA	NC_030810.1	119544385	119601953	-	6	2608	529
XM_018049415.1	102182113	YIPF7	Yip1 domain family member 7	protein_coding	mRNA	NC_030813.1	63816681	63844102	-	6	1096	255
XM_018057785.1	102176900	SPAG4	sperm associated antigen 4	protein_coding	mRNA	NC_030820.1	64409679	64415727	+	12	2774	433
XM_018065864.1	102190739	LOC102190739	metastasis-associated protein MTA1	protein_coding	mRNA	NC_030828.1	68561925	68577969	+	16	1895	466
XM_005676311.2	102173977	BOLL	boule homolog%2C RNA binding protein	protein_coding	mRNA	NC_030809.1	49662973	49727088	+	11	1786	295
XM_018043813.1	102181669	ZFX	zinc finger protein%2C X-linked	protein_coding	mRNA	NW_017189516.1	45877351	45909013	-	8	5881	800
XM_018056945.1	102178956	TRNAU1AP	tRNA selenocysteine 1 associated protein 1	protein_coding	mRNA	NC_030809.1	11084441	11106335	+	10	1197	313
XM_018066332.1	108638518	LOC108638518	translation initiation factor IF-2-like	protein_coding	mRNA	NC_030809.1	14003728	14004813	+	3	729	242
XM_018060155.1	102173767	KCTD3	potassium channel tetramerization domain containing 3	protein_coding	mRNA	NC_030823.1	17346857	17413643	+	18	6235	816
XM_018063373.1	102170352	USF2	upstream transcription factor 2%2C c-fos interacting	protein_coding	mRNA	NC_030825.1	46809522	46819255	+	10	1714	346
XM_018061124.1	102179505	CABP1	calcium binding protein 1	protein_coding	mRNA	NC_030824.1	8207448	8233218	-	7	1818	429
XM_018052188.1	102174438	POFUT2	protein O-fucosyltransferase 2	protein_coding	mRNA	NC_030808.1	145035446	145048712	-	9	2226	429
XM_018066475.1	106503182	LOC106503182	CAVP-target protein	protein_coding	mRNA	NC_030809.1	28390598	28392889	-	6	880	266
XM_018057958.1	102184073	SLC35C2	solute carrier family 35 member C2	protein_coding	mRNA	NC_030820.1	74593442	74603574	-	10	1820	365
XM_018047584.1	102185062	OSBPL8	oxysterol binding protein like 8	protein_coding	mRNA	NC_030812.1	5624977	5678294	-	21	7124	865
XM_013963001.2	102168967	LOC102168967	myosin light polypeptide 6-like	protein_coding	mRNA	NC_030810.1	10307741	10308367	+	1	627	155
XM_018050580.1	102191084	LOC102191084	proline-rich protein 23B-like	protein_coding	mRNA	NC_030808.1	129699508	129700567	+	1	1060	261
XM_018043101.1	102186188	PICALM	phosphatidylinositol binding clathrin assembly protein	protein_coding	mRNA	NC_030836.1	8946025	9041535	+	23	2582	708
XM_018043134.1	102179922	PC	pyruvate carboxylase	protein_coding	mRNA	NC_030836.1	45249869	45350858	-	21	3941	1178
XM_018061723.1	106503077	LOC106503077	craniofacial development protein 2	protein_coding	mRNA	NC_030825.1	3992479	4028836	-	8	3953	594
XM_018061765.1	102180337	PLCG2	phospholipase C gamma 2	protein_coding	mRNA	NC_030825.1	9641668	9799371	+	33	8142	1262
XM_018053687.1	102188860	TBCA	tubulin folding cofactor A	protein_coding	mRNA	NC_030817.1	92316566	92401480	+	4	626	108
XM_018052770.1	106501875	LOC106501875	putative spermatogenesis-associated protein 31D4	protein_coding	mRNA	NC_030815.1	57685412	57691558	+	2	4611	1536
XM_018053796.1	102183335	VSX2	visual system homeobox 2	protein_coding	mRNA	NC_030817.1	17509902	17529121	-	5	1143	361
XM_013964481.2	102190391	INTS12	integrator complex subunit 12	protein_coding	mRNA	NC_030813.1	19780957	19801936	+	7	1715	488
XM_018064518.1	102187528	SLC16A11	solute carrier family 16 member 11	protein_coding	mRNA	NC_030826.1	26632286	26634661	-	5	1533	448
XM_018042026.1	102182565	NRG1	neuregulin 1	protein_coding	mRNA	NC_030834.1	16986446	17222922	-	12	5908	639
XM_018065684.1	102179812	NEURL1B	neuralized E3 ubiquitin protein ligase 1B	protein_coding	mRNA	NC_030827.1	4469264	4514148	+	5	6320	555
XM_018048862.1	102190112	A4GALT	alpha 1%2C4-galactosyltransferase	protein_coding	mRNA	NC_030812.1	112509158	112533604	-	4	1716	354
XM_018044525.1	106501924	LOC106501924	uncharacterized protein C6orf62 homolog	protein_coding	mRNA	NW_017189589.1	33619	52881	+	6	1982	237
XM_018053037.1	102174473	DSE	dermatan sulfate epimerase	protein_coding	mRNA	NC_030816.1	21535316	21608265	-	6	3034	959
XM_013976262.2	102185444	MBNL3	muscleblind like splicing regulator 3	protein_coding	mRNA	NW_017189517.1	12645259	12681705	+	9	1136	324
XM_018046951.1	108635835	LOC108635835	collagen alpha-1(I) chain-like	protein_coding	mRNA	NC_030811.1	27297535	27299378	+	4	1469	375
XM_005692152.3	102186511	C18H16orf86	chromosome 18 C16orf86 homolog	protein_coding	mRNA	NC_030825.1	36481156	36482793	+	4	1007	329
XM_005695149.3	102173973	PML	promyelocytic leukemia	protein_coding	mRNA	NC_030828.1	34016210	34067821	-	9	4409	868
XM_018049755.1	102176029	QDPR	quinoid dihydropteridine reductase	protein_coding	mRNA	NC_030813.1	113029749	113049211	-	7	1328	242
XM_018045325.1	108635019	LOC108635019	multidrug resistance-associated protein 4-like	protein_coding	mRNA	NW_017198449.1	3180	7514	-	4	588	196
XM_018064781.1	102182167	MYO15A	myosin XVA	protein_coding	mRNA	NC_030826.1	34106198	34152663	-	65	11084	3480
XM_018057406.1	102170333	ADAM33	ADAM metallopeptidase domain 33	protein_coding	mRNA	NC_030820.1	50865505	50879346	+	20	3149	849
XM_018059994.1	102186981	PPFIA4	PTPRF interacting protein alpha 4	protein_coding	mRNA	NC_030823.1	126142	184212	+	29	6282	1202
XM_018049409.1	102176683	SHISA3	shisa family member 3	protein_coding	mRNA	NC_030813.1	61788265	61793027	+	2	1882	238
XM_018065859.1	108638455	LOC108638455	uncharacterized LOC108638455	protein_coding	mRNA	NC_030828.1	22816979	22829042	-	9	1303	271
XM_018046963.1	108633188	CCDC136	coiled-coil domain containing 136	protein_coding	mRNA	NC_030811.1	27343936	27370995	-	10	1944	446
XM_018044851.1	102176228	KLHL22	kelch like family member 22	protein_coding	mRNA	NW_017189851.1	124731	140630	+	7	2773	634
XM_018047544.1	100860911	SP1	Sp1 transcription factor	protein_coding	mRNA	NC_030812.1	26346019	26383289	-	6	7127	779
XM_018048247.1	102171037	RBFOX2	RNA binding protein%2C fox-1 homolog 2	protein_coding	mRNA	NC_030812.1	72574453	72867755	-	14	7262	446
XM_005681857.3	102181580	ARHGAP24	Rho GTPase activating protein 24	protein_coding	mRNA	NC_030813.1	101222387	101286076	+	7	3364	657
XM_005699919.3	102175653	BRMS1	breast cancer metastasis suppressor 1	protein_coding	mRNA	NC_030836.1	44791711	44798798	-	10	1585	246
XM_018051741.1	102177711	FAM170A	family with sequence similarity 170 member A	protein_coding	mRNA	NC_030814.1	76361601	76365214	+	2	923	285
XM_005685664.3	102168732	CSNK1G1	casein kinase 1 gamma 1	protein_coding	mRNA	NC_030817.1	57249492	57395634	-	13	3073	457
XM_005686827.3	102185577	BMP10	bone morphogenetic protein 10	protein_coding	mRNA	NC_030818.1	66949186	66958276	-	2	3466	424
XM_018060893.1	108637838	LOC108637838	glutathione S-transferase theta-1	protein_coding	mRNA	NC_030824.1	35636	42902	-	2	338	107
XM_018047623.1	102181876	UBE2N	ubiquitin conjugating enzyme E2 N	protein_coding	mRNA	NC_030812.1	22984934	23027066	-	4	4355	152
XM_013964669.2	102180082	PHC3	polyhomeotic homolog 3	protein_coding	mRNA	NC_030808.1	96736216	96809367	+	16	5076	1012
XM_018051131.1	102190871	ELOF1	elongation factor 1 homolog	protein_coding	mRNA	NC_030814.1	95759571	95765314	-	4	943	83
XM_018061733.1	102176155	ADAT1	adenosine deaminase%2C tRNA specific 1	protein_coding	mRNA	NC_030825.1	4119043	4152321	-	10	3149	515
XM_018054574.1	102183795	REM2	RRAD and GEM like GTPase 2	protein_coding	mRNA	NC_030817.1	79474839	79482329	+	5	4958	340
XM_018039397.1	102187361	HSBP1L1	heat shock factor binding protein 1 like 1	protein_coding	mRNA	NC_030831.1	424443	433602	-	4	4065	78
XM_018053697.1	102171155	SV2C	synaptic vesicle glycoprotein 2C	protein_coding	mRNA	NC_030817.1	93649456	93866174	-	13	8378	725
XM_018064324.1	102191828	FLOT2	flotillin 2	protein_coding	mRNA	NC_030826.1	20081430	20098512	-	11	2676	428
XM_018066642.1	102183646	USP19	ubiquitin specific peptidase 19	protein_coding	mRNA	NC_030829.1	50970475	50981249	+	27	4695	1361
XM_018062662.1	106503141	TMEM160	transmembrane protein 160	protein_coding	mRNA	NC_030825.1	55135192	55137677	-	3	675	188
XM_005696995.3	102177114	DTNA	dystrobrevin alpha	protein_coding	mRNA	NC_030831.1	22443019	22750744	-	21	2837	683
XM_018065507.1	102169996	SGTB	small glutamine rich tetratricopeptide repeat containing beta	protein_coding	mRNA	NC_030827.1	13851919	13898494	+	11	1702	300
XM_005700183.3	102189840	PLP1	proteolipid protein 1	protein_coding	mRNA	NW_017189517.1	37530001	37546779	+	7	3078	277
XM_018065430.1	102190456	LRRC45	leucine rich repeat containing 45	protein_coding	mRNA	NC_030826.1	50253788	50261587	-	16	2825	645
XM_018046858.1	102174360	BRAF	B-Raf proto-oncogene%2C serine/threonine kinase	protein_coding	mRNA	NC_030811.1	16228282	16392213	+	18	15281	763
XM_005694148.3	102172757	SLC16A5	solute carrier family 16 member 5	protein_coding	mRNA	NC_030826.1	55560694	55575164	-	5	2460	466
XM_005681688.3	102176112	PHOX2B	paired like homeobox 2b	protein_coding	mRNA	NC_030813.1	61216690	61220345	-	3	1746	315
XM_018054018.1	102180599	MAP3K9	mitogen-activated protein kinase kinase kinase 9	protein_coding	mRNA	NC_030817.1	20643996	20729870	+	11	11209	1081
XM_005679859.3	102189462	SMUG1	single-strand-selective monofunctional uracil-DNA glycosylase 1	protein_coding	mRNA	NC_030812.1	25594601	25601773	+	4	2902	324
XM_005693895.2	102174426	TMEM106A	transmembrane protein 106A	protein_coding	mRNA	NC_030826.1	42838876	42845860	+	7	2217	226
XM_018040026.1	102170750	HSD3B7	hydroxy-delta-5-steroid dehydrogenase%2C 3 beta- and steroid delta-isomerase 7	protein_coding	mRNA	NC_030832.1	26989561	26993306	+	7	1903	341
XM_005675623.3	102178573	SH3BGR	SH3 domain binding glutamate rich protein	protein_coding	mRNA	NC_030808.1	139129141	139217161	+	11	1965	499
XM_018062645.1	108638002	GNG8	G protein subunit gamma 8	protein_coding	mRNA	NC_030825.1	54806183	54809365	-	3	1618	70
XM_018046715.1	102187027	AGAP3	ArfGAP with GTPase domain%2C ankyrin repeat and PH domain 3	protein_coding	mRNA	NC_030811.1	6150159	6207296	-	18	3462	892
XM_005679209.3	102171027	LSM5	LSM5 homolog%2C U6 small nuclear RNA and mRNA degradation associated	protein_coding	mRNA	NC_030811.1	56217598	56220694	-	5	559	91
XM_013962978.2	102188189	MYCBP	MYC binding protein	protein_coding	mRNA	NC_030810.1	13678611	13685735	-	5	1770	126
XM_018063407.1	102189790	PEG3	paternally expressed 3	protein_coding	mRNA	NC_030825.1	65561896	65584443	-	11	11149	2401
XM_018040674.1	102180716	WIPI2	WD repeat domain%2C phosphoinositide interacting 2	protein_coding	mRNA	NC_030832.1	39870012	39896486	-	12	4743	310
XM_018046029.1	102180276	PLEKHO1	pleckstrin homology domain containing O1	protein_coding	mRNA	NC_030810.1	99683440	99706483	+	6	888	261
XM_005686837.3	102188143	SNRNP27	small nuclear ribonucleoprotein U4/U6.U5 subunit 27	protein_coding	mRNA	NC_030818.1	67970904	67979598	+	6	884	155
XM_018040939.1	102171397	ZFAND2A	zinc finger AN1-type containing 2A	protein_coding	mRNA	NC_030832.1	42366435	42371791	+	3	1538	232
XM_018040729.1	102188104	ADCY9	adenylate cyclase 9	protein_coding	mRNA	NC_030832.1	3161429	3267244	-	11	8229	1354
XM_018038537.1	102181945	LOC102181945	putative olfactory receptor 2W6	protein_coding	mRNA	NC_030830.1	19061810	19062739	-	1	930	309
XM_018061945.1	102176470	EN1	engrailed homeobox 1	protein_coding	mRNA	NC_030809.1	65532167	65537811	+	2	2578	402
XM_018039032.1	102170570	ECI2	enoyl-CoA delta isomerase 2	protein_coding	mRNA	NC_030830.1	15610914	15627476	-	11	1499	435
XM_018054546.1	102185964	CLCNKA	chloride voltage-gated channel Ka	protein_coding	mRNA	NC_030809.1	71589	93207	+	21	4372	778
XM_005699923.3	102176501	MRPL11	mitochondrial ribosomal protein L11	protein_coding	mRNA	NC_030836.1	44882249	44885601	-	4	731	160
XM_018064319.1	102169047	NEK8	NIMA related kinase 8	protein_coding	mRNA	NC_030826.1	19983946	19992300	+	15	3586	659
XM_018051640.1	102177058	LOC102177058	hepatitis A virus cellular receptor 1 homolog	protein_coding	mRNA	NC_030814.1	42050669	42077360	+	8	1212	403
XM_013963951.2	102189738	LOC102189738	apolipoprotein F	protein_coding	mRNA	NC_030812.1	56369076	56370982	+	2	1740	297
XM_005680452.2	102180466	LOC102180466	olfactory receptor 6C3	protein_coding	mRNA	NC_030812.1	57735763	57736698	+	1	936	311
XM_018049044.1	102182482	LOC102182482	olfactory receptor 9K2-like	protein_coding	mRNA	NC_030812.1	58373448	58374438	+	1	991	318
XM_005680696.3	102183300	ETFBKMT	electron transfer flavoprotein beta subunit lysine methyltransferase	protein_coding	mRNA	NC_030812.1	76823264	76833424	-	4	1299	266
XM_018053886.1	102188599	SPATA7	spermatogenesis associated 7	protein_coding	mRNA	NC_030817.1	3042805	3085197	-	11	1995	557
XM_013964569.2	100861296	SLC34A2	solute carrier family 34 member 2	protein_coding	mRNA	NC_030813.1	45595091	45620890	+	13	4024	693
XM_018050980.1	102187209	SH2D3A	SH2 domain containing 3A	protein_coding	mRNA	NC_030814.1	92762987	92778143	-	10	2336	575
XM_018045465.1	108635215	LOC108635215	zinc finger protein 134-like	protein_coding	mRNA	NW_017212008.1	16721	18802	-	2	2081	433
XM_013969992.2	102173893	ACMSD	aminocarboxymuconate semialdehyde decarboxylase	protein_coding	mRNA	NC_030809.1	73805814	73864386	+	11	1883	402
XM_018043312.1	102178517	NAA40	N(alpha)-acetyltransferase 40%2C NatD catalytic subunit	protein_coding	mRNA	NC_030836.1	42668256	42682859	+	8	3772	272
XM_018062651.1	102175981	PRKD2	protein kinase D2	protein_coding	mRNA	NC_030825.1	54831839	54861013	-	17	2609	721
XM_018041054.1	102168791	C25H16orf54	chromosome 25 C16orf54 homolog	protein_coding	mRNA	NC_030832.1	26389708	26392579	+	2	2204	218
XM_005692351.3	102170351	ZNF829	zinc finger protein 829	protein_coding	mRNA	NC_030825.1	48064220	48077110	+	5	2605	411
XM_018064647.1	102173604	USP43	ubiquitin specific peptidase 43	protein_coding	mRNA	NC_030826.1	28629617	28678151	+	15	4122	1138
XM_018040602.1	102185139	PHKG1	phosphorylase kinase catalytic subunit gamma 1	protein_coding	mRNA	NC_030832.1	27610903	27620032	-	10	2210	387
XM_018041775.1	102180282	FGFR1	fibroblast growth factor receptor 1	protein_coding	mRNA	NC_030834.1	12073045	12124376	+	18	3674	824
XM_005695919.3	102170276	C22H3orf18	chromosome 22 C3orf18 homolog	protein_coding	mRNA	NC_030829.1	49872467	49880907	+	5	2034	162
XM_013964575.2	102187662	ARAP2	ArfGAP with RhoGAP domain%2C ankyrin repeat and PH domain 2	protein_coding	mRNA	NC_030813.1	56062975	56263041	-	34	8580	1726
XM_018053092.1	102179006	LOC102179006	coiled-coil domain-containing protein 162	protein_coding	mRNA	NC_030816.1	28086052	28154879	-	20	2809	836
XM_005685510.3	102183245	NDUFAF1	NADH:ubiquinone oxidoreductase complex assembly factor 1	protein_coding	mRNA	NC_030817.1	66227630	66247703	+	5	1264	328
XM_013968896.2	102170063	HNF4A	hepatocyte nuclear factor 4 alpha	protein_coding	mRNA	NC_030820.1	72357222	72381120	+	9	3628	501
XM_005676816.3	102170279	ZNF683	zinc finger protein 683	protein_coding	mRNA	NC_030809.1	9202749	9209656	-	6	1776	481
XM_018051658.1	102180216	LOC102180216	olfactory receptor 2T29-like	protein_coding	mRNA	NC_030814.1	68513860	68520060	-	2	954	317
XM_018060813.1	102171902	NEK7	NIMA related kinase 7	protein_coding	mRNA	NC_030823.1	75639146	75776800	+	10	4022	309
XM_018053347.1	108636742	LOC108636742	NKG2D ligand 4-like	protein_coding	mRNA	NC_030816.1	74075114	74080811	+	4	3063	223
XM_013971132.2	102174252	NOP58	NOP58 ribonucleoprotein	protein_coding	mRNA	NC_030809.1	45107319	45130750	-	16	2202	476
XM_013969375.1	102187877	LOC102187877	olfactory receptor 4A15-like	protein_coding	mRNA	NC_030822.1	81687630	81688735	-	2	810	269
XM_005679561.2	102185247	LOC102185247	olfactory receptor-like protein OLF3	protein_coding	mRNA	NC_030811.1	13453870	13454921	-	1	1052	317
XM_018052484.1	102189036	CDC14B	cell division cycle 14B	protein_coding	mRNA	NC_030815.1	83008416	83130268	-	14	5581	498
XM_005700492.3	102173170	NSDHL	NAD(P) dependent steroid dehydrogenase-like	protein_coding	mRNA	NW_017189740.1	138691	167143	-	8	2254	351
XM_018055856.1	102189492	DNM1	dynamin 1	protein_coding	mRNA	NC_030818.1	98364795	98408086	+	22	3913	867
XM_018042028.1	102182565	NRG1	neuregulin 1	protein_coding	mRNA	NC_030834.1	16986446	17222923	-	12	5873	627
XM_013962435.2	102187362	TARS2	threonyl-tRNA synthetase 2%2C mitochondrial (putative)	protein_coding	mRNA	NC_030810.1	99964740	99976575	+	18	2565	721
XM_018052303.1	102180041	SORBS3	sorbin and SH3 domain containing 3	protein_coding	mRNA	NC_030815.1	69498287	69525587	+	21	2928	708
XM_018043669.1	102168520	CDK16	cyclin dependent kinase 16	protein_coding	mRNA	NW_017189516.1	19724378	19730385	+	15	2718	422
XM_018047927.1	102189737	KIF21A	kinesin family member 21A	protein_coding	mRNA	NC_030812.1	41271193	41455362	+	37	6297	1660
XM_005701565.3	102174648	LOC102174648	cathepsin G	protein_coding	mRNA	NC_030828.1	34227394	34230019	-	5	850	251
XM_018055471.1	102191342	CAPN13	calpain 13	protein_coding	mRNA	NC_030818.1	68814472	68902387	+	23	2695	668
XM_018055935.1	102168360	NUP188	nucleoporin 188	protein_coding	mRNA	NC_030818.1	98916525	98958320	+	44	5721	1751
XM_018056714.1	108637304	LOC108637304	gametogenetin-like	protein_coding	mRNA	NC_030819.1	67024240	67070816	-	7	7244	533
XM_005677150.3	102186356	LOC102186356	low affinity immunoglobulin gamma Fc region receptor II	protein_coding	mRNA	NC_030810.1	112211890	112228899	+	8	1565	316
XM_018056623.1	106502698	FRY	FRY microtubule binding protein	protein_coding	mRNA	NC_030819.1	57641326	57969601	+	63	10619	3139
XM_005675639.3	102182915	RSPH1	radial spoke head 1 homolog	protein_coding	mRNA	NC_030808.1	142343036	142357475	-	9	1294	308
XM_005685179.3	102179201	PARP6	poly(ADP-ribose) polymerase family member 6	protein_coding	mRNA	NC_030817.1	82206199	82232557	+	23	3776	630
XM_013973815.2	102188986	LOC102188986	HLA class II histocompatibility antigen%2C DO alpha chain	protein_coding	mRNA	NC_030830.1	41361122	41367289	+	5	1077	250
XM_013972417.2	102181894	ACLY	ATP citrate lyase	protein_coding	mRNA	NC_030826.1	41695187	41737814	-	29	4355	1145
XM_018046864.1	102179350	DENND2A	DENN domain containing 2A	protein_coding	mRNA	NC_030811.1	16449646	16536257	+	19	3559	1022
XM_018042013.1	102171951	TUSC3	tumor suppressor candidate 3	protein_coding	mRNA	NC_030834.1	24006354	24247249	+	10	1719	347
XM_018055452.1	102187599	AAK1	AP2 associated kinase 1	protein_coding	mRNA	NC_030818.1	67561155	67726823	-	20	6221	1223
XM_018041576.1	102191758	COL8A2	collagen type VIII alpha 2 chain	protein_coding	mRNA	NC_030810.1	11105738	11129921	-	3	4470	704
XM_018045470.1	108635222	LOC108635222	ubiquitin carboxyl-terminal hydrolase 14-like	protein_coding	mRNA	NW_017212071.1	856	11882	-	4	387	128
XM_018044317.1	102189540	LRP8	LDL receptor related protein 8	protein_coding	mRNA	NC_030810.1	27819215	27900788	-	21	7848	1011
XM_013967771.2	106502638	LOC106502638	olfactory receptor 1N2	protein_coding	mRNA	NC_030818.1	93132663	93133622	-	1	960	317
XR_001919887.1	102188534	LOC102188534	uncharacterized LOC102188534	protein_coding	mRNA	NC_030828.1	1168478	1283333	+	27	4111	NA
XM_018055300.1	102172632	LOC102172632	E3 SUMO-protein ligase RanBP2	protein_coding	mRNA	NC_030818.1	44247530	44305841	-	30	9497	3056
XM_018050119.1	108636345	LOC108636345	hepatitis A virus cellular receptor 1-like	protein_coding	mRNA	NC_030814.1	42224856	42236073	-	4	2186	132
XM_018047266.1	108635854	CAMK2N2	calcium/calmodulin dependent protein kinase II inhibitor 2	protein_coding	mRNA	NC_030808.1	82598307	82600577	+	2	1383	79
XM_018063570.1	100861297	RPS6KB1	ribosomal protein S6 kinase B1	protein_coding	mRNA	NC_030826.1	10468484	10509541	+	16	5196	472
XM_018040192.1	102181918	ATXN2L	ataxin 2 like	protein_coding	mRNA	NC_030832.1	25882230	25892773	-	22	4000	955
XM_018053739.1	102187406	EPB41L4A	erythrocyte membrane protein band 4.1 like 4A	protein_coding	mRNA	NC_030817.1	99479663	99763792	-	24	3851	640
XM_018055860.1	102189492	DNM1	dynamin 1	protein_coding	mRNA	NC_030818.1	98364795	98408086	+	23	3953	851
XM_018066122.1	102189801	SNUPN	snurportin 1	protein_coding	mRNA	NC_030828.1	32686369	32729729	+	9	1443	362
XM_018041416.1	102189370	LOC102189370	glutathione S-transferase omega-1	protein_coding	mRNA	NC_030833.1	26946173	26960401	-	6	1877	240
XM_018045843.1	102187281	PRPF38B	pre-mRNA processing factor 38B	protein_coding	mRNA	NC_030810.1	85873778	85881623	+	6	2837	452
XM_018052358.1	102182788	ADRA1A	adrenoceptor alpha 1A	protein_coding	mRNA	NC_030815.1	73747397	73862840	-	4	4510	432
XM_018066213.1	102170366	DDX24	DEAD-box helicase 24	protein_coding	mRNA	NC_030828.1	58095202	58113344	-	9	2948	853
XM_018055921.1	102191713	ENDOG	endonuclease G	protein_coding	mRNA	NC_030818.1	98821028	98824902	+	3	1303	299
XM_005681728.2	102172612	ENAM	enamelin	protein_coding	mRNA	NC_030813.1	86524339	86542777	+	8	4293	1168
XM_018044872.1	108634711	GSC2	goosecoid homeobox 2	protein_coding	mRNA	NW_017189851.1	242597	245648	-	3	2538	200
XM_013964120.2	102179173	ALG10	ALG10%2C alpha-1%2C2-glucosyltransferase	protein_coding	mRNA	NC_030812.1	74779428	74785498	-	3	3118	414
XM_005686636.3	102169877	PEX13	peroxisomal biogenesis factor 13	protein_coding	mRNA	NC_030818.1	43357512	43391701	+	4	4144	403
XM_018065252.1	102172670	SESTD1	SEC14 and spectrin domain containing 1	protein_coding	mRNA	NC_030809.1	118560530	118699888	-	18	2837	696
XM_018055322.1	102180322	C11H2orf40	chromosome 11 C2orf40 homolog	protein_coding	mRNA	NC_030818.1	45405924	45415888	-	4	1331	261
XM_013969912.2	106501735	LOC106501735	olfactory receptor 8H1-like	protein_coding	mRNA	NC_030822.1	3794596	3795525	-	1	930	309
XM_018050869.1	102172989	CHAF1A	chromatin assembly factor 1 subunit A	protein_coding	mRNA	NC_030814.1	90842611	90867515	+	16	3598	1070
XM_013964130.2	102186159	ABCC5	ATP binding cassette subfamily C member 5	protein_coding	mRNA	NC_030808.1	82813214	82893600	+	30	5802	1437
XM_013973881.2	102176475	ARMC12	armadillo repeat containing 12	protein_coding	mRNA	NC_030830.1	38972597	38988110	-	9	3137	338
XM_018063961.1	102180628	CEP112	centrosomal protein 112	protein_coding	mRNA	NC_030826.1	61429133	61732602	-	25	3159	784
XM_005685782.3	102174573	USP8	ubiquitin specific peptidase 8	protein_coding	mRNA	NC_030817.1	43300369	43350901	+	19	4184	1085
XM_018038231.1	102170921	WNT5A	Wnt family member 5A	protein_coding	mRNA	NC_030829.1	45489033	45508672	+	5	4941	380
XM_018063506.1	102178763	LOC102178763	vomeronasal type-1 receptor 1	protein_coding	mRNA	NC_030825.1	66405373	66408154	+	1	2782	314
XM_018063820.1	102173782	TSEN54	tRNA splicing endonuclease subunit 54	protein_coding	mRNA	NC_030826.1	55244089	55251479	-	11	2750	538
XM_018053167.1	102181957	SYNCRIP	synaptotagmin binding cytoplasmic RNA interacting protein	protein_coding	mRNA	NC_030816.1	51070096	51094876	+	11	4206	623
XM_005675152.3	102173784	EIF4A2	eukaryotic translation initiation factor 4A2	protein_coding	mRNA	NC_030808.1	80141693	80148064	-	11	1942	407
XM_018049339.1	102181576	CCDC149	coiled-coil domain containing 149	protein_coding	mRNA	NC_030813.1	44828764	44943207	-	13	4670	535
XM_013963482.2	102181187	LOC102181187	olfactory receptor 9A4-like	protein_coding	mRNA	NC_030811.1	14251007	14251952	+	2	945	314
XR_001295552.2	102190013	USP40	ubiquitin specific peptidase 40	protein_coding	mRNA	NC_030810.1	7545240	7621837	+	29	3367	NA
XM_018056329.1	102189596	GSX1	GS homeobox 1	protein_coding	mRNA	NC_030819.1	54510934	54512226	+	2	845	266
XM_005683972.2	102169384	FGF17	fibroblast growth factor 17	protein_coding	mRNA	NC_030815.1	69029295	69034482	+	5	821	216
XM_005682038.2	102173831	CANX	calnexin	protein_coding	mRNA	NC_030814.1	107167466	107196692	+	15	2221	593
XM_018042501.1	102172869	SLC29A3	solute carrier family 29 member 3	protein_coding	mRNA	NC_030835.1	18118133	18165003	-	6	4307	474
XR_001919682.1	102188167	KIAA0100	KIAA0100 ortholog	protein_coding	mRNA	NC_030826.1	19890470	19917783	-	39	6656	NA
XM_013975137.2	102175088	ZFYVE27	zinc finger FYVE-type containing 27	protein_coding	mRNA	NC_030833.1	32708986	32730123	-	13	1675	410
XM_018054481.1	102172067	MEIS2	Meis homeobox 2	protein_coding	mRNA	NC_030817.1	70268687	70489704	+	12	2696	476
XM_005686600.3	102183522	CHAC2	ChaC cation transport regulator homolog 2	protein_coding	mRNA	NC_030818.1	36088004	36097696	+	2	1965	176
XM_018046546.1	108635635	LOC108635635	basic proline-rich protein-like	protein_coding	mRNA	NC_030810.1	112037114	112039544	-	3	2235	744
XM_018045165.1	102184228	ARMCX4	armadillo repeat containing%2C X-linked 4	protein_coding	mRNA	NW_017190163.1	23515	33804	-	6	7853	2324
XM_005680400.3	102180193	LOC102180193	olfactory receptor 9-like	protein_coding	mRNA	NC_030812.1	56974679	56975617	+	1	939	312
XM_018041401.1	102172865	ATE1	arginyltransferase 1	protein_coding	mRNA	NC_030833.1	10155259	10319410	+	12	5570	518
XM_018060936.1	102172377	EIF4ENIF1	eukaryotic translation initiation factor 4E nuclear import factor 1	protein_coding	mRNA	NC_030824.1	1099816	1139275	+	18	3503	960
XM_005693438.3	102171007	RPAIN	RPA interacting protein	protein_coding	mRNA	NC_030826.1	25933625	25940677	-	6	1585	239
XM_018040907.1	102182367	SLX4	SLX4 structure-specific endonuclease subunit	protein_coding	mRNA	NC_030832.1	2860219	2879414	-	17	6414	1767
XM_018062425.1	102187522	PRX	periaxin	protein_coding	mRNA	NC_030825.1	50637208	50652324	-	7	4697	1401
XM_018063975.1	108638201	CACNG4	calcium voltage-gated channel auxiliary subunit gamma 4	protein_coding	mRNA	NC_030826.1	62218611	62265118	+	2	2865	246
XM_018047893.1	102191403	SLC38A1	solute carrier family 38 member 1	protein_coding	mRNA	NC_030812.1	33455563	33528236	+	18	3601	486
XM_018054920.1	102178364	AFF3	AF4/FMR2 family member 3	protein_coding	mRNA	NC_030818.1	4572767	5148766	-	25	10926	1253
XM_018058968.1	102180356	SPEG	SPEG complex locus	protein_coding	mRNA	NC_030809.1	28396090	28443359	-	39	9561	3039
XM_005682491.2	102175946	LOC102175946	olfactory receptor 2Z1	protein_coding	mRNA	NC_030814.1	93161432	93162373	-	1	942	313
XM_018054541.1	102173939	ZNF219	zinc finger protein 219	protein_coding	mRNA	NC_030817.1	76920731	76929294	-	5	3111	716
XM_018050931.1	102189665	KHSRP	KH-type splicing regulatory protein	protein_coding	mRNA	NC_030814.1	92446376	92457932	-	19	4175	750
XM_018055858.1	102189492	DNM1	dynamin 1	protein_coding	mRNA	NC_030818.1	98364789	98408086	+	22	3262	864
XM_013963701.2	102188287	PPFIA2	PTPRF interacting protein alpha 2	protein_coding	mRNA	NC_030812.1	10607922	11131535	-	33	5441	1254
XM_018039384.1	102173799	ANKRD12	ankyrin repeat domain 12	protein_coding	mRNA	NC_030831.1	41873411	41899018	+	6	7907	1678
XM_005691205.3	102175883	LSM6	LSM6 homolog%2C U6 small nuclear RNA and mRNA degradation associated	protein_coding	mRNA	NC_030824.1	58811755	58826423	+	4	765	80
XM_018057228.1	102179863	RRBP1	ribosome binding protein 1	protein_coding	mRNA	NC_030820.1	37433646	37481143	-	25	4994	1400
XM_018054305.1	102173472	TPM1	tropomyosin 1 (alpha)	protein_coding	mRNA	NC_030817.1	56099379	56123162	+	10	1247	284
XM_018046660.1	102183663	DPP6	dipeptidyl peptidase like 6	protein_coding	mRNA	NC_030811.1	2979751	3507598	-	26	4437	803
XM_005685585.2	102185841	LOC102185841	olfactory receptor 4F4-like	protein_coding	mRNA	NC_030817.1	75342594	75345812	-	2	984	327
XM_018051357.1	102175943	MYO9B	myosin IXB	protein_coding	mRNA	NC_030814.1	102795857	102903172	+	41	7564	2149
XM_018055714.1	102190798	DAB2IP	DAB2 interacting protein	protein_coding	mRNA	NC_030818.1	92071778	92281879	+	17	5721	1141
XM_018062394.1	102184935	TIMM50	translocase of inner mitochondrial membrane 50	protein_coding	mRNA	NC_030825.1	50037784	50045096	+	11	1213	355
XM_018051026.1	102187673	ICAM5	intercellular adhesion molecule 5	protein_coding	mRNA	NC_030814.1	94710794	94717968	+	11	3336	922
XM_005693592.3	102185685	TRIM16	tripartite motif containing 16	protein_coding	mRNA	NC_030826.1	32710750	32726722	-	6	2918	559
XM_013967713.2	102168914	TMEM150A	transmembrane protein 150A	protein_coding	mRNA	NC_030818.1	48927390	48931720	+	7	2274	280
XM_018067137.1	102179242	CLASP2	cytoplasmic linker associated protein 2	protein_coding	mRNA	NC_030829.1	7636479	7816513	-	41	6374	1547
XM_018042720.1	102182766	PDDC1	Parkinson disease 7 domain containing 1	protein_coding	mRNA	NC_030836.1	45734596	45738810	+	8	787	220
XM_018056041.1	102179018	AK8	adenylate kinase 8	protein_coding	mRNA	NC_030818.1	102222254	102356501	-	13	1607	498
XM_005678022.3	102169929	RNPC3	RNA binding region (RNP1%2C RRM) containing 3	protein_coding	mRNA	NC_030810.1	80656950	80688529	+	15	5587	517
XM_018044114.1	102191777	DIAPH2	diaphanous related formin 2	protein_coding	mRNA	NW_017189517.1	45145410	45988131	-	22	3143	919
XR_001919889.1	102188534	LOC102188534	uncharacterized LOC102188534	protein_coding	mRNA	NC_030828.1	1170116	1283333	+	24	3991	NA
XM_018065329.1	102172195	KCNH6	potassium voltage-gated channel subfamily H member 6	protein_coding	mRNA	NC_030826.1	47456723	47480916	+	13	3472	957
XM_013973544.2	102179423	ADAMTS9	ADAM metallopeptidase with thrombospondin type 1 motif 9	protein_coding	mRNA	NC_030829.1	36749217	36911613	+	39	7500	1882
XM_005685489.2	102177525	RAD51	RAD51 recombinase	protein_coding	mRNA	NC_030817.1	66778344	66814474	-	10	2744	339
XM_018050565.1	102179846	COL23A1	collagen type XXIII alpha 1 chain	protein_coding	mRNA	NC_030814.1	70918108	71305099	+	28	3068	541
XM_018045513.1	102171121	NEGR1	neuronal growth regulator 1	protein_coding	mRNA	NC_030810.1	47048913	48062402	-	7	5227	354
XM_018067127.1	102168397	THOC7	THO complex 7	protein_coding	mRNA	NC_030829.1	37591662	37610154	+	7	887	175
XM_018040543.1	102169538	RGS11	regulator of G-protein signaling 11	protein_coding	mRNA	NC_030832.1	232301	239938	-	17	1950	465
XM_018054319.1	102170701	USP3	ubiquitin specific peptidase 3	protein_coding	mRNA	NC_030817.1	56624085	56696790	+	15	5152	435
XM_018065514.1	102175247	PAIP1	poly(A) binding protein interacting protein 1	protein_coding	mRNA	NC_030827.1	31241740	31271587	+	11	2533	367
XM_018043047.1	102184227	CABP2	calcium binding protein 2	protein_coding	mRNA	NC_030836.1	46446898	46451626	-	7	937	231
XM_013967499.1	102177346	DGUOK	deoxyguanosine kinase	protein_coding	mRNA	NC_030818.1	10559382	10593045	-	4	1311	225
XM_018066740.1	102182642	NT5DC2	5'-nucleotidase domain containing 2	protein_coding	mRNA	NC_030829.1	48196086	48247959	+	14	1781	558
XM_018062724.1	102184187	SPHK2	sphingosine kinase 2	protein_coding	mRNA	NC_030825.1	56292056	56299987	+	6	2520	448
XM_018058576.1	102168748	KCNQ3	potassium voltage-gated channel subfamily Q member 3	protein_coding	mRNA	NC_030821.1	72944194	73242153	-	15	10875	866
XM_018059001.1	102186979	C15H11orf97	chromosome 15 C11orf97 homolog	protein_coding	mRNA	NC_030822.1	66332118	66368510	+	4	799	125
XM_018056254.1	102181789	GRIN1	glutamate ionotropic receptor NMDA type subunit 1	protein_coding	mRNA	NC_030818.1	106077938	106106337	-	20	3915	906
XM_018047704.1	102181001	TNS2	tensin 2	protein_coding	mRNA	NC_030812.1	26634195	26650145	-	29	4703	1291
XM_018054895.1	102181043	INPP4A	inositol polyphosphate-4-phosphatase type I A	protein_coding	mRNA	NC_030818.1	3660228	3709801	+	24	2820	939
XM_018059863.1	102182707	ENDOD1	endonuclease domain containing 1	protein_coding	mRNA	NC_030822.1	66999181	67033640	+	3	4872	408
XM_018051886.1	102175126	EQTN	equatorin	protein_coding	mRNA	NC_030815.1	16872622	16954708	+	8	1287	295
XM_018039866.1	102180820	LOC102180820	ATP-binding cassette sub-family A member 3-like	protein_coding	mRNA	NC_030832.1	19322711	19583098	+	32	5010	1669
XM_018061537.1	102187886	NOCT	nocturnin	protein_coding	mRNA	NC_030824.1	52416210	52435573	+	4	2653	361
XM_005682290.3	102182862	WDR83OS	WD repeat domain 83 opposite strand	protein_coding	mRNA	NC_030814.1	98194756	98207527	+	4	739	106
XR_001295466.2	102171207	PHTF1	putative homeodomain transcription factor 1	protein_coding	mRNA	NC_030810.1	90860394	90932291	-	24	4673	NA
XM_018040099.1	102177024	MYL10	myosin light chain 10	protein_coding	mRNA	NC_030832.1	36090367	36101773	+	7	691	167
XM_018054428.1	102188539	ITGB6	integrin subunit beta 6	protein_coding	mRNA	NC_030809.1	99910920	99992429	-	13	4145	650
XM_018044742.1	102185423	JUN	Jun proto-oncogene%2C AP-1 transcription factor subunit	protein_coding	mRNA	NC_030810.1	33528872	33531564	-	1	2693	335
XM_018065335.1	102173968	STRADA	STE20-related kinase adaptor alpha	protein_coding	mRNA	NC_030826.1	47592317	47614698	-	13	1402	431
XM_018054119.1	102186125	LGALS3	galectin 3	protein_coding	mRNA	NC_030817.1	35592162	35610850	-	6	1035	258
XM_013973579.2	102178021	ITIH4	inter-alpha-trypsin inhibitor heavy chain family member 4	protein_coding	mRNA	NC_030829.1	47969325	47984330	+	22	2878	895
XM_018064018.1	108633333	LOC108633333	intercellular adhesion molecule 2-like	protein_coding	mRNA	NC_030826.1	47859231	47863529	-	4	1289	272
XM_013968779.2	102181315	TPX2	TPX2%2C microtubule nucleation factor	protein_coding	mRNA	NC_030820.1	60601294	60651250	+	17	2767	746
XM_018053599.1	102170521	CLN6	ceroid-lipofuscinosis%2C neuronal 6%2C late infantile%2C variant	protein_coding	mRNA	NC_030817.1	86227601	86239077	+	7	2287	286
XM_018064912.1	102181543	CHN1	chimerin 1	protein_coding	mRNA	NC_030809.1	114258769	114467005	-	13	2304	459
XM_018038453.1	102172577	ERC2	ELKS/RAB6-interacting/CAST family member 2	protein_coding	mRNA	NC_030829.1	44472682	45364760	+	17	3351	975
XM_018049934.1	102169946	NEUROG2	neurogenin 2	protein_coding	mRNA	NC_030813.1	13425508	13427049	+	2	1171	270
XM_018046618.1	102190100	RARRES2	retinoic acid receptor responder 2	protein_coding	mRNA	NC_030811.1	7917258	7921037	+	6	789	201
XM_005681343.3	102191595	TET2	tet methylcytosine dioxygenase 2	protein_coding	mRNA	NC_030813.1	20216813	20352863	-	11	9824	2009
XM_005687112.2	102177808	LOC102177808	olfactory receptor 1361-like	protein_coding	mRNA	NC_030818.1	93254134	93255858	+	2	993	330
XM_005693947.3	102188082	ACBD4	acyl-CoA binding domain containing 4	protein_coding	mRNA	NC_030826.1	44439085	44444248	+	11	2808	363
XM_005692416.3	102188968	SERTAD1	SERTA domain containing 1	protein_coding	mRNA	NC_030825.1	50660897	50663787	-	2	1206	239
XM_018042481.1	102186373	TET1	tet methylcytosine dioxygenase 1	protein_coding	mRNA	NC_030835.1	20598404	20735845	-	13	12301	2168
XM_018039318.1	106503481	LOC106503481	rano class II histocompatibility antigen%2C A beta chain-like	protein_coding	mRNA	NC_030830.1	41559464	41567203	+	6	1147	257
XM_018062716.1	102186809	LYPD6	LY6/PLAUR domain containing 6	protein_coding	mRNA	NC_030809.1	89514618	89650434	+	6	2348	171
XM_018042885.1	102168804	SF1	splicing factor 1	protein_coding	mRNA	NC_030836.1	43426606	43440528	-	13	2936	548
NM_001285747.1	100861413	CYP19A1	cytochrome P450%2C family 19%2C subfamily A%2C polypeptide 1	protein_coding	mRNA	NC_030817.1	44007959	44041949	-	9	3271	503
XM_005701707.3	102190123	PSORS1C2	psoriasis susceptibility 1 candidate 2	protein_coding	mRNA	NC_030830.1	22062750	22064252	-	2	861	135
XM_013972562.2	102189899	RDM1	RAD52 motif containing 1	protein_coding	mRNA	NC_030826.1	44840424	44850262	-	6	1076	241
XM_005674964.3	102169628	POPDC2	popeye domain containing 2	protein_coding	mRNA	NC_030808.1	64106246	64124739	-	4	1925	364
XM_018054881.1	102176695	LOC102176695	tyrosine-protein kinase ZAP-70	protein_coding	mRNA	NC_030818.1	2972279	3004306	+	13	4221	617
XM_018064928.1	102169415	TTLL6	tubulin tyrosine ligase like 6	protein_coding	mRNA	NC_030826.1	37364140	37400060	+	14	3956	763
XM_018039626.1	102176089	DLGAP1	DLG associated protein 1	protein_coding	mRNA	NC_030831.1	37948427	38242722	-	11	5343	726
XM_018062992.1	102168713	LOC102168713	zinc finger protein 665	protein_coding	mRNA	NC_030825.1	60858577	60872484	-	3	3383	751
XM_005681603.3	102191686	OCIAD2	OCIA domain containing 2	protein_coding	mRNA	NC_030813.1	68061528	68074111	-	7	1753	154
XM_018058257.1	102182423	CPQ	carboxypeptidase Q	protein_coding	mRNA	NC_030821.1	14668788	15236122	+	8	1983	483
XM_018047596.1	102183294	PPP1R12A	protein phosphatase 1 regulatory subunit 12A	protein_coding	mRNA	NC_030812.1	9106421	9276242	-	25	5583	1017
XM_005700743.3	102188755	FOXP3	forkhead box P3	protein_coding	mRNA	NW_017190157.1	20166	35390	+	11	3667	396
XM_018062360.1	102180339	LOC102180339	galectin-7	protein_coding	mRNA	NC_030825.1	49415115	49417364	+	4	593	139
XM_018056408.1	102176138	DOCK9	dedicator of cytokinesis 9	protein_coding	mRNA	NC_030819.1	10372859	10588350	+	53	6814	2105
XM_018059636.1	102182518	CLMP	CXADR like membrane protein	protein_coding	mRNA	NC_030822.1	48540409	48645796	+	7	2172	373
XM_018056991.1	102172552	CELF2	CUGBP%2C Elav-like family member 2	protein_coding	mRNA	NC_030820.1	15316790	15489576	+	13	9386	490
XM_018066838.1	102183463	IL17RC	interleukin 17 receptor C	protein_coding	mRNA	NC_030829.1	16653881	16665409	-	18	2434	707
XM_018058641.1	102190974	SLC45A4	solute carrier family 45 member 4	protein_coding	mRNA	NC_030821.1	79405969	79476712	-	9	6180	739
XM_018045199.1	102183219	BGN	biglycan	protein_coding	mRNA	NW_017190169.1	56783	70690	-	8	2182	369
XM_005682738.3	102180215	LOC102180215	small integral membrane protein 8-like	protein_coding	mRNA	NC_030814.1	72792190	72792908	+	1	719	97
XM_013969421.2	102180140	CCDC82	coiled-coil domain containing 82	protein_coding	mRNA	NC_030822.1	68479369	68511372	-	9	3286	518
XM_005677249.2	102190833	LOC102190833	olfactory receptor 10J1	protein_coding	mRNA	NC_030810.1	109634437	109635366	+	1	930	309
XM_005695097.3	102183458	HYKK	hydroxylysine kinase	protein_coding	mRNA	NC_030828.1	30490452	30516927	+	7	2999	386
XM_018048470.1	102177417	LRP6	LDL receptor related protein 6	protein_coding	mRNA	NC_030812.1	96158191	96328472	+	23	5319	1613
XM_013964015.2	102171036	ANO4	anoctamin 4	protein_coding	mRNA	NC_030812.1	63334671	63683734	+	28	4320	955
XM_018057508.1	102181513	RTEL1	regulator of telomere elongation helicase 1	protein_coding	mRNA	NC_030820.1	53378620	53399104	-	35	4373	1189
XR_001297168.2	102177847	GMEB1	glucocorticoid modulatory element binding protein 1	protein_coding	mRNA	NC_030809.1	11169604	11203769	+	10	9166	NA
XM_005676312.2	102173977	BOLL	boule homolog%2C RNA binding protein	protein_coding	mRNA	NC_030809.1	49662973	49727088	+	11	1750	283
XM_018049888.1	102168247	MFSD7	major facilitator superfamily domain containing 7	protein_coding	mRNA	NC_030813.1	117500584	117508693	+	9	1612	414
XM_018056985.1	102172552	CELF2	CUGBP%2C Elav-like family member 2	protein_coding	mRNA	NC_030820.1	15162296	15489576	+	13	9201	514
XM_018058655.1	102184142	TSNARE1	t-SNARE domain containing 1	protein_coding	mRNA	NC_030821.1	80262988	80376738	+	14	1726	496
XM_005692684.3	102184750	CA11	carbonic anhydrase 11	protein_coding	mRNA	NC_030825.1	56306976	56313353	-	9	1842	328
XM_013963006.2	102183656	ZMYM1	zinc finger MYM-type containing 1	protein_coding	mRNA	NC_030810.1	10212125	10224541	+	8	3402	1022
XM_018059777.1	102177818	NCAM1	neural cell adhesion molecule 1	protein_coding	mRNA	NC_030822.1	58555005	58908148	-	21	4876	770
XM_018056898.1	102188782	BPIFB6	BPI fold containing family B member 6	protein_coding	mRNA	NC_030820.1	61657835	61672584	+	15	1543	454
XM_013971738.2	102182436	LOC102182436	zinc finger protein 135	protein_coding	mRNA	NC_030825.1	66923238	66932002	+	4	3561	895
XM_018041667.1	102174538	CNNM1	cyclin and CBS domain divalent metal cation transport mediator 1	protein_coding	mRNA	NC_030833.1	31232037	31302743	-	12	6628	960
XM_018050747.1	102186298	2018-09-08	septin 8	protein_coding	mRNA	NC_030814.1	88981804	89009199	-	10	2702	423
XM_018060540.1	102190249	PUSL1	pseudouridylate synthase-like 1	protein_coding	mRNA	NC_030823.1	49713590	49716876	-	7	1513	252
XM_005678393.3	102180278	MAGOH	mago homolog%2C exon junction complex core component	protein_coding	mRNA	NC_030810.1	27807139	27815560	-	5	716	146
XM_018059168.1	108637650	LOC108637650	keratin-associated protein 16-1-like	protein_coding	mRNA	NC_030822.1	6607440	6609347	-	2	1734	356
XM_018050656.1	102181028	CLTB	clathrin light chain B	protein_coding	mRNA	NC_030814.1	72736096	72750286	+	5	955	144
XM_005700597.3	102184511	LPAR4	lysophosphatidic acid receptor 4	protein_coding	mRNA	NW_017189516.1	2087559	2099113	+	4	2152	370
XM_018048774.1	102183492	SUN2	Sad1 and UNC84 domain containing 2	protein_coding	mRNA	NC_030812.1	109281530	109297867	-	18	3860	744
XM_005695228.3	102180894	LOC102180894	uncharacterized LOC102180894	protein_coding	mRNA	NC_030828.1	44682772	44711090	-	9	1338	256
XM_018061850.1	102188886	SNAI3	snail family transcriptional repressor 3	protein_coding	mRNA	NC_030825.1	15313337	15321306	-	3	3451	291
XM_005677520.2	102170651	PRR9	proline rich 9	protein_coding	mRNA	NC_030810.1	102936485	102938356	+	2	1202	116
XM_018050882.1	102171324	SEMA6B	semaphorin 6B	protein_coding	mRNA	NC_030814.1	90963685	90976708	-	17	3954	920
XM_018056140.1	102169679	RPL7A	ribosomal protein L7a	protein_coding	mRNA	NC_030818.1	103662472	103665820	+	8	938	266
XM_018041677.1	106501886	KNDC1	kinase non-catalytic C-lobe domain containing 1	protein_coding	mRNA	NC_030833.1	438510	493118	-	30	6649	1718
XM_005677255.3	102168875	LOC102168875	mucosal pentraxin	protein_coding	mRNA	NC_030810.1	109451118	109454469	+	2	828	217
XM_005689157.3	102188239	EMC2	ER membrane protein complex subunit 2	protein_coding	mRNA	NC_030821.1	26155094	26216570	+	12	1151	297
XM_018059997.1	102181801	ADORA1	adenosine A1 receptor	protein_coding	mRNA	NC_030823.1	293704	333952	+	2	2275	295
XM_018039880.1	106501769	ZNF655	zinc finger protein 655	protein_coding	mRNA	NC_030832.1	37739362	37744665	-	5	1605	181
XM_018057532.1	102170159	SRMS	src-related kinase lacking C-terminal regulatory tyrosine and N-terminal myristylation sites	protein_coding	mRNA	NC_030820.1	53443100	53451287	+	8	3915	494
XM_018045238.1	108634913	LOC108634913	N-formylmaleamate deformylase-like	protein_coding	mRNA	NW_017192637.1	6634	7484	-	2	810	269
XM_018052953.1	102181600	HDDC2	HD domain containing 2	protein_coding	mRNA	NC_030816.1	13208881	13226659	+	6	956	205
XM_018040270.1	102172783	CLEC16A	C-type lectin domain family 16 member A	protein_coding	mRNA	NC_030832.1	9506873	9743599	+	24	5757	1034
XM_018059501.1	102183618	STK33	serine/threonine kinase 33	protein_coding	mRNA	NC_030822.1	38230943	38331704	-	12	2330	517
XM_018051742.1	102183866	ZNRF4	zinc and ring finger 4	protein_coding	mRNA	NC_030814.1	91711304	91713098	-	1	1795	470
XM_005674954.3	102190993	TMEM39A	transmembrane protein 39A	protein_coding	mRNA	NC_030808.1	63917653	63947022	-	9	2116	488
XM_018045656.1	108635561	LOC108635561	interferon omega-1-like	protein_coding	mRNA	NW_017219261.1	18415	19070	+	1	656	181
XM_018055505.1	102179015	EIF2B4	eukaryotic translation initiation factor 2B subunit delta	protein_coding	mRNA	NC_030818.1	72014657	72019169	+	13	1823	509
XM_018043470.1	102184322	NDUFV1	NADH:ubiquinone oxidoreductase core subunit V1	protein_coding	mRNA	NC_030836.1	46509096	46514891	+	10	1611	464
XM_018048880.1	102169842	SAMM50	SAMM50 sorting and assembly machinery component	protein_coding	mRNA	NC_030812.1	113613555	113644670	+	15	1764	469
XM_018066641.1	102183372	LOC102183372	laminin subunit beta-2	protein_coding	mRNA	NC_030829.1	50958107	50970278	+	33	5620	1800
XM_018047516.1	102171571	FSCN3	fascin actin-bundling protein 3	protein_coding	mRNA	NC_030811.1	28287151	28292656	-	6	1497	498
XM_018066859.1	102178670	MAGI1	membrane associated guanylate kinase%2C WW and PDZ domain containing 1	protein_coding	mRNA	NC_030829.1	35374299	36024006	+	24	7900	1483
XM_018059515.1	102169685	SCUBE2	signal peptide%2C CUB domain and EGF like domain containing 2	protein_coding	mRNA	NC_030822.1	38817821	38887973	-	23	3319	1022
XM_018058076.1	102169814	RNF19B	ring finger protein 19B	protein_coding	mRNA	NC_030809.1	14986409	15009043	-	9	2719	735
XM_018065433.1	102178569	RAC3	ras-related C3 botulinum toxin substrate 3 (rho family%2C small GTP binding protein Rac3)	protein_coding	mRNA	NC_030826.1	50249520	50253679	-	6	2726	215
XM_018043520.1	102189013	MRGPRF	MAS related GPR family member F	protein_coding	mRNA	NC_030836.1	47395275	47404596	-	3	2142	343
XM_018042971.1	102188292	PGGHG	protein-glucosylgalactosylhydroxylysine glucosidase	protein_coding	mRNA	NC_030836.1	46035922	46042088	+	14	3364	691
XM_018039783.1	102175731	ZBTB14	zinc finger and BTB domain containing 14	protein_coding	mRNA	NC_030831.1	39162922	39170577	-	3	3988	449
XM_018059029.1	102176630	FAM111B	family with sequence similarity 111 member B	protein_coding	mRNA	NC_030822.1	1188260	1207729	-	3	4003	737
XM_018062308.1	102171016	R3HDM1	R3H domain containing 1	protein_coding	mRNA	NC_030809.1	74488972	74600543	+	26	4737	1095
XM_018050303.1	100860937	CXXC5	CXXC finger protein 5	protein_coding	mRNA	NC_030814.1	59617413	59651108	-	3	2205	315
XM_018039638.1	102190835	LAMA3	laminin subunit alpha 3	protein_coding	mRNA	NC_030831.1	33026004	33281542	-	76	10513	3340
XM_005680196.3	102173163	MDM2	MDM2 proto-oncogene	protein_coding	mRNA	NC_030812.1	44356194	44382108	-	11	4465	491
XM_005676798.3	102188719	NR0B2	nuclear receptor subfamily 0 group B member 2	protein_coding	mRNA	NC_030809.1	9670134	9672256	-	2	1165	260
XM_018060367.1	102184672	KLF7	Kruppel like factor 7	protein_coding	mRNA	NC_030809.1	40458477	40562051	+	4	7444	303
XM_005681461.3	102178342	PACRGL	PARK2 coregulated like	protein_coding	mRNA	NC_030813.1	40692159	40711325	+	10	1828	271
XM_018040025.1	102186080	RNPEPL1	arginyl aminopeptidase like 1	protein_coding	mRNA	NC_030810.1	1116268	1124813	-	11	2799	718
XM_005688998.3	102187243	IMPAD1	inositol monophosphatase domain containing 1	protein_coding	mRNA	NC_030821.1	58184315	58204736	+	5	6951	359
XM_018063404.1	102181330	GAPDHS	glyceraldehyde-3-phosphate dehydrogenase%2C spermatogenic	protein_coding	mRNA	NC_030825.1	47019624	47030100	+	11	3054	403
XM_018052524.1	102190227	NXNL2	nucleoredoxin-like 2	protein_coding	mRNA	NC_030815.1	89347442	89354496	-	3	1120	156
XM_005674997.3	102180258	POLQ	DNA polymerase theta	protein_coding	mRNA	NC_030808.1	65625757	65728197	-	30	8790	2594
XM_018045130.1	102176320	EMD	emerin	protein_coding	mRNA	NW_017190151.1	2443	4816	-	6	1370	261
XM_005699945.3	102182284	POLD4	DNA polymerase delta 4%2C accessory subunit	protein_coding	mRNA	NC_030836.1	45638009	45639779	-	4	980	107
XM_005701261.2	102178161	PRSS58	protease%2C serine 58	protein_coding	mRNA	NC_030811.1	14972999	14979167	+	5	1142	244
XM_018040960.1	102172509	CIITA	class II major histocompatibility complex transactivator	protein_coding	mRNA	NC_030832.1	9443237	9487197	+	20	4270	1129
XM_018038534.1	102180173	LOC102180173	butyrophilin subfamily 1 member A1	protein_coding	mRNA	NC_030830.1	18317903	18332106	+	6	5557	334
XM_018056780.1	102177726	DNAJC15	DnaJ heat shock protein family (Hsp40) member C15	protein_coding	mRNA	NC_030819.1	73312468	73397290	-	6	2376	149
XM_018057082.1	102176139	DNAJC1	DnaJ heat shock protein family (Hsp40) member C1	protein_coding	mRNA	NC_030820.1	22369806	22557777	-	12	2751	541
XM_018060377.1	102177551	PIK3CD	phosphatidylinositol-4%2C5-bisphosphate 3-kinase catalytic subunit delta	protein_coding	mRNA	NC_030823.1	42278015	42337774	-	23	3216	1044
XM_018048218.1	102168239	BTBD11	BTB domain containing 11	protein_coding	mRNA	NC_030812.1	69267173	69589324	+	15	5448	988
XM_018043674.1	106503826	LOC106503826	uncharacterized LOC106503826	protein_coding	mRNA	NW_017189516.1	22400910	22769106	+	5	1943	595
XM_005694541.3	102168388	CPEB4	cytoplasmic polyadenylation element binding protein 4	protein_coding	mRNA	NC_030827.1	5658603	5730247	+	9	7380	721
XM_005689250.3	102191255	C14H8orf88	chromosome 14 C8orf88 homolog	protein_coding	mRNA	NC_030821.1	8732937	8764096	-	6	1255	118
XM_018059480.1	102175225	LOC102175225	interferon-induced very large GTPase 1-like	protein_coding	mRNA	NC_030822.1	35981754	36003057	-	2	7608	2271
XM_005683592.3	102169100	TEK	TEK receptor tyrosine kinase	protein_coding	mRNA	NC_030815.1	17003553	17103247	-	23	4836	1124
XM_018058980.1	108637635	RBMXL2	RNA binding motif protein%2C X-linked like 2	protein_coding	mRNA	NC_030822.1	36762822	36764388	+	1	1567	395
XM_018048784.1	102184232	PDGFB	platelet derived growth factor subunit B	protein_coding	mRNA	NC_030812.1	109589604	109609693	-	7	2232	242
XM_018066095.1	102185690	UBE2Q2	ubiquitin conjugating enzyme E2 Q2	protein_coding	mRNA	NC_030828.1	30718682	30780309	+	13	3035	377
XM_018040538.1	102169239	FAM234A	family with sequence similarity 234 member A	protein_coding	mRNA	NC_030832.1	222646	231408	+	12	2802	552
XM_018051240.1	102168714	NACC1	nucleus accumbens associated 1	protein_coding	mRNA	NC_030814.1	97818075	97836654	-	6	4391	535
XM_018050156.1	102174025	TCOF1	treacle ribosome biogenesis factor 1	protein_coding	mRNA	NC_030814.1	48677826	48716462	-	27	4862	1451
XM_005676425.3	102184387	CPO	carboxypeptidase O	protein_coding	mRNA	NC_030809.1	40655729	40688193	-	9	1311	375
XM_005695099.3	102183458	HYKK	hydroxylysine kinase	protein_coding	mRNA	NC_030828.1	30490452	30516927	+	7	2956	376
XM_018058362.1	102184827	TRPS1	transcriptional repressor GATA binding 1	protein_coding	mRNA	NC_030821.1	33149519	33430278	-	7	9974	1293
XM_018061959.1	102176068	SIAH1	siah E3 ubiquitin protein ligase 1	protein_coding	mRNA	NC_030825.1	20498169	20524422	+	2	2227	282
XM_013968579.2	102174783	OSBPL6	oxysterol binding protein like 6	protein_coding	mRNA	NC_030809.1	117723705	117841400	+	28	4220	967
XM_018045442.1	102173059	SRSF11	serine and arginine rich splicing factor 11	protein_coding	mRNA	NC_030810.1	45945992	45981885	+	12	3488	490
XM_018039017.1	102181344	RAB23	RAB23%2C member RAS oncogene family	protein_coding	mRNA	NC_030830.1	45668633	45694718	-	7	3943	237
XM_018038310.1	102178673	NICN1	nicolin 1	protein_coding	mRNA	NC_030829.1	50764107	50768619	+	6	1996	213
XM_005689227.3	102184356	TP53INP1	tumor protein p53 inducible nuclear protein 1	protein_coding	mRNA	NC_030821.1	12791766	12807719	-	5	5775	240
XM_018058223.1	102188063	PDP1	pyruvate dehyrogenase phosphatase catalytic subunit 1	protein_coding	mRNA	NC_030821.1	11854329	11862684	+	5	4495	538
XM_005688322.3	102170798	CSTF1	cleavage stimulation factor subunit 1	protein_coding	mRNA	NC_030820.1	58833053	58845555	-	6	3438	472
XM_005674716.3	102184473	USP16	ubiquitin specific peptidase 16	protein_coding	mRNA	NC_030808.1	5497795	5524276	-	18	2966	825
XM_018060108.1	102177264	C16H1orf116	chromosome 16 C1orf116 homolog	protein_coding	mRNA	NC_030823.1	4189638	4201686	-	3	3379	352
XM_018065183.1	102174515	PRKRA	protein activator of interferon induced protein kinase EIF2AK2	protein_coding	mRNA	NC_030809.1	117864904	117876281	-	6	1586	200
XM_018059107.1	102185852	MADD	MAP kinase activating death domain	protein_coding	mRNA	NC_030822.1	5808113	5848653	-	36	6429	1646
XM_013973691.1	102189633	IQCF6	IQ motif containing F6	protein_coding	mRNA	NC_030829.1	49166021	49166446	+	1	426	107
XM_018041776.1	102180282	FGFR1	fibroblast growth factor receptor 1	protein_coding	mRNA	NC_030834.1	12073045	12124376	+	18	3662	820
XM_018038386.1	108633364	PLXNA1	plexin A1	protein_coding	mRNA	NC_030829.1	59874330	59881505	-	8	4041	393
XM_018042756.1	102191588	SLC22A12	solute carrier family 22 member 12	protein_coding	mRNA	NC_030836.1	43267232	43274891	+	12	1725	574
XM_018039480.1	102172021	KIAA1328	KIAA1328 ortholog	protein_coding	mRNA	NC_030831.1	20131795	20562266	-	10	2162	606
XM_013974061.2	102173244	ZNF391	zinc finger protein 391	protein_coding	mRNA	NC_030830.1	18746391	18756109	+	3	3087	357
XM_013963409.2	102183127	KCND2	potassium voltage-gated channel subfamily D member 2	protein_coding	mRNA	NC_030811.1	34909905	35466289	-	6	5492	630
XM_018053344.1	102171153	ULBP3	UL16 binding protein 3	protein_coding	mRNA	NC_030816.1	74564109	74570998	-	5	973	208
XM_018049316.1	102189747	HERC6	HECT and RLD domain containing E3 ubiquitin protein ligase family member 6	protein_coding	mRNA	NC_030813.1	36819275	36872479	-	23	3757	1019
NM_001314190.1	102185261	TNNT2	troponin T2%2C cardiac type	protein_coding	mRNA	NC_030823.1	79337415	79348651	+	16	970	285
XM_005701971.2	102191422	LOC102191422	EKC/KEOPS complex subunit LAGE3-like	protein_coding	mRNA	NW_017189818.1	150328	151909	+	3	866	205
XM_018060063.1	100861155	MAP2	microtubule associated protein 2	protein_coding	mRNA	NC_030809.1	38304673	38603165	-	19	10164	2007
XM_018043902.1	102177702	AP1S2	adaptor related protein complex 1 sigma 2 subunit	protein_coding	mRNA	NW_017189516.1	54445567	54467791	+	5	2199	153
XM_005682634.3	102191417	RAPGEF6	Rap guanine nucleotide exchange factor 6	protein_coding	mRNA	NC_030814.1	87521186	87740265	-	28	8432	1600
XM_013969626.2	102188878	ZNF215	zinc finger protein 215	protein_coding	mRNA	NC_030822.1	36647575	36669795	+	6	2847	528
XM_018057822.1	102178551	SAMHD1	SAM and HD domain containing deoxynucleoside triphosphate triphosphohydrolase 1	protein_coding	mRNA	NC_030820.1	65487620	65551011	-	16	2330	606
XM_018042511.1	102180376	ARHGAP22	Rho GTPase activating protein 22	protein_coding	mRNA	NC_030835.1	2751853	2933545	+	12	2858	727
XM_018060122.1	102188881	CFH	complement factor H	protein_coding	mRNA	NC_030823.1	5219441	5340468	-	12	2304	630
XM_005680393.3	102178430	SARNP	SAP domain containing ribonucleoprotein	protein_coding	mRNA	NC_030812.1	56815460	56863906	+	11	1006	210
XM_005694754.3	102180259	C7	complement C7	protein_coding	mRNA	NC_030827.1	33532828	33590116	-	18	3757	843
XM_013976398.2	102187305	OGT	O-linked N-acetylglucosamine (GlcNAc) transferase	protein_coding	mRNA	NW_017189516.1	10304278	10343953	-	22	4197	1036
XM_018052876.1	102188944	SENP6	SUMO1/sentrin specific peptidase 6	protein_coding	mRNA	NC_030816.1	2454528	2585888	+	24	6354	1145
XM_005694641.3	102173124	SREK1IP1	SREK1 interacting protein 1	protein_coding	mRNA	NC_030827.1	14717385	14753273	+	5	2842	155
XM_018043169.1	102190843	SLC6A9	solute carrier family 6 member 9	protein_coding	mRNA	NC_030810.1	18702088	18733702	-	14	3371	633
XM_013963984.2	102184600	NTN4	netrin 4	protein_coding	mRNA	NC_030812.1	58715873	58846217	-	10	3731	631
XM_005697786.3	102170657	ABHD11	abhydrolase domain containing 11	protein_coding	mRNA	NC_030832.1	33335225	33337806	+	6	1258	303
XM_018059240.1	102179899	CNPPD1	cyclin Pas1/PHO80 domain containing 1	protein_coding	mRNA	NC_030809.1	28684033	28688225	+	9	1530	411
XM_018065898.1	102177008	HEATR5A	HEAT repeat containing 5A	protein_coding	mRNA	NC_030828.1	41270659	41367411	-	37	7699	2044
XM_018038847.1	102191093	PPP1R10	protein phosphatase 1 regulatory subunit 10	protein_coding	mRNA	NC_030830.1	21601045	21617562	-	20	4511	924
XM_018046867.1	102173529	RAB19	RAB19%2C member RAS oncogene family	protein_coding	mRNA	NC_030811.1	16611296	16623643	-	4	2202	217
XM_018052678.1	102178311	LOC102178311	carbonyl reductase [NADPH] 1	protein_coding	mRNA	NC_030808.1	148247648	148252459	+	3	1243	277
XM_005685579.2	102183604	LOC102183604	olfactory receptor 4L1-like	protein_coding	mRNA	NC_030817.1	75444132	75445073	-	1	942	313
NM_001287574.1	102173131	LOC102173131	cholesterol side-chain cleavage enzyme%2C mitochondrial-like	protein_coding	mRNA	NC_030828.1	33772782	33786390	+	9	1826	520
XM_018042504.1	102168605	AIFM2	apoptosis inducing factor%2C mitochondria associated 2	protein_coding	mRNA	NC_030835.1	19301342	19318714	+	11	1672	373
XM_018065923.1	102171823	LOC102171823	PRAME family member 12-like	protein_coding	mRNA	NC_030828.1	36481779	36482717	+	1	939	312
XM_018041489.1	102175268	GLRX3	glutaredoxin 3	protein_coding	mRNA	NC_030833.1	2612246	2644263	-	11	1261	335
XM_018059154.1	102184456	AMBRA1	autophagy and beclin 1 regulator 1	protein_coding	mRNA	NC_030822.1	6424775	6589865	+	17	5252	1264
XR_001919599.1	106501822	LOC106501822	leukocyte immunoglobulin-like receptor subfamily B member 3	protein_coding	mRNA	NC_030825.1	64754762	64780996	+	12	2173	NA
XM_018060073.1	102174862	SRGAP2	SLIT-ROBO Rho GTPase activating protein 2	protein_coding	mRNA	NC_030823.1	3353784	3609771	+	24	6947	1083
XM_018055006.1	102175305	DCTN1	dynactin subunit 1	protein_coding	mRNA	NC_030818.1	10092249	10111440	+	32	4501	1281
XM_005676047.3	102184205	DPP4	dipeptidyl peptidase 4	protein_coding	mRNA	NC_030809.1	101713676	101784120	-	24	2851	687
XM_013976686.2	102171962	FRMPD4	FERM and PDZ domain containing 4	protein_coding	mRNA	NW_017189516.1	57449809	57656768	-	17	6511	1752
XM_005694469.3	102191650	SLC39A11	solute carrier family 39 member 11	protein_coding	mRNA	NC_030826.1	57399870	57681847	+	10	2687	334
XM_005680383.3	102175275	DGKA	diacylglycerol kinase alpha	protein_coding	mRNA	NC_030812.1	56727951	56750497	-	24	2753	734
XM_018045840.1	102187823	LOC102187823	calcium-binding mitochondrial carrier protein SCaMC-1-like	protein_coding	mRNA	NC_030810.1	85654191	85710623	-	9	2780	387
XM_018066214.1	102170640	LOC102170640	interferon alpha-inducible protein 27-like protein 2	protein_coding	mRNA	NC_030828.1	58120360	58128587	+	6	773	220
XM_018049273.1	102183306	LOC102183306	histone H2A.Z	protein_coding	mRNA	NC_030813.1	24995179	24997477	+	5	976	128
XM_005677433.3	102173985	UBE2Q1	ubiquitin conjugating enzyme E2 Q1	protein_coding	mRNA	NC_030810.1	104109835	104119538	-	13	3116	422
XM_013974425.2	102182085	ST8SIA5	ST8 alpha-N-acetyl-neuraminide alpha-2%2C8-sialyltransferase 5	protein_coding	mRNA	NC_030831.1	46648415	46718146	-	8	4850	412
XM_018061413.1	102175233	TMEM132D	transmembrane protein 132D	protein_coding	mRNA	NC_030824.1	23096764	23988679	-	9	5483	1097
XM_018049130.1	100750242	CSN1S1	casein alpha s1	protein_coding	mRNA	NC_030813.1	85978463	85995270	+	18	1169	206
XM_018052890.1	102169008	PHIP	pleckstrin homology domain interacting protein	protein_coding	mRNA	NC_030816.1	5827727	5950561	-	39	7481	1755
XM_005684803.3	102180497	BCLAF1	BCL2 associated transcription factor 1	protein_coding	mRNA	NC_030816.1	61372635	61403911	-	13	5253	748
XM_018057710.1	102186495	COMMD7	COMM domain containing 7	protein_coding	mRNA	NC_030820.1	61430474	61455474	-	8	1288	171
XM_018058239.1	102185672	CCNE2	cyclin E2	protein_coding	mRNA	NC_030821.1	12743232	12755983	-	12	2739	404
XM_018047243.1	102169827	PUS7	pseudouridylate synthase 7 (putative)	protein_coding	mRNA	NC_030811.1	73658668	73713977	+	16	3265	711
XM_018045492.1	108635274	LOC108635274	cationic amino acid transporter 3-like	protein_coding	mRNA	NW_017213016.1	2707	6670	+	5	622	206
XM_018060794.1	102169209	LOC102169209	membrane cofactor protein	protein_coding	mRNA	NC_030823.1	74185694	74224667	-	12	3935	432
XM_018053710.1	102191617	CPLX2	complexin 2	protein_coding	mRNA	NC_030817.1	95863371	95952594	+	4	4673	134
XM_018060475.1	102185020	PANK4	pantothenate kinase 4	protein_coding	mRNA	NC_030823.1	48837013	48852456	+	18	3426	824
XM_018039610.1	102179903	PTPN2	protein tyrosine phosphatase%2C non-receptor type 2	protein_coding	mRNA	NC_030831.1	43436686	43502637	-	11	1783	398
XM_018059055.1	102182155	YPEL4	yippee like 4	protein_coding	mRNA	NC_030822.1	2389482	2394189	+	5	1758	127
XM_018056390.1	102168275	GGACT	gamma-glutamylamine cyclotransferase	protein_coding	mRNA	NC_030819.1	9093177	9126965	+	4	1260	167
XM_005677423.2	102171829	PBXIP1	PBX homeobox interacting protein 1	protein_coding	mRNA	NC_030810.1	104493678	104505157	-	11	3331	726
XM_005681520.3	102171138	LIAS	lipoic acid synthetase	protein_coding	mRNA	NC_030813.1	59158374	59174293	+	11	1544	372
XM_013975432.2	102176936	TNKS	tankyrase	protein_coding	mRNA	NC_030834.1	19958922	20112234	-	28	8947	1327
XM_005683995.3	102174568	BIN3	bridging integrator 3	protein_coding	mRNA	NC_030815.1	69570512	69621055	-	10	1649	255
XM_018051160.1	106504042	CAMSAP3	calmodulin regulated spectrin associated protein family member 3	protein_coding	mRNA	NC_030814.1	96313854	96330233	+	19	4192	1277
XM_018066874.1	102180895	LRRFIP2	LRR binding FLII interacting protein 2	protein_coding	mRNA	NC_030829.1	10234143	10344479	+	28	3665	720
XM_018039569.1	102190752	DYM	dymeclin	protein_coding	mRNA	NC_030831.1	48990508	49320313	-	17	2642	624
XM_018049263.1	102181936	CISD2	CDGSH iron sulfur domain 2	protein_coding	mRNA	NC_030813.1	22242323	22255221	-	3	1719	135
XM_018043327.1	102179345	RNF220	ring finger protein 220	protein_coding	mRNA	NC_030810.1	19134251	19396425	+	14	2691	573
XM_018049299.1	102189198	PDLIM5	PDZ and LIM domain 5	protein_coding	mRNA	NC_030813.1	30440595	30679976	-	13	5391	595
XM_018042312.1	102186274	GALNT2	polypeptide N-acetylgalactosaminyltransferase 2	protein_coding	mRNA	NC_030835.1	42901636	43083748	-	16	4140	571
XM_005677996.1	102183118	LOC102183118	acidic mammalian chitinase-like	protein_coding	mRNA	NC_030810.1	88543766	88566763	-	11	1452	483
XM_018050430.1	102191695	REEP6	receptor accessory protein 6	protein_coding	mRNA	NC_030814.1	66584899	66590312	-	5	1537	185
XM_013975863.2	102182948	CCDC15	coiled-coil domain containing 15	protein_coding	mRNA	NC_030836.1	27744360	27795719	+	16	3412	780
XM_018048512.1	102176861	RIMKLB	ribosomal modification protein rimK like family member B	protein_coding	mRNA	NC_030812.1	100118277	100163169	+	8	6060	386
XM_005694669.2	102181722	NDUFAF2	NADH:ubiquinone oxidoreductase complex assembly factor 2	protein_coding	mRNA	NC_030827.1	18204056	18379055	-	4	1216	168
XM_005679821.3	102178979	SOCS2	suppressor of cytokine signaling 2	protein_coding	mRNA	NC_030812.1	23129217	23135562	+	3	2285	198
XM_018064093.1	102181893	COIL	coilin	protein_coding	mRNA	NC_030826.1	7370759	7390453	-	5	2010	498
XM_005680403.1	102181004	LOC102181004	olfactory receptor 6C4	protein_coding	mRNA	NC_030812.1	57097345	57098385	-	1	1041	309
XM_018044902.1	106503616	MFAP2	microfibrillar associated protein 2	protein_coding	mRNA	NW_017189886.1	1298	6942	-	9	1032	183
XM_018050977.1	102187475	TRIP10	thyroid hormone receptor interactor 10	protein_coding	mRNA	NC_030814.1	92753035	92762724	+	15	2186	603
XM_018038792.1	102189174	MAPK14	mitogen-activated protein kinase 14	protein_coding	mRNA	NC_030830.1	38676175	38749064	-	12	3787	360
XM_018058465.1	102190617	YTHDF3	YTH N6-methyladenosine RNA binding protein 3	protein_coding	mRNA	NC_030821.1	53953167	53987657	-	5	5156	585
XM_005685551.2	102170700	RPL10L	ribosomal protein L10 like	protein_coding	mRNA	NC_030817.1	63355959	63356723	+	1	765	214
XM_005688217.3	102184917	PCED1A	PC-esterase domain containing 1A	protein_coding	mRNA	NC_030820.1	51686402	51691569	+	8	1696	459
XM_005675671.3	102191652	SPATC1L	spermatogenesis and centriole associated 1-like	protein_coding	mRNA	NC_030808.1	145826815	145847568	-	4	3629	489
XM_018040647.1	102176382	IL4R	interleukin 4 receptor	protein_coding	mRNA	NC_030832.1	24784672	24834756	+	11	3740	805
XM_018064869.1	102187163	CACNA1G	calcium voltage-gated channel subunit alpha1 G	protein_coding	mRNA	NC_030826.1	35745749	35808272	-	36	8391	2289
XM_018041023.1	108633912	LOC108633912	uncharacterized LOC108633912	protein_coding	mRNA	NC_030832.1	1042246	1044660	+	2	1163	266
XM_018041840.1	102173916	LOC102173916	ubiquitin-conjugating enzyme E2 E1	protein_coding	mRNA	NC_030834.1	3512385	3580515	+	6	1471	193
XM_005676853.3	102179247	SRSF10	serine and arginine rich splicing factor 10	protein_coding	mRNA	NC_030809.1	6994725	7007153	-	6	1963	182
XM_018055060.1	102187495	DYSF	dysferlin	protein_coding	mRNA	NC_030818.1	12777175	13003104	-	56	7112	2120
XM_013963635.2	102172413	LGR5	leucine rich repeat containing G protein-coupled receptor 5	protein_coding	mRNA	NC_030812.1	900872	1029472	+	16	4316	860
XM_005693393.1	102182064	LOC102182064	olfactory receptor 3A2	protein_coding	mRNA	NC_030826.1	23818558	23819517	-	1	960	315
XM_018062156.1	102178759	FAM65A	family with sequence similarity 65 member A	protein_coding	mRNA	NC_030825.1	36356476	36395465	+	23	5192	1378
XM_005678422.3	102188103	LOC102188103	eukaryotic translation initiation factor 1A%2C X-chromosomal-like	protein_coding	mRNA	NC_030810.1	26561270	26562209	+	1	940	186
XM_018064769.1	102183644	CDCA7	cell division cycle associated 7	protein_coding	mRNA	NC_030809.1	112949406	112962667	+	10	2748	450
XR_001919304.1	106502972	FAAP20	Fanconi anemia core complex associated protein 20	protein_coding	mRNA	NC_030823.1	49086724	49095337	+	8	2762	NA
XM_005681517.3	102170403	RPL9	ribosomal protein L9	protein_coding	mRNA	NC_030813.1	59153591	59158355	-	8	1399	192
XM_005697335.3	102186172	LOC102186172	hemoglobin subunit theta-1	protein_coding	mRNA	NC_030832.1	168260	169454	+	3	958	142
XM_005687469.3	102190140	SERPINE3	serpin family E member 3	protein_coding	mRNA	NC_030819.1	65785894	65818529	-	9	1651	401
XM_013971970.2	102188628	ELP5	elongator acetyltransferase complex subunit 5	protein_coding	mRNA	NC_030826.1	26775190	26781019	+	8	1269	330
XM_018064654.1	102180345	MYH13	myosin heavy chain 13	protein_coding	mRNA	NC_030826.1	29051314	29099173	-	39	5870	1938
XM_018063531.1	102170630	ZNF274	zinc finger protein 274	protein_coding	mRNA	NC_030825.1	66969924	66994421	+	8	2639	611
XR_001919483.1	102178103	DPF1	double PHD fingers 1	protein_coding	mRNA	NC_030825.1	48927375	48948331	-	14	3213	NA
XM_018051021.1	100861294	DNMT1	DNA methyltransferase 1	protein_coding	mRNA	NC_030814.1	94592972	94628292	-	39	5019	1503
XM_013962706.2	102188730	ADGRL4	adhesion G protein-coupled receptor L4	protein_coding	mRNA	NC_030810.1	55408881	55550005	-	15	3519	687
XM_018060764.1	102188243	TRAF5	TNF receptor associated factor 5	protein_coding	mRNA	NC_030823.1	70651053	70696978	-	10	3060	527
XR_001919078.1	102184918	PABPC1L	poly(A) binding protein cytoplasmic 1 like	protein_coding	mRNA	NC_030820.1	72845843	72864934	+	8	1250	NA
XR_001296230.2	102183967	MRPL30	mitochondrial ribosomal protein L30	protein_coding	mRNA	NC_030818.1	4256000	4280488	+	7	865	NA
XM_018052459.1	108636574	GAS1	growth arrest specific 1	protein_coding	mRNA	NC_030815.1	79871524	79874026	-	1	2503	348
XM_018041118.1	102175550	TCERG1L	transcription elongation regulator 1 like	protein_coding	mRNA	NC_030833.1	1746845	1946770	+	12	2502	588
XM_013971957.2	102179698	ATAD5	ATPase family%2C AAA domain containing 5	protein_coding	mRNA	NC_030826.1	17718279	17753482	-	23	7664	1894
XM_005679082.3	102183759	SEMA3C	semaphorin 3C	protein_coding	mRNA	NC_030811.1	80171975	80379316	-	18	5023	751
XM_005686284.2	102184444	LYG2	lysozyme g2	protein_coding	mRNA	NC_030818.1	4285945	4296731	-	6	2980	212
XM_018053989.1	102182796	ELMSAN1	ELM2 and Myb/SANT domain containing 1	protein_coding	mRNA	NC_030817.1	17949074	17990725	+	13	7801	1107
XM_018064013.1	102191735	LOC102191735	39S ribosomal protein L13%2C mitochondrial-like	protein_coding	mRNA	NC_030826.1	44594855	44644687	+	6	942	313
XM_013971421.2	100861155	MAP2	microtubule associated protein 2	protein_coding	mRNA	NC_030809.1	38304673	38603165	-	19	10167	2008
XM_018043281.1	102178709	BRSK2	BR serine/threonine kinase 2	protein_coding	mRNA	NC_030836.1	51049123	51097037	-	19	3370	767
XM_018049011.1	102172518	FAM71C	family with sequence similarity 71 member C	protein_coding	mRNA	NC_030812.1	62402438	62448730	+	3	900	299
XM_005675809.3	102187172	NIPA2	non imprinted in Prader-Willi/Angelman syndrome 2	protein_coding	mRNA	NC_030809.1	135486081	135508391	-	7	1700	360
XM_018040544.1	102169819	ARHGDIG	Rho GDP dissociation inhibitor gamma	protein_coding	mRNA	NC_030832.1	241982	244585	+	6	1089	225
XM_013974213.2	102184018	LOC102184018	probable 2-ketogluconate reductase	protein_coding	mRNA	NC_030831.1	382330	409446	-	7	1396	328
XM_018044409.1	108634511	HIC2	hypermethylated in cancer 2	protein_coding	mRNA	NW_017189530.1	455889	474805	+	3	5749	612
XM_018055825.1	102169021	FPGS	folylpolyglutamate synthase	protein_coding	mRNA	NC_030818.1	98016884	98044211	+	15	2156	549
XM_018050187.1	102172059	DPYSL3	dihydropyrimidinase like 3	protein_coding	mRNA	NC_030814.1	51793067	51861481	+	15	5354	570
XM_018045975.1	102178228	GDAP2	ganglioside induced differentiation associated protein 2	protein_coding	mRNA	NC_030810.1	95189199	95262896	-	14	13014	497
XM_018052402.1	102168491	YBEY	ybeY metallopeptidase (putative)	protein_coding	mRNA	NC_030808.1	145937640	145943035	+	5	1501	164
XM_018058086.1	106502852	LOC106502852	uncharacterized LOC106502852	protein_coding	mRNA	NC_030821.1	22809230	22823821	-	4	1231	274
XM_018066149.1	102183459	RALGAPA1	Ral GTPase activating protein catalytic alpha subunit 1	protein_coding	mRNA	NC_030828.1	45191392	45393283	-	41	8853	2543
XR_001918190.1	102178614	ZAR1	zygote arrest 1	protein_coding	mRNA	NC_030813.1	67713659	67730971	+	7	4283	NA
XM_005676283.3	102190362	NABP1	nucleic acid binding protein 1	protein_coding	mRNA	NC_030809.1	55724781	55733944	-	6	1997	126
XM_018061301.1	102179692	BCL7A	BCL tumor suppressor 7A	protein_coding	mRNA	NC_030824.1	17897147	17926782	+	6	2401	210
XM_013975823.2	102172791	TMEM225	transmembrane protein 225	protein_coding	mRNA	NC_030836.1	26295828	26298577	-	6	684	227
XM_018048799.1	102186097	TNRC6B	trinucleotide repeat containing 6B	protein_coding	mRNA	NC_030812.1	110327965	110576847	+	25	5695	1814
XM_018039865.1	102180560	LOC102180560	ATP-binding cassette sub-family A member 3-like	protein_coding	mRNA	NC_030832.1	19002441	19271190	+	30	4833	1610
XM_018047682.1	102178243	MFSD5	major facilitator superfamily domain containing 5	protein_coding	mRNA	NC_030812.1	26491097	26493443	-	2	1773	450
XM_018052290.1	102190555	PCBP3	poly(rC) binding protein 3	protein_coding	mRNA	NC_030808.1	145344482	145581973	+	16	3860	371
XM_013976894.2	102178164	LOC102178164	PRAME family member 8-like	protein_coding	mRNA	NC_030836.1	5144436	5147163	-	3	1413	470
XM_005693784.3	102189989	CCR7	C-C motif chemokine receptor 7	protein_coding	mRNA	NC_030826.1	40424754	40435825	-	3	2130	379
XM_018041652.1	102190846	STAMBPL1	STAM binding protein like 1	protein_coding	mRNA	NC_030833.1	40743209	40794110	-	11	2157	442
XM_018042628.1	102182280	CHAT	choline O-acetyltransferase	protein_coding	mRNA	NC_030835.1	1972311	2021054	-	15	2680	642
XM_018041039.1	102171480	STX1A	syntaxin 1A	protein_coding	mRNA	NC_030832.1	33350778	33365339	+	10	2248	259
XM_013969943.2	106501738	LOC106501738	olfactory receptor 5B2-like	protein_coding	mRNA	NC_030822.1	1762716	1763666	+	1	951	316
XM_018039768.1	102187092	PARD6G	par-6 family cell polarity regulator gamma	protein_coding	mRNA	NC_030831.1	222161	298693	+	3	3392	371
XM_018040772.1	102190482	UBE2I	ubiquitin conjugating enzyme E2 I	protein_coding	mRNA	NC_030832.1	955418	967021	+	7	1151	158
XM_018057184.1	106502734	ZEB1	zinc finger E-box binding homeobox 1	protein_coding	mRNA	NC_030820.1	33123676	33323811	-	11	5623	908
XM_018047321.1	102171760	KLHL7	kelch like family member 7	protein_coding	mRNA	NC_030811.1	88766130	88820447	-	11	3155	586
XR_001918934.1	106502702	IL17D	interleukin 17D	protein_coding	mRNA	NC_030819.1	50933587	50937211	+	2	216	NA
XM_018044415.1	102176411	ASB12	ankyrin repeat and SOCS box containing 12	protein_coding	mRNA	NW_017189531.1	21365	28342	-	3	1246	305
XM_005676684.3	102182002	AK2	adenylate kinase 2	protein_coding	mRNA	NC_030809.1	15050022	15073048	-	7	1657	234
XM_018055341.1	102183970	PSD4	pleckstrin and Sec7 domain containing 4	protein_coding	mRNA	NC_030818.1	46515297	46559618	+	18	4730	1064
XM_018042652.1	102178786	PPCS	phosphopantothenoylcysteine synthetase	protein_coding	mRNA	NC_030810.1	17089815	17224415	+	19	2861	786
XM_018052478.1	102188856	SLC35D2	solute carrier family 35 member D2	protein_coding	mRNA	NC_030815.1	82827813	82886348	-	11	1536	298
XM_005683674.2	102172150	CER1	cerberus 1%2C DAN family BMP antagonist	protein_coding	mRNA	NC_030815.1	29350146	29352920	+	2	871	273
XM_018049571.1	108636232	LOC108636232	target of rapamycin complex 2 subunit MAPKAP1-like	protein_coding	mRNA	NC_030813.1	89325763	89328053	-	3	1829	330
XM_005688524.2	102178920	NDRG3	NDRG family member 3	protein_coding	mRNA	NC_030820.1	65309682	65370018	-	16	2672	375
XM_005681604.3	102191686	OCIAD2	OCIA domain containing 2	protein_coding	mRNA	NC_030813.1	68061528	68074048	-	7	1672	154
XM_018052276.1	102171151	HR	hair growth associated	protein_coding	mRNA	NC_030815.1	69099179	69115184	-	18	4401	1134
XM_005675417.3	102185610	LOC102185610	ATPase family AAA domain-containing protein 1-like	protein_coding	mRNA	NC_030808.1	112779644	112780742	-	1	1099	361
XM_018061572.1	102177553	ANAPC10	anaphase promoting complex subunit 10	protein_coding	mRNA	NC_030824.1	57695433	57780469	-	5	883	185
XM_005682130.3	102175846	USHBP1	USH1 protein network component harmonin binding protein 1	protein_coding	mRNA	NC_030814.1	102930259	102939305	-	12	2626	702
XM_005695707.2	102188808	SUMF1	sulfatase modifying factor 1	protein_coding	mRNA	NC_030829.1	21748228	21849197	+	9	2141	374
XM_018063240.1	102174023	LOC102174023	leukocyte immunoglobulin-like receptor subfamily A member 6	protein_coding	mRNA	NC_030825.1	64193955	64214660	-	18	3259	918
XM_018041454.1	102182189	TFAP2E	transcription factor AP-2 epsilon	protein_coding	mRNA	NC_030810.1	10649826	10666607	+	7	2446	440
XM_018042219.1	102187104	ZMIZ1	zinc finger MIZ-type containing 1	protein_coding	mRNA	NC_030835.1	10707013	10777401	-	19	7658	948
XM_018049799.1	102182684	RGS12	regulator of G-protein signaling 12	protein_coding	mRNA	NC_030813.1	115562850	115685195	+	18	4586	1395
XM_005688136.3	102187782	LOC102187782	prostaglandin F synthase 1	protein_coding	mRNA	NC_030820.1	43146090	43176740	-	10	1218	323
XM_018044428.1	108634516	LOC108634516	transmembrane 9 superfamily member 2-like	protein_coding	mRNA	NW_017189539.1	14554	39417	-	7	1007	283
XM_018052244.1	102176122	INVS	inversin	protein_coding	mRNA	NC_030815.1	64799147	64914509	+	16	4767	984
XM_018050913.1	102169094	RPL36	ribosomal protein L36	protein_coding	mRNA	NC_030814.1	91913915	91915409	+	3	706	176
XM_018043741.1	102181023	XG	Xg blood group	protein_coding	mRNA	NW_017189516.1	65570270	65591343	-	12	4086	194
XM_018060019.1	102180787	LRRN2	leucine rich repeat neuronal 2	protein_coding	mRNA	NC_030823.1	1746017	1757495	-	2	5346	712
XM_005690371.3	102183621	FMOD	fibromodulin	protein_coding	mRNA	NC_030823.1	509293	519484	-	3	2892	376
XM_013969364.2	102172557	TMEM55A	transmembrane protein 55A	protein_coding	mRNA	NC_030821.1	8780217	8852553	-	7	1549	257
XM_005698757.2	102188559	CCDC110	coiled-coil domain containing 110	protein_coding	mRNA	NC_030834.1	29847717	29860009	+	6	2460	819
XM_005674929.3	102184376	SPICE1	spindle and centriole associated protein 1	protein_coding	mRNA	NC_030808.1	57914336	57974557	-	19	3206	904
XM_018055910.1	102191148	PKN3	protein kinase N3	protein_coding	mRNA	NC_030818.1	98742939	98756454	+	22	3344	889
XM_005689133.3	100860896	TNFRSF11B	TNF receptor superfamily member 11b	protein_coding	mRNA	NC_030821.1	36764978	36794513	-	5	2252	402
XM_013971153.2	106503110	ZNF567	zinc finger protein 567	protein_coding	mRNA	NC_030825.1	47743923	47767590	-	5	2980	647
XM_018058169.1	102175598	LOC102175598	solute carrier family 7 member 13	protein_coding	mRNA	NC_030821.1	4652243	4669928	+	4	2450	475
XM_018062392.1	102184365	SUPT5H	SPT5 homolog%2C DSIF elongation factor subunit	protein_coding	mRNA	NC_030825.1	50009378	50035992	+	30	3637	1087
XM_018062858.1	102191826	ACPT	acid phosphatase%2C testicular	protein_coding	mRNA	NC_030825.1	57953844	57958827	+	11	1356	429
XM_018061544.1	102186891	ELF2	E74 like ETS transcription factor 2	protein_coding	mRNA	NC_030824.1	52442905	52463024	-	8	3385	535
XM_005700814.3	102187663	RP2	retinitis pigmentosa 2 (X-linked recessive)	protein_coding	mRNA	NW_017189516.1	19381577	19433879	+	5	3553	350
XM_018039234.1	102179722	SLC35B3	solute carrier family 35 member B3	protein_coding	mRNA	NC_030830.1	3190271	3211437	-	10	1873	428
XM_018054788.1	102184254	LOC102184254	olfactory receptor 5C1	protein_coding	mRNA	NC_030818.1	93481665	93482627	+	1	963	320
XM_005693525.2	102191733	SHBG	sex hormone binding globulin	protein_coding	mRNA	NC_030826.1	27084207	27089008	+	9	1396	425
XM_018043732.1	102183583	HUWE1	HECT%2C UBA and WWE domain containing 1%2C E3 ubiquitin protein ligase	protein_coding	mRNA	NW_017189516.1	23149325	23308759	-	84	14063	4425
XM_018054288.1	102176424	ANXA2	annexin A2	protein_coding	mRNA	NC_030817.1	53286101	53330542	-	13	1471	339
XM_013967458.2	102187231	IL1R1	interleukin 1 receptor type 1	protein_coding	mRNA	NC_030818.1	6752333	6840148	+	14	4236	573
XM_018052072.1	102185359	TRPM6	transient receptor potential cation channel subfamily M member 6	protein_coding	mRNA	NC_030815.1	50649520	50769446	-	40	8259	2045
XM_018057104.1	102170885	ARHGAP21	Rho GTPase activating protein 21	protein_coding	mRNA	NC_030820.1	24832480	24964832	-	27	7410	1961
XM_018050189.1	102170971	PPP2R2B	protein phosphatase 2 regulatory subunit Bbeta	protein_coding	mRNA	NC_030814.1	52197857	52676282	+	10	2383	509
XM_005685632.3	102183878	VCPKMT	valosin containing protein lysine methyltransferase	protein_coding	mRNA	NC_030817.1	59992014	59998534	+	6	2316	229
XM_018053588.1	102172900	GLCE	glucuronic acid epimerase	protein_coding	mRNA	NC_030817.1	85102406	85223212	-	4	5290	617
XM_018056581.1	102190427	WASF3	WAS protein family member 3	protein_coding	mRNA	NC_030819.1	53728241	53804734	+	10	4565	501
XM_018041124.1	108634008	LOC108634008	cytochrome P450 2C14-like	protein_coding	mRNA	NC_030833.1	35398122	35401107	-	3	399	132
XM_018055788.1	102188870	RALGPS1	Ral GEF with PH domain and SH3 binding motif 1	protein_coding	mRNA	NC_030818.1	97221292	97515730	+	21	4646	639
XM_018039582.1	102176574	MTCL1	microtubule crosslinking factor 1	protein_coding	mRNA	NC_030831.1	41484251	41596722	+	14	6937	1886
XM_005675875.3	100861156	CALCRL	calcitonin receptor like receptor	protein_coding	mRNA	NC_030809.1	127408922	127536419	-	15	4746	463
XM_018064489.1	102190646	GAD1	glutamate decarboxylase 1	protein_coding	mRNA	NC_030809.1	110671784	110709363	+	16	3451	594
XM_018049559.1	102176214	GC	GC%2C vitamin D binding protein	protein_coding	mRNA	NC_030813.1	87493717	87536317	-	13	1781	475
XR_001296444.2	106502790	LOC106502790	uncharacterized LOC106502790	protein_coding	mRNA	NC_030820.1	66934513	66940569	+	6	1195	NA
XM_018061808.1	102183352	GSE1	Gse1 coiled-coil protein	protein_coding	mRNA	NC_030825.1	12653900	13048675	+	17	9750	2030
XM_018060946.1	102171642	PATZ1	POZ/BTB and AT hook containing zinc finger 1	protein_coding	mRNA	NC_030824.1	1180454	1198825	+	4	4023	641
XM_018048739.1	102177782	LGALS1	galectin 1	protein_coding	mRNA	NC_030812.1	108434784	108438060	+	4	562	135
XM_018044075.1	102178251	KIAA1210	KIAA1210 ortholog	protein_coding	mRNA	NW_017189517.1	25025972	25072416	+	11	5390	1728
XM_018066028.1	102182636	TECPR2	tectonin beta-propeller repeat containing 2	protein_coding	mRNA	NC_030828.1	66411726	66510703	+	20	5911	1405
XM_018042521.1	102175464	CHST3	carbohydrate sulfotransferase 3	protein_coding	mRNA	NC_030835.1	17520383	17555673	-	6	7584	479
XM_018064435.1	102180626	ATP2A3	ATPase sarcoplasmic/endoplasmic reticulum Ca2+ transporting 3	protein_coding	mRNA	NC_030826.1	24357901	24392210	-	21	4530	998
XM_005697674.3	102187016	ALDOA	aldolase%2C fructose-bisphosphate A	protein_coding	mRNA	NC_030832.1	26123037	26128766	-	9	1503	364
XM_005684684.3	102174661	ANKRD6	ankyrin repeat domain 6	protein_coding	mRNA	NC_030816.1	47853076	47917328	-	15	4107	694
XM_018054276.1	102172068	SLTM	SAFB like transcription modulator	protein_coding	mRNA	NC_030817.1	51774651	51817677	-	20	3479	803
XM_018045761.1	102191097	EVI5	ecotropic viral integration site 5	protein_coding	mRNA	NC_030810.1	69664264	69887942	-	19	6438	834
XM_018063918.1	102177563	ABCA10	ATP binding cassette subfamily A member 10	protein_coding	mRNA	NC_030826.1	60576497	60627984	+	39	6261	1649
XM_018047061.1	102176194	ADAM22	ADAM metallopeptidase domain 22	protein_coding	mRNA	NC_030811.1	47899541	48134877	-	32	5868	945
XM_005699570.2	102179166	LOC102179166	olfactory receptor 8B12-like	protein_coding	mRNA	NC_030836.1	27277530	27278493	-	1	964	313
XM_018060995.1	102187423	MTMR3	myotubularin related protein 3	protein_coding	mRNA	NC_030824.1	2161860	2288502	-	21	5919	1206
XM_018044061.1	102168683	EPS15	epidermal growth factor receptor pathway substrate 15	protein_coding	mRNA	NC_030810.1	25851875	25998067	-	25	5124	910
XM_005689819.2	102177820	LOC102177820	olfactory receptor 51G2-like	protein_coding	mRNA	NC_030822.1	33613697	33614656	+	1	960	319
XM_018064150.1	102174871	CA4	carbonic anhydrase 4	protein_coding	mRNA	NC_030826.1	12439572	12447307	-	8	1166	312
XM_018052111.1	102172263	DNAJB5	DnaJ heat shock protein family (Hsp40) member B5	protein_coding	mRNA	NC_030815.1	59060988	59068477	+	4	4473	348
XM_018057085.1	102191809	BMI1	BMI1 proto-oncogene%2C polycomb ring finger	protein_coding	mRNA	NC_030820.1	22846854	22852395	+	10	3030	326
XM_005695257.3	102189717	LRFN5	leucine rich repeat and fibronectin type III domain containing 5	protein_coding	mRNA	NC_030828.1	50718230	51035845	+	6	3090	717
XM_018046673.1	102181925	KMT2C	lysine methyltransferase 2C	protein_coding	mRNA	NC_030811.1	5019795	5278048	+	61	17103	4985
XM_018047042.1	102175648	NACAD	NAC alpha domain containing	protein_coding	mRNA	NC_030811.1	43632615	43642892	-	9	6455	2058
XM_013974027.2	102178315	LOC102178315	heat shock 70 kDa protein 1B	protein_coding	mRNA	NC_030830.1	22451631	22454106	+	1	2476	641
XM_005693205.3	102172655	SLFN11	schlafen family member 11	protein_coding	mRNA	NC_030826.1	14447339	14472216	+	5	4229	898
XM_018055613.1	102178548	SMC6	structural maintenance of chromosomes 6	protein_coding	mRNA	NC_030818.1	80581916	80653178	+	27	3890	1098
XM_005700702.3	102174918	PDZD11	PDZ domain containing 11	protein_coding	mRNA	NW_017189516.1	11304300	11307103	+	7	1098	146
XM_018054844.1	102168874	LOC102168874	neuroblastoma suppressor of tumorigenicity 1	protein_coding	mRNA	NC_030809.1	2940814	2951495	+	4	1766	176
XM_018046750.1	102186105	LOC102186105	GTPase IMAP family member 4-like	protein_coding	mRNA	NC_030811.1	7628129	7632353	+	2	954	317
XM_018040844.1	102172116	ARPC1A	actin related protein 2/3 complex subunit 1A	protein_coding	mRNA	NC_030832.1	37902923	37926609	-	10	1644	370
XM_018064177.1	102177656	TADA2A	transcriptional adaptor 2A	protein_coding	mRNA	NC_030826.1	13352038	13398265	+	16	2762	443
XM_018054021.1	102177443	SLC8A3	solute carrier family 8 member A3	protein_coding	mRNA	NC_030817.1	21197625	21359267	+	8	4923	927
XM_018048725.1	102178805	PEX26	peroxisomal biogenesis factor 26	protein_coding	mRNA	NC_030812.1	108277808	108288404	+	5	3609	300
XM_005681779.3	102185644	SDAD1	SDA1 domain containing 1	protein_coding	mRNA	NC_030813.1	91328085	91358765	-	22	3069	688
XM_005691841.3	102186238	COTL1	coactosin like F-actin binding protein 1	protein_coding	mRNA	NC_030825.1	12167284	12211547	-	4	1812	142
XM_018050353.1	102178535	LOC102178535	core histone macro-H2A.1	protein_coding	mRNA	NC_030814.1	63639466	63720888	+	9	1782	372
XM_018046146.1	102185522	GATAD2B	GATA zinc finger domain containing 2B	protein_coding	mRNA	NC_030810.1	103563417	103643132	-	11	7435	592
XM_018041760.1	102175546	CSF3R	colony stimulating factor 3 receptor	protein_coding	mRNA	NC_030810.1	11394408	11408573	-	17	3003	840
XM_018044649.1	108634606	LOC108634606	retinoic acid receptor RXR-alpha	protein_coding	mRNA	NW_017189668.1	21229	34734	+	4	767	237
XM_005685978.3	102187229	PPP1R36	protein phosphatase 1 regulatory subunit 36	protein_coding	mRNA	NC_030817.1	26407387	26430457	-	9	1174	332
XM_018057176.1	102184916	ARHGAP12	Rho GTPase activating protein 12	protein_coding	mRNA	NC_030820.1	32767221	32884670	+	17	4850	795
XM_005678224.3	102180367	USP33	ubiquitin specific peptidase 33	protein_coding	mRNA	NC_030810.1	54236650	54296572	-	24	3794	917
XM_018058559.1	102187242	KIAA0196	KIAA0196 ortholog	protein_coding	mRNA	NC_030821.1	66893381	66949238	-	29	4147	1159
XM_013972408.2	102179808	PECAM1	platelet and endothelial cell adhesion molecule 1	protein_coding	mRNA	NC_030826.1	48136219	48202433	-	15	3357	718
XM_018050334.1	102182588	FAM13B	family with sequence similarity 13 member B	protein_coding	mRNA	NC_030814.1	61017019	61096078	+	26	5707	985
XM_018044087.1	108634432	LOC108634432	major centromere autoantigen B-like	protein_coding	mRNA	NW_017189517.1	40749646	40751179	+	2	781	218
XM_005694568.3	102175520	PTCD2	pentatricopeptide repeat domain 2	protein_coding	mRNA	NC_030827.1	9265770	9298315	-	10	1963	384
XM_018045329.1	108635023	LOC108635023	UDP-glucuronosyltransferase 2B18-like	protein_coding	mRNA	NW_017198602.1	4982	16996	+	3	690	195
XM_018058967.1	102180356	SPEG	SPEG complex locus	protein_coding	mRNA	NC_030809.1	28396090	28446527	-	43	9591	3182
XM_005689179.3	102170336	SLC25A32	solute carrier family 25 member 32	protein_coding	mRNA	NC_030821.1	21078112	21116832	-	7	6247	317
XM_018047959.1	102186462	LOC102186462	lysozyme C-3-like	protein_coding	mRNA	NC_030812.1	43825263	43827215	-	2	769	124
XM_005688307.3	102189972	STX16	syntaxin 16	protein_coding	mRNA	NC_030820.1	57012073	57038344	-	9	4578	309
XM_018063080.1	102186334	PPP6R1	protein phosphatase 6 regulatory subunit 1	protein_coding	mRNA	NC_030825.1	63971112	63989241	+	24	3665	873
XM_018054985.1	102170055	LOXL3	lysyl oxidase like 3	protein_coding	mRNA	NC_030818.1	9949350	9951645	+	7	1478	242
XM_018047876.1	102177869	HDAC7	histone deacetylase 7	protein_coding	mRNA	NC_030812.1	32036939	32073536	+	26	4264	986
XM_013965200.1	108633225	CCL25	C-C motif chemokine ligand 25	protein_coding	mRNA	NC_030814.1	93651818	93655328	-	4	1032	163
XM_018064828.1	102174425	KCNJ12	potassium voltage-gated channel subfamily J member 12	protein_coding	mRNA	NC_030826.1	34975141	35012423	+	4	4936	427
XM_018053247.1	102171878	MAP7	microtubule associated protein 7	protein_coding	mRNA	NC_030816.1	61470612	61651960	-	18	3760	749
XM_018064167.1	102168855	AATF	apoptosis antagonizing transcription factor	protein_coding	mRNA	NC_030826.1	12932845	13044126	+	12	2090	568
XM_018067061.1	108638628	NR2C2	nuclear receptor subfamily 2 group C member 2	protein_coding	mRNA	NC_030829.1	57227469	57340185	-	15	7774	629
XM_018055202.1	102181309	KCNK12	potassium two pore domain channel subfamily K member 12	protein_coding	mRNA	NC_030818.1	29483068	29533843	-	2	1463	430
XM_005698466.3	102174087	SHOC2	SHOC2%2C leucine rich repeat scaffold protein	protein_coding	mRNA	NC_030833.1	20453265	20538384	-	9	3974	582
XM_005692651.3	102174506	LOC102174506	insulin growth factor-like family member 1	protein_coding	mRNA	NC_030825.1	54578644	54581303	-	4	606	144
XM_018060658.1	102187249	FAM163A	family with sequence similarity 163 member A	protein_coding	mRNA	NC_030823.1	59514002	59611814	+	5	3603	167
XM_018064969.1	102173228	SOCS7	suppressor of cytokine signaling 7	protein_coding	mRNA	NC_030826.1	38654244	38685654	+	9	3760	608
XM_018046134.1	102169149	LOC102169149	protein S100-A12	protein_coding	mRNA	NC_030810.1	103073866	103075334	-	3	636	92
XM_005679618.2	102182666	KEL	Kell blood group%2C metallo-endopeptidase	protein_coding	mRNA	NC_030811.1	14325024	14372878	+	19	2366	771
XM_013971026.2	102179035	CYLD	CYLD lysine 63 deubiquitinase	protein_coding	mRNA	NC_030825.1	18117791	18180181	-	18	4078	953
XM_018056929.1	102184352	ISM1	isthmin 1	protein_coding	mRNA	NC_030820.1	6604897	6694306	+	9	5754	414
XM_018063313.1	102174964	LRFN3	leucine rich repeat and fibronectin type III domain containing 3	protein_coding	mRNA	NC_030825.1	47472842	47480286	+	4	3220	666
XM_005686386.3	100861280	XDH	xanthine dehydrogenase	protein_coding	mRNA	NC_030818.1	14029412	14097708	-	36	4864	1334
XM_018051237.1	102168441	CACNA1A	calcium voltage-gated channel subunit alpha1 A	protein_coding	mRNA	NC_030814.1	97521595	97770322	+	49	7402	2268
XM_005683247.3	102182034	C1QTNF2	C1q and tumor necrosis factor related protein 2	protein_coding	mRNA	NC_030814.1	38656644	38661335	+	3	1141	285
XM_018053606.1	102169293	SMAD3	SMAD family member 3	protein_coding	mRNA	NC_030817.1	87250107	87286931	-	9	2225	320
XM_013977029.2	102191517	LOC102191517	olfactory receptor 12D2-like	protein_coding	mRNA	NC_030830.1	20685916	20686842	+	1	927	308
XM_005675057.2	102171376	RUBCN	RUN and cysteine rich domain containing beclin 1 interacting protein	protein_coding	mRNA	NC_030808.1	70150289	70202391	+	19	5590	939
XM_018050342.1	106502333	LOC106502333	palladin	protein_coding	mRNA	NC_030814.1	61162188	61167784	-	7	798	239
XM_005677288.3	102179433	LOC102179433	T-cell surface glycoprotein CD1b-2	protein_coding	mRNA	NC_030810.1	108101347	108105104	+	6	1466	333
XR_001919527.1	102168290	CCDC61	coiled-coil domain containing 61	protein_coding	mRNA	NC_030825.1	54541214	54562962	+	15	2046	NA
XM_018044485.1	102168710	PDHA1	pyruvate dehydrogenase (lipoamide) alpha 1	protein_coding	mRNA	NW_017189577.1	8540	28845	+	11	1469	390
XM_018059157.1	102184456	AMBRA1	autophagy and beclin 1 regulator 1	protein_coding	mRNA	NC_030822.1	6424776	6589865	+	18	4981	1174
XR_001918032.1	102174723	MAP3K12	mitogen-activated protein kinase kinase kinase 12	protein_coding	mRNA	NC_030812.1	26269262	26283943	+	15	4234	NA
XM_018056954.1	102178956	TRNAU1AP	tRNA selenocysteine 1 associated protein 1	protein_coding	mRNA	NC_030809.1	11084420	11106336	+	8	1043	290
XM_005685060.3	102171427	F2RL2	coagulation factor II thrombin receptor like 2	protein_coding	mRNA	NC_030817.1	93374828	93382889	+	2	3035	378
XM_018052191.1	102189674	EXOSC3	exosome component 3	protein_coding	mRNA	NC_030815.1	61536617	61541996	-	3	1398	225
XM_018055711.1	102190798	DAB2IP	DAB2 interacting protein	protein_coding	mRNA	NC_030818.1	92071779	92281879	+	16	6860	1170
XM_018051192.1	102174070	CDV3	CDV3 homolog	protein_coding	mRNA	NC_030808.1	135412068	135426370	-	5	3405	255
XM_018056094.1	102182271	SEPN1	selenoprotein N%2C 1	protein_coding	mRNA	NC_030809.1	8676229	8694282	+	12	4421	557
XM_018059619.1	102188694	SERGEF	secretion regulating guanine nucleotide exchange factor	protein_coding	mRNA	NC_030822.1	47598581	47853505	-	12	1324	381
XM_018062335.1	102176254	CATSPERG	cation channel sperm associated auxiliary subunit gamma	protein_coding	mRNA	NC_030825.1	49043805	49072907	+	26	3917	1211
XM_005682848.2	102169955	LOC102169955	olfactory receptor 2W3-like	protein_coding	mRNA	NC_030814.1	69132369	69145959	-	2	1077	358
XM_013973016.2	102181437	ACSBG1	acyl-CoA synthetase bubblegum family member 1	protein_coding	mRNA	NC_030828.1	30150678	30219579	-	15	2329	742
XM_018045349.1	108635046	LOC108635046	cationic amino acid transporter 3-like	protein_coding	mRNA	NW_017200195.1	5324	7009	+	4	704	122
XM_005684041.3	102184810	PTK2B	protein tyrosine kinase 2 beta	protein_coding	mRNA	NC_030815.1	74212075	74350048	+	30	4024	967
XM_018057426.1	102171723	MRPS26	mitochondrial ribosomal protein S26	protein_coding	mRNA	NC_030820.1	51474972	51477460	-	4	933	205
XM_018040378.1	102173633	UBE2F	ubiquitin conjugating enzyme E2 F (putative)	protein_coding	mRNA	NC_030810.1	3334747	3380543	-	10	1375	185
XM_018067083.1	102180978	FYCO1	FYVE and coiled-coil domain containing 1	protein_coding	mRNA	NC_030829.1	53344902	53420386	+	18	8306	1438
XM_018043215.1	102168983	SCYL1	SCY1 like pseudokinase 1	protein_coding	mRNA	NC_030836.1	44121687	44132769	+	18	2634	806
XM_018066781.1	102171384	MAP4	microtubule associated protein 4	protein_coding	mRNA	NC_030829.1	51861867	51953764	+	16	3328	1075
XM_018060057.1	102182991	SLC45A3	solute carrier family 45 member 3	protein_coding	mRNA	NC_030823.1	2813493	2831822	-	6	3402	550
XM_018046983.1	102184782	FAM3C	family with sequence similarity 3 member C	protein_coding	mRNA	NC_030811.1	34239041	34305259	+	10	3133	227
XM_018044352.1	108634506	LOC108634506	diacylglycerol kinase theta-like	protein_coding	mRNA	NW_017189525.1	11798	16814	+	5	1921	201
XR_001917485.1	102180196	LOC102180196	RNA-binding protein 4B	protein_coding	mRNA	NC_030836.1	45081312	45091108	-	5	1935	NA
XM_013966494.2	102179286	CFAP206	cilia and flagella associated protein 206	protein_coding	mRNA	NC_030816.1	49751112	49794753	-	13	2215	563
XM_013966589.2	102185002	GRM1	glutamate metabotropic receptor 1	protein_coding	mRNA	NC_030816.1	70352906	70788951	+	10	4072	906
XM_018054002.1	102183334	NUMB	NUMB%2C endocytic adaptor protein	protein_coding	mRNA	NC_030817.1	18209217	18378633	+	11	3544	642
XM_018048877.1	102168434	SCUBE1	signal peptide%2C CUB domain and EGF like domain containing 1	protein_coding	mRNA	NC_030812.1	112949603	113076465	-	22	8072	989
XM_018044515.1	108634550	LOC108634550	probable ubiquitin carboxyl-terminal hydrolase FAF-X	protein_coding	mRNA	NW_017189585.1	322267	464972	-	45	9757	2573
XM_018050123.1	102173559	GEMIN5	gem nuclear organelle associated protein 5	protein_coding	mRNA	NC_030814.1	44278000	44316878	+	28	5618	1507
XR_001917504.1	102175189	MED17	mediator complex subunit 17	protein_coding	mRNA	NC_030836.1	510005	542430	-	13	3677	NA
XM_013971602.2	102175983	ZNF614	zinc finger protein 614	protein_coding	mRNA	NC_030825.1	58851807	58875750	+	5	5226	586
XM_018042422.1	102186276	KCNMA1	potassium calcium-activated channel subfamily M alpha 1	protein_coding	mRNA	NC_030835.1	12259630	13028177	+	31	10157	1231
XM_018057450.1	100860866	PDYN	prodynorphin	protein_coding	mRNA	NC_030820.1	52478718	52485057	+	3	1350	258
XM_018046444.1	102173900	CD247	CD247 molecule	protein_coding	mRNA	NC_030810.1	118818338	118903659	-	8	1764	165
XM_018067093.1	108638634	RPL32	ribosomal protein L32	protein_coding	mRNA	NC_030829.1	56322333	56326488	+	4	554	135
XM_018042460.1	102180565	RYR2	ryanodine receptor 2	protein_coding	mRNA	NC_030835.1	34897593	35711848	-	105	16547	4970
XM_018066795.1	102171383	FOXP1	forkhead box P1	protein_coding	mRNA	NC_030829.1	29981681	30604512	+	20	7258	675
XM_018040697.1	102174799	MDH2	malate dehydrogenase 2	protein_coding	mRNA	NC_030832.1	35174573	35186838	+	9	1293	338
XM_018059056.1	102181884	SERPING1	serpin family G member 1	protein_coding	mRNA	NC_030822.1	2420352	2435055	-	9	2074	474
XM_018038446.1	102183371	CIDEC	cell death inducing DFFA like effector c	protein_coding	mRNA	NC_030829.1	16689417	16698787	+	6	1306	246
XM_018059114.1	102185852	MADD	MAP kinase activating death domain	protein_coding	mRNA	NC_030822.1	5808109	5848655	-	35	6365	1580
XM_018047947.1	102191498	CNOT2	CCR4-NOT transcription complex subunit 2	protein_coding	mRNA	NC_030812.1	42619407	42745282	-	15	2708	499
XM_018065527.1	102190263	LOC102190263	microtubule-associated serine/threonine-protein kinase 4	protein_coding	mRNA	NC_030827.1	12426732	12655905	-	27	11317	2884
XM_018062460.1	102171539	BCKDHA	branched chain keto acid dehydrogenase E1%2C alpha polypeptide	protein_coding	mRNA	NC_030825.1	51467599	51486255	+	9	1756	447
XM_005695151.2	102173973	PML	promyelocytic leukemia	protein_coding	mRNA	NC_030828.1	34027029	34067818	-	8	2882	804
XM_018059792.1	102175970	HSPB2	heat shock protein family B (small) member 2	protein_coding	mRNA	NC_030822.1	60124674	60126856	-	2	1742	182
XM_018038492.1	102185038	SIDT1	SID1 transmembrane family member 1	protein_coding	mRNA	NC_030808.1	57991702	58083251	+	20	3693	686
XM_013974108.2	100860987	GMNN	geminin%2C DNA replication inhibitor	protein_coding	mRNA	NC_030830.1	16951738	16962368	+	7	1115	199
XM_018047846.1	102177283	SLC7A14	solute carrier family 7 member 14	protein_coding	mRNA	NC_030808.1	96402759	96518138	+	8	9193	771
XM_018064810.1	102184657	MPRIP	myosin phosphatase Rho interacting protein	protein_coding	mRNA	NC_030826.1	34594212	34688838	-	26	11281	2352
XM_005679158.3	102181186	MET	MET proto-oncogene%2C receptor tyrosine kinase	protein_coding	mRNA	NC_030811.1	68576573	68691069	+	20	6287	1337
XM_018049411.1	102176951	ATP8A1	ATPase phospholipid transporting 8A1	protein_coding	mRNA	NC_030813.1	61799902	62030280	-	37	8538	1164
XM_013976927.2	102179935	LOC102179935	tripartite motif-containing protein 5	protein_coding	mRNA	NC_030822.1	34790737	34806074	+	7	1455	346
XM_005698620.3	102190850	EMX2	empty spiracles homeobox 2	protein_coding	mRNA	NC_030833.1	14142772	14149499	-	3	2650	252
XM_018043209.1	102172418	LTBP3	latent transforming growth factor beta binding protein 3	protein_coding	mRNA	NC_030836.1	44131694	44152405	-	28	5826	1294
XM_018053667.1	102190521	SERINC5	serine incorporator 5	protein_coding	mRNA	NC_030817.1	90056739	90163050	+	12	5878	459
XM_018064973.1	102173781	SRCIN1	SRC kinase signaling inhibitor 1	protein_coding	mRNA	NC_030826.1	38788328	38861493	-	20	7042	1260
XM_018066959.1	108638619	RAF1	Raf-1 proto-oncogene%2C serine/threonine kinase	protein_coding	mRNA	NC_030829.1	56443884	56517701	+	19	3485	648
XM_018045038.1	102186099	MTCP1	mature T-cell proliferation 1	protein_coding	mRNA	NW_017190062.1	123587	130817	+	6	2556	107
XM_018042798.1	102187837	SYTL2	synaptotagmin like 2	protein_coding	mRNA	NC_030836.1	9164004	9285768	+	19	6546	1695
XM_005685075.3	102176420	HOMER1	homer scaffolding protein 1	protein_coding	mRNA	NC_030817.1	90737422	90876268	+	9	10450	354
XM_018052184.1	102183324	GRHPR	glyoxylate and hydroxypyruvate reductase	protein_coding	mRNA	NC_030815.1	61208289	61217284	+	9	1246	328
XM_018057278.1	102182887	GZF1	GDNF inducible zinc finger protein 1	protein_coding	mRNA	NC_030820.1	41382691	41393895	+	6	7040	710
XM_018057079.1	102190530	MLLT10	myeloid/lymphoid or mixed-lineage leukemia%3B translocated to%2C 10	protein_coding	mRNA	NC_030820.1	22144566	22357609	+	23	5332	1073
XM_018063924.1	102177837	ABCA6	ATP binding cassette subfamily A member 6	protein_coding	mRNA	NC_030826.1	60634503	60700878	+	40	5540	1626
XM_018044509.1	108634545	LOC108634545	arf-GAP with dual PH domain-containing protein 1-like	protein_coding	mRNA	NW_017189580.1	40866	56063	+	2	351	71
XM_018048511.1	102176861	RIMKLB	ribosomal modification protein rimK like family member B	protein_coding	mRNA	NC_030812.1	100118277	100163169	+	9	6138	386
XR_001917572.1	102177702	AP1S2	adaptor related protein complex 1 sigma 2 subunit	protein_coding	mRNA	NW_017189516.1	54445566	54462566	+	6	2913	NA
XM_018044140.1	102191683	ZNF75D	zinc finger protein 75D	protein_coding	mRNA	NW_017189517.1	19983610	20007916	-	7	1754	440
XM_018066600.1	108638538	LOC108638538	tumor necrosis factor receptor superfamily member 10D-like	protein_coding	mRNA	NC_030828.1	22853361	22858753	+	3	642	160
XM_013965785.2	102180311	KIAA0825	KIAA0825 ortholog	protein_coding	mRNA	NC_030814.1	16640863	17037998	+	20	4620	1294
XM_018064094.1	102184190	SCPEP1	serine carboxypeptidase 1	protein_coding	mRNA	NC_030826.1	7432642	7454928	+	13	1944	458
XM_005679471.3	102181562	TMEM209	transmembrane protein 209	protein_coding	mRNA	NC_030811.1	26172154	26200370	+	15	3692	580
XM_018066157.1	102183459	RALGAPA1	Ral GTPase activating protein catalytic alpha subunit 1	protein_coding	mRNA	NC_030828.1	45191392	45393638	-	41	7862	2037
XM_018054566.1	102184064	LRP10	LDL receptor related protein 10	protein_coding	mRNA	NC_030817.1	79469823	79474359	+	6	2668	695
XM_018066106.1	102171657	FES	FES proto-oncogene%2C tyrosine kinase	protein_coding	mRNA	NC_030828.1	21055508	21066911	-	19	2896	822
XM_005677462.3	102179435	TPM3	tropomyosin 3	protein_coding	mRNA	NC_030810.1	103800125	103819730	-	10	1166	284
XM_018061498.1	102185391	FSTL5	follistatin like 5	protein_coding	mRNA	NC_030824.1	33900508	34764489	-	15	4412	846
XR_001919539.1	102181892	LIN7B	lin-7 homolog B%2C crumbs cell polarity complex component	protein_coding	mRNA	NC_030825.1	56641152	56644772	+	6	812	NA
XM_018047957.1	108633237	LOC108633237	lysozyme C%2C tracheal isozyme	protein_coding	mRNA	NC_030812.1	43667851	43673197	+	4	1341	175
XM_018063746.1	102191553	UBE2O	ubiquitin conjugating enzyme E2 O	protein_coding	mRNA	NC_030826.1	54525293	54571205	+	17	3273	1048
XR_001918518.1	102186691	TRDN	triadin	protein_coding	mRNA	NC_030816.1	14947170	15315643	+	31	2092	NA
XM_018060873.1	102169474	IPO9	importin 9	protein_coding	mRNA	NC_030823.1	79038044	79077716	+	24	3879	1041
XM_018040101.1	102170844	TMEM114	transmembrane protein 114	protein_coding	mRNA	NC_030832.1	7355922	7370970	-	4	1406	223
XM_018047878.1	102177869	HDAC7	histone deacetylase 7	protein_coding	mRNA	NC_030812.1	32036369	32073536	+	25	4258	963
XM_018061590.1	102190444	LRBA	LPS responsive beige-like anchor protein	protein_coding	mRNA	NC_030824.1	63315403	64063381	-	57	10067	2858
XM_018065178.1	102175893	ETV4	ETS variant 4	protein_coding	mRNA	NC_030826.1	43084729	43099164	-	12	2135	443
XM_018049405.1	102179180	LIMCH1	LIM and calponin homology domains 1	protein_coding	mRNA	NC_030813.1	60794267	61154327	+	26	6146	1069
XM_018055063.1	102187495	DYSF	dysferlin	protein_coding	mRNA	NC_030818.1	12777175	12989894	-	56	6722	2114
[truncated: 42,048 more rows]

## Sheet: miRNA
sRNA.readcount	B1_1.readcount	B1_2.readcount	B1_3.readcount	B90_1.readcount	B90_2.readcount	B90_3.readcount	F120_1.readcount	F120_2.readcount	F120_3.readcount	F135_1.readcount	F135_2.readcount	F135_3.readcount	F45_1.readcount	F45_2.readcount	F45_3.readcount	F65_1.readcount	F65_2.readcount	F65_3.readcount	F90_1.readcount	F90_2.readcount	F90_3.readcount	B1_1.tpm	B1_2.tpm	B1_3.tpm	B90_1.tpm	B90_2.tpm	B90_3.tpm	F120_1.tpm	F120_2.tpm	F120_3.tpm	F135_1.tpm	F135_2.tpm	F135_3.tpm	F45_1.tpm	F45_2.tpm	F45_3.tpm	F65_1.tpm	F65_2.tpm	F65_3.tpm	F90_1.tpm	F90_2.tpm	F90_3.tpm
[truncated: 649 more rows]
