# Supplementary material for: Comprehensive Analysis of LncRNA Reveals the Temporal-Specific Module of Goat Skeletal Muscle Development
Source: Int J Mol Sci. 2019 Aug 14;20(16):3950. doi: 10.3390/ijms20163950 (PMC6719106; doi:10.3390/ijms20163950)
Supplement: Supplementary file 1 [file ijms-20-03950-s001.zip › supplyments/Table S3.xlsx]

## Sheet: Sheet1
ENST00000309775.8
ENST00000315302.6
ENST00000328404.7
ENST00000330825.3
ENST00000366185.2
ENST00000369391.3
ENST00000370535.7
ENST00000382133.8
ENST00000393507.2
ENST00000395731.5
ENST00000398275.4
ENST00000398554.1
ENST00000398849.6
ENST00000399413.3
ENST00000399449.3
ENST00000399540.2
ENST00000399541.6
ENST00000399751.6
ENST00000400282.6
ENST00000411573.6
ENST00000413053.2
ENST00000413405.5
ENST00000413674.1
ENST00000413722.5
ENST00000413986.1
ENST00000414386.5
ENST00000414457.5
ENST00000415244.1
ENST00000415249.1
ENST00000415285.1
ENST00000416684.1
ENST00000417034.1
ENST00000418368.1
ENST00000418765.5
ENST00000418837.5
ENST00000420774.1
ENST00000420777.1
ENST00000420821.1
ENST00000420823.5
ENST00000422304.1
ENST00000422700.1
ENST00000422977.1
ENST00000423223.5
ENST00000423689.2
ENST00000423739.1
ENST00000424523.1
ENST00000425211.5
ENST00000425264.1
ENST00000425290.1
ENST00000425586.5
ENST00000426194.1
ENST00000426367.1
ENST00000426835.5
ENST00000427015.1
ENST00000427063.6
ENST00000427076.5
ENST00000428449.5
ENST00000428660.1
ENST00000428753.1
ENST00000429060.1
ENST00000429897.5
ENST00000430027.3
ENST00000430244.1
ENST00000430295.5
ENST00000430518.2
ENST00000430820.1
ENST00000432171.2
ENST00000432673.1
ENST00000432866.3
ENST00000433001.1
ENST00000433214.2
ENST00000433920.5
ENST00000434189.2
ENST00000434974.1
ENST00000435312.5
ENST00000435491.1
ENST00000435695.1
ENST00000435733.1
ENST00000436413.5
ENST00000436594.1
ENST00000437322.2
ENST00000437559.1
ENST00000438017.5
ENST00000438026.1
ENST00000438202.5
ENST00000438290.2
ENST00000439097.1
ENST00000440213.1
ENST00000440744.2
ENST00000442176.1
ENST00000442228.1
ENST00000442449.1
ENST00000443997.1
ENST00000444180.3
ENST00000444431.1
ENST00000444489.5
ENST00000445077.1
ENST00000445161.5
ENST00000445184.1
ENST00000445430.5
ENST00000445521.5
ENST00000445838.1
ENST00000445938.1
ENST00000446751.5
ENST00000446807.5
ENST00000446840.5
ENST00000447072.5
ENST00000447344.1
ENST00000449485.1
ENST00000450081.5
ENST00000450686.1
ENST00000450760.1
ENST00000450980.1
ENST00000451140.6
ENST00000451264.1
ENST00000451298.1
ENST00000451368.1
ENST00000451656.1
ENST00000451940.6
ENST00000452050.5
ENST00000452844.5
ENST00000453236.1
ENST00000453324.5
ENST00000453491.2
ENST00000453677.1
ENST00000454572.1
ENST00000456187.1
ENST00000456352.2
ENST00000456638.2
ENST00000456981.1
ENST00000457233.5
ENST00000457513.2
ENST00000458739.1
ENST00000459742.1
ENST00000462662.1
ENST00000463725.5
ENST00000466037.6
ENST00000466369.5
ENST00000467069.6
ENST00000467897.2
ENST00000469070.1
ENST00000469183.5
ENST00000469264.1
ENST00000472323.1
ENST00000473136.4
ENST00000474313.1
ENST00000475816.5
ENST00000475939.5
ENST00000476910.6
ENST00000478925.5
ENST00000480904.2
ENST00000481221.6
ENST00000481893.1
ENST00000484675.1
ENST00000485071.2
ENST00000485162.5
ENST00000485770.1
ENST00000487849.7
ENST00000488000.6
ENST00000491282.5
ENST00000492337.5
ENST00000493248.5
ENST00000494680.6
ENST00000496359.5
ENST00000496968.5
ENST00000497122.5
ENST00000498297.1
ENST00000498458.2
ENST00000498652.1
ENST00000498731.5
ENST00000498732.5
ENST00000499008.7
ENST00000499322.6
ENST00000499568.2
ENST00000500215.3
ENST00000500537.2
ENST00000500538.6
ENST00000501169.2
ENST00000501176.6
ENST00000502101.2
ENST00000502125.6
ENST00000502896.5
ENST00000503052.3
ENST00000504313.1
ENST00000504972.3
ENST00000505025.1
ENST00000505289.5
ENST00000505607.1
ENST00000506601.1
ENST00000508096.1
ENST00000508688.5
ENST00000509088.5
ENST00000510523.1
ENST00000510667.5
ENST00000511052.1
ENST00000511571.1
ENST00000511849.2
ENST00000511895.1
ENST00000511954.5
ENST00000512359.1
ENST00000512514.1
ENST00000512628.1
ENST00000512637.5
ENST00000513153.5
ENST00000514050.5
ENST00000514260.1
ENST00000518570.1
ENST00000519454.5
ENST00000520360.5
ENST00000520395.1
ENST00000521231.1
ENST00000521609.5
ENST00000522193.1
ENST00000522525.5
ENST00000522674.1
ENST00000525833.5
ENST00000526045.1
ENST00000526229.1
ENST00000526269.2
ENST00000526274.1
ENST00000526585.1
ENST00000526655.1
ENST00000528075.1
ENST00000528245.1
ENST00000529823.1
ENST00000530595.1
ENST00000530686.5
ENST00000531381.1
ENST00000531470.2
ENST00000531827.1
ENST00000532002.1
ENST00000533218.1
ENST00000533638.1
ENST00000534162.1
ENST00000534165.1
ENST00000534909.2
ENST00000535922.1
ENST00000536683.5
ENST00000536855.1
ENST00000537019.5
ENST00000537170.1
ENST00000537491.5
ENST00000540906.1
ENST00000542598.5
ENST00000543150.1
ENST00000543624.1
ENST00000544959.1
ENST00000545572.1
ENST00000546324.1
ENST00000548203.1
ENST00000551597.6
ENST00000553946.1
ENST00000553982.1
ENST00000554253.1
ENST00000554360.5
ENST00000554428.1
ENST00000554430.1
ENST00000554725.1
ENST00000554862.1
ENST00000554894.5
ENST00000555037.1
ENST00000555043.1
ENST00000555070.1
ENST00000555257.1
ENST00000555520.1
ENST00000555937.1
ENST00000555966.1
ENST00000556053.1
ENST00000556316.1
ENST00000556354.5
ENST00000556355.5
ENST00000556705.5
ENST00000557544.1
ENST00000557551.1
ENST00000557790.5
ENST00000557863.5
ENST00000558140.5
ENST00000558382.2
ENST00000558499.2
ENST00000558568.1
ENST00000558929.5
ENST00000559366.1
ENST00000559509.1
ENST00000559824.5
ENST00000559904.1
ENST00000559909.1
ENST00000560170.1
ENST00000560415.1
ENST00000560686.1
ENST00000560769.1
ENST00000560866.1
ENST00000561140.1
ENST00000562108.1
ENST00000562130.5
ENST00000562624.2
ENST00000563635.5
ENST00000565113.5
ENST00000565988.1
ENST00000568707.1
ENST00000569710.1
ENST00000570269.1
ENST00000570416.5
ENST00000570562.5
ENST00000571595.5
ENST00000572547.1
ENST00000574377.5
ENST00000574739.1
ENST00000575310.1
ENST00000575331.1
ENST00000575727.5
ENST00000575889.5
ENST00000576489.5
ENST00000576749.5
ENST00000576752.1
ENST00000577847.1
ENST00000577994.5
ENST00000578482.1
ENST00000578492.5
ENST00000579700.1
ENST00000580589.5
ENST00000580671.1
ENST00000580714.1
ENST00000581274.1
ENST00000581621.1
ENST00000581816.1
ENST00000581856.5
ENST00000581915.5
ENST00000582141.5
ENST00000582491.5
ENST00000583184.1
ENST00000583267.1
ENST00000583934.1
ENST00000584900.5
ENST00000585118.5
ENST00000585122.5
ENST00000585189.1
ENST00000587125.1
ENST00000588097.5
ENST00000588782.1
ENST00000589281.2
ENST00000589510.5
ENST00000589950.1
ENST00000590353.1
ENST00000591271.5
ENST00000591283.1
ENST00000591334.5
ENST00000591482.1
ENST00000592638.1
ENST00000593139.1
ENST00000594810.2
ENST00000595287.1
ENST00000595388.5
ENST00000596320.5
ENST00000598905.1
ENST00000601022.1
ENST00000601369.5
ENST00000602316.1
ENST00000602376.5
ENST00000602507.1
ENST00000602730.1
ENST00000603012.1
ENST00000603191.2
ENST00000604062.5
ENST00000604369.5
ENST00000605833.1
ENST00000605862.4
ENST00000605946.1
ENST00000605970.5
ENST00000606259.5
ENST00000606665.5
ENST00000606829.1
ENST00000606851.5
ENST00000606971.5
ENST00000607121.5
ENST00000607450.1
ENST00000607583.1
ENST00000607967.1
ENST00000608015.1
ENST00000608228.1
ENST00000608450.1
ENST00000608686.5
ENST00000608756.5
ENST00000608792.1
ENST00000608994.5
ENST00000609193.5
ENST00000609413.5
ENST00000609590.1
ENST00000610106.5
ENST00000612303.1
ENST00000612781.1
ENST00000614401.1
ENST00000615685.4
ENST00000616192.4
ENST00000616360.1
ENST00000617939.1
ENST00000618227.1
ENST00000618407.1
ENST00000619017.1
ENST00000619389.4
ENST00000619611.4
ENST00000619625.4
ENST00000619719.1
ENST00000621282.4
ENST00000623219.3
ENST00000623230.1
ENST00000623463.2
ENST00000623935.1
ENST00000623985.3
ENST00000624641.1
ENST00000625589.2
ENST00000626518.2
ENST00000628047.1
ENST00000630150.2
ENST00000630252.1
ENST00000630282.2
ENST00000630418.1
ENST00000631085.2
ENST00000635274.1
