# Supplementary material for: Comprehensive Analysis of LncRNA Reveals the Temporal-Specific Module of Goat Skeletal Muscle Development
Source: Int J Mol Sci. 2019 Aug 14;20(16):3950. doi: 10.3390/ijms20163950 (PMC6719106; doi:10.3390/ijms20163950)
Supplement: Supplementary file 1 [file ijms-20-03950-s001.zip › supplyments/Table S4.xlsx]

## Sheet: blast.stat
Species	Number of sequences		Number of sequences compared		Percentage
Human	418	/TJPROJ1/RNA/shouhou/shouhou_dir/201812/P101SC17031043/20181201_blast/phastCons/1e-10/lncRNA.hsa.phastCons.score.0.8.seq	111	blast_hits_/TJPROJ1/RNA/shouhou/shouhou_dir/201812/P101SC17031043/20181201_blast/phastCons/1e-10/lncRNA.hsa.phastCons.score.0.8.seq.2./TJPROJ1/RNA/shouhou/shouhou_dir/201812/P101SC17031043/20181201_blast/phastCons/1e-10/lncRNA.fa	0.26555	rate
Goat	15079	/TJPROJ1/RNA/shouhou/shouhou_dir/201812/P101SC17031043/20181201_blast/phastCons/1e-10/lncRNA.fa	132	blast_hits_/TJPROJ1/RNA/shouhou/shouhou_dir/201812/P101SC17031043/20181201_blast/phastCons/1e-10/lncRNA.fa.2./TJPROJ1/RNA/shouhou/shouhou_dir/201812/P101SC17031043/20181201_blast/phastCons/1e-10/lncRNA.hsa.phastCons.score.0.8.seq	0.0087539	rate

## Sheet: goat to human 
query_id	query_description	query_len	query_start	query_end	strand	subject_id	subject_description	subject_len	subject_start	subject_end	identity	evaule	score
LNC_000095	LNC_000095	3061	22	786	+	ENST00000608756.5	ENST00000608756.5	1152	313	1082	0.917843	0	499
LNC_000374	LNC_000374	453	239	55	-	ENST00000473136.4	ENST00000473136.4	1377	192	376	0.967568	1.35623e-88	161
LNC_000374	LNC_000374	453	433	315	-	ENST00000473136.4	ENST00000473136.4	1377	1	119	0.983193	9.32685e-59	111
LNC_000375	LNC_000375	1443	866	526	-	ENST00000473136.4	ENST00000473136.4	1377	459	799	0.970674	1.25754e-171	301
LNC_001388	LNC_001388	2960	2759	2697	-	ENST00000619611.4	ENST00000619611.4	1449	314	376	0.888889	1.40882e-12	35
LNC_002329	LNC_002329	625	117	3	-	ENST00000467897.2	ENST00000467897.2	919	383	497	0.886957	5.71764e-30	63
LNC_002419	LNC_002419	726	575	343	-	ENST00000463725.5	ENST00000463725.5	559	321	553	0.862661	5.75756e-55	105
LNC_002419	LNC_002419	726	667	574	-	ENST00000463725.5	ENST00000463725.5	559	122	215	0.882979	3.814e-22	50
LNC_002427	LNC_002427	834	195	409	+	ENST00000430027.3	ENST00000430027.3	15364	1401	1613	0.804651	1.67187e-18	44
LNC_002444	LNC_002444	1282	705	611	-	ENST00000434974.1	ENST00000434974.1	2692	1798	1890	0.863158	6.06104e-13	35
LNC_003520	LNC_003520	4581	4114	4186	+	ENST00000512514.1	ENST00000512514.1	483	137	209	0.931507	3.95727e-23	53
LNC_004358	LNC_004358	6171	6015	5883	-	ENST00000430244.1	ENST00000430244.1	489	1	133	0.93985	8.05456e-56	108
LNC_004359	LNC_004359	6180	6024	5892	-	ENST00000430244.1	ENST00000430244.1	489	1	133	0.93985	8.06633e-56	108
LNC_004360	LNC_004360	6174	6018	5886	-	ENST00000430244.1	ENST00000430244.1	489	1	133	0.93985	8.05848e-56	108
LNC_004361	LNC_004361	6270	6114	5982	-	ENST00000430244.1	ENST00000430244.1	489	1	133	0.93985	8.18411e-56	108
LNC_004362	LNC_004362	6178	6022	5890	-	ENST00000430244.1	ENST00000430244.1	489	1	133	0.93985	8.06372e-56	108
LNC_004595	LNC_004595	12760	9991	10079	+	ENST00000330825.3	ENST00000330825.3	2869	1597	1685	0.876404	6.55934e-18	45
LNC_004596	LNC_004596	12675	9906	9994	+	ENST00000330825.3	ENST00000330825.3	2869	1597	1685	0.876404	6.51559e-18	45
LNC_004963	LNC_004963	886	625	725	+	ENST00000499322.6	ENST00000499322.6	1866	194	294	0.940594	3.60761e-38	77
LNC_005521	LNC_005521	271	132	235	+	ENST00000574739.1	ENST00000574739.1	578	407	511	0.942857	1.06325e-38	77
LNC_005556	LNC_005556	13007	4861	5002	+	ENST00000442449.1	ENST00000442449.1	391	9	150	0.922535	1.57599e-49	98
LNC_005592	LNC_005592	315	7	102	+	ENST00000447072.5	ENST00000447072.5	347	166	261	0.895833	4.23622e-26	56
LNC_005632	LNC_005632	305	303	171	-	ENST00000609590.1	ENST00000609590.1	5310	1864	1996	0.894737	1.20392e-38	77
LNC_005682	LNC_005682	1015	354	519	+	ENST00000554430.1	ENST00000554430.1	489	307	472	0.921687	3.44093e-60	114
LNC_005740	LNC_005740	823	823	788	-	ENST00000555937.1	ENST00000555937.1	720	678	713	0.972222	2.38954e-11	32
LNC_005744	LNC_005744	1436	648	526	-	ENST00000553946.1	ENST00000553946.1	200	1	123	0.918699	1.54333e-41	83
LNC_005820	LNC_005820	308	308	168	-	ENST00000565113.5	ENST00000565113.5	4589	400	540	0.907801	5.58262e-50	96
LNC_005820	LNC_005820	308	81	1	-	ENST00000565113.5	ENST00000565113.5	4589	627	707	0.864198	9.01513e-15	37
LNC_005872	LNC_005872	5331	2470	1311	-	ENST00000466369.5	ENST00000466369.5	3501	889	2045	0.906115	0	720
LNC_005872	LNC_005872	5331	658	79	-	ENST00000466369.5	ENST00000466369.5	3501	2044	2605	0.893103	0	345
LNC_005872	LNC_005872	5331	2540	2471	-	ENST00000466369.5	ENST00000466369.5	3501	541	610	0.928571	2.84251e-21	50
LNC_005915	LNC_005915	1712	917	996	+	ENST00000557790.5	ENST00000557790.5	594	515	594	0.9125	5.81749e-23	52
LNC_005916	LNC_005916	1370	531	610	+	ENST00000557790.5	ENST00000557790.5	594	515	594	0.9125	4.64508e-23	52
LNC_005917	LNC_005917	1363	529	608	+	ENST00000557790.5	ENST00000557790.5	594	515	594	0.9125	4.62108e-23	52
LNC_005918	LNC_005918	1333	525	604	+	ENST00000557790.5	ENST00000557790.5	594	515	594	0.9125	4.51824e-23	52
LNC_006064	LNC_006064	1021	980	670	-	ENST00000553982.1	ENST00000553982.1	611	297	607	0.935691	5.24511e-130	231
LNC_006087	LNC_006087	213	212	171	-	ENST00000554253.1	ENST00000554253.1	671	630	671	0.928571	9.23084e-11	30
LNC_006158	LNC_006158	2078	1676	1741	+	ENST00000555966.1	ENST00000555966.1	392	4	69	0.939394	1.1042e-21	50
LNC_006791	LNC_006791	517	310	395	+	ENST00000583934.1	ENST00000583934.1	461	284	369	0.860465	3.90342e-15	38
LNC_006791	LNC_006791	517	400	448	+	ENST00000583934.1	ENST00000583934.1	461	201	249	0.918367	3.75997e-12	33
LNC_007031	LNC_007031	664	531	329	-	ENST00000582141.5	ENST00000582141.5	2845	21	223	0.91133	1.60407e-70	131
LNC_007044	LNC_007044	5504	5337	4654	-	ENST00000563635.5	ENST00000563635.5	4128	866	1549	0.887427	0	376
LNC_007044	LNC_007044	5504	4648	4375	-	ENST00000563635.5	ENST00000563635.5	4128	2492	2768	0.873646	5.54665e-72	135
LNC_007044	LNC_007044	5504	4376	4234	-	ENST00000563635.5	ENST00000563635.5	4128	3067	3209	0.923077	1.6864e-50	99
LNC_007045	LNC_007045	5527	5360	4677	-	ENST00000563635.5	ENST00000563635.5	4128	866	1549	0.887427	0	376
LNC_007045	LNC_007045	5527	4440	4167	-	ENST00000563635.5	ENST00000563635.5	4128	2492	2768	0.873646	5.5699e-72	135
LNC_007045	LNC_007045	5527	4674	4530	-	ENST00000563635.5	ENST00000563635.5	4128	1918	2062	0.841379	4.77734e-23	53
LNC_007046	LNC_007046	6155	6155	5783	-	ENST00000563635.5	ENST00000563635.5	4128	721	1093	0.932976	1.83759e-158	280
LNC_007046	LNC_007046	6155	5721	5267	-	ENST00000563635.5	ENST00000563635.5	4128	1095	1549	0.852747	5.77852e-103	187
LNC_007046	LNC_007046	6155	4829	4425	-	ENST00000563635.5	ENST00000563635.5	4128	2359	2768	0.868613	5.77852e-103	187
LNC_007046	LNC_007046	6155	4426	4284	-	ENST00000563635.5	ENST00000563635.5	4128	3067	3209	0.923077	1.88644e-50	99
LNC_007046	LNC_007046	6155	5264	5120	-	ENST00000563635.5	ENST00000563635.5	4128	1918	2062	0.841379	5.32173e-23	53
LNC_007047	LNC_007047	5398	5348	4665	-	ENST00000563635.5	ENST00000563635.5	4128	866	1549	0.887427	0	376
LNC_007047	LNC_007047	5398	4428	4155	-	ENST00000563635.5	ENST00000563635.5	4128	2492	2768	0.873646	5.43952e-72	135
LNC_007047	LNC_007047	5398	4662	4518	-	ENST00000563635.5	ENST00000563635.5	4128	1918	2062	0.841379	4.66551e-23	53
LNC_007048	LNC_007048	4685	4112	3839	-	ENST00000563635.5	ENST00000563635.5	4128	2492	2768	0.873646	4.7189e-72	135
LNC_007048	LNC_007048	4685	4382	4202	-	ENST00000563635.5	ENST00000563635.5	4128	1882	2062	0.845304	1.14607e-32	69
LNC_007048	LNC_007048	4685	4587	4526	-	ENST00000563635.5	ENST00000563635.5	4128	1693	1754	0.919355	1.48391e-16	42
LNC_007049	LNC_007049	4193	4192	3596	-	ENST00000563635.5	ENST00000563635.5	4128	953	1549	0.872697	2.1842e-166	293
LNC_007049	LNC_007049	4193	3590	3317	-	ENST00000563635.5	ENST00000563635.5	4128	2492	2768	0.873646	4.22164e-72	135
LNC_007049	LNC_007049	4193	3318	3176	-	ENST00000563635.5	ENST00000563635.5	4128	3067	3209	0.923077	1.28354e-50	99
LNC_007050	LNC_007050	5237	5237	4409	-	ENST00000563635.5	ENST00000563635.5	4128	721	1549	0.887817	0	464
LNC_007050	LNC_007050	5237	4169	3896	-	ENST00000563635.5	ENST00000563635.5	4128	2492	2768	0.873646	5.2768e-72	135
LNC_007050	LNC_007050	5237	4410	4259	-	ENST00000563635.5	ENST00000563635.5	4128	1911	2062	0.842105	7.3361e-25	56
LNC_007052	LNC_007052	764	764	264	-	ENST00000563635.5	ENST00000563635.5	4128	99	599	0.956088	0	413
LNC_007128	LNC_007128	4793	204	277	+	ENST00000621282.4	ENST00000621282.4	3068	168	240	0.918919	6.22797e-19	46
LNC_007323	LNC_007323	5304	985	897	-	ENST00000451298.1	ENST00000451298.1	3796	1995	2083	0.94382	1.29801e-32	69
LNC_007324	LNC_007324	5064	985	897	-	ENST00000451298.1	ENST00000451298.1	3796	1995	2083	0.94382	1.2391e-32	69
LNC_007389	LNC_007389	1567	1	36	+	ENST00000619389.4	ENST00000619389.4	600	80	115	1	1.87895e-13	36
LNC_007414	LNC_007414	890	177	217	+	ENST00000605946.1	ENST00000605946.1	382	4	43	0.97561	6.54819e-12	33
LNC_007416	LNC_007416	7669	974	1126	+	ENST00000438202.5	ENST00000438202.5	652	303	455	0.888889	5.31925e-42	85
LNC_007416	LNC_007416	7669	908	971	+	ENST00000438202.5	ENST00000438202.5	652	137	200	0.890625	9.25771e-13	36
LNC_007417	LNC_007417	8193	974	1126	+	ENST00000438202.5	ENST00000438202.5	652	303	455	0.888889	5.68345e-42	85
LNC_007417	LNC_007417	8193	908	971	+	ENST00000438202.5	ENST00000438202.5	652	137	200	0.890625	9.89159e-13	36
LNC_007418	LNC_007418	8246	974	1126	+	ENST00000438202.5	ENST00000438202.5	652	303	455	0.888889	5.72029e-42	85
LNC_007418	LNC_007418	8246	908	971	+	ENST00000438202.5	ENST00000438202.5	652	137	200	0.890625	9.9557e-13	36
LNC_008446	LNC_008446	3428	2736	3428	+	ENST00000531381.1	ENST00000531381.1	3370	2686	3370	0.787356	3.70274e-41	83
LNC_008446	LNC_008446	3428	956	1091	+	ENST00000531381.1	ENST00000531381.1	3370	934	1068	0.861314	7.21035e-21	49
LNC_008446	LNC_008446	3428	764	816	+	ENST00000531381.1	ENST00000531381.1	3370	741	792	0.943396	1.04456e-13	37
LNC_008449	LNC_008449	3369	2677	3369	+	ENST00000531381.1	ENST00000531381.1	3370	2686	3370	0.787356	3.63871e-41	83
LNC_008449	LNC_008449	3369	897	1032	+	ENST00000531381.1	ENST00000531381.1	3370	934	1068	0.861314	7.08567e-21	49
LNC_008449	LNC_008449	3369	1948	2031	+	ENST00000531381.1	ENST00000531381.1	3370	1933	2016	0.845238	9.88775e-11	32
LNC_008453	LNC_008453	4220	648	1207	+	ENST00000531381.1	ENST00000531381.1	3370	1	565	0.883478	1.51745e-173	305
LNC_008453	LNC_008453	4220	3528	4220	+	ENST00000531381.1	ENST00000531381.1	3370	2686	3370	0.787356	4.56223e-41	83
LNC_008453	LNC_008453	4220	1748	1883	+	ENST00000531381.1	ENST00000531381.1	3370	934	1068	0.861314	8.88403e-21	49
LNC_008453	LNC_008453	4220	1556	1608	+	ENST00000531381.1	ENST00000531381.1	3370	741	792	0.943396	1.28702e-13	37
LNC_008454	LNC_008454	3081	2389	3081	+	ENST00000531381.1	ENST00000531381.1	3370	2686	3370	0.787356	3.32995e-41	83
LNC_008454	LNC_008454	3081	1	89	+	ENST00000531381.1	ENST00000531381.1	3370	478	565	0.988764	5.19916e-40	81
LNC_008454	LNC_008454	3081	609	744	+	ENST00000531381.1	ENST00000531381.1	3370	934	1068	0.861314	6.48441e-21	49
LNC_008454	LNC_008454	3081	1660	1743	+	ENST00000531381.1	ENST00000531381.1	3370	1933	2016	0.845238	9.04871e-11	32
LNC_008461	LNC_008461	414	84	140	+	ENST00000531470.2	ENST00000531470.2	560	1	57	0.912281	1.22655e-14	37
LNC_008682	LNC_008682	8332	1574	1626	+	ENST00000526274.1	ENST00000526274.1	425	373	425	0.981132	1.75736e-20	49
LNC_008683	LNC_008683	5905	2242	2294	+	ENST00000526274.1	ENST00000526274.1	425	373	425	0.981132	1.24448e-20	49
LNC_009061	LNC_009061	2637	505	557	+	ENST00000418837.5	ENST00000418837.5	892	838	890	0.90566	1.95839e-11	33
LNC_009582	LNC_009582	781	33	163	+	ENST00000505289.5	ENST00000505289.5	2820	1	131	0.946565	9.68389e-54	103
LNC_010238	LNC_010238	2200	2069	1655	-	ENST00000581915.5	ENST00000581915.5	514	100	514	0.93253	8.19433e-177	310
LNC_010239	LNC_010239	2158	2027	1610	-	ENST00000581915.5	ENST00000581915.5	514	100	514	0.925837	2.94654e-170	299
LNC_010240	LNC_010240	1113	982	568	-	ENST00000581915.5	ENST00000581915.5	514	100	514	0.93253	4.11779e-177	310
LNC_010431	LNC_010431	2417	2227	2083	-	ENST00000591271.5	ENST00000591271.5	9678	31	167	0.842466	4.71359e-15	39
LNC_010448	LNC_010448	2503	1793	1512	-	ENST00000398849.6	ENST00000398849.6	1411	344	612	0.897163	1.24487e-89	164
LNC_010449	LNC_010449	1895	855	288	-	ENST00000578492.5	ENST00000578492.5	2732	1712	2256	0.871479	2.39844e-164	289
LNC_010449	LNC_010449	1895	1807	1572	-	ENST00000578492.5	ENST00000578492.5	2732	1477	1712	0.90678	3.32201e-80	148
LNC_010449	LNC_010449	1895	289	2	-	ENST00000578492.5	ENST00000578492.5	2732	2385	2666	0.831034	4.97754e-39	79
LNC_010512	LNC_010512	647	315	234	-	ENST00000580671.1	ENST00000580671.1	588	506	587	0.95122	9.60142e-32	66
LNC_010552	LNC_010552	359	128	6	-	ENST00000587125.1	ENST00000587125.1	1841	671	793	0.95122	1.06186e-51	99
LNC_010552	LNC_010552	359	359	315	-	ENST00000587125.1	ENST00000587125.1	1841	623	667	0.933333	2.57891e-12	33
LNC_010597	LNC_010597	265	251	4	-	ENST00000591482.1	ENST00000591482.1	1050	46	302	0.844358	4.94794e-53	101
LNC_010644	LNC_010644	2507	2504	1250	-	ENST00000575331.1	ENST00000575331.1	5553	3544	4770	0.825776	1.51484e-178	313
LNC_010644	LNC_010644	2507	1253	1108	-	ENST00000575331.1	ENST00000575331.1	5553	4851	4996	0.917808	3.02826e-50	98
LNC_010709	LNC_010709	370	104	242	+	ENST00000466037.6	ENST00000466037.6	522	1	139	0.964029	1.27273e-63	119
LNC_010710	LNC_010710	2646	616	692	+	ENST00000508688.5	ENST00000508688.5	414	55	131	0.935065	9.36342e-26	57
LNC_010712	LNC_010712	1920	1422	1759	+	ENST00000508688.5	ENST00000508688.5	414	57	412	0.876404	4.54168e-104	188
LNC_010713	LNC_010713	2053	1567	1892	+	ENST00000508688.5	ENST00000508688.5	414	57	412	0.842697	1.42297e-79	147
LNC_010714	LNC_010714	2065	1567	1904	+	ENST00000508688.5	ENST00000508688.5	414	57	412	0.870787	2.79769e-96	175
LNC_010715	LNC_010715	962	565	801	+	ENST00000508688.5	ENST00000508688.5	414	163	412	0.892	1.03237e-78	145
LNC_010716	LNC_010716	1034	547	873	+	ENST00000508688.5	ENST00000508688.5	414	56	412	0.843137	1.8006e-80	148
LNC_010717	LNC_010717	4151	3849	4009	+	ENST00000435312.5	ENST00000435312.5	806	476	649	0.873563	1.17897e-44	89
LNC_010717	LNC_010717	4151	4084	4151	+	ENST00000435312.5	ENST00000435312.5	806	739	806	0.985294	9.77693e-30	64
LNC_010717	LNC_010717	4151	2317	2393	+	ENST00000435312.5	ENST00000435312.5	806	368	444	0.935065	1.47041e-25	57
LNC_010718	LNC_010718	1053	554	892	+	ENST00000508688.5	ENST00000508688.5	414	56	412	0.876751	6.26284e-105	189
LNC_010719	LNC_010719	1144	645	983	+	ENST00000508688.5	ENST00000508688.5	414	56	412	0.871148	3.89935e-97	176
LNC_010780	LNC_010780	543	346	543	+	ENST00000393507.2	ENST00000393507.2	377	1	195	0.858586	1.4552e-42	84
LNC_010791	LNC_010791	1154	952	431	-	ENST00000462662.1	ENST00000462662.1	707	186	707	0.852273	3.2745e-119	213
LNC_010863	LNC_010863	1914	46	174	+	ENST00000556355.5	ENST00000556355.5	603	398	526	0.906977	3.22022e-40	81
LNC_010863	LNC_010863	1914	635	697	+	ENST00000556355.5	ENST00000556355.5	603	523	585	0.952381	2.57233e-22	51
LNC_011013	LNC_011013	554	486	437	-	ENST00000450081.5	ENST00000450081.5	1593	263	312	0.92	1.02156e-12	34
LNC_011013	LNC_011013	554	554	494	-	ENST00000450081.5	ENST00000450081.5	1593	188	248	0.885246	4.03655e-12	33
LNC_011014	LNC_011014	303	235	160	-	ENST00000450081.5	ENST00000450081.5	1593	263	338	0.907895	2.4171e-21	48
LNC_011014	LNC_011014	303	303	243	-	ENST00000450081.5	ENST00000450081.5	1593	188	248	0.885246	2.1603e-12	33
LNC_011223	LNC_011223	611	10	166	+	ENST00000502125.6	ENST00000502125.6	1930	1	157	0.917197	4.82762e-55	105
LNC_011233	LNC_011233	988	369	16	-	ENST00000555520.1	ENST00000555520.1	977	613	965	0.893855	1.43113e-102	185
LNC_011234	LNC_011234	1164	696	636	-	ENST00000554894.5	ENST00000554894.5	556	429	489	0.934426	5.92393e-19	45
LNC_011249	LNC_011249	942	725	220	-	ENST00000561140.1	ENST00000561140.1	598	90	595	0.847826	1.58374e-114	205
LNC_011269	LNC_011269	1231	1107	1227	+	ENST00000559366.1	ENST00000559366.1	674	557	670	0.834711	9.42888e-15	38
LNC_011269	LNC_011269	1231	914	953	+	ENST00000559366.1	ENST00000559366.1	674	474	513	0.975	1.47216e-13	36
LNC_011270	LNC_011270	1935	1811	1931	+	ENST00000559366.1	ENST00000559366.1	674	557	670	0.834711	1.48877e-14	38
LNC_011270	LNC_011270	1935	1618	1657	+	ENST00000559366.1	ENST00000559366.1	674	474	513	0.975	2.32447e-13	36
LNC_011271	LNC_011271	4876	296	416	+	ENST00000559366.1	ENST00000559366.1	674	557	670	0.834711	3.76541e-14	38
LNC_011271	LNC_011271	4876	239	275	+	ENST00000559366.1	ENST00000559366.1	674	480	516	1	1.48785e-13	37
LNC_011272	LNC_011272	500	376	496	+	ENST00000559366.1	ENST00000559366.1	674	557	670	0.834711	3.77149e-15	38
LNC_011272	LNC_011272	500	319	355	+	ENST00000559366.1	ENST00000559366.1	674	480	516	1	1.49026e-14	37
LNC_011426	LNC_011426	1110	1102	724	-	ENST00000548203.1	ENST00000548203.1	535	157	535	0.92876	7.70281e-154	271
LNC_011446	LNC_011446	5753	1	168	+	ENST00000558382.2	ENST00000558382.2	570	109	277	0.881657	3.98752e-42	85
LNC_011447	LNC_011447	891	52	148	+	ENST00000558499.2	ENST00000558499.2	4856	27	123	0.927835	2.15619e-33	69
LNC_011448	LNC_011448	1286	1	164	+	ENST00000558382.2	ENST00000558382.2	570	112	276	0.878788	2.15529e-40	81
LNC_011449	LNC_011449	1399	1	164	+	ENST00000558382.2	ENST00000558382.2	570	112	276	0.878788	2.34691e-40	81
LNC_011450	LNC_011450	1084	1	167	+	ENST00000558382.2	ENST00000558382.2	570	109	276	0.880952	2.93829e-42	84
LNC_011529	LNC_011529	852	145	60	-	ENST00000568707.1	ENST00000568707.1	789	704	789	0.930233	3.09862e-29	62
LNC_011657	LNC_011657	813	776	711	-	ENST00000548203.1	ENST00000548203.1	535	1	66	0.893939	6.20045e-15	38
LNC_011702	LNC_011702	350	138	42	-	ENST00000562108.1	ENST00000562108.1	1097	157	252	0.896907	2.9174e-24	53
LNC_011706	LNC_011706	1702	1647	1312	-	ENST00000625589.2	ENST00000625589.2	539	69	404	0.89881	2.77626e-111	200
LNC_011706	LNC_011706	1702	1254	1184	-	ENST00000625589.2	ENST00000625589.2	539	469	539	0.901408	1.358e-17	43
LNC_011916	LNC_011916	4434	3947	4013	+	ENST00000438017.5	ENST00000438017.5	722	396	462	0.940299	5.97967e-22	51
LNC_011927	LNC_011927	521	223	407	+	ENST00000498297.1	ENST00000498297.1	1298	220	411	0.822917	4.57008e-27	58
LNC_012329	LNC_012329	518	485	249	-	ENST00000606851.5	ENST00000606851.5	1889	1	237	0.877637	1.15404e-64	121
LNC_012330	LNC_012330	598	565	329	-	ENST00000606851.5	ENST00000606851.5	1889	1	237	0.877637	1.33722e-64	121
LNC_012330	LNC_012330	598	70	6	-	ENST00000606851.5	ENST00000606851.5	1889	1072	1136	0.907692	7.34591e-17	41
LNC_012970	LNC_012970	226	162	96	-	ENST00000511954.5	ENST00000511954.5	1574	575	641	0.895522	4.18657e-16	39
LNC_013080	LNC_013080	366	366	1	-	ENST00000481893.1	ENST00000481893.1	3569	1178	1543	0.879781	5.37921e-106	190
LNC_013167	LNC_013167	560	259	504	+	ENST00000369391.3	ENST00000369391.3	460	160	406	0.947368	3.55334e-111	199
LNC_013168	LNC_013168	314	60	258	+	ENST00000369391.3	ENST00000369391.3	460	207	406	0.935	2.17632e-83	152
LNC_013178	LNC_013178	1682	1181	1291	+	ENST00000451656.1	ENST00000451656.1	470	266	376	0.981982	2.103e-53	103
LNC_013178	LNC_013178	1682	1096	1142	+	ENST00000451656.1	ENST00000451656.1	470	21	67	0.93617	7.97455e-13	35
LNC_013284	LNC_013284	982	1	238	+	ENST00000617939.1	ENST00000617939.1	290	53	290	0.962185	1.01924e-112	202
LNC_013493	LNC_013493	15112	580	796	+	ENST00000511052.1	ENST00000511052.1	554	186	401	0.912442	9.76344e-73	137
LNC_013711	LNC_013711	3463	3460	3231	-	ENST00000605970.5	ENST00000605970.5	1594	860	1087	0.895652	8.49279e-70	131
LNC_013711	LNC_013711	3463	3033	2898	-	ENST00000605970.5	ENST00000605970.5	1594	1091	1226	0.860294	1.98683e-27	60
LNC_013712	LNC_013712	772	535	2	-	ENST00000399449.3	ENST00000399449.3	3810	131	663	0.910112	0	338
LNC_013713	LNC_013713	626	486	5	-	ENST00000399449.3	ENST00000399449.3	3810	131	611	0.917012	0	318
LNC_013844	LNC_013844	3344	599	882	+	ENST00000619719.1	ENST00000619719.1	352	69	352	0.90493	1.1485e-96	176
LNC_013846	LNC_013846	2440	2075	2165	+	ENST00000619719.1	ENST00000619719.1	352	69	159	0.912088	5.52751e-27	59
LNC_013847	LNC_013847	2770	2126	2409	+	ENST00000619719.1	ENST00000619719.1	352	69	352	0.90493	9.51524e-97	176
LNC_014121	LNC_014121	2827	1958	2048	+	ENST00000526045.1	ENST00000526045.1	590	496	586	0.879121	9.28559e-20	47
LNC_014148	LNC_014148	7961	940	798	-	ENST00000618227.1	ENST00000618227.1	593	291	434	0.910345	9.2924e-47	93
LNC_014148	LNC_014148	7961	434	356	-	ENST00000618227.1	ENST00000618227.1	593	440	518	0.936709	1.80951e-26	59
LNC_014149	LNC_014149	12566	2332	1889	-	ENST00000618227.1	ENST00000618227.1	593	1	434	0.872768	2.14049e-113	205
LNC_014149	LNC_014149	12566	1525	1447	-	ENST00000618227.1	ENST00000618227.1	593	440	518	0.936709	2.85578e-26	59
LNC_014150	LNC_014150	12109	1788	1345	-	ENST00000618227.1	ENST00000618227.1	593	1	434	0.872768	2.06437e-113	205
LNC_014150	LNC_014150	12109	981	916	-	ENST00000618227.1	ENST00000618227.1	593	440	505	0.954545	2.65303e-23	54
LNC_014263	LNC_014263	2461	341	705	+	ENST00000602507.1	ENST00000602507.1	1758	186	544	0.934247	6.07659e-144	255
LNC_014263	LNC_014263	2461	1148	1472	+	ENST00000602507.1	ENST00000602507.1	1758	1053	1382	0.813253	2.55895e-38	78
LNC_014263	LNC_014263	2461	759	872	+	ENST00000602507.1	ENST00000602507.1	1758	645	754	0.868421	2.12208e-23	53
LNC_014263	LNC_014263	2461	994	1065	+	ENST00000602507.1	ENST00000602507.1	1758	905	976	0.875	2.96128e-13	36
LNC_014263	LNC_014263	2461	1652	1717	+	ENST00000602507.1	ENST00000602507.1	1758	1547	1609	0.909091	1.17011e-12	35
LNC_014264	LNC_014264	967	341	509	+	ENST00000602507.1	ENST00000602507.1	1758	186	352	0.946746	9.27565e-70	130
LNC_014265	LNC_014265	994	185	476	+	ENST00000602507.1	ENST00000602507.1	1758	62	352	0.918089	1.49489e-105	190
LNC_014559	LNC_014559	22401	12427	12549	+	ENST00000498732.5	ENST00000498732.5	746	166	289	0.846774	4.55276e-17	44
LNC_014583	LNC_014583	1711	260	370	+	ENST00000426367.1	ENST00000426367.1	326	43	153	0.954955	3.09961e-46	91
LNC_014584	LNC_014584	14316	260	370	+	ENST00000426367.1	ENST00000426367.1	326	43	153	0.954955	2.60907e-45	91
LNC_014585	LNC_014585	1698	260	370	+	ENST00000426367.1	ENST00000426367.1	326	43	153	0.954955	3.07585e-46	91
LNC_014599	LNC_014599	2175	1495	1461	-	ENST00000522525.5	ENST00000522525.5	1867	111	145	1	1.03329e-12	35

## Sheet: human to goat
query_id	query_description	query_len	query_start	query_end	strand	subject_id	subject_description	subject_len	subject_start	subject_end	identity	evaule	score
ENST00000315302.6	ENST00000315302.6	2260	364	579	+	LNC_013493	LNC_013493	15112	580	796	0.912442	5.65054e-72	137
ENST00000315302.6	ENST00000315302.6	2260	130	224	+	LNC_013493	LNC_013493	15112	489	582	0.926316	8.15539e-28	63
ENST00000315302.6	ENST00000315302.6	2260	2091	2249	+	LNC_013493	LNC_013493	15112	2358	2515	0.855346	8.15539e-28	63
ENST00000330825.3	ENST00000330825.3	2869	1597	1685	+	LNC_004596	LNC_004596	12675	9906	9994	0.876404	5.71835e-17	45
ENST00000369391.3	ENST00000369391.3	460	160	382	+	LNC_013167	LNC_013167	560	259	480	0.946188	9.6553e-98	179
ENST00000393507.2	ENST00000393507.2	377	1	195	+	LNC_010780	LNC_010780	543	346	543	0.858586	3.85237e-41	84
ENST00000398849.6	ENST00000398849.6	1411	612	344	-	LNC_010448	LNC_010448	2503	1512	1793	0.897163	2.71149e-88	164
ENST00000399449.3	ENST00000399449.3	3810	663	131	-	LNC_013712	LNC_013712	772	2	535	0.910112	0	338
ENST00000399751.6	ENST00000399751.6	1621	217	67	-	LNC_011014	LNC_011014	303	160	303	0.854305	3.73462e-29	65
ENST00000400282.6	ENST00000400282.6	931	205	21	-	LNC_007031	LNC_007031	664	347	531	0.924324	1.36997e-67	129
ENST00000413405.5	ENST00000413405.5	767	184	323	+	LNC_007418	LNC_007418	8246	3042	3181	0.864286	6.90951e-29	64
ENST00000418368.1	ENST00000418368.1	1666	217	67	-	LNC_011014	LNC_011014	303	160	303	0.854305	3.83946e-29	65
ENST00000418765.5	ENST00000418765.5	1638	339	188	-	LNC_011013	LNC_011013	554	410	554	0.855263	9.55168e-30	66
ENST00000425586.5	ENST00000425586.5	1267	324	419	+	LNC_007128	LNC_007128	4793	181	277	0.907216	1.72926e-24	57
ENST00000425586.5	ENST00000425586.5	1267	166	206	+	LNC_007128	LNC_007128	4793	1	41	1	6.107e-15	41
ENST00000426367.1	ENST00000426367.1	326	1	153	+	LNC_014585	LNC_014585	1698	222	370	0.888889	5.58634e-46	92
ENST00000427076.5	ENST00000427076.5	6466	1200	1059	-	LNC_013080	LNC_013080	366	207	348	0.908451	1.80986e-43	90
ENST00000427076.5	ENST00000427076.5	6466	1324	1200	-	LNC_013080	LNC_013080	366	1	125	0.888	6.15677e-31	69
ENST00000430244.1	ENST00000430244.1	489	133	1	-	LNC_004362	LNC_004362	6178	5890	6022	0.93985	2.40666e-55	108
ENST00000430295.5	ENST00000430295.5	440	312	375	+	LNC_007418	LNC_007418	8246	908	971	0.890625	1.99375e-12	36
ENST00000433214.2	ENST00000433214.2	3078	861	483	-	LNC_013713	LNC_013713	626	106	484	0.891821	2.19194e-118	215
ENST00000434974.1	ENST00000434974.1	2692	1890	1798	-	LNC_002444	LNC_002444	1282	611	705	0.863158	4.9764e-11	35
ENST00000435312.5	ENST00000435312.5	806	729	806	+	LNC_010719	LNC_010719	1144	1067	1144	0.974359	1.90974e-32	70
ENST00000435312.5	ENST00000435312.5	806	369	564	+	LNC_010719	LNC_010719	1144	645	834	0.826531	1.1782e-30	67
ENST00000438017.5	ENST00000438017.5	722	396	462	+	LNC_011916	LNC_011916	4434	3947	4013	0.940299	3.71791e-21	51
ENST00000438202.5	ENST00000438202.5	652	303	455	+	LNC_007418	LNC_007418	8246	974	1126	0.888889	1.71969e-41	85
ENST00000438202.5	ENST00000438202.5	652	137	200	+	LNC_007418	LNC_007418	8246	908	971	0.890625	2.99298e-12	36
ENST00000442449.1	ENST00000442449.1	391	9	150	+	LNC_005556	LNC_005556	13007	4861	5002	0.922535	1.76939e-49	98
ENST00000444180.3	ENST00000444180.3	1238	462	238	-	LNC_013711	LNC_013711	3463	3230	3460	0.874459	1.04598e-59	116
ENST00000444431.1	ENST00000444431.1	4560	338	1	-	LNC_013713	LNC_013713	626	106	443	0.89645	4.53577e-108	198
ENST00000446807.5	ENST00000446807.5	1007	325	407	+	LNC_007418	LNC_007418	8246	974	1056	0.903614	5.2209e-21	51
ENST00000446807.5	ENST00000446807.5	1007	159	222	+	LNC_007418	LNC_007418	8246	908	971	0.890625	4.66623e-12	36
ENST00000447072.5	ENST00000447072.5	347	166	261	+	LNC_005592	LNC_005592	315	7	102	0.895833	1.80669e-24	56
ENST00000450081.5	ENST00000450081.5	1593	339	188	-	LNC_011013	LNC_011013	554	410	554	0.855263	9.28636e-30	66
ENST00000451298.1	ENST00000451298.1	3796	2083	1995	-	LNC_007324	LNC_007324	5064	897	985	0.94382	3.61063e-31	69
ENST00000451656.1	ENST00000451656.1	470	266	370	+	LNC_013178	LNC_013178	1682	1181	1285	0.990476	3.47382e-51	101
ENST00000451656.1	ENST00000451656.1	470	21	67	+	LNC_013178	LNC_013178	1682	1096	1142	0.93617	8.43678e-12	35
ENST00000454572.1	ENST00000454572.1	2076	568	444	-	LNC_013080	LNC_013080	366	1	125	0.888	1.96683e-31	69
ENST00000457513.2	ENST00000457513.2	756	301	405	+	LNC_005521	LNC_005521	271	132	235	0.942857	1.18934e-36	77
ENST00000462662.1	ENST00000462662.1	707	707	186	-	LNC_010791	LNC_010791	1154	431	952	0.852273	7.72286e-118	213
ENST00000463725.5	ENST00000463725.5	559	553	321	-	LNC_002419	LNC_002419	726	343	575	0.862661	1.70497e-53	105
ENST00000463725.5	ENST00000463725.5	559	215	134	-	LNC_002419	LNC_002419	726	574	655	0.878049	6.71184e-16	42
ENST00000466037.6	ENST00000466037.6	522	1	139	+	LNC_010709	LNC_010709	370	104	242	0.964029	7.0232e-62	119
ENST00000466369.5	ENST00000466369.5	3501	2045	889	-	LNC_005872	LNC_005872	5331	1311	2470	0.906115	0	720
ENST00000466369.5	ENST00000466369.5	3501	2605	2044	-	LNC_005872	LNC_005872	5331	79	658	0.893103	0	345
ENST00000466369.5	ENST00000466369.5	3501	610	541	-	LNC_005872	LNC_005872	5331	2471	2540	0.928571	7.25248e-20	50
ENST00000467069.6	ENST00000467069.6	667	81	47	-	LNC_014599	LNC_014599	2175	1461	1495	1	1.21058e-11	35
ENST00000467897.2	ENST00000467897.2	919	497	383	-	LNC_002329	LNC_002329	625	3	117	0.886957	3.28352e-28	63
ENST00000469183.5	ENST00000469183.5	637	463	336	-	LNC_002419	LNC_002419	726	528	655	0.882812	2.34307e-31	68
ENST00000473136.4	ENST00000473136.4	1377	799	459	-	LNC_000375	LNC_000375	1443	526	866	0.970674	4.65583e-170	301
ENST00000480904.2	ENST00000480904.2	493	106	72	-	LNC_014599	LNC_014599	2175	1461	1495	1	8.86514e-12	35
ENST00000481221.6	ENST00000481221.6	683	200	166	-	LNC_014599	LNC_014599	2175	1461	1495	1	1.24037e-11	35
ENST00000481893.1	ENST00000481893.1	3569	1543	1178	-	LNC_013080	LNC_013080	366	1	366	0.879781	2.1094e-103	190
ENST00000494680.6	ENST00000494680.6	544	165	131	-	LNC_014599	LNC_014599	2175	1461	1495	1	9.81498e-12	35
ENST00000498297.1	ENST00000498297.1	1298	220	411	+	LNC_011927	LNC_011927	521	223	407	0.822917	4.48496e-25	58
ENST00000498458.2	ENST00000498458.2	664	113	1	-	LNC_000375	LNC_000375	1443	526	638	0.964602	1.2095e-48	97
ENST00000498732.5	ENST00000498732.5	746	166	289	+	LNC_014559	LNC_014559	22401	12427	12549	0.846774	5.78194e-17	44
ENST00000499322.6	ENST00000499322.6	1866	194	294	+	LNC_004963	LNC_004963	886	625	725	0.940594	2.97193e-36	77
ENST00000502125.6	ENST00000502125.6	1930	1	157	+	LNC_011223	LNC_011223	611	10	166	0.917197	6.01007e-53	105
ENST00000505289.5	ENST00000505289.5	2820	1	131	+	LNC_009582	LNC_009582	781	33	163	0.946565	1.37517e-51	103
ENST00000508688.5	ENST00000508688.5	414	168	412	+	LNC_010718	LNC_010718	1053	649	892	0.938776	5.54187e-99	181
ENST00000508688.5	ENST00000508688.5	414	56	129	+	LNC_010718	LNC_010718	1053	554	627	0.932432	3.39357e-23	54
ENST00000510523.1	ENST00000510523.1	593	1	66	+	LNC_004963	LNC_004963	886	660	725	0.939394	1.20027e-20	50
ENST00000511052.1	ENST00000511052.1	554	186	401	+	LNC_013493	LNC_013493	15112	580	796	0.912442	1.35442e-72	137
ENST00000511954.5	ENST00000511954.5	1574	641	575	-	LNC_012970	LNC_012970	226	96	162	0.895522	1.18788e-13	39
ENST00000512514.1	ENST00000512514.1	483	137	209	+	LNC_003520	LNC_003520	4581	4114	4186	0.931507	1.57398e-22	53
ENST00000521609.5	ENST00000521609.5	793	80	46	-	LNC_014599	LNC_014599	2175	1461	1495	1	1.44524e-11	35
ENST00000522525.5	ENST00000522525.5	1867	145	111	-	LNC_014599	LNC_014599	2175	1461	1495	1	3.44105e-11	35
ENST00000526045.1	ENST00000526045.1	590	496	586	+	LNC_014121	LNC_014121	2827	1958	2048	0.879121	7.36643e-19	47
ENST00000526274.1	ENST00000526274.1	425	373	425	+	LNC_008683	LNC_008683	5905	2242	2294	0.981132	3.35944e-20	49
ENST00000528245.1	ENST00000528245.1	659	1	44	+	LNC_014008	LNC_014008	5941	125	168	0.954545	3.02598e-12	36
ENST00000529823.1	ENST00000529823.1	3334	20	635	+	LNC_008453	LNC_008453	4220	678	1290	0.896166	0	358
ENST00000529823.1	ENST00000529823.1	3334	3245	3334	+	LNC_008453	LNC_008453	4220	4126	4217	0.923913	1.8833e-26	61
ENST00000529823.1	ENST00000529823.1	3334	901	1030	+	LNC_008453	LNC_008453	4220	1748	1878	0.856061	2.62806e-16	44
ENST00000531381.1	ENST00000531381.1	3370	1	647	+	LNC_008453	LNC_008453	4220	648	1290	0.892097	0	359
ENST00000531381.1	ENST00000531381.1	3370	3278	3370	+	LNC_008453	LNC_008453	4220	4126	4220	0.926316	3.08578e-28	64
ENST00000531381.1	ENST00000531381.1	3370	934	1063	+	LNC_008453	LNC_008453	4220	1748	1878	0.856061	2.6566e-16	44
ENST00000531381.1	ENST00000531381.1	3370	741	792	+	LNC_008453	LNC_008453	4220	1556	1608	0.943396	3.99541e-12	37
ENST00000531470.2	ENST00000531470.2	560	1	47	+	LNC_008461	LNC_008461	414	84	130	0.93617	1.0113e-11	35
ENST00000548203.1	ENST00000548203.1	535	535	157	-	LNC_011426	LNC_011426	1110	724	1102	0.92876	1.41864e-152	271
ENST00000553946.1	ENST00000553946.1	200	123	1	-	LNC_005744	LNC_005744	1436	526	648	0.918699	7.78602e-41	83
ENST00000553982.1	ENST00000553982.1	611	607	297	-	LNC_006064	LNC_006064	1021	670	980	0.935691	1.20573e-128	231
ENST00000554430.1	ENST00000554430.1	489	307	472	+	LNC_005682	LNC_005682	1015	354	519	0.921687	6.32304e-59	114
ENST00000554894.5	ENST00000554894.5	556	170	1	-	LNC_011234	LNC_011234	1164	882	1051	0.843023	1.89e-25	58
ENST00000554894.5	ENST00000554894.5	556	489	429	-	LNC_011234	LNC_011234	1164	636	696	0.934426	1.0819e-17	45
ENST00000555520.1	ENST00000555520.1	977	965	613	-	LNC_011233	LNC_011233	988	16	369	0.877095	7.67117e-91	168
ENST00000555966.1	ENST00000555966.1	392	4	69	+	LNC_006158	LNC_006158	2078	1676	1741	0.939394	7.81429e-21	50
ENST00000556355.5	ENST00000556355.5	603	398	526	+	LNC_010863	LNC_010863	1914	46	174	0.906977	3.86872e-39	81
ENST00000556355.5	ENST00000556355.5	603	523	585	+	LNC_010863	LNC_010863	1914	635	697	0.952381	3.09035e-21	51
ENST00000557790.5	ENST00000557790.5	594	515	594	+	LNC_005918	LNC_005918	1333	525	604	0.9125	7.70084e-22	52
ENST00000558382.2	ENST00000558382.2	570	122	277	+	LNC_011446	LNC_011446	5753	14	168	0.878205	3.51669e-36	76
ENST00000558499.2	ENST00000558499.2	4856	27	124	+	LNC_011446	LNC_011446	5753	71	168	0.928571	1.16902e-31	70
ENST00000559366.1	ENST00000559366.1	674	557	670	+	LNC_011272	LNC_011272	500	376	496	0.834711	1.98335e-13	38
ENST00000559366.1	ENST00000559366.1	674	480	516	+	LNC_011272	LNC_011272	500	319	355	1	7.83697e-13	37
ENST00000560170.1	ENST00000560170.1	547	1	153	+	LNC_011223	LNC_011223	611	14	166	0.915033	4.06429e-51	101
ENST00000561140.1	ENST00000561140.1	598	595	90	-	LNC_011249	LNC_011249	942	220	725	0.857708	6.75095e-121	218
ENST00000562108.1	ENST00000562108.1	1097	252	157	-	LNC_011702	LNC_011702	350	42	138	0.896907	3.64786e-22	53
ENST00000563635.5	ENST00000563635.5	4128	1549	721	-	LNC_007050	LNC_007050	5237	4409	5237	0.895054	0	481
ENST00000563635.5	ENST00000563635.5	4128	2768	2492	-	LNC_007050	LNC_007050	5237	3896	4169	0.873646	1.61731e-70	135
ENST00000563635.5	ENST00000563635.5	4128	2062	1911	-	LNC_007050	LNC_007050	5237	4259	4410	0.842105	2.24847e-23	56
ENST00000565113.5	ENST00000565113.5	4589	540	400	-	LNC_005820	LNC_005820	308	168	308	0.907801	3.37066e-47	96
ENST00000565113.5	ENST00000565113.5	4589	707	627	-	LNC_005820	LNC_005820	308	1	81	0.864198	5.44313e-12	37
ENST00000568707.1	ENST00000568707.1	789	789	704	-	LNC_011529	LNC_011529	852	60	145	0.930233	1.11045e-27	62
ENST00000574739.1	ENST00000574739.1	578	407	511	+	LNC_005521	LNC_005521	271	132	235	0.942857	9.02868e-37	77
ENST00000575310.1	ENST00000575310.1	1975	1959	1851	-	LNC_010644	LNC_010644	2507	2395	2504	0.872727	4.07497e-20	50
ENST00000575331.1	ENST00000575331.1	5553	4770	3544	-	LNC_010644	LNC_010644	2507	1250	2504	0.825776	1.30772e-176	313
ENST00000575331.1	ENST00000575331.1	5553	4996	4851	-	LNC_010644	LNC_010644	2507	1108	1253	0.917808	2.61422e-48	98
ENST00000578492.5	ENST00000578492.5	2732	2256	1712	-	LNC_010449	LNC_010449	1895	288	855	0.871479	1.34699e-162	289
ENST00000578492.5	ENST00000578492.5	2732	1712	1477	-	LNC_010449	LNC_010449	1895	1572	1807	0.90678	1.86568e-78	148
ENST00000578492.5	ENST00000578492.5	2732	2666	2385	-	LNC_010449	LNC_010449	1895	2	289	0.831034	2.79544e-37	79
ENST00000580671.1	ENST00000580671.1	588	587	505	-	LNC_010512	LNC_010512	647	234	316	0.951807	8.52664e-31	67
ENST00000581816.1	ENST00000581816.1	2032	83	1	-	LNC_007031	LNC_007031	664	347	429	0.927711	1.78591e-25	59
ENST00000581915.5	ENST00000581915.5	514	514	100	-	LNC_010240	LNC_010240	1113	568	982	0.93253	7.25648e-176	310
ENST00000582141.5	ENST00000582141.5	2845	223	21	-	LNC_007031	LNC_007031	664	329	531	0.91133	2.71187e-68	131
ENST00000582491.5	ENST00000582491.5	718	165	29	-	LNC_010431	LNC_010431	2417	2083	2227	0.842466	5.35556e-14	39
ENST00000583934.1	ENST00000583934.1	461	284	369	+	LNC_006791	LNC_006791	517	310	395	0.860465	1.34035e-13	38
ENST00000585118.5	ENST00000585118.5	546	179	43	-	LNC_010431	LNC_010431	2417	2083	2227	0.842466	4.0415e-14	39
ENST00000585122.5	ENST00000585122.5	705	161	25	-	LNC_010431	LNC_010431	2417	2083	2227	0.842466	5.25624e-14	39
ENST00000587125.1	ENST00000587125.1	1841	793	671	-	LNC_010552	LNC_010552	359	6	128	0.95122	2.18105e-49	99
ENST00000591271.5	ENST00000591271.5	9678	167	31	-	LNC_010431	LNC_010431	2417	2083	2227	0.842466	7.36832e-13	39
ENST00000591482.1	ENST00000591482.1	1050	302	46	-	LNC_010597	LNC_010597	265	4	251	0.844358	7.92153e-51	101
ENST00000602507.1	ENST00000602507.1	1758	186	544	+	LNC_014263	LNC_014263	2461	341	705	0.934247	1.68165e-142	255
ENST00000602507.1	ENST00000602507.1	1758	1053	1382	+	LNC_014263	LNC_014263	2461	1148	1472	0.813253	7.0817e-37	78
ENST00000602507.1	ENST00000602507.1	1758	645	754	+	LNC_014263	LNC_014263	2461	759	872	0.868421	5.87271e-22	53
ENST00000602507.1	ENST00000602507.1	1758	903	976	+	LNC_014263	LNC_014263	2461	992	1065	0.878378	5.24879e-13	38
ENST00000602507.1	ENST00000602507.1	1758	1547	1609	+	LNC_014263	LNC_014263	2461	1652	1717	0.909091	3.2382e-11	35
ENST00000604369.5	ENST00000604369.5	443	239	351	+	LNC_014599	LNC_014599	2175	1563	1674	0.850877	3.13499e-11	34
ENST00000605946.1	ENST00000605946.1	382	1	171	+	LNC_007414	LNC_007414	890	174	349	0.903409	1.72681e-49	98
ENST00000605970.5	ENST00000605970.5	1594	790	154	-	LNC_013712	LNC_013712	772	2	640	0.893584	0	359
ENST00000606851.5	ENST00000606851.5	1889	237	1	-	LNC_012330	LNC_012330	598	329	565	0.877637	1.66532e-62	121
ENST00000606851.5	ENST00000606851.5	1889	1136	1072	-	LNC_012330	LNC_012330	598	6	70	0.907692	9.14828e-15	41
ENST00000608756.5	ENST00000608756.5	1152	313	1082	+	LNC_000095	LNC_000095	3061	22	786	0.926829	0	519
ENST00000609590.1	ENST00000609590.1	5310	1996	1864	-	LNC_005632	LNC_005632	305	171	303	0.894737	8.50255e-36	77
ENST00000612781.1	ENST00000612781.1	234	84	16	-	LNC_014150	LNC_014150	12109	2871	2940	0.942857	4.5461e-21	50
ENST00000612781.1	ENST00000612781.1	234	168	99	-	LNC_014150	LNC_014150	12109	2443	2512	0.871429	1.60549e-11	34
ENST00000617939.1	ENST00000617939.1	290	53	290	+	LNC_013284	LNC_013284	982	1	238	0.962185	1.12521e-111	202
ENST00000618227.1	ENST00000618227.1	593	434	1	-	LNC_014150	LNC_014150	12109	1345	1788	0.872768	3.83121e-113	205
ENST00000618227.1	ENST00000618227.1	593	505	440	-	LNC_014150	LNC_014150	12109	916	981	0.954545	4.92366e-23	54
ENST00000619389.4	ENST00000619389.4	600	80	115	+	LNC_007389	LNC_007389	1567	1	36	1	2.74789e-12	36
ENST00000619611.4	ENST00000619611.4	1449	376	261	-	LNC_001388	LNC_001388	2960	2697	2812	0.905172	2.21675e-33	72
ENST00000619719.1	ENST00000619719.1	352	69	352	+	LNC_013847	LNC_013847	2770	2126	2409	0.90493	4.50454e-96	176
ENST00000621282.4	ENST00000621282.4	3068	145	240	+	LNC_007128	LNC_007128	4793	181	277	0.907216	4.22276e-24	57
ENST00000625589.2	ENST00000625589.2	539	404	69	-	LNC_011706	LNC_011706	1702	1312	1647	0.89881	3.34444e-110	200
ENST00000625589.2	ENST00000625589.2	539	539	469	-	LNC_011706	LNC_011706	1702	1184	1254	0.901408	1.63593e-16	43
ENST00000630282.2	ENST00000630282.2	883	414	485	+	LNC_002784	LNC_002784	4834	789	862	0.932432	4.56697e-21	51
