# Supplementary material for: Comprehensive Analysis of LncRNA Reveals the Temporal-Specific Module of Goat Skeletal Muscle Development
Source: Int J Mol Sci. 2019 Aug 14;20(16):3950. doi: 10.3390/ijms20163950 (PMC6719106; doi:10.3390/ijms20163950)
Supplement: Supplementary file 1 [file ijms-20-03950-s001.zip › supplyments/Table S5.xls]

## Sheet: DEmRNA
mRNA_id	Gene_id	Official_Symbol	F45_1_fpkm	F45_2_fpkm	F45_3_fpkm	F65_1_fpkm	F65_2_fpkm	F65_3_fpkm	F90_1_fpkm	F90_2_fpkm	F90_3_fpkm	F120_1_fpkm	F120_2_fpkm	F120_3_fpkm	F135_1_fpkm	F135_2_fpkm	F135_3_fpkm	B1_1_fpkm	B1_2_fpkm	B1_3_fpkm	B90_1_fpkm	B90_2_fpkm	B90_3_fpkm
XM_018052204.1	102169101	TMOD1	31.8713	38.5346	20.489	26.3879	26.9457	18.3548	35.9916	35.5524	25.8312	31.1378	30.6063	36.126	27.9254	43.0904	38.5364	32.4028	99.8935	80.5238	36.3487	43.2755	16.2342
XM_005694776.3	102168770	EGFLAM	2.13315	3.36089	2.4684	4.50961	3.90142	3.8752	4.97996	5.90203	3.76537	3.62752	3.92247	3.45873	1.35976	0.84052	1.02366	1.0593	1.40773	0.940937	1.71465	1.72377	1.34864
XM_018055138.1	102175862	ATL2	9.83541	15.63	14.5615	17.9966	15.3239	9.68301	15.6967	14.743	16.0041	24.7704	22.5067	22.2401	35.7749	25.0098	13.6206	18.432	19.422	30.1805	28.3197	21.5173	8.23296
XM_018054528.1	102170977	TPPP2	0.419109	0.516533	0.182235	1.41463	1.75553	0.800995	1.42515	1.29913	1.83831	2.78647	2.99293	1.66018	0.763802	1.02279	0.647618	0.743505	0.259089	2.2384	1.13246	1.77649	4.81013
XM_013966926.2	100860966	HNRNPC	6.12686	4.86058	6.28551	6.26365	4.45212	6.34229	5.52236	5.11438	5.1487	4.09405	3.38187	3.78425	7.44602	6.31366	8.60722	3.61698	2.24477	3.92126	4.22533	4.40106	4.30645
XM_018054357.1	102186485	NIN	18.8446	17.2619	19.7558	20.7864	20.5026	19.7704	18.8242	18.2934	18.4801	14.2808	12.9444	12.5123	5.47935	5.50287	5.66387	3.62069	4.42749	5.30912	5.07413	5.02805	5.42945
XM_005687007.2	102183972	NOL10	9.1246	7.85239	10.4946	9.82018	8.58573	10.1269	8.14468	8.63308	7.63146	8.28461	6.61448	6.51375	12.9401	12.2281	14.5252	8.8272	5.90234	7.66591	6.8119	5.40097	6.57268
XM_005680791.3	102190110	PYROXD1	5.50129	7.67969	6.42611	6.74247	6.00963	4.07691	5.25817	4.54572	5.02494	6.68513	5.31311	6.34506	4.55469	7.59354	8.91949	9.97174	7.51743	11.064	7.90731	7.82975	7.32545
XM_018053270.1	102184150	REPS1	9.93697	8.75075	6.60836	7.54058	5.7358	8.66013	3.04602	5.61198	5.09548	5.65634	3.19054	4.18037	5.19068	3.88135	5.96208	3.47686	1.16931	4.6836	2.91599	4.23078	6.12146
XM_018056823.1	102190528	TDRD3	17.0371	17.8698	17.9107	15.1228	15.4355	14.2107	10.7655	10.2971	10.2526	12.7515	9.78016	11.3087	9.79023	9.93578	10.3313	9.96068	8.0174	12.9795	8.4808	8.13751	7.16345
XM_018052214.1	102186116	ANP32B	49.5047	36.3193	36.9165	44.0893	48.7697	29.2848	29.5789	28.909	27.67	15.5475	13.3188	13.5361	26.8925	27.4532	37.4714	27.1714	14.8574	36.6402	15.0361	10.0411	11.6903
XM_018048315.1	102180018	DNM1L	3.89973	2.60865	3.54	2.68688	0	4.20893	1.53592	2.18963	0.639999	5.43476	1.29369	1.23569	0	2.38374	0	0.482401	0	1.34375	0	1.19577	0.64482
XM_018066390.1	102170272	MBIP	13.1277	15.9789	16.2845	15.5056	13.6988	14.4794	15.9121	14.8003	15.1028	12.5401	13.1988	16.6616	0.468117	6.13858	0	13.275	9.46875	15.3632	8.708	0	7.55962
XM_018063052.1	106504025	FIZ1	4.09528	3.89812	4.27269	4.45824	4.48739	3.66662	3.29225	3.34834	3.56428	3.16015	2.735	2.44198	3.68046	3.42923	3.07445	2.86387	1.68141	4.38469	2.68332	3.15951	2.4181
XM_018039893.1	102168510	ZSCAN21	1.10025	0.058085	2.38739	0.641946	0.811273	1.54314	0.998646	1.97857	0.040372	0.08166	1.11959	2.7085	2.53091	2.85092	2.616	2.50657	0.046575	2.53362	1.13669	3.48163	2.3631
XM_005695921.3	102170742	TMEM115	8.5253	7.95296	8.36985	10.4386	9.7879	9.64911	7.01418	6.6639	6.36657	6.61965	6.19822	5.30776	6.44894	11.0493	10.4825	9.11715	7.39054	10.2332	8.80894	8.29287	9.5362
XM_018047676.1	102170945	PCBP2	6.31192	8.26661	6.52067	3.5823	4.33968	37.1065	6.2124	5.57779	5.10407	3.35152	5.81139	4.33524	3.50526	4.79493	5.93511	3.3347	3.44128	3.53097	3.48848	3.52191	3.38009
XM_018064159.1	102175611	GGNBP2	0.340848	0.397514	0.384211	2.19068	2.60917	0	2.28027	2.15286	3.21161	2.24222	2.55494	2.21602	3.3498	7.03286	0.80692	2.39973	1.35147	3.0552	0.843666	3.37619	3.27965
XM_018066501.1	108638527	SPTSSA	24.9642	13.8455	18.0717	16.2738	13.0705	12.8691	13.1065	12.189	10.3384	8.36933	8.45066	6.42841	19.3897	28.761	20.0436	19.4338	10.3591	23.254	9.83114	9.5182	9.68764
XM_018063239.1	102171100	CD47	32.0048	25.7627	23.718	20.5167	27.9351	34.7265	24.321	29.4701	32.4721	15.7954	13.0598	16.939	8.16867	11.3083	13.8974	11.044	9.82741	12.5767	14.8513	13.8748	13.9761
XM_005684512.3	102189037	HSF2	19.4111	18.6448	24.8941	13.7649	13.3609	18.2515	14.28	13.874	15.1301	14.1041	12.564	7.24245	41.3525	26.6402	37.3101	13.7877	9.84017	19.7097	19.4529	11.1059	10.9978
XM_018050095.1	102179191	RNF145	0.647821	6.78972	14.1488	3.11992	6.14771	6.78135	5.004	0	0.132559	0.003056	0.055248	1.68564	0.071642	0.20911	2.89664	0.779643	0	0	2.60541	3.32675	10.0604
XM_018051279.1	102171505	DHPS	10.9707	12.1114	11.0998	16.4197	14.8986	11.0848	10.7213	11.5489	9.65398	14.9605	15.0669	17.0925	17.7551	18.125	16.8083	18.9639	13.7822	29.8355	36.6309	43.3479	33.5953
XM_005682969.3	102182588	FAM13B	7.55821	6.17514	10.3632	6.65303	8.42055	4.16836	7.32919	6.79413	7.00028	2.50645	3.72981	2.54909	0.614063	1.33426	2.35961	2.11068	1.08312	0.844396	1.00666	0.462905	1.36156
XM_018040973.1	102186451	YPEL3	7.99841	10.864	9.01526	12.5403	12.0156	10.7699	15.6491	21.3389	27.77	27.65	16.8337	20.5487	17.0527	29.8323	25.0031	32.7343	18.0342	43.597	99.6203	60.3979	79.4885
XM_018051894.1	108636539	PFKL	5.54043	9.85574	6.2629	10.6393	8.70676	8.67976	11.3168	11.0018	13.8889	12.6158	5.86285	5.58706	6.76079	4.64302	3.8161	3.70689	2.11757	3.80754	2.88892	2.55911	2.4287
XM_018049181.1	102170126	SEC24D	10.3193	12.5577	14.2011	7.72681	6.54613	14.4807	9.8699	3.62435	9.56593	4.304	2.14656	4.50436	1.69776	3.90198	2.24412	5.2253	3.44706	3.65364	1.5697	1.14207	1.78304
XM_005690616.3	102168373	ATP1B1	13.7474	13.4856	9.6831	5.84717	5.92509	7.04014	9.25763	12.0128	10.71	28.2434	41.5417	30.317	92.7224	201.64	175.529	72.4464	63.2885	94.1656	120.918	120.284	101.304
XM_018047351.1	102180723	SNX13	17.4458	18.8692	19.9496	16.696	16.6309	21.2607	18.1086	19.1011	18.3847	18.2024	17.8473	18.624	15.0876	15.9499	17.8784	15.7591	13.1227	16.8427	14.2774	14.7796	15.687
XM_018065833.1	100861142	IWS1	15.8754	15.7637	16.4158	11.8975	11.9361	12.3208	11.4126	11.2732	11.9114	6.68137	6.36598	5.53948	6.01776	6.47035	5.78224	6.31388	3.69871	7.50332	8.16111	10.029	6.36383
XM_018049483.1	102186724	C1H3orf58	29.8217	40.1646	30.9331	25.9522	28.2629	30.6669	23.7965	23.4949	20.6665	11.1268	11.8156	12.4198	3.72909	6.72757	5.53813	5.25408	4.72684	7.06632	3.62267	3.26686	3.10167
XM_018043755.1	108633183	LOC108633183	2.94577	3.2336	2.90119	2.00578	3.0536	2.87714	2.39247	2.54723	2.23896	2.05049	1.74215	1.12787	2.44586	3.93341	4.29196	2.89403	2.85879	5.09429	1.99723	0.743251	2.00052
XM_018052961.1	102186691	TRDN	0.369632	0.520345	0.245424	1.11884	0	0	1.32592	1.23986	0	1.78648	3.83848	1.11235	2.43482	1.39827	8.9485	2.56654	0	2.48874	8.79343	15.2979	12.5433
XM_018051618.1	102170408	MAPK9	10.7017	10.7801	10.6495	12.5993	13.3722	6.8375	8.56672	7.35553	8.77022	3.34174	8.67856	7.31936	4.14555	4.91698	4.10725	6.71559	8.07491	6.89471	8.01895	9.03864	2.61976
XM_005697674.3	102187016	ALDOA	3.71752	6.27626	13.0359	16.8545	14.1314	9.20729	62.2418	45.4851	58.8752	195.423	179.346	160.602	697.551	695.003	432.75	894.767	707.591	540.947	2015.57	1570.68	1453.8
XM_018061122.1	102180069	ACADS	3.63908	4.09335	3.59123	5.05193	5.61561	5.5509	9.2201	7.57349	10.0054	11.7247	9.78261	11.8409	20.3925	23.1044	19.2222	17.5265	19.3144	17.9882	15.7498	24.7334	18.4053
XM_018059062.1	108637646	SMTNL1	10.5786	11.3066	9.3195	23.3963	22.2513	13.8564	57.5075	46.0512	70.4292	218.716	191.233	186.529	208.252	254.613	226.046	199.381	23.5483	293.861	239.935	180.961	123.712
XM_005694992.3	102171925	BLM	6.37127	6.52921	6.4617	4.19037	3.866	4.99352	3.22482	2.81896	2.69012	1.48575	1.26983	1.35466	0.555358	0.527006	0.538575	0.440183	0.935898	1.25395	0.712109	0.513954	0.591336
XM_005698576.3	102176662	PSTK	1.98502	2.17976	2.20305	2.58163	2.14883	2.98528	2.49129	2.33209	2.24753	2.54905	2.20879	2.33043	1.01372	1.8022	1.56226	1.54621	3.69173	1.6067	0.567162	0.845406	0.968729
XM_005693123.3	102191456	CLTC	46.7871	52.3743	54.8132	17.2734	22.119	61.3854	23.137	17.7826	27.0926	7.89795	10.8337	11.6228	5.08406	5.04329	5.62132	11.4947	4.92416	6.22501	4.89203	4.14721	5.2442
XM_018058170.1	102172824	E2F5	9.05162	9.04708	6.955	5.49371	5.69093	5.54291	4.73226	5.17505	5.26272	3.69823	2.98671	2.44242	3.85176	2.90936	2.3816	2.84237	1.39103	2.75096	2.05323	2.41515	2.86045
XM_018039763.1	102175820	TGIF1	22.473	21.2405	23.1013	16.4344	19.072	15.0817	15.9241	18.0637	14.7566	8.04857	8.37797	6.88948	9.76651	6.14536	6.35896	3.14347	2.82549	3.4703	4.35698	3.47023	2.97866
XM_018061205.1	102186892	FGF2	4.842	5.4115	5.7161	5.28371	5.31996	6.20822	4.68856	3.84911	4.17867	3.03463	3.40788	3.8229	4.38391	1.89629	1.27384	2.65205	2.01714	2.1811	1.5537	1.56637	1.99309
XM_005684062.3	102190690	AQP7	0.017391	0	0	0	0.017996	0	0.588388	0.152387	2.0937	5.37969	4.97935	5.96368	5.22889	6.90288	12.834	11.4003	8.91335	9.61811	6.30037	5.78248	3.21398
XM_005709697.3	106503282	HN1	138.488	137.5	135.494	206.981	202.92	98.1875	59.1983	64.2379	53.1344	24.5926	23.4693	29.9027	15.3899	18.0312	17.8317	27.2656	72.7527	40.1171	38.6385	69.9399	28.5392
XM_018065819.1	100861394	MFGE8	10.0458	8.50366	10.8497	10.8134	10.0864	11.49	13.6812	15.3004	11.0012	7.86085	9.21433	6.23881	8.11503	8.11051	10.8098	7.27385	4.92175	9.82935	7.83155	8.82403	8.33205
XM_018054152.1	102178734	SPATA5L1	4.89954	5.79426	4.01319	5.84162	6.39083	6.8783	5.27657	5.27545	6.18541	4.74897	4.32695	3.81213	3.61445	5.70606	6.1418	5.82312	3.607	6.09267	3.85188	3.30802	4.26086
XM_018066906.1	100861022	HIGD1A	1.05093	0	1.34116	0.58447	4.57556	0	0.975336	1.15591	4.34835	1.03279	0.39691	0.7722	16.9371	57.6005	5.48871	5.9065	8.19772	39.7973	1.67166	2.37134	1.72566
XM_018039155.1	102171667	HMGA1	6.79364	4.701	5.02143	5.51956	6.26979	2.50632	3.68352	3.33946	2.98035	0.579985	1.38359	0.55435	1.24408	3.08812	2.0033	2.001	3.59399	2.07713	2.95817	4.23536	3.29658
XM_005689558.3	102179790	TBCEL	5.24201	5.73539	6.21161	4.91722	3.73448	7.87442	3.96043	5.46374	5.92227	6.6219	6.84324	7.45745	3.88067	4.11663	5.52775	3.30439	3.24142	4.89543	2.38555	2.28846	1.80666
XM_005689572.3	102184266	SAAL1	8.07161	9.25087	8.14668	4.81796	6.6665	6.39896	1.73151	4.03984	4.66997	0.630667	0.989794	3.19185	1.91091	2.79811	2.69669	3.73754	2.134	2.75037	2.50506	2.73996	3.0396
XM_005691226.2	102182430	ELMOD2	13.0305	15.3244	13.9895	11.4343	12.2838	11.7686	8.80054	9.68004	10.9516	7.91946	8.25313	9.64578	3.37269	9.05281	7.50651	9.43712	5.28673	19.3691	6.28191	4.82128	4.55639
XM_018051842.1	102175125	MTMR9	12.1167	13.0819	13.6639	7.7867	8.05808	10.3957	8.30778	7.48273	7.55556	5.49104	5.26252	4.51964	2.35958	3.65623	3.2206	4.72719	4.44058	8.03209	6.13953	7.18179	7.29198
XM_018050520.1	102169956	SHC2	9.49123	8.54762	7.21525	7.52315	8.27018	10.2674	6.34423	4.03405	6.48899	2.46798	2.49806	3.0946	3.35091	1.55946	1.75095	1.61753	0.716724	1.14671	0.979165	0.81517	1.30568
XM_018055160.1	102181964	SLC8A1	0.519228	1.64534	1.2116	2.1619	0.503664	2.10636	0.731838	0.930622	1.02298	2.19997	2.92291	2.06463	0.695212	1.13021	1.01427	0.37743	0.638965	0.576986	1.03117	0.710243	1.01758
XM_018065742.1	102176643	LOC102176643	18.3833	19.1457	19.4538	17.8939	16.3983	13.9741	15.3059	14.1317	14.5121	11.3999	9.27159	11.3272	17.6072	15.7591	19.1785	12.9763	8.03459	15.183	8.26559	8.97602	7.87725
XM_018062532.1	106503133	ZNF428	2.45305	3.09064	2.28603	4.05715	3.0146	2.92453	2.51695	3.38925	2.49765	2.29648	4.32219	8.02198	1.11546	1.60535	1.45619	2.8636	4.15786	2.32891	2.35577	2.92969	1.72683
XM_018046241.1	102188100	SCAMP3	9.99174	11.6265	11.0136	10.507	8.43012	10.4581	10.9497	10.9789	10.5576	7.66471	7.25637	7.37342	6.16349	9.56873	8.75545	8.05862	6.39543	13.8161	11.1243	13.17	9.35464
XM_005687854.3	102173668	LOC102173668	3.34561	2.63786	3.55443	4.94337	3.31574	10.5371	6.31954	7.14838	6.35235	5.44633	3.74055	8.60528	4.13671	5.35863	6.42314	3.42119	3.67927	5.22716	4.09323	3.61394	4.09637
XM_005677119.3	102178583	CCDC190	0.204603	0.50843	0	0.283474	0.643017	0	8.10117	6.99538	10.7787	3.66934	4.4033	4.65565	0.23224	0	0	1.76052	4.54479	0.654678	0.488949	0.65246	0.025756
XM_018055678.1	102186877	YWHAQ	216.19	199.074	218.806	128.826	135.902	185.146	121.166	123.968	119.822	58.8629	58.4197	11.6558	7.78692	28.8013	50.5987	36.8819	11.1091	25.4003	26.8404	4.17837	6.09424
XM_018041546.1	102179910	OAT	40.5395	9.70865	7.19413	8.24847	10.8256	57.2857	11.0376	10.3778	7.49996	15.3223	0.055862	16.5294	0.028658	0.245656	4.16877	4.49585	3.95627	6.62292	0.01985	3.47292	2.79793
XM_018058712.1	102169684	SHARPIN	10.5011	12.2433	10.5181	17.2106	13.4038	10.8056	12.9564	12.097	12.9849	8.99011	9.38881	9.63357	7.20615	8.53144	8.60961	9.40755	12.1826	14.1827	11.1281	10.7564	7.71067
XM_018051465.1	102190771	SUGP2	1.67018	2.48253	1.96871	1.23858	3.18409	1.21106	1.63406	1.75049	1.15348	2.04107	0	0.521053	0.994662	0.827972	0	0.69048	0.451596	0	0.49373	0	0.727101
XM_013966473.2	102187681	FAXC	6.91939	4.8138	4.30701	7.98871	4.14758	4.02672	4.23939	8.21818	4.68696	3.52898	2.48803	3.84022	1.50176	2.34747	2.21139	3.67979	4.90136	3.86716	3.97508	5.88935	4.95456
XM_018066258.1	102176687	SETD3	4.48992	0	1.31611	3.11318	2.17465	0	0	0.023959	2.48863	5.74057	2.59085	1.82604	0.109833	1.86105	2.99526	1.45583	10.4658	0	2.26384	0	1.76459
XM_005679400.3	102186458	CADPS2	0	0	0	0	0	2.56561	0	0	0	3.42449	3.89363	0	1.47764	0	0	0	0	0	0	1.60249	1.76642
XM_005700131.3	102172795	ARMCX2	26.6176	32.3394	33.4973	37.7251	37.3234	31.8161	22.1757	24.2116	28.6203	14.9819	11.5291	12.1197	3.03276	2.79567	3.19612	5.84062	5.05585	5.86912	3.04244	2.6164	2.43511
XM_018064531.1	102178301	CXCL16	0.398815	0.372906	0.402077	0.499461	0.494454	1.97679	0.853056	0.870626	0.536464	1.08061	1.01418	0.903981	2.52209	2.08445	2.13877	1.34629	0.682526	3.502	3.13327	4.82644	3.22572
XM_005683229.3	102177794	THG1L	13.5661	17.8714	13.4118	14.333	12.8702	14.0105	12.1895	13.5718	10.7836	9.43169	7.87939	5.19662	5.39629	6.68609	6.03159	4.74611	4.38593	5.37334	3.60041	3.45728	3.83728
XM_018040734.1	102177770	ABCC1	0	0	0.36062	0.346821	0.317017	0.605509	0.411537	0	0	0.514619	2.66359	0.039394	1.11869	0.379488	0.783178	0.685545	0.826291	1.36144	2.84168	5.60744	2.92986
XM_018044024.1	108634355	LOC108634355	5.22039	6.48669	6.15498	4.51276	3.88138	6.0684	3.82286	4.00016	3.2185	1.94452	1.98356	2.12367	0.611992	0.345823	0.304316	0.310322	0.890041	0.41987	0.754203	0.748137	0.519235
XM_005683534.3	102175681	PINX1	8.63094	8.46394	8.43425	8.32377	8.01398	7.36113	8.33863	6.66159	5.25062	5.38324	3.26885	5.20402	6.69511	5.21194	6.62965	5.77905	3.09213	5.32895	3.17985	3.34539	3.43269
XM_018062703.1	102183096	KDELR1	24.2409	24.3624	25.4263	19.263	16.3725	19.7271	18.2314	15.9418	13.9847	8.04209	7.29408	6.62833	8.33977	10.8842	10.6321	8.24728	5.99622	8.85879	7.30236	3.85543	4.59183
XM_018039180.1	102173622	MYLIP	10.7021	16.5109	15.635	8.65137	6.41352	12.611	7.90369	8.91124	7.76612	8.59839	7.00821	12.686	10.4696	10.6497	11.473	8.44562	5.24782	8.36508	17.999	12.8478	9.52783
XM_005683817.3	102172715	FANCG	7.50981	8.53616	9.19344	9.81683	8.41262	12.0916	9.37698	10.5051	8.76985	8.22429	5.37824	6.01929	3.6922	4.27722	4.00746	4.97718	3.33324	6.31765	4.80682	5.30702	5.35733
XM_018049351.1	102185075	RBPJ	6.58717	1.10257	0.704119	0.608898	5.26238	2.39145	2.5981	0.104555	2.7179	0.102526	0.069973	0.057781	0.022166	0.418776	0.093775	0.030942	0.014493	0.025529	0.033501	0.290529	1.14733
XM_018040248.1	102173805	NDE1	23.0251	25.7946	0.000691	16.3277	15.1609	17.242	8.02662	3.49313	0	3.68171	0	0.000694	0.363232	2.20503	2.47529	0	0	1.05311	0	0	0
XM_018051386.1	102173456	PGLS	7.71717	7.21028	8.45486	9.05266	8.7811	8.47077	7.34355	6.76168	7.71994	4.95795	5.40044	3.60525	4.82122	5.12599	5.06268	5.90636	5.90501	10.1758	4.67652	4.55701	2.89245
XM_005678533.3	102182848	LOC102182848	6.35683	1.54433	9.9323	5.36717	7.9489	3.5033	2.42286	8.34594	4.77424	4.10776	4.19765	13.1037	1.11507	3.27834	3.20192	5.70841	15.399	3.85686	3.42682	6.43122	3.49493
XM_005681893.3	102190596	EVC2	4.07821	3.75213	4.41927	4.85493	3.9412	5.12409	5.9078	5.95277	4.75452	5.93232	4.67193	4.79234	2.84454	2.19847	1.71626	2.3499	2.01973	2.36456	1.33302	1.98331	1.96858
XM_005680924.3	102189562	EMG1	28.2211	27.3701	24.9251	31.7051	29.0273	24.3223	24.9252	25.5838	27.4401	27.5155	29.1266	35.6102	28.0811	34.7887	38.2895	32.635	25.6092	49.6715	43.3146	47.584	26.6298
XM_018063919.1	102177563	ABCA10	2.69282	2.00117	2.28437	1.52695	1.76245	2.56367	2.16628	1.77887	3.24283	2.17476	1.44143	1.7825	9.86845	6.69965	4.44153	1.99022	1.21067	3.54556	2.74397	2.42993	4.26915
XM_018056924.1	102189768	JAG1	6.90114	7.67908	6.02817	8.90965	9.48327	10.3846	12.5363	12.8825	12.2844	9.99174	9.54111	5.77185	4.50507	3.74144	4.32605	3.44237	3.25641	4.09314	5.99008	5.83346	6.90552
XM_018064947.1	102170631	NFE2L1	3.06003	4.98261	1.82109	4.01357	3.47806	2.54015	4.17395	4.08491	2.89311	2.09567	2.33975	1.26595	3.08896	3.82097	5.83573	2.13505	1.11512	4.0032	2.87295	2.98226	2.14262
XM_018061278.1	102180525	KDM2B	1.23281	2.02924	1.55915	2.46144	2.19201	2.18594	2.49336	2.22279	0.053136	1.47999	0.076692	1.28524	0.013281	0	0	1.13273	0.600185	1.01738	0.095009	0.03009	1.31774
XM_018045014.1	108634775	LOC108634775	48.0115	28.7726	42.1555	24.871	59.2389	3.60543	38.5294	32.3845	39.0729	510.559	545.785	622.171	318.298	117.426	107.837	188.872	686.865	86.6204	133.283	144.602	130.975
XM_018041291.1	102175089	CUTC	9.95165	11.2116	12.2459	15.6731	14.7674	10.741	18.1285	18.3917	15.9613	29.2149	31.9457	29.4597	56.8682	62.7393	61.8055	72.2106	49.3397	75.7262	91.3459	56.9307	60.5515
XM_018056644.1	102179393	RFC3	22.9295	21.6728	24.6194	23.0415	16.1255	18.3965	18.6316	12.6959	15.4623	12.2744	11.3667	14.0899	6.89781	6.30033	5.37078	9.39933	10.6686	11.7444	7.97675	8.77687	6.3713
XM_013968700.2	102186252	HOXD8	14.7909	13.9949	15.2309	15.4539	17.743	9.05444	19.1134	18.1081	17.188	18.0672	17.2301	21.0269	13.0875	19.7265	18.6116	32.4851	31.5284	42.5421	23.6602	26.9278	24.7232
XM_018040455.1	102189084	HAGHL	2.83106	1.87949	0.015147	0.011012	0.005723	0.064708	3.87814	3.96816	0.019809	0.027574	0.068175	3.45261	0.004052	3.36618	0.02789	5.08453	0.00844	0.008397	4.07094	0.010946	3.68391
XM_018057874.1	102185128	RBBP4	132.097	124.488	123.246	90.5856	88.8847	95.9238	75.5857	80.1297	76.2872	42.1347	45.1503	41.0652	37.5091	56.4021	63.5744	58.8938	38.3883	72.8581	43.926	40.5368	36.138
XM_018062130.1	102177651	FHOD1	0	0	0	1.10575	0.012572	1.10368	1.00655	1.60367	0.213671	0	1.76744	0	3.49418	3.65189	2.69138	3.16043	1.36034	3.19748	3.78202	9.63712	5.73884
XM_005675536.3	102191464	MSL2	13.3814	13.0978	14.3782	9.31726	9.82424	12.7063	8.90341	8.93113	9.27413	7.26733	6.69298	5.94828	5.72488	6.7836	6.17943	5.86099	3.77355	6.61366	8.34576	7.10351	8.013
XM_018055775.1	102181287	MAPKAP1	0.88327	1.63743	0	2.62415	0	1.5688	2.42218	0	3.28391	3.30334	3.84587	0	1.27131	3.33152	1.75632	0.399088	1.97386	3.62783	0	0	0
XM_005693230.2	102179412	TEFM	5.88512	6.3624	6.78907	5.27297	6.42967	6.17767	6.1266	6.30929	6.70253	8.2605	6.6347	8.76041	12.0524	17.7541	14.7526	19.6489	13.1559	21.5592	9.74435	8.83811	10.6856
XM_018054658.1	102176887	CD276	8.20199	5.93888	7.91904	9.27924	6.20147	9.22297	6.87263	6.13522	7.80197	4.1158	3.59808	3.23323	2.29038	2.5259	2.23529	1.94592	1.7259	2.00725	1.42969	1.42162	1.16379
XM_018045569.1	108635416	LOC108635416	1.68233	2.326	1.87753	2.50507	3.9539	3.43966	4.836	6.80997	5.02237	3.06551	3.25802	1.26338	2.14847	4.02482	3.4845	1.9087	0.93899	2.75308	2.22503	1.56075	1.95055
XM_018057965.1	102187355	TP53RK	9.06352	9.51089	8.74227	6.27447	7.14213	9.15496	6.03073	4.5347	5.03543	3.91099	2.46685	3.76778	3.9009	6.34536	7.68731	7.66565	5.90012	10.9551	5.71126	5.27809	4.583
XM_018060856.1	102181493	UBE2T	8.86598	11.4327	12.5829	12.6247	8.35153	12.3248	13.4642	9.89184	8.68835	4.8483	4.55967	4.65119	1.86699	1.16959	1.15149	2.07688	3.30092	1.91467	0	2.64471	0
XM_018044445.1	108634517	LOC108634517	43.45	34.6682	38.7962	31.3874	25.8021	25.7691	33.0855	24.3693	25.7505	19.1041	20.2964	19.4481	24.5722	20.5745	26.9402	20.741	14.2354	33.0526	16.0696	18.7361	17.7514
XM_018047610.1	102172327	DUSP6	16.8675	15.1744	18.9145	19.6699	19.6348	18.2985	13.8498	8.25194	9.99254	12.7854	13.6305	8.77381	4.74122	4.63109	5.96005	7.25651	6.06898	6.0094	11.5471	5.25501	6.07674
NM_001314309.1	102181068	TMEM147	63.4112	62.5298	63.8116	72.1649	69.293	68.8073	74.1637	74.4206	81.1926	85.1511	86.2751	107.012	106.978	119.308	109.82	118.112	164.561	135.212	146.769	154.074	117.099
XM_005676229.2	100861134	METAP1D	3.37686	3.13521	3.38308	2.70777	3.46965	3.07599	3.44581	3.61967	2.03472	3.5568	2.18404	3.24984	3.114	2.95309	1.58938	5.64532	6.85043	8.42028	7.78398	11.1145	7.1103
XM_018048179.1	102176588	PARPBP	9.03768	9.20654	10.2096	4.3782	4.87533	9.17452	2.72271	3.59858	0.752991	1.72525	0.579625	0.514763	0	0	0	0	0.351373	0.223593	0	0	0
XM_018057083.1	102191809	BMI1	16.8928	17.7894	16.5948	14.3693	16.6262	13.6327	14.88	17.7941	19.3222	18.0348	19.0919	16.1291	18.7481	25.3496	28.2825	29.9699	12.2554	40.9841	24.4282	20.5115	23.8583
XM_005695539.3	102181726	MLH1	6.09619	8.85667	6.68037	7.50394	6.61055	8.16456	7.34189	6.69854	8.53227	9.14908	5.91385	5.83646	3.04294	4.31766	2.83986	3.01582	6.88663	4.88262	2.56894	2.45221	4.90992
XM_018048738.1	102177782	LGALS1	274.92	252.936	244.764	405.798	415.403	376.736	472.419	398.3	392.41	254.301	253.955	331.521	54.1092	45.5383	57.3516	58.9483	333.185	51.7018	38.9717	39.444	33.8121
XM_005676314.3	102173977	BOLL	0	0	0	0.655763	0.566481	0	0	0.853261	0.180333	0.541104	2.75822	3.41011	0.580861	1.51237	0	2.58142	1.41775	0	2.72629	1.54566	4.64471
XM_018050177.1	102181496	CSNK1A1	4.06443	5.127	5.82321	7.0834	3.47442	3.30245	3.29047	9.37365	6.63252	4.46736	3.80743	4.10548	6.52137	6.60049	7.54954	2.45515	1.76521	3.55293	3.65762	4.95786	0
XM_018050710.1	102170413	CHSY3	7.14218	11.7951	8.81962	3.16573	3.01202	4.53635	4.03962	2.99877	3.56368	3.6645	2.90515	2.75299	1.43095	0.702296	0.937467	1.00533	0.851771	0.353501	1.28163	0.949367	0.968238
XM_018066945.1	102175065	ANO10	7.37203	4.26926	2.54097	3.36234	1.80509	3.14296	4.21784	3.69231	7.55572	4.40631	3.92592	2.51059	0.665165	2.32298	5.22708	3.30298	4.71953	7.92727	0.722444	5.42188	5.23692
XM_018041467.1	102183204	TNKS2	6.48045	6.81758	7.35239	5.94994	10.0425	6.93455	7.20697	8.4629	20.7518	7.40786	9.29783	5.54409	5.96722	7.24025	6.40852	3.40338	3.98474	4.64962	5.08425	20.8885	3.22144
XM_005678524.3	102180177	GPBP1L1	2.67785	2.67551	2.09881	1.69992	2.74641	2.33416	1.40584	1.18341	1.83668	0.000311	1.96421	1.08579	1.28345	3.08555	2.04497	3.16594	1.83087	3.80969	1.08069	1.89014	3.57843
XM_005695924.3	102171470	NPRL2	9.32952	7.42901	8.34252	11.3392	9.44172	7.20527	8.28789	8.03421	8.2848	8.23015	7.78465	7.58056	6.1153	6.88459	7.34644	10.1539	16.9884	16.8824	11.4858	11.9008	6.27235
XM_018061008.1	102186619	NF2	7.55959	6.30777	5.9172	8.82596	5.45818	3.68096	3.84902	5.0795	6.08243	4.21912	3.90156	5.19433	5.76997	5.94164	6.49821	4.53924	4.27855	7.95952	5.90139	7.22273	6.54007
XM_018051953.1	102190412	NFIB	2.84542	3.34489	2.38619	4.83819	2.19318	5.0018	1.8919	8.02122	4.94658	3.27034	2.28812	1.2681	1.07926	0.868255	0.184469	1.6355	0.941026	0.576853	0.982045	0.736645	0.915742
XM_005680187.3	102170392	CCT2	117.033	123.849	110.575	138.162	132.581	106.368	89.4476	106.385	104.747	89.9933	92.2134	107.423	215.926	249.545	274.084	199.429	101.317	261.139	71.0838	72.2929	69.9534
XM_018058895.1	102188094	CUL3	30.5414	33.2374	28.8256	26.9613	25.5079	24.1567	20.8485	21.5573	21.4636	22.1685	19.5739	19.2484	24.1636	31.9415	33.5427	33.6187	20.4096	42.8855	40.1153	39.5811	41.1078
XM_005689064.3	102180778	RDH10	7.27528	8.87566	9.51821	5.93998	6.72644	6.19288	6.93357	6.00786	6.84801	4.21121	3.67351	3.6916	2.29551	3.37566	5.00789	4.7745	3.01203	6.66876	2.33805	1.9138	1.66527
XM_018050332.1	102180430	LOC102180430	10.0651	8.76153	10.135	11.1169	11.7236	10.7179	10.0507	9.58318	10.4902	8.07516	7.82829	7.62876	2.23466	2.29862	2.19376	2.7289	2.62471	4.14894	3.1951	2.08933	1.93601
XM_018038935.1	100861004	MRPL14	0	0	0	0	3.5469	0	0	2.01666	0	3.52752	6.55204	0	4.36854	3.85869	0.96498	0	3.95849	4.14711	2.42848	1.54094	0
XM_018052035.1	102177796	SMARCA2	2.14083	9.50407	3.36879	1.43263	1.88943	4.01933	3.00752	2.14804	2.28621	1.65164	2.8113	1.52847	1.64312	1.96354	1.79931	4.10789	3.87	3.48073	6.04263	3.31085	6.85627
XM_005679813.3	100860944	DCN	454.285	563.038	536.016	312.388	366.976	528.001	422.828	340.827	443.466	233.757	169.916	220.186	99.4503	69.7211	65.2339	75.9657	140.985	65.2834	99.7584	94.2476	99.9104
XM_018046216.1	102178680	ZBTB7B	0	0	0	0.463206	2.2289	0	0.995178	0	0	0	1.50573	0	0	0	0	1.28269	0.495823	2.97815	0	5.286	0
XM_018052044.1	102175741	KANK1	3.96069	8.79107	5.34566	2.68968	1.44563	5.91512	1.66956	2.1677	2.36008	1.78614	2.01925	2.54891	0.737928	1.07909	0.580687	3.31724	2.11437	6.48038	3.6531	3.42037	2.41928
XM_005676862.3	102181908	LYPLA2	14.5617	15.734	17.3124	18.4456	13.5693	15.0299	11.5954	11.9579	10.5585	6.89071	6.45174	4.99462	7.2311	11.4387	14.8641	9.96062	6.43421	15.0568	7.63051	6.85183	6.14103
XM_018062456.1	102169789	HNRNPUL1	0.118536	3.99954	1.87434	0.098782	4.45085	0.054317	3.26406	4.05202	4.01977	1.53334	0.011275	0.028849	1.49293	0.056772	0.03412	0.04399	0.029532	0.050331	0.02981	0.036524	0.064435
XM_018039721.1	102172401	FECH	5.8449	4.22117	4.1227	4.9985	5.63068	6.12378	7.08766	5.28468	6.86234	5.13994	5.95079	6.45816	10.2051	6.8498	7.63947	8.30028	6.98846	9.40141	10.7341	11.9101	14.6159
XM_018046640.1	102170756	UBE3C	1.08333	1.20786	1.04092	1.47604	1.89665	1.28943	1.06888	1.01317	1.16886	1.59411	3.28459	1.27079	1.37676	1.97179	1.83033	3.45027	2.23062	5.0145	1.92173	1.81298	1.24202
XM_018047574.1	102179914	NAP1L1	85.9807	38.5305	29.4922	86.6106	84.5739	114.502	33.0382	31.2997	56.3454	28.2044	38.3846	35.2017	28.1535	41.4352	24.575	17.4378	18.2259	41.8127	6.95895	43.1969	29.3728
XM_005700118.3	102169264	TSPAN6	88.1414	103.929	97.9222	71.8353	66.2412	73.7223	51.5502	53.1879	54.8437	30.9398	31.2855	36.017	15.561	15.628	12.9423	16.9089	22.1665	21.7725	13.7793	23.8501	16.5872
XM_018047003.1	102177306	STK17A	8.2386	7.50135	8.91896	13.5746	13.2445	12.5923	6.30561	6.81558	5.11702	4.49902	3.78561	2.87714	3.33473	3.68217	6.1833	3.73992	2.28279	4.13066	4.60402	5.01959	5.15219
XM_018048767.1	102183218	KDELR3	43.1226	39.0872	44.6846	20.6173	24.3141	41.6147	32.4286	20.6442	29.6651	18.5846	15.9902	18.3808	12.6276	10.1663	10.3084	17.1166	17.6254	13.7497	6.07987	6.4061	6.75933
XM_018039772.1	102184393	C24H18orf21	6.57524	6.57174	4.49955	4.59393	7.80217	5.64454	3.63811	8.17077	3.54231	4.78638	2.86175	4.4936	4.84842	4.85799	7.37795	7.45556	4.67727	9.26146	7.53197	5.93149	8.01193
XM_005676678.3	102180441	EIF4E2	4.20779	4.00903	3.5258	1.98511	2.61318	1.46208	0.455912	1.55432	2.19318	1.48287	1.08214	1.51303	0.558453	1.76294	2.63592	1.21889	1.32925	5.21253	1.28072	1.78732	1.2238
XM_018038731.1	102175255	BYSL	5.56097	6.28676	8.04695	11.1877	8.53424	8.75801	6.27365	4.32768	5.59879	2.74396	3.16786	1.38614	9.05754	8.07906	7.00809	5.82044	4.26504	5.94065	3.12539	2.5769	3.53322
XM_018042992.1	100860968	TTC9C	14.8143	13.9785	16.0489	6.73224	8.25881	9.99055	7.46867	6.76993	6.11219	2.88192	2.95552	3.11065	1.4269	3.09808	3.21655	3.73573	3.69284	3.78374	2.95944	3.77519	3.4621
XM_005681435.3	102170956	FAM13A	1.96152	3.27676	3.65929	4.74755	2.70852	2.07403	4.99887	1.66056	0.284526	1.64414	0.875689	1.67201	2.81369	5.96513	5.11862	3.38041	2.14243	4.01319	1.07182	0.866464	0.487179
XM_018057055.1	102185098	PARD3	14.7803	15.1732	12.1408	14.439	13.2687	7.15158	6.25779	14.0063	15.3688	10.978	10.7917	6.43728	7.9558	9.39201	12.4643	7.8875	5.05899	12.8749	11.8646	5.42734	8.17626
XM_018056264.1	102182048	LOC102182048	15.294	14.7554	19.2256	16.7938	18.3862	17.4821	16.0481	12.9148	16.5179	12.5655	9.48276	9.2944	5.43531	5.85919	4.59855	9.13727	5.48459	11.8604	3.41092	4.01197	3.97657
XM_018039561.1	102175348	LOC102175348	27.4379	37.4701	41.1836	25.0013	28.1299	29.6407	21.7925	24.2135	25.1467	16.6223	10.9535	14.7509	4.93176	9.35079	7.64726	9.78053	9.19141	11.6803	10.2321	13.8565	5.18455
XM_018062248.1	102184185	CCNE1	3.77249	2.75998	2.76904	2.96512	3.23371	2.46656	2.73699	3.11293	2.11696	1.17774	1.26798	1.55571	1.86193	1.69471	2.54652	0.745095	1.63473	1.08908	1.21636	1.05022	0.902907
XM_018055899.1	102176892	SPTAN1	17.5402	13.5125	17.0811	0.518298	12.1312	19.4926	16.677	14.494	12.4465	0.208995	7.43713	4.15177	0.989341	2.75712	1.60925	2.32908	2.85807	1.2471	3.30821	4.34054	1.24922
XM_005679124.3	102171026	ATXN7L1	4.01577	3.31663	4.97237	5.11815	4.76463	4.47503	4.20397	2.54597	3.9959	3.88677	3.66941	3.9851	4.5158	4.52055	4.08474	4.38696	7.22608	8.71927	14.6341	18.1531	8.71012
XM_018043346.1	102168515	RASGRP2	0.37494	0.193413	0.274137	1.61495	1.46244	0.423234	3.43577	3.02968	2.92717	1.16514	1.79041	1.49247	0.183621	0.125127	0.179638	0.113483	0.135364	0.177737	0.100805	0.08807	0.141198
XM_018058547.1	102173483	TMEM65	25.5008	24.7877	27.6779	26.366	30.6564	23.8008	24.711	26.1172	16.7179	33.2871	39.8582	29.0571	38.5006	31.2897	44.6055	32.4429	31.4924	38.5534	34.5067	40.7541	39.403
XM_018044492.1	102183974	LOC102183974	2.86372	3.49877	4.10477	6.25604	6.49998	4.87022	6.6281	5.4506	6.28769	6.61389	4.83913	4.10456	1.45566	1.02028	0.810389	1.4143	4.25772	3.17539	2.78469	3.25676	2.13034
XM_005689592.3	102190150	PSMA1	53.5174	62.1317	50.3446	62.8419	60.0837	59.5519	49.031	50.4959	50.3337	58.7319	56.1425	67.5467	86.0039	141.543	139.752	153.905	99.3267	243.426	123.295	122.946	82.7256
XM_013975672.2	102191586	DUSP13	0.659561	5.18765	0.182474	1.57035	1.12587	0.840084	1.22314	3.52537	0.626328	3.71782	1.6944	1.96463	1.40544	2.73457	1.95505	3.4181	2.85561	6.16971	7.36659	7.24598	10.0938
NM_001288818.1	102178111	ETV5	5.21826	5.48735	6.54301	6.9512	5.53783	4.79126	4.87535	3.92527	3.37855	1.81346	2.18173	1.18867	2.3152	2.4314	2.86638	1.67039	1.51189	1.73167	2.09138	1.35765	1.52023
XM_005699058.3	100861361	CDK1	13.2716	6.54839	13.8041	13.6087	13.373	19.489	14.5315	1.32622	9.43609	0.523776	0.475524	0.490318	0	0	0	0	0	0	0	0	0
XM_018063753.1	102169052	UBALD2	1.95852	1.39418	2.14953	4.37637	2.10727	1.12588	1.63616	1.60183	1.77563	1.88376	0.60427	2.08863	1.1612	1.63088	1.89869	2.02257	1.56754	1.62934	3.36616	3.85316	2.81576
XM_018064854.1	102178391	TOB1	27.1181	20.6902	19.9818	19.242	28.4679	12.4605	26.2055	38.2616	26.9413	46.1254	42.8455	40.706	43.0329	45.5463	59.5642	59.1773	50.8235	81.6654	147.673	102.5	106.293
XM_005695278.3	102177199	KLHL28	0	0	0	0.469178	0	0	1.14166	0	0	0	1.56959	0	0	0	0	2.67651	0	2.72291	0	0	0
XM_018060649.1	102185203	RALGPS2	27.6081	23.9382	22.8336	28.7895	30.282	24.1922	22.0298	19.7622	20.4108	11.6757	11.2075	11.6257	2.96215	0.283355	1.43645	0	2.53527	1.9014	0	1.77432	0
XM_018046430.1	102170836	PBX1	5.69127	7.8985	7.21978	4.23183	3.77871	8.16317	6.23303	5.3551	6.18091	2.92272	2.73328	2.75011	1.49163	0.593726	0.896361	1.03538	0	1.17676	0.286112	1.07124	0.870585
XM_005684067.3	102168633	DCAF12	19.4428	19.1972	18.6265	21.1133	22.0296	20.304	22.3525	22.2799	22.0116	16.86	22.3895	14.5276	16.0142	22.8148	26.5339	24.028	12.6828	25.2343	19.4236	16.4844	16.0911
XM_018041050.1	102171485	DGKD	0.4093	2.17719	1.47019	1.05875	1.4456	1.1037	1.86849	2.98691	1.95065	4.87753	2.84805	1.59506	3.03335	3.32045	3.52964	2.20798	0.922677	1.27772	1.48502	3.12707	3.02763
XM_018055506.1	102179015	EIF2B4	4.26997	2.26437	4.91727	6.11056	5.02697	4.9814	5.06626	5.0989	4.99556	5.56058	4.13681	4.8566	9.5117	7.91139	9.30861	6.57002	2.40971	14.0507	5.52154	6.95381	6.74856
XM_005680705.2	102186281	ERGIC2	25.6835	25.3821	27.4574	20.0131	17.5363	22.1071	20.866	16.5821	17.9638	19.8415	20.3929	20.0852	24.1628	27.6024	30.3849	34.6756	31.9166	43.0153	24.347	23.7662	19.9275
XM_018043583.1	102185535	NELL1	3.14113	2.14853	1.9809	3.69008	7.0994	3.73642	0.706022	3.40621	4.2487	0	1.01679	0.331521	0.352085	0	0	0.183454	0	0	0	0	0
XM_018067140.1	102179242	CLASP2	3.98473	0	0.164687	1.90959	0	0	0.000849	0	0	0	0	0	0	0	0	0	0	0.009502	0.011616	0.013515	0
XM_018064630.1	102176913	NDEL1	9.75741	12.358	10.1921	10.3609	7.4172	10.9513	10.1704	5.75726	8.51944	8.7708	8.38647	7.87693	1.23528	0	4.16128	3.02421	2.4308	3.61679	1.41915	7.09275	1.12376
XM_018061691.1	108637949	EXOSC6	8.2623	6.73641	7.18941	9.32744	9.05031	10.591	6.3079	6.67645	7.76193	7.31712	4.77931	4.96701	7.08119	8.33158	9.74113	7.63309	5.17025	9.40474	4.78907	3.78959	4.17666
XM_005689890.3	102174766	FOLR2	6.00003	4.73773	6.21413	5.0539	6.40069	11.7382	8.00298	6.01009	6.51477	5.35187	6.40855	5.85016	1.78089	1.4269	1.65009	1.87206	2.42495	1.18749	2.40272	1.11075	1.17687
XM_005693248.3	102185600	IFT20	20.2422	22.9526	22.8936	6.406	9.67837	12.9344	9.60745	13.8679	7.70151	9.95904	8.84739	5.86892	8.01952	11.1456	10.9581	11.9616	5.30759	12.6132	7.15148	6.40964	9.56745
XM_005691558.3	102169693	MAPKAPK5	6.45928	7.18879	6.0424	3.82191	3.55131	3.76615	4.26022	2.29375	5.1812	1.41428	2.78791	3.61481	3.72595	7.16476	6.588	7.69242	4.49324	6.5199	10.2601	8.5739	10.6566
XM_013963305.2	102179446	CFTR	3.99335	3.04253	3.55399	3.48918	3.80857	3.49562	1.16522	1.1679	1.0104	0.479979	0.324256	0.30047	0.210226	0.135842	0.120317	0.175106	0.115441	0.071801	0.051165	0.09466	0.112441
XM_013972780.2	102169909	ARL15	11.2091	14.3386	12.9516	9.71159	8.85935	11.8779	9.84555	9.87011	9.40275	7.4069	7.16521	7.173	5.21232	5.77165	5.23637	6.44874	6.56032	5.1395	6.50077	6.37753	5.98849
XM_005685696.3	102176128	ICE2	6.42917	5.4167	6.39059	5.02503	4.72133	6.39069	4.89258	4.84103	5.28413	3.73426	3.54443	1.65479	1.92095	2.30719	3.91289	3.25354	2.51436	3.76274	2.46632	2.42076	3.13598
XM_005693439.3	102171007	RPAIN	1.11525	2.72725	1.12113	1.86569	1.60492	4.09331	4.53129	4.48381	2.44874	6.62398	2.51915	1.58915	7.21854	7.12823	4.94546	3.62474	5.95276	2.90394	0.64871	1.95761	3.3925
XM_018059104.1	100861158	STK16	0	1.31794	0.635479	2.43333	1.28292	3.91121	1.66498	2.36433	1.43976	1.68052	0	0	0.703637	3.48822	0.576783	0.694596	2.52884	3.71473	2.50637	0.925295	1.70184
XM_013977045.2	102180034	LOC102180034	436.492	658.282	471.712	630.475	500.164	742.608	406.239	359.092	327.695	102.029	122.447	171.666	9.49171	11.2365	10.6425	3.52992	28.3041	3.00762	2.22685	4.42001	2.22158
XM_018040219.1	102171482	BUD31	6.15241	7.20138	0.73854	6.10807	10.0095	6.2071	4.44831	7.0352	8.02316	8.95196	1.05794	1.45724	4.63894	9.71865	8.01356	10.1256	1.68486	18.252	5.45788	10.2841	1.03032
XM_005682386.3	102189299	SWSAP1	3.68164	3.10024	3.50254	4.28652	4.13434	4.36519	3.91602	3.65573	4.06337	4.04913	2.84424	2.7622	3.23726	4.43152	4.58383	4.17354	4.30171	7.18135	6.6149	4.69647	3.80877
XM_005697699.2	102170106	CD2BP2	20.9358	28.8021	31.3058	23.3811	30.164	32.1027	14.156	27.4119	16.3332	37.2233	28.5119	39.9489	26.5877	58.0281	60.4847	40.8944	25.3392	53.3843	16.4931	36.0252	25.8489
XM_018062909.1	102184752	LOC102184752	0.274991	0.788983	6.85144	1.65135	0.239674	1.66432	1.95539	0	2.53435	4.33183	1.28816	3.23963	3.273	5.94281	5.16318	0.261965	0	3.77676	0.845014	0	1.10906
XM_018039570.1	102185416	C24H18orf25	0.486969	1.01178	1.78089	1.19546	2.06437	2.27017	2.08451	1.21463	3.23566	2.51779	1.90131	2.10077	3.67184	3.98025	5.33949	4.8422	3.23541	4.93972	10.249	10.0104	9.46808
XM_018047540.1	102191461	MFN1	29.063	31.4435	30.7858	29.6997	30.7396	30.7485	33.1749	35.2549	34.9925	37.0453	32.9335	32.6296	56.9967	74.1233	62.8142	52.2744	29.5271	65.1946	46.7431	56.4788	53.9492
XM_018048011.1	102172970	SLC26A10	2.19002	2.77085	3.44639	3.30376	2.74185	5.34962	3.57857	4.3691	4.37073	5.33427	4.05148	3.8323	2.72135	2.12356	2.01825	1.07299	2.36481	1.30058	2.12413	2.8725	2.78105
XM_005691385.3	100861130	DENR	0.991173	0.811149	0.219101	0.294962	0.421628	0.324848	0.70803	0.486245	0.601211	1.18499	0.29608	0.221467	0.394832	0.587529	3.31128	1.42477	1.39661	0.709551	0.884519	5.74277	0.159344
XM_018064350.1	102171006	TP53I13	4.97252	6.97552	6.30588	12.7421	9.96875	10.6848	14.1745	10.999	14.8005	13.8604	10.4396	12.7253	8.76054	3.98194	5.81669	5.54766	5.48731	4.25959	2.75019	2.30406	2.10715
XM_018048810.1	102187112	RBX1	53.053	60.317	55.1885	63.4004	54.6488	49.8111	56.9253	55.6978	57.5153	55.4688	56.5393	72.0501	49.9194	59.0817	56.6888	69.0262	69.6181	84.9666	71.6091	85.1861	60.7838
XM_018064004.1	102188626	LOC102188626	1.55198	1.7567	1.25805	1.63601	1.43842	2.02648	1.56145	1.11901	0.910098	0.953701	1.3187	0.642997	3.97203	5.48357	7.29475	1.17784	0.978946	1.27902	2.72349	2.85149	2.39489
XM_018059336.1	102171265	SERPINH1	319.232	0	373.79	193.198	268.089	283.453	248.544	186.767	235.654	12.9483	107.837	187.077	28.964	18.8266	22.4839	58.2574	71.4157	45.9235	13.6315	13.4855	14.444
NM_001285657.1	100860797	UBE2K	29.9015	21.6247	24.0647	18.9676	22.4932	19.4248	14.2979	12.1895	13.8082	7.8052	9.86456	7.30106	9.19659	19.1492	17.571	16.5019	11.3094	16.4543	13.9775	11.7774	13.5133
XM_018044111.1	102169564	SRPX2	19.69	18.2386	23.2623	16.9635	17.284	18.3931	14.1954	10.7968	15.395	8.16136	5.97781	5.01536	1.57243	1.11113	1.08104	2.02368	1.8892	1.5826	2.13163	1.70349	2.02272
XM_005690093.2	102173404	C15H11orf74	35.4728	48.115	33.3523	45.9835	48.8033	39.5926	41.8432	39.344	43.6332	27.2096	22.6112	30.5754	12.2918	14.1492	12.1779	17.0798	25.2494	20.4649	20.6608	25.642	16.2767
XM_018050316.1	102191234	MATR3	24.741	18.007	5.51029	27.1502	9.19582	16.6858	13.7027	9.00523	18.5246	3.6945	8.45246	10.6334	10.6687	7.35226	13.3852	8.88011	8.61486	9.5891	8.98653	5.72384	0
XM_018053914.1	102177635	TMED8	4.14933	3.81209	4.05602	4.44957	4.17424	3.60595	3.9927	4.18771	3.76303	2.88687	2.53495	1.84163	1.31254	1.92153	1.74118	1.4159	1.63634	2.55653	1.81808	1.82131	2.03466
XM_018057445.1	102172823	IDH3B	15.0577	13.3406	12.6708	31.7027	29.1777	15.6073	31.1909	37.9994	25.0785	71.0828	63.0292	70.6157	148.901	144.412	125.078	124.267	135.412	136.377	130.17	160.87	134.22
XM_018049646.1	102173828	HNRNPDL	51.9369	54.6003	43.9113	73.3184	40.364	35.4962	34.2931	32.6319	26.9372	30.8528	31.9703	22.3839	88.2309	70.5478	90.5865	30.7882	12.3112	44.27	30.9537	24.9241	19.7897
XM_005682368.2	102184613	TMED1	19.916	25.2752	23.314	36.963	29.1176	24.1046	29.1582	27.7176	27.975	25.844	23.6804	24.9249	16.2683	13.936	14.9769	15.3626	14.7058	20.5596	7.61292	7.06041	6.61844
XM_013964275.2	102191407	KCNA5	0.244682	0.442337	0.297858	0.625612	0.480047	0.432903	0.42245	0.421785	0.651015	0.762424	1.50555	1.12208	2.75028	1.99561	1.22004	2.98046	1.15642	4.008	3.01716	1.93088	2.15946
XM_018054827.1	102169146	MINOS1	48.3908	20.5038	20.0971	44.658	66.657	34.2905	54.8435	57.0429	45.7821	66.6805	44.1896	49.6373	89.4954	157.281	103.061	121.722	184.067	162.87	36.4809	34.3161	47.8663
XM_018041603.1	100861089	UBE2D1	4.78425	2.65135	4.33328	3.6274	3.37023	4.13858	3.41946	4.16336	3.60274	6.11892	6.94546	5.80829	4.70024	14.089	12.716	21.5734	11.2521	22.279	26.094	20.0285	18.5846
XM_005674844.3	102178944	LNP1	6.03575	4.85854	6.20017	5.89397	6.79552	4.91155	1.03499	2.04529	2.87219	1.19372	3.79139	2.1763	0.949787	1.23223	0.448717	0.658408	1.72198	1.36589	0.931181	0.896573	0
XM_005685235.3	102169480	LOC102169480	7.05422	6.63971	8.30842	11.048	8.80115	8.14188	11.4597	9.73068	9.93462	15.4704	12.2858	16.7654	21.0274	19.226	18.5738	23.4812	36.2578	24.5087	17.9501	24.082	18.1309
XM_018049969.1	100861244	PLIN3	8.13771	9.54715	10.1893	9.2247	6.73805	11.8068	8.32494	8.0155	8.16744	7.13618	6.98256	7.2073	6.04835	9.21837	7.5408	3.57301	2.7659	7.03055	2.79294	3.2623	1.92579
XM_018060737.1	102180144	PROX1	1.21655	0.014388	1.28977	1.57691	2.36761	2.69263	2.83398	2.91956	2.94042	1.62565	0.174248	0.379316	0	0.963558	1.498	0.898502	0	1.12537	1.53826	1.14511	1.8399
XM_005688782.3	102168746	SLC52A2	4.42071	3.9872	6.12299	7.02944	6.7573	6.63701	6.28711	5.63041	4.05628	4.22364	4.56664	5.05787	3.48163	5.91302	4.1398	3.5703	3.93856	6.88939	4.12063	4.51922	3.66027
XM_005690952.3	102169501	DHX9	40.2019	37.1813	42.7044	33.705	39.5932	19.1971	32.6251	23.6182	29.4936	14.4568	16.6494	13.9388	8.93621	4.36274	5.62828	9.25851	11.1679	12.2727	6.92301	10.7642	6.01627
XM_018050548.1	102170869	BTNL9	1.07026	0.432341	0.747891	2.87796	3.04653	3.55103	5.5598	8.84131	8.62156	18.0898	13.5186	15.372	22.9028	17.5	20.7148	18.7541	5.37164	11.7834	10.1529	10.8427	9.06107
XM_018042141.1	102169353	LOC102169353	13.9643	8.67334	13.5403	13.1283	25.1934	10.3943	17.357	19.1519	7.57359	12.6353	10.8631	7.9406	5.52241	5.09649	9.17612	5.53664	5.98405	5.57545	7.41402	5.38778	9.28639
XM_018064178.1	102177656	TADA2A	7.20868	0.442344	0.306536	0.352735	0.158103	0.258462	0.313325	0.410363	1.12684	0.146463	9.51574	0	0.648955	0.63693	1.71568	0.165502	0.184286	0.178158	0.737301	6.49469	0.165494
XM_005680814.3	102174817	DDX47	16.8048	18.756	18.3711	17.2547	14.7737	19.8751	15.1673	13.8631	14.5159	12.4014	12.4101	11.1621	21.4129	20.1764	21.1302	18.033	9.05224	21.378	12.9783	10.5666	12.482
XM_005689137.3	102183081	MED30	18.9233	21.0607	18.2776	16.9215	16.2784	16.5829	13.9843	14.3018	14.0634	12.9517	10.349	14.3723	16.3086	24.5133	19.9379	25.59	10.8712	26.1203	18.8179	11.0574	9.4297
XM_013965400.2	102178166	LMAN2	19.9342	11.6388	15.1232	14.6073	14.3321	7.07424	11.7989	10.6727	10.6203	3.94097	7.9133	1.61825	1.33327	2.95825	8.05637	4.81003	2.11384	11.4281	9.98956	8.18261	1.85758
XM_005682683.3	102184712	CTXN3	12.187	5.61723	5.5228	31.9273	26.4431	8.954	4.39311	3.7473	6.68928	1.51059	1.70104	1.79499	0.275033	0.128564	0.075612	0.108584	0.504744	0.118727	0.041832	0.172429	0.224812
XM_018058268.1	102180513	MATN2	19.0272	14.8686	13.8182	24.0902	24.2038	25.2977	30.5044	26.2501	23.2728	18.0637	14.3193	14.0401	7.31735	5.59631	3.52253	3.0883	3.49436	3.00472	1.66427	1.92856	0.897143
XM_005680014.3	102181753	DDX23	8.10573	12.0663	6.6363	17.8828	15.6534	14.5966	13.0701	12.3586	13.989	11.9409	9.7367	9.94527	5.98012	11.6419	9.0233	12.861	10.1959	4.28577	15.0547	16.7923	12.3744
XM_018056532.1	108633184	SMIM11A	17.9951	16.2329	19.3913	27.5666	32.1177	22.1466	35.4434	38.4934	42.7756	36.0666	39.0562	55.4201	22.4464	20.7259	17.9145	25.9232	60.3747	35.4106	32.2214	32.7745	30.1284
XM_018063755.1	102169052	UBALD2	5.77301	8.70655	4.93262	8.66819	9.9486	5.29003	8.60265	8.20514	8.38636	7.98398	6.04163	4.67849	7.58462	9.66697	6.17254	6.8155	5.46073	6.8222	10.4569	12.8544	10.0362
XM_018060293.1	102172563	METTL11B	0	0	0	0.456963	0	0	2.60617	2.12539	2.23543	3.20938	4.8048	7.17821	0	0.758364	0.496529	6.29842	20.2493	1.85918	3.19803	9.21117	3.27675
XM_018062196.1	102171455	UTP4	6.91223	5.89394	7.66289	5.67586	5.27893	7.34967	4.95626	5.10434	1.70271	2.22715	3.51117	2.52697	8.69517	14.5281	17.169	2.59287	4.83157	4.72958	2.66618	0.434696	3.51553
XM_018046955.1	102170485	FLNC	84.3359	70.185	60.1947	145.222	125.667	44.7106	117.452	93.4785	101.822	91.2902	89.7247	77.4463	143.891	141.741	167.971	115.26	120.077	115.363	240.285	252.375	187.244
XM_018042266.1	102185897	ZNF22	8.71517	8.54523	7.62466	6.94355	7.78538	7.59451	6.05991	7.27506	6.09345	4.10522	4.10044	3.51523	4.93065	6.1048	6.39847	5.65683	2.1724	4.17532	2.6955	2.30849	4.03808
XM_018043509.1	102184319	FEZ1	8.17814	10.1989	8.65342	5.08298	4.6213	5.27633	3.80891	3.3624	3.13005	3.26926	2.03022	3.4444	1.51029	1.17095	1.3982	0.912254	0.797307	1.17003	1.50996	1.19971	0
XM_018056497.1	102190143	KCTD12	57.9275	74.1894	67.1151	40.7107	38.7349	85.2154	42.2199	28.3027	33.2469	23.3205	19.1294	24.8902	7.13548	8.00069	7.50049	11.1853	8.80881	8.15899	16.349	10.9144	10.9254
XM_018045696.1	102185138	SH3GLB1	0.031383	0.037449	0.04828	0.051751	0.036725	0.503993	0.028504	0.036854	0.062072	3.40017	0.332672	4.50261	5.52317	0.56753	7.88172	6.85109	5.6824	0.572934	4.23222	5.85257	1.05233
XM_018042127.1	102176938	DUSP26	2.06757	2.49854	2.77048	12.8013	13.402	0.760283	22.5575	29.7779	30.5126	47.3347	31.3705	40.7403	48.3948	63.3229	69.8672	50.074	28.3859	27.1504	145.789	215.349	147.649
XM_005685826.3	102186213	SORD	5.43888	4.88643	5.02639	5.38781	4.83831	4.46125	3.2923	3.79132	3.39936	3.14687	4.12801	4.914	3.65283	2.71424	1.97166	4.05076	23.3305	3.94611	1.84077	2.28545	0.96872
XM_005675934.3	102179607	LNPK	15.493	16.4728	12.4952	13.5419	14.286	15.5507	15.0013	15.624	14.4011	17.7716	21.2529	17.328	18.9142	21.1806	24.4764	23.5249	21.9058	31.1938	26.159	24.9489	22.9414
XM_018059404.1	102173023	THYN1	10.4936	8.75551	9.1382	10.5104	10.7472	9.5306	8.50693	11.2291	11.2586	7.26853	7.78773	8.85609	9.11281	11.574	12.041	15.2692	16.516	17.7863	17.3087	21.83	11.02
XM_018063491.1	102189516	LOC102189516	63.1824	58.1671	46.1976	37.7479	33.5748	21.7101	4.50845	6.02097	6.89444	1.36309	1.34654	0.79275	0.920716	0.098121	0.598682	0.522859	1.60507	0	0.096099	0.030459	0.175985
XM_005674990.2	102178665	RABL3	19.5069	23.7337	21.834	20.6186	19.4533	21.7072	20.9755	21.6829	23.4959	22.8031	26.3217	28.5889	16.9465	13.7581	16.5989	21.1348	20.7306	29.2908	19.6127	18.0347	19.9264
XM_005696971.3	102172505	ELP2	19.0464	21.3154	21.7257	19.7002	20.3161	19.195	23.084	16.6462	25.3478	21.0061	16.835	13.4919	22.0629	28.0051	28.1153	16.9372	11.8726	19.2146	17.173	24.9032	17.4568
XM_018065401.1	102175801	OGFOD3	6.64593	7.86926	6.979	8.11826	7.01173	5.7992	5.55323	5.31924	4.97001	6.22565	5.51221	6.02197	4.60805	4.7797	3.96314	5.63395	4.95836	7.3056	2.74068	2.25218	1.78868
XM_018041841.1	100861360	NKIRAS1	4.12168	4.28336	4.22139	9.13828	9.27927	3.52313	8.46518	7.31715	8.70393	7.08299	8.70221	7.18835	3.29947	2.05111	1.24173	2.52222	11.9349	3.93996	5.07926	12.1172	3.84983
XM_018038613.1	102182553	GPANK1	0.473636	0.834231	1.49514	1.0972	1.15093	0.503043	1.22111	0	1.91385	1.3402	2.61582	0.981589	0.915287	2.37242	2.19416	0.923477	1.06888	1.22128	3.77988	1.92349	2.78028
XM_018054591.1	102182699	ACIN1	13.9376	13.0998	15.2814	5.9847	13.5852	9.28491	9.69919	9.61162	3.92145	2.77344	2.89758	9.46768	6.8214	3.62948	5.4914	3.66617	2.92683	8.33264	1.19853	1.28348	2.38363
XM_005697690.3	102191390	PAGR1	1.06837	1.13408	2.5871	2.49915	1.49444	1.14875	0.777888	0.831272	0.755636	1.86894	1.38516	0.517105	0.675045	0.804442	0.899617	2.2303	2.05583	5.30235	2.0013	1.23237	2.34806
XR_001918261.1	102177980	FAM174A	12.7342	13.7803	11.3923	14.8393	13.2959	6.38414	13.5863	15.046	13.0258	14.8505	16.6717	17.3391	11.674	12.3499	12.5259	21.4589	16.9075	21.8746	25.8647	25.212	18.7833
XM_018042263.1	102169258	RASSF4	9.01094	7.92758	9.75921	17.1321	10.2017	5.73673	8.82436	9.53239	8.18232	9.5794	8.63454	9.5286	2.25471	4.35484	2.00769	11.378	14.0109	4.00461	4.04553	0.855672	1.01256
XM_013962711.2	102176843	FUBP1	9.89081	18.5371	19.4752	18.5717	20.9905	17.453	17.1119	10.2804	12.6899	7.85657	9.83369	3.68247	17.3225	6.03191	14.4396	4.14761	2.53348	4.16332	4.27613	3.67736	4.86701
XM_018044773.1	102191120	SSR4	222.742	221.001	224.035	214.368	178.201	257.523	159.502	136.385	139.657	146.6	109.279	171.316	179.592	201.378	201.059	169.077	154.263	162.692	74.1188	83.7099	64.0135
XM_018043901.1	102177702	AP1S2	6.45786	7.59205	24.7301	23.5009	24.0021	19.1036	19.6222	16.8264	17.7046	12.7262	11.1599	3.37862	6.15784	6.4482	6.8266	7.14846	6.8621	5.70911	6.2397	6.60846	5.75104
XM_005693431.3	102169048	FAM64A	7.39423	9.95156	7.95758	8.19956	7.97107	10.9069	4.55723	3.96506	4.43914	1.23336	1.41611	2.27206	0.085376	0.070877	0.170562	0.027499	0.544932	0.040142	0	0	0.022801
XM_005697708.3	102172682	LOC102172682	3.78388	4.90096	4.28495	5.20776	3.45363	4.1128	3.56013	4.31081	2.79003	2.26619	2.40731	1.76022	2.37023	2.32377	2.55978	2.41312	1.34638	3.89547	1.65585	1.81214	1.61323
XM_018059128.1	102185291	LRP4	6.40414	6.47049	7.2303	9.84704	9.06014	8.45607	8.00778	9.88758	7.39441	6.53009	5.86643	5.05882	12.251	6.93639	4.3356	3.36191	2.73657	3.19346	1.92549	2.24331	2.65308
XM_018053442.1	102172543	MAP3K4	8.35912	8.00417	5.95383	8.32097	8.41473	6.66396	5.01121	7.78723	6.54894	4.26656	4.6248	3.78083	3.34053	4.38333	5.59019	7.12929	6.86142	6.90821	8.98331	8.09674	9.7481
XM_018046708.1	102168579	LPP	10.1594	9.04715	7.12823	4.46292	4.64627	12.0785	13.5104	11.2592	12.4524	6.12299	2.76309	5.75228	5.23515	5.77623	5.33043	3.30788	4.85601	3.23142	5.7234	4.03057	5.39217
XM_018051135.1	102168996	INSR	8.08764	10.2895	2.5942	6.77224	6.33883	10.6097	4.41416	6.20666	7.68343	10.8944	1.03933	7.10258	10.4717	15.7412	14.3107	8.33942	5.36071	3.04044	13.5003	10.8941	16.3421
XM_018065816.1	100860904	AKT1	61.2707	60.0818	63.4862	92.9643	76.4109	55.0651	62.8051	62.9551	58.7148	47.4162	43.7832	45.0151	39.8474	49.5925	44.5016	45.4919	47.7247	53.6979	28.83	33.9873	21.3504
XM_018040590.1	102176932	PDXDC1	19.5434	21.2041	21.1427	17.6053	16.2102	18.1655	15.0575	14.0295	14.6605	10.3357	10.703	8.60263	10.005	11.2699	11.6751	11.1976	9.08102	14.5338	12.7546	14.3707	12.6229
XM_018055384.1	102187497	CAPG	2.60823	3.652	6.35442	5.07424	3.6138	3.8044	1.3735	0.696425	2.46328	2.58331	0.606401	1.0607	0	0.54542	0.241841	0	0.199581	0.263636	0	0.003882	0
XM_005697517.3	102171754	BFAR	5.12556	2.42636	1.41461	3.30111	3.69359	2.22618	3.38359	1.78194	1.39593	1.27195	1.26787	1.88522	1.75104	2.09778	2.75498	1.94438	1.93243	3.0354	2.3983	6.62442	5.62306
XM_005699458.3	102189833	TMEM126B	12.403	13.0095	13.5946	11.523	10.8336	13.2629	9.46118	8.85667	8.4738	7.79955	7.55578	8.0904	8.8979	12.7498	13.3274	18.3596	16.8809	22.7049	10.9893	14.7052	10.148
XM_005685707.3	102179568	MYO1E	7.29451	9.57894	8.90871	7.98048	8.01348	10.7011	13.4187	13.4006	11.0187	9.5027	9.95864	7.81616	6.58542	5.19187	5.77715	3.69686	3.8612	3.38723	4.34116	3.25591	7.70903
XM_018049450.1	102178894	DCUN1D4	7.65993	1.79901	2.7185	0.625979	0.973508	0	0	5.06257	0.784875	1.02549	0	0	1.07766	0	0.582973	0	0.31514	0.404762	0	0.769043	0.809047
XM_013972153.2	102189343	EZH1	1.78655	3.73582	4.56607	4.43174	2.9619	4.97813	5.29787	4.07551	7.33303	5.44175	5.61966	2.68454	2.54785	5.25847	3.77045	3.53278	3.24634	6.17561	5.04642	7.6327	10.9341
XM_005697676.3	102188009	HIRIP3	7.78788	6.25793	6.53781	9.91004	7.62126	4.07719	5.81813	5.9913	6.09403	4.01785	4.19432	3.58985	2.99134	2.9573	2.7049	5.09488	3.73454	7.60627	2.99017	3.39666	2.26014
XM_018054219.1	102191803	ARPP19	32.0621	33.7903	34.7443	26.6903	28.3966	29.9816	30.5363	33.695	31.3793	27.2813	29.9884	27.7025	29.7969	30.7543	37.7548	37.7123	28.9279	54.1806	49.2412	57.2239	49.421
XM_005685242.3	102171157	NGDN	14.626	14.8106	15.9947	16.475	14.7045	16.3189	14.9766	17.0602	17.8357	18.4521	17.3738	16.5341	26.6538	24.957	28.7528	25.4353	11.8556	27.709	15.5246	15.6077	17.7663
XM_018039060.1	102179527	LRRC1	3.97763	4.63806	3.47205	3.83048	3.23344	4.89812	1.31362	1.37945	1.18383	1.35552	0.815294	0.68104	1.13792	0.79137	0.75554	0.30419	0.436671	0.685633	1.10057	0.926331	0.865908
XM_018064612.1	102173685	PER1	0.598378	0.690691	0.413933	0.652754	0.138021	0.634104	0.13309	0.322976	0.163306	0.78625	1.13339	0.737716	1.72332	1.02097	0.702027	0.46127	0.547326	0.222132	5.48742	5.48794	2.88388
XM_018061992.1	102181418	AKTIP	6.29392	4.3401	3.03769	2.45708	3.1346	2.38581	7.7974	8.95987	7.11349	12.5342	8.94617	5.49263	6.74454	10.5038	3.03895	7.18567	8.15463	8.07898	9.33625	6.54251	5.48389
XM_018043233.1	102178341	APOOL	15.2584	14.5592	13.2985	17.0287	13.9228	11.2173	13.9656	15.1966	13.2605	18.4979	15.759	18.0024	17.4527	15.4626	8.81744	20.1468	31.9247	14.9833	14.6504	20.4756	17.7001
XM_005682641.3	102169664	LYRM7	3.86377	3.35695	4.51778	4.09865	3.60857	3.7424	5.17901	5.13282	4.08396	5.07263	5.7108	6.19968	4.894	7.75471	6.26045	9.72743	7.4426	11.3483	8.3339	8.93142	6.90861
XM_018057584.1	102168219	PTP4A2	63.0839	59.1224	65.4592	56.782	52.1504	59.4376	59.3091	63.1409	62.8178	82.0618	83.2793	73.1491	99.6975	122.182	127.36	105.863	96.801	113.716	236.441	333.345	191.543
XM_005680370.3	102172515	ESYT1	20.9116	20.7548	20.1787	24.9089	20.8921	18.5175	21.0107	22.1384	17.2661	13.1014	10.6518	8.70961	4.50739	5.11092	7.12115	5.84063	5.81186	5.52227	5.96862	6.0423	6.90007
XM_013968514.2	102179212	PHYH	23.4778	24.0377	28.7988	28.0091	23.7698	18.6847	28.2203	26.593	22.7231	49.4633	48.9602	62.5548	81.6837	76.0476	36.1007	85.4818	172.718	79.3714	131.819	186.336	153.993
XM_005676461.3	102169810	RPE	9.09565	9.62099	10.2989	5.68206	7.25212	8.45798	7.93428	6.86414	7.19842	5.14875	5.45801	6.63161	3.4228	4.96911	5.8614	6.75709	5.45068	7.92506	5.20437	6.5382	3.87546
XM_018057374.1	102175039	CRLS1	17.4239	16.4493	17.1076	18.3123	19.5776	16.7734	11.9671	13.0265	16.2006	17.9962	17.1663	19.7611	25.4792	33.7829	34.0544	23.7805	23.7745	30.8644	17.2018	17.4181	16.1771
XM_013963922.2	102173718	ARHGEF25	5.32427	5.11632	7.34017	3.74858	4.18988	6.6941	4.39241	4.30738	4.20087	3.38721	2.24088	2.43532	0.922149	0.302949	0.295481	0.781843	0.88546	1.01953	0.992897	0.958911	1.0903
XM_018040712.1	102169643	COL6A3	0.628867	3.47393	3.29669	2.2411	2.69873	5.75003	8.16046	9.17133	10.3506	23.7797	26.7592	20.2092	7.31185	8.63328	6.07138	8.28511	4.21514	4.43381	9.07689	9.30372	6.78948
XM_018049831.1	102185165	RNF4	2.22544	11.6027	10.384	9.52581	10.5149	10.0207	7.05233	5.42598	6.70225	5.83309	6.45973	3.17161	3.80957	4.34807	3.88245	3.85609	2.15718	5.1751	3.04671	1.88656	3.58383
XM_005678935.3	102186365	BET1	33.3839	37.8652	39.8338	27.5132	27.095	27.4211	26.9503	22.7209	26.953	20.0228	19.504	22.9681	11.9033	13.5256	14.1203	18.2176	14.2836	19.5504	12.317	10.247	9.70723
XM_005685833.3	102188772	MGAT2	18.7706	18.7838	20.1039	14.1693	14.2914	16.7783	13.3196	13.2098	12.6006	9.9702	9.78749	9.22335	8.04742	9.62897	10.2607	8.59016	5.66908	8.71553	6.21518	5.9915	6.48634
XM_018065661.1	102180629	BOD1	35.5418	42.7287	39.6564	26.1879	25.7315	24.6544	23.4185	21.5319	23.3354	17.0437	14.1731	17.876	14.9103	24.353	23.4669	24.4344	13.1899	31.2899	21.5698	28.1244	18.9517
XM_005689131.3	102181319	NOV	59.7786	88.8318	71.5465	31.3706	43.2887	18.9338	29.6628	27.5373	24.6963	12.5377	10.5259	8.89321	14.8958	22.7244	14.6596	16.5223	7.5586	17.2	15.2216	17.1707	24.7959
XM_018061915.1	102169409	CDK10	5.37199	6.46899	5.48107	5.3299	5.19136	5.248	7.12607	5.37978	3.66911	4.92023	5.00411	5.17539	3.00637	4.23936	3.60466	5.40679	4.75598	8.67043	3.88959	4.48282	3.91726
XM_018049230.1	102171587	SEC24B	8.15925	9.779	9.06119	5.67363	5.855	9.58808	6.78296	6.01151	6.62231	5.19048	5.36007	0	5.7626	6.5037	6.39636	5.08686	2.97194	5.56548	6.4488	5.39546	8.02613
XM_018038713.1	100861265	GTPBP2	5.78031	7.31087	5.7598	8.8791	7.78956	9.35121	7.91017	7.92619	7.53915	7.70182	6.80837	6.41469	9.23585	9.73134	15.9412	5.6057	5.0889	7.86461	8.10507	7.62166	7.7155
XM_018064993.1	102178206	CACNB1	0.555342	0.601736	0.277835	2.39398	2.00966	0.008308	3.92636	4.30937	4.63724	5.79004	2.52957	5.73839	4.43907	3.54845	5.21583	9.81886	11.0355	9.60907	8.83635	3.82212	3.57043
XM_005700869.3	102182021	HSD17B10	38.4686	39.2835	37.6763	51.267	42.4665	48.525	43.0972	41.1183	42.6839	42.4978	44.142	46.8837	88.6731	118.027	100.68	83.5968	57.5493	124.717	56.3126	59.185	44.8524
XM_018063771.1	102170734	ACOX1	2.07142	4.07093	3.71456	1.78903	1.09041	3.96561	2.61508	0.754146	2.51259	1.98338	1.46375	1.63745	0.930324	2.64089	4.51088	1.47023	0.594386	1.60198	1.78057	1.50186	2.3344
XM_018056093.1	108637174	GPSM1	11.7265	11.3849	12.9743	18.9521	14.2973	9.35169	6.71062	6.95419	6.0869	3.36047	2.6417	2.29795	2.04992	1.27419	1.51627	1.1535	0.798868	1.28244	0.716614	0.624091	0.875276
XM_018044460.1	108634527	CRIP1	5.15466	8.12232	10.2384	10.4179	8.93528	26.6047	24.6409	16.4648	16.558	31.4985	23.5625	22.7758	9.23724	13.6714	13.5878	22.8957	20.5581	21.5613	26.0586	25.018	28.2014
XM_018064150.1	102174871	CA4	0.924907	0.416628	1.02777	0.49379	0.369298	0.264996	1.41637	2.10049	1.81962	3.34716	4.35153	2.70415	10.704	5.36155	5.84765	3.45243	4.23518	5.06691	10.5337	9.45876	10.3056
XM_018064251.1	102179131	RHOT1	0.177557	3.05548	2.23449	2.40368	2.51738	1.55369	0.443076	1.62248	1.68005	2.51183	0	1.68075	4.04312	0	2.25608	0	0	0	0	0	0.747268
XM_018058972.1	102180356	SPEG	0.036739	0.020914	0.877047	1.9491	1.43947	0.451262	3.47559	3.41289	2.80602	2.46568	2.85913	0.085953	1.38099	4.48553	2.54294	1.81781	4.85503	3.7928	7.66725	9.70454	8.39898
XM_005676270.3	102186639	TSN	3.29321	3.71019	7.06134	3.71557	2.74163	4.76931	3.11763	4.48273	4.68066	2.71335	3.2883	2.26448	2.28584	3.97653	4.03263	5.09463	2.1902	4.80658	2.44979	1.6939	3.79338
XR_001918405.1	100861245	PLIN2	3.33549	3.51884	3.5734	4.28279	2.46108	3.66891	0.095779	0.634973	1.83231	2.91181	1.80424	2.20235	1.32074	4.00129	3.59507	2.48946	0.608714	3.13443	4.56644	1.93239	4.73276
XM_005699885.3	102189283	FAU	398.435	425.976	390.076	598.78	520.6	569.916	518.6	525.662	573.98	593.298	569.37	667.843	705.715	674.634	716.519	680.594	494.195	659.664	480.472	481.669	396.387
XM_005686992.3	102180603	LPIN1	0.983845	1.151	1.59912	0.083896	0.290294	1.36894	0.306871	1.67369	0.780359	0.026747	0	0.588879	2.05652	3.43903	4.78071	6.53283	3.78851	11.9588	21.3778	19.6851	33.7024
XM_018057854.1	102187505	RALGAPB	0	0.016312	0.162249	0.027705	0.011437	0.182719	0.518294	0.198066	0.563647	0.203722	0.079576	0.591192	0.163954	0.12773	0.087425	1.829	1.41955	3.82453	0.150175	0.297454	0.017254
XM_018061178.1	102186039	DTX1	1.33762	1.54735	1.3344	3.22407	3.13624	3.49884	3.83386	3.80979	4.18777	3.23102	3.64121	2.83312	1.82929	1.92834	2.49848	2.10156	0.973567	1.73431	2.3249	1.94104	1.35
XM_005687389.3	102188871	MRPL41	21.8116	18.4479	17.9302	40.1194	34.9874	28.4598	33.1604	29.7669	28.4533	37.335	32.8229	35.9561	74.2817	94.5799	94.8891	64.3205	64.5317	84.7147	23.8886	20.6366	14.5496
XM_018053492.1	102179950	C9H6orf120	10.5796	9.96494	11.0705	15.4249	11.5375	9.49936	8.71576	8.94143	10.524	6.16608	9.13909	7.19357	8.50775	12.62	11.7253	11.359	7.74852	17.6379	9.0453	10.7908	6.75207
XM_005677414.2	102169817	FLAD1	2.61304	1.23788	3.24467	3.61522	3.49755	2.13477	2.98205	2.56572	3.28596	3.28825	2.40562	2.34722	2.30654	5.39849	4.56957	5.83796	3.51361	12.4911	3.99136	4.83616	3.99559
XM_005697651.2	102182187	LOC102182187	76.2276	76.8393	70.5703	76.1384	71.8575	72.2641	65.1179	67.8455	69.9834	77.3648	60.1312	62.7284	87.3653	86.9085	98.9637	86.0171	59.8257	99.623	66.7777	63.4985	51.5311
XM_018055873.1	102174129	COQ4	5.60746	3.75892	4.26877	9.09452	6.89648	5.7676	6.31422	5.5389	6.20584	5.66513	5.10922	4.80326	6.7215	7.83261	3.93406	8.3185	10.4828	8.95227	4.4917	11.6079	4.73161
XM_018049320.1	102190313	FAM184B	1.42922	0.951454	0.736312	2.14517	2.67239	1.39411	2.56974	2.81425	1.66262	2.04326	1.04166	1.41599	0.562489	1.05262	3.4534	0.541505	0.785737	1.54659	0.992867	1.22112	1.67771
XM_018055263.1	102190700	EFEMP1	4.94665	6.67406	2.44885	0.679649	3.4447	0.099778	0.043174	0.657281	10.4077	12.3523	2.3845	0.79462	0	0	0.444589	1.27488	2.71498	0.568283	2.7166	1.12943	9.19683
XM_018061555.1	102191824	SETD7	3.14841	0.610949	1.62031	2.51126	4.55926	1.43843	0.488139	1.24415	4.97219	4.44727	4.77797	2.69567	8.78714	4.46788	6.85709	5.6008	3.52454	6.82554	15.681	11.4667	15.0305
XM_018039298.1	102185047	IP6K3	2.21894	1.46211	1.29659	4.94116	4.48271	1.64268	3.1648	3.29237	2.84211	14.6887	10.5385	9.03493	6.35529	23.006	10.2063	5.54098	9.67212	8.02857	7.8176	17.3991	8.67976
XM_018040472.1	102169540	GSPT1	6.89944	5.55269	5.76021	8.84392	8.9013	7.54347	10.4945	10.7593	10.2198	7.55021	7.87692	6.10664	19.2706	22.8633	23.9332	13.308	7.11867	13.8684	5.95554	7.6259	4.84459
XM_018052213.1	102174703	COL18A1	20.6495	21.7987	21.1037	44.2877	30.435	45.8093	18.5289	31.6834	21.1732	16.1276	10.9581	11.5216	4.43384	3.36584	2.75523	2.74049	2.10358	2.67686	3.92442	3.43728	3.18417
XM_005695605.2	102178863	ZNF502	2.49218	2.33816	3.62621	3.60198	2.75461	2.71021	3.44347	4.33738	4.39328	4.13331	3.56526	3.21881	2.88859	3.04627	3.24942	2.30399	1.98253	1.62287	1.38449	0.951797	1.42907
XM_005674668.3	102171097	CRYZL1	12.9513	14.5504	8.47433	22.6214	12.1102	13.0296	12.9581	15.4038	15.2178	12.872	16.8664	19.8128	11.1595	17.0075	10.5834	18.8255	12.5422	20.236	39.116	20.705	21.0154
XM_005680782.3	102187656	ABCC9	19.9917	16.155	15.5585	26.8834	30.2204	34.6205	35.6687	38.983	32.3979	22.9477	26.864	28.0765	15.9514	16.832	18.3337	23.6519	9.5442	15.9929	23.9138	21.1745	17.9529
XM_018053357.1	102188948	MTHFD1L	6.64968	6.80351	6.4655	4.49984	3.65101	4.81759	3.7382	3.94007	3.64545	2.55907	2.44537	2.74011	1.04042	0.949564	1.31955	0.802805	0.691123	0.848209	0.500818	0.472551	0.624565
XM_005681372.3	102177605	DDIT4L	4.58399	5.20295	3.74569	8.06066	8.42292	7.21557	31.683	35.5151	35.9694	69.4151	97.5665	80.6478	2.98317	24.9757	11.5245	199.612	251.104	137.594	130.683	136.935	139.581
XM_005688962.3	102179023	C14H8orf22	0.212349	0.247221	0.236377	0.162587	0.148605	0.222486	0.141814	0.057546	0.084347	0.116365	0.167133	0.255324	1.57048	1.54411	1.56803	2.61754	0.311646	2.16925	1.6199	12.558	14.0548
XM_018047547.1	102191178	GNB4	53.1822	47.6628	51.7174	37.0143	39.9952	46.1197	37.1218	33.0511	35.9288	26.2271	20.3972	19.5758	8.35102	7.79696	8.34184	9.88931	14.3674	9.35452	7.59476	7.75701	8.22531
XM_005686789.3	102175411	TMEM17	3.34919	4.76382	5.15829	4.21044	3.96888	4.43848	4.50972	3.26276	4.19363	2.29069	1.78031	1.93766	0.942031	0.961724	1.07898	0.949922	1.29851	1.76946	1.10341	0.96711	0.940432
XM_018038986.1	102169233	UBR2	0.6417	1.01379	0.781765	1.03405	1.57121	1.7354	0.795603	0.745659	1.13181	0.972965	1.15193	0.584081	0.455974	0.592834	0.524356	0.869031	0.281666	0.412016	2.11522	3.27156	0.711836
XM_018057431.1	102184258	PTPRA	10.7814	6.99282	9.46325	9.62111	7.79355	7.23322	8.02541	7.40651	6.70136	7.98806	5.33298	0.831581	4.00944	1.1388	1.13531	3.16718	3.01316	3.24085	1.31475	2.72333	0.284171
XM_018043162.1	102173265	APLP2	13.2812	9.47749	12.7178	19.7848	19.7963	21.2995	27.1475	25.1812	28.9573	20.9944	17.6269	19.5635	21.0156	19.1812	18.0389	14.6225	9.63908	17.2138	16.7921	15.1052	14.0034
XM_018056510.1	102180404	KLF5	3.89525	4.8113	3.93919	5.64351	7.40204	6.90359	7.5784	7.34497	5.95136	3.45381	2.9835	2.58285	4.08869	2.8256	2.16201	2.20337	3.24852	1.98055	2.2811	1.21375	1.85618
XM_018059830.1	102191064	KDELC2	1.79042	3.85638	8.60482	4.62533	3.31477	8.09282	1.8084	1.60474	1.21842	2.82405	3.94203	2.48106	1.67965	1.29	1.2343	0.627931	2.56106	2.90372	5.54638	3.13537	3.45377
XM_018059580.1	102169495	ARNTL	0.788787	0.842528	0.512348	0.830467	0.694301	1.02681	2.09862	0	1.89808	2.24395	2.69301	1.12433	5.56411	6.89274	4.92095	5.75679	3.90722	8.82546	2.14024	1.48024	5.14025
XM_005689020.3	102168749	ARMC1	29.1276	28.6672	27.4284	24.8392	25.3571	25.5645	24.1439	25.552	26.3495	19.6024	19.6925	16.2338	25.4006	38.1412	41.4704	30.4074	17.1657	37.5141	23.34	14.7825	22.3189
XM_018044693.1	102169371	LOC102169371	7.35817	6.7925	7.79819	5.73414	5.98313	6.01057	8.27355	8.44062	7.83438	6.57252	7.30979	5.50701	6.5939	4.9154	6.65224	7.0601	5.27354	7.49757	10.0411	9.39942	8.71426
XM_005677832.3	102186731	SIKE1	20.758	22.8052	24.3112	17.8335	21.0005	20.2146	17.181	20.3505	20.729	18.7863	17.9011	19.3588	13.4139	33.6222	25.9804	27.7307	15.9134	29.6782	11.6202	14.1239	11.0216
XM_005701774.3	102170046	APOC2	0.133303	0	0	0	0	0.596846	0.141126	0.873164	0.541158	2.65856	0.975431	1.20246	0.843872	0.378358	0.153043	2.1692	0.80959	2.38386	2.46183	0.893622	0.683971
XM_018047821.1	102173366	FMNL3	12.8512	13.1024	15.3272	12.404	12.7821	9.55001	10.0906	10.4589	6.97175	5.38848	5.2883	4.5004	0.907483	1.06026	1.38038	1.95612	0.850025	0.919246	1.19957	0.944773	1.06217
XM_018062874.1	102190161	EMC10	41.9461	46.7339	43.5431	51.278	45.6028	39.7955	40.8369	41.1778	34.8583	21.3616	20.2709	21.5983	14.8711	19.2541	18.167	18.9521	16.7533	31.8188	33.2257	38.2803	27.0253
XM_018052578.1	102186765	AKAP2	3.66939	4.23313	3.43567	5.48438	5.31337	4.55324	7.98118	7.7732	5.85146	6.08721	5.31335	4.69267	2.045	2.15182	2.2326	2.6007	2.02302	2.33267	2.46911	2.98251	2.58958
XM_018043065.1	102187199	RNH1	9.26309	4.84863	6.00872	21.0329	18.5163	17.348	16.6767	18.3006	19.3072	14.7958	11.2103	11.5919	11.8334	13.4238	26.4027	17.43	19.9177	24.255	13.8059	17.8735	9.08782
XM_018058264.1	102168366	MTDH	1.80743	2.68122	0.944488	0.720499	1.56202	1.87063	2.57981	2.32996	2.99637	2.46903	4.61248	4.9956	4.82937	3.17172	4.16944	6.0807	2.46483	8.25023	5.44098	4.73554	5.52312
XM_018046929.1	102180822	UBE2H	37.3816	35.3801	34.4952	44.3598	43.6339	29.9459	42.3109	45.8497	42.6285	36.9766	34.5527	34.4397	20.3809	24.9848	27.9304	30.3455	32.9916	42.3802	37.779	35.3849	32.9921
XM_018045842.1	102175350	FAM102B	6.00984	7.22822	7.13821	5.62017	5.21985	7.45275	6.19705	5.73497	5.12556	8.93198	6.29415	6.80685	10.95	7.84803	7.31575	3.45261	4.82534	5.11858	8.5036	6.11887	6.06799
XM_018052928.1	102175294	UBE3D	0	1.12552	0	1.02094	0	1.51248	4.99451	0	2.13134	3.64163	4.49534	0	0	3.42316	0.008365	0	0.007912	2.02101	3.5725	0.481277	0
XM_005686273.3	102181307	UNC50	1.73891	0.475028	0.896548	2.51049	2.84186	2.02245	1.47056	1.06494	0.594937	0.166883	0.754496	1.81237	0.613728	0.940974	1.40403	1.03057	0.833293	1.89159	0.291853	0.968801	0.993503
XM_018058172.1	102173317	C14H8orf59	60.3645	50.028	50.3389	43.991	44.0089	48.723	49.8486	54.9916	55.058	56.2926	54.3075	69.8445	100.332	143.432	129.587	142.832	87.8557	147.253	77.0715	66.4681	57.1367
XM_005697525.3	102174265	FOPNL	10.2321	9.9242	10.9855	9.75951	8.22844	7.52154	7.66346	7.79742	7.4927	6.37967	7.97779	7.9199	6.34602	7.99304	7.1672	9.38974	8.22457	8.93374	10.1629	10.4164	6.89425
XM_005679812.3	102176393	LUM	324.444	328.947	338.621	233.02	272.895	433.536	355.817	218.274	350.377	188.302	208.791	228.708	37.3846	32.5347	19.9854	83.3137	227.521	71.2199	69.0827	52.2195	52.0314
XM_018042341.1	102169074	SAR1A	85.7014	93.443	90.9048	70.5332	66.5251	75.3461	61.1779	56.6789	59.092	47.6582	46.3603	48.064	33.231	35.5383	43.7648	42.9984	29.2813	47.5432	30.1546	32.9357	31.0179
XM_005683416.3	102174840	TMEM161B	7.53471	10.1932	9.66426	8.0357	6.3334	9.5395	8.47981	7.40547	8.76952	7.22105	7.48492	6.95019	9.45715	15.7365	12.5527	9.03004	3.73361	8.17494	6.29802	7.45967	5.01356
XM_018050871.1	102172989	CHAF1A	7.81289	6.57072	6.85051	6.90122	6.39283	6.24136	4.39224	2.74019	3.30182	1.40747	1.65231	1.21471	0.394732	0.370682	0	0.678321	1.21493	1.85874	0.788645	0	0
XM_018044262.1	102172696	MORC4	16.363	16.3475	16.6998	15.4903	14.9679	15.788	13.704	13.4339	14.7007	9.10619	8.30031	7.5533	6.47548	5.02151	7.39668	5.28607	4.37729	4.79005	2.46148	2.42608	2.32805
XM_018055427.1	102179777	CEP68	2.65182	11.5991	12.1471	16.9757	14.3043	13.7841	11.5838	12.462	12.869	7.73924	8.38161	5.61584	2.87534	1.22753	3.08015	3.76165	1.04566	4.71957	3.48353	0.943199	1.19959
XM_018065580.1	100861146	ORMDL1	30.2102	31.9279	30.9857	28.8013	24.7799	20.9341	17.1789	6.20454	6.91992	10.321	3.74762	11.5371	7.50022	7.87728	9.24009	8.98378	6.83749	8.41122	6.831	10.0268	8.38491
XM_005689491.3	102185937	TAGLN	46.1274	53.4738	61.4633	35.6999	37.7606	23.9001	29.1228	28.6154	24.5465	38.9444	36.9445	37.4126	47.664	33.0217	31.5483	33.9721	15.3689	22.1977	57.6772	76.3205	70.6508
XM_018055907.1	102177725	SET	139.467	143.672	142.061	138.814	130.328	93.8231	105.329	107.757	104.914	92.7711	90.6621	104.52	120.361	111.308	123.068	96.1906	61.368	120.031	63.7086	58.7642	57.284
XM_018054427.1	102181960	NUSAP1	4.45059	6.42912	6.42361	3.59152	2.05465	2.79191	2.56972	1.88803	3.67127	0.685672	0.76012	1.30364	0	0.311499	0	0	0	0.02481	0	0	0.048176
XR_001918986.1	102175492	LOC102175492	3.66264	6.91039	3.44904	2.25268	2.7968	4.2904	2.2046	2.09263	1.96079	1.24843	1.17135	1.09345	0	0.268293	0.46261	0.39942	0.501003	0	0	0.883926	0
XM_018050546.1	102172705	ZNF496	0	5.42235	7.4107	6.02201	6.02735	4.26682	3.93392	5.36597	5.23925	3.70261	3.73241	0	3.47567	3.95531	0.624493	3.45113	1.43868	0.946182	4.16653	0.455614	1.62337
XM_005688679.3	102177994	LOC102177994	28.4596	31.974	31.5187	42.1883	39.5843	37.3315	34.4621	32.767	34.0405	40.2718	38.2869	44.6652	49.8871	77.0975	74.9485	60.1171	62.2176	89.5917	60.4205	81.2152	42.1401
XM_013970374.2	102183992	QSOX1	17.951	21.3426	18.7754	15.4739	19.4984	19.4836	20.1512	14.8268	16.5554	11.4277	10.9967	9.83159	7.70783	4.76889	4.59448	5.53113	5.32272	4.82847	4.15939	2.96637	3.48156
XM_005688864.3	102191253	KLHL38	1.83117	1.80723	1.00113	3.84461	4.49062	1.08354	4.82827	7.64068	5.45864	7.75957	9.24808	6.27627	21.5595	4.79357	1.78808	2.11656	3.82213	4.30166	25.4786	37.8674	34.3303
XM_005681802.3	102191026	CCNG2	39.5666	49.4942	12.4115	58.5417	40.2142	19.3677	28.2487	32.152	13.7661	16.7191	11.4053	13.5424	4.19115	4.13361	3.15	1.96428	5.13379	3.03231	4.39084	3.20731	3.03133
XM_018061572.1	102177553	ANAPC10	3.95446	3.83915	3.53052	2.74634	3.89011	2.83768	0.730513	1.38463	1.44121	2.09784	1.86407	0.914299	1.26687	0	1.11492	1.6692	3.71312	0.031453	0.64436	3.436	0.027765
XM_005698882.3	102185060	C27H8orf4	14.9589	29.6757	20.7991	18.1382	17.321	19.9241	38.8452	37.4445	43.6949	68.0095	101.333	108.534	102.679	41.0541	33.0162	32.1988	22.9379	17.3151	119.778	87.7854	58.5779
XM_018057995.1	102170711	SULF2	1.34706	2.71482	4.01693	1.1461	1.37843	2.96575	2.19038	1.09069	2.22456	2.11003	1.82154	0.988907	0.527208	1.32375	1.48055	0.986205	0.506424	0.875046	0.894087	1.13314	0.710562
XM_013963528.2	106502063	FMC1	22.0577	27.4795	22.9529	43.8241	39.3249	38.5443	36.7527	40.1149	40.1696	62.2563	63.3477	75.419	68.1352	71.8546	59.1935	71.1343	63.92	62.8962	30.2063	34.9499	27.0918
XM_018054861.1	102175031	LMAN2L	4.33658	4.46225	6.45533	7.20112	5.52213	4.841	5.49651	5.64053	6.94168	9.51333	8.05382	2.15542	2.98681	3.85102	4.08661	4.93082	7.8016	6.16232	7.35523	7.18699	5.20259
XM_005682944.3	102176037	SAR1B	29.2108	27.9853	29.6928	28.4673	27.7586	23.5961	31.0108	28.4797	27.3351	24.146	28.0008	26.1492	71.1684	154.582	126.223	175.695	117.857	236.383	258.128	275.809	185.75
XM_005686879.3	102175588	ZNF512	27.0454	32.5481	32.3739	24.1857	26.4921	28.2739	23.2909	22.1941	23.4688	14.1157	14.2036	12.5366	7.58752	8.58534	7.80155	8.55347	6.26438	10.3259	5.87698	5.60554	4.76698
XM_005686055.3	102185189	DNAL1	8.49976	9.73085	9.40724	7.95713	8.60086	7.15495	7.46689	7.88389	9.13949	6.43978	5.92602	5.25062	2.78041	3.94386	3.67428	5.2839	3.7739	7.85579	3.82152	3.25745	3.59782
XM_018056508.1	102189320	KLF12	10.2703	12.5103	12.7853	7.65323	9.28716	11.0276	11.0624	11.3489	11.2758	3.90722	3.84516	2.52069	1.72045	1.65387	1.28367	1.38045	1.40784	1.20315	3.71456	3.22881	4.63638
XM_013969121.2	102185194	FAM49B	2.53564	1.50742	1.48885	0	2.56821	0	0	0	0	1.0737	0	1.03075	0	0	0	0	1.31746	1.26993	0	0	0
XM_005693218.3	102175889	LOC102175889	1.13831	1.67396	3.11414	2.02334	2.04201	4.61071	3.50985	2.61903	3.1817	1.97787	2.19583	2.11226	0.425596	3.83275	3.65165	1.67941	0.441353	3.4431	1.43129	0.885206	1.03047
XM_018041751.1	102177121	LSM10	5.52874	7.40163	7.33403	6.84505	6.27841	5.17414	6.41707	6.40519	7.22857	4.88239	5.87182	5.08037	2.9406	5.3806	5.06365	10.1733	7.62542	12.4354	6.75047	6.94373	5.44566
XM_018053239.1	102171609	AHI1	2.54238	2.28786	2.34764	1.26789	0.045606	1.93531	1.49103	0.089446	0.066292	0.733464	0.989298	0.058623	0.019568	0.546214	0.063797	0.031224	0.013468	0.034864	0.279334	0.041577	0.3521
XM_013969192.2	102168647	VCPIP1	8.70462	9.93533	8.86174	8.88239	9.0315	10.4222	8.46636	8.44097	8.23911	8.08071	7.44412	6.33773	7.73293	8.14996	7.78787	6.6579	4.66359	8.24791	8.62038	8.61921	9.66326
XM_018038296.1	102186726	LIMD1	2.78523	2.54265	2.3013	3.01677	2.4276	4.69157	4.12051	4.94451	3.17963	2.59049	2.27339	2.14584	2.42547	1.36797	1.61072	1.47184	0.6665	1.53303	2.46515	3.33107	3.23929
XM_018040713.1	102170573	GGA2	15.782	14.7941	20.3242	19.6788	18.8879	20.2427	15.0597	13.2868	12.3577	10.4778	9.76381	11.4115	12.0206	10.1998	12.5495	10.1105	5.73895	8.97505	9.17674	9.24369	8.50037
XM_018044034.1	102173088	LOC102173088	4.49599	4.05787	3.97077	6.17948	5.76213	1.70167	1.29075	0.805872	0.835021	0	0	0.305578	0	0	0	0	0	0	0	0	0
XM_018041453.1	102182942	AFAP1L2	4.49975	0.819902	0.564547	5.57419	4.67567	2.44001	2.81724	7.31729	2.62769	2.67946	1.5323	2.31744	0.006383	0.503852	0.012706	0.37754	0.001235	0.002869	0.002333	0	0
XM_018053689.1	102173005	PDE8B	0	0	0	0	0	0	2.37099	0	0.006651	3.48268	4.89182	0	2.82387	0.009282	0	2.92032	4.48737	2.84501	0.004918	1.70962	0
XM_005674718.3	102184473	USP16	1.48028	1.69209	1.26931	1.53084	1.66347	1.43268	1.64956	1.64277	1.44976	5.52844	4.97009	7.64026	1.97692	2.46693	2.57409	13.6677	1.20429	2.46577	1.2283	0.612944	7.56946
XM_018062090.1	102174590	DYNC1LI2	34.3671	35.0681	35.2122	29.6567	33.2995	28.3509	35.0893	36.1175	35.3025	28.7274	26.5569	22.6026	24.3272	26.0236	31.1616	24.98	17.5832	28.3488	27.9719	22.8348	26.8781
XM_005693592.3	102185685	TRIM16	4.09724	4.7004	5.73531	9.64952	9.64417	6.25043	15.0933	14.3122	13.4511	9.96996	7.42679	5.2747	0.695861	1.59891	3.28643	2.03911	1.32811	3.97104	2.04449	2.28545	2.6946
XM_005675713.2	102179421	METTL6	14.8244	13.6987	15.3196	10.1179	10.2234	12.1681	9.67454	9.42006	10.191	7.99922	8.05005	6.88271	4.85848	6.12517	4.9152	6.01015	3.53769	5.48396	5.74759	4.95131	4.59575
XM_005684933.3	102177342	TFB1M	3.74633	3.79173	4.3517	3.58682	3.16322	3.95027	3.9789	3.80422	3.97931	3.33264	3.08896	3.25324	4.41932	5.79747	4.61777	6.00353	4.337	6.48498	4.52675	5.51921	4.56626
XM_018059126.1	102170622	ARFGAP2	0.522975	0.005256	0.015161	1.93254	0.73372	0.788995	7.14993	6.07646	7.49178	10.2484	9.13246	8.60148	11.6934	14.0787	14.7119	12.9661	16.5044	23.3983	32.1742	36.6535	31.0799
XM_018051426.1	106502275	IFI30	3.87064	3.24379	3.78869	2.19707	3.90571	5.50144	6.37712	4.95764	3.85024	3.57363	3.27801	3.7649	2.83875	1.56937	1.11496	1.65134	1.87126	1.42439	0.846443	0.974691	0.676686
XM_018049336.1	102180203	ADGRA3	23.8219	28.0845	31.5401	12.2543	18.9019	20.8613	18.5373	19.0467	16.4647	30.8904	35.4959	28.192	24.2942	22.5109	20.7554	19.362	14.5903	25.3773	22.3961	14.758	12.5798
XM_018063303.1	102173031	ZNF569	8.88991	8.80523	1.81646	9.62497	8.71282	6.8802	8.58989	2.52517	3.33796	7.7069	6.65418	0.313516	3.0489	4.79275	5.04162	5.03252	6.31459	0.39965	3.48197	0.405537	2.81716
XM_018064072.1	102180075	TOM1L1	4.58857	3.31306	3.96414	5.28261	4.40602	4.28521	4.55662	4.80176	7.33109	3.82002	1.91416	4.68573	5.30415	4.38264	3.56483	3.20252	2.40162	2.97921	2.04656	2.27318	2.22243
XM_005681119.3	102168897	SNU13	52.2293	54.4445	50.2266	38.798	40.4846	51.7116	44.9301	40.3578	37.1132	19.9602	18.7054	22.5379	34.9085	44.792	49.5488	38.0774	28.5044	51.251	28.8756	29.4944	25.6713
XM_018038866.1	102182457	DDR1	1.33435	3.74508	2.80803	3.98054	2.09652	3.02688	1.97534	3.04002	1.52371	6.06588	3.0451	0.789029	3.55837	4.47588	5.37983	5.1904	2.12585	7.3856	3.02758	0	2.75148
NM_001314215.1	102176327	SLC2A12	0.950151	1.94074	0.853998	1.29115	1.29629	2.20883	1.97734	1.85823	3.04241	3.42376	3.03618	3.75063	0.837179	1.04079	0.463951	3.14291	9.65973	3.58401	2.64847	5.29157	3.57083
XM_018062937.1	102175983	ZNF614	1.45019	0.728229	1.59802	1.17487	1.47964	0.920447	0.984258	0.614425	1.52417	1.37384	1.34757	0.700756	2.30924	3.99303	3.66419	2.55294	0.419544	1.69119	0.560836	1.50549	2.46821
XM_005697968.3	102178324	LOC102178324	26.9142	30.738	30.9902	25.932	22.4997	28.7524	22.0078	18.6602	20.0966	14.3013	14.0932	11.4645	12.771	10.9575	11.6781	13.1499	9.76404	14.9589	13.0807	10.6875	8.20539
XM_005699519.3	102186837	E2F8	2.35098	2.55067	2.45229	1.61148	1.4549	1.89497	1.13488	1.17726	0.907066	0.188681	0.150616	0.235625	0.025453	0.009397	0.025011	0.010713	0.157601	0.008259	0.021638	0	0.026023
XM_018061563.1	102180694	INPP4B	20.436	24.6986	21.306	25.8657	27.6646	18.1746	17.6084	20.6602	19.3468	10.6768	11.0508	10.917	4.26004	5.29815	4.18027	5.59037	4.82201	3.67834	6.31432	5.8264	5.46129
XM_005688650.3	102168468	ADNP	6.13411	6.13092	7.3533	1.55339	4.37202	12.9334	2.7146	5.6441	4.77448	1.7967	2.89022	0	3.10819	1.40161	1.88339	0.786999	1.55146	0.547707	2.76647	3.27085	1.99228
XM_018062454.1	102169789	HNRNPUL1	11.4265	9.81315	9.05608	11.3414	8.42275	10.8547	9.65111	8.50057	7.29148	6.08889	4.62193	4.73588	4.40356	7.66584	6.36986	5.00775	4.10324	8.65668	7.17727	3.34302	4.275
XM_018060544.1	102190536	ACAP3	5.52197	0.837992	3.90854	3.58404	0.064422	7.32582	9.17741	7.65595	5.6031	0.018021	5.49185	0.059673	2.42799	1.65951	1.20077	2.29714	1.72592	0.027255	2.07929	2.33749	2.14281
XM_018055547.1	102190884	DNMT3A	8.47262	8.32166	8.37471	8.10162	7.80962	6.70983	3.95368	4.68956	3.64108	4.80095	3.65561	2.50908	2.55232	2.8528	2.44216	3.41458	1.69052	2.68574	2.26024	2.644	2.02473
XM_005680816.3	102175277	CDKN1B	21.5138	25.1724	18.4657	29.4506	30.5726	19.2156	26.4359	32.2443	30.3564	32.0186	25.9036	26.0492	20.0002	17.0401	17.0539	12.3538	14.9172	17.5215	32.4098	28.0957	29.2896
XM_018058589.1	102168471	NDRG1	6.59779	5.14062	7.62343	5.7115	5.96667	13.705	6.06901	4.79911	7.52687	7.78849	7.2462	7.08936	13.3873	8.94014	8.68383	5.6057	4.9027	7.34305	16.5664	15.3942	14.183
XM_018038265.1	102189252	PPP4R2	58.1058	55.0213	55.217	57.4714	57.8529	47.223	43.2206	47.0353	45.4444	36.3795	39.4242	35.0089	24.5824	24.7464	29.71	31.1936	32.3132	35.3374	32.8653	34.3477	37.2767
XM_018060685.1	102176277	NBEAL1	1.53445	6.90862	4.02932	5.73738	7.10512	3.90354	7.50664	10.3672	3.04607	6.15188	7.63145	3.59864	6.22302	5.32627	4.77199	2.22937	3.09351	1.65742	4.12631	4.93537	4.81421
XM_013969077.2	102189053	THEM6	0.323769	0.619152	0.608391	1.53518	1.56417	1.12281	1.10221	0.945192	1.3006	1.66877	1.29649	1.26714	0.127335	0.37797	0.178645	2.30284	1.75795	2.88105	0.499143	0.790572	0.293578
XM_018065302.1	102168482	KANSL1	0.661585	7.16088	0.621818	0.774191	0.465333	1.1624	0.515698	0.705046	4.01621	4.36426	2.72168	1.99097	0.54108	2.08588	1.51496	2.03863	2.01396	1.87543	1.07714	1.81212	0.031103
XM_005709705.3	102188228	EPT1	10.2421	10.5563	9.561	8.00947	8.53509	10.2435	8.45439	8.41494	7.93794	5.90388	5.55849	4.61142	6.08716	10.018	9.96458	7.86456	3.09878	9.96947	3.84901	3.60839	3.99158
XM_018057992.1	102170711	SULF2	4.52527	11.2116	10.1695	0.681196	2.45162	5.19131	3.62322	3.06411	2.94512	0.986166	0.647094	0.607854	0.689708	1.16491	0.863424	0.632585	1.0235	0.932046	1.41889	0	0.864937
XM_005685547.3	102169592	UBR1	13.7793	15.7587	15.3876	12.9333	13.2224	15.9168	13.4762	13.4806	13.5991	11.666	12.6573	9.84065	12.1983	12.6435	15.4601	10.9014	7.72366	12.8549	12.8594	15.3831	13.0051
XM_013974080.2	106503503	LOC106503503	328.308	556.95	380.055	593.276	524.437	918.773	470.001	467.476	414.546	149.505	181.363	187.553	73.3843	55.0785	44.8064	27.9772	45.3222	19.8326	36.8984	37.1744	33.5539
XM_018064280.1	102187672	LOC102187672	2.71909	3.4634	2.70683	1.50334	9.63542	1.13246	14.5971	8.05655	0.25997	0.124156	0.042733	10.8777	0.075671	0.587023	0.126449	0.524234	1.03354	0.197146	0.059222	0	0
XM_005676716.3	102190829	KHDRBS1	37.8497	31.5815	34.3877	36.4576	28.504	41.2925	29.9285	27.6142	23.5686	17.7169	17.7763	14.2813	13.6963	15.2681	16.9828	17.3869	12.0513	19.5407	16.9601	13.3338	15.1168
XM_018039439.1	106503529	MBP	0.798723	0	0.198021	1.71143	1.98589	0.802834	4.59201	3.66021	3.99544	4.3342	2.36563	4.24935	8.86876	8.4919	10.7492	6.15551	4.05574	8.2441	7.22317	10.3146	8.27036
XM_005680277.3	102173718	ARHGEF25	6.37969	12.7134	8.73403	10.4618	9.46117	16.3158	7.45567	10.3038	5.82542	7.14442	6.10253	7.72193	1.53768	1.96317	1.54292	2.04249	1.87741	1.66705	1.33322	1.15781	2.05295
XM_005698264.3	102189182	ENTPD1	1.83721	1.63504	0.992644	1.97068	1.86114	1.47546	2.70934	2.88291	2.3928	1.94501	1.6414	1.61329	0.377836	0.952139	0.937847	0.254903	0.326473	0.35389	1.6543	0.754919	0.91755
XM_005689530.3	102172826	CCDC84	3.71679	3.87488	4.87844	3.62761	3.36838	4.7159	4.56812	4.14167	4.36273	4.44428	3.11501	3.11183	1.53275	4.6582	3.63988	5.4321	3.14886	7.54906	4.57226	3.64917	3.49657
XM_018059124.1	102185585	PACSIN3	5.99893	2.63612	4.07817	19.1234	23.5745	8.78454	25.4656	31.9102	24.6359	30.8641	26.0005	14.8177	14.0589	9.46152	20.1586	8.48691	13.3078	12.6567	18.637	30.4743	15.1837
XM_005677116.3	102177851	RGS4	18.4925	19.35	19.607	14.4727	17.0877	24.1678	29.2772	17.5487	19.3976	10.0654	9.96654	12.1805	1.01733	1.34973	2.12657	1.79504	2.28866	2.51925	1.4044	0.519796	0.523875
XM_018047492.1	108635893	LOC108635893	0.167869	0	0	0.118426	0	0	0.047505	0	0	0.048495	0.068216	0.240065	0.11321	0.183049	0.137222	0.130716	0.237668	0.736391	3.2266	2.38341	4.08914
XM_018038394.1	102169917	GXYLT2	8.15426	1.35272	3.33362	4.72088	4.5926	6.55733	3.32324	4.37663	2.14086	0.012073	2.43648	1.64969	0	0	0	0	0.709447	0	0	0	0.242732
XM_018046307.1	102172855	HDGF	54.0314	49.8567	51.9464	56.8809	52.6736	43.0205	34.73	35.0417	32.3661	23.862	24.3483	26.3845	34.5382	41.0868	47.979	47.5375	46.6355	72.422	40.4456	59.5102	44.3081
XM_018066965.1	108638621	MKRN2OS	0	0	0.175737	0.083202	0.32329	0.108809	0.218461	0.498772	0.09553	0.809422	4.1317	4.46267	0.333553	0.322747	0.414548	3.38337	16.3181	0.81113	16.9168	17.2154	5.53963
XM_005700183.3	102189840	PLP1	0.961502	1.31158	1.58719	0.569067	0.035148	0.67317	3.49472	1.5278	1.3778	3.9511	3.69665	4.21089	2.45155	2.96368	4.04098	1.96631	2.11923	3.43162	2.10513	1.38762	1.42236
XM_018048891.1	102175933	PRR5	1.01427	0.514968	0.345871	1.51213	0.871704	1.56308	2.46306	2.19606	2.92348	1.43655	1.47759	1.59473	0	0	0	0.321284	0.329107	0.177307	0	0	0.200407
XM_018039702.1	108633807	LOC108633807	2.51231	3.54897	3.66778	12.1936	9.23522	5.76022	7.26168	9.00787	7.78812	11.4206	8.19998	10.2131	5.26163	4.26776	3.6005	5.55972	14.5753	5.38737	7.45997	8.74912	8.13576
XM_005699655.3	102176943	TMEM109	4.54155	1.08646	1.6971	6.718	7.84587	8.13398	4.43283	4.61961	5.9235	4.30896	2.63693	7.43444	5.12898	4.50466	5.48177	7.25875	8.22657	15.4655	3.86487	3.51353	7.33757
XM_018038527.1	108633410	LOC108633410	4.27174	5.6326	4.10543	3.69848	0.688427	3.99961	1.75047	2.66912	1.14642	2.21327	2.10061	2.13259	1.46789	2.28431	3.51746	2.74241	2.095	9.24964	1.78721	2.54173	1.43468
XM_018043491.1	102187733	EIF2B3	2.55556	0.563963	2.79629	0.588508	0	0.487214	0.81553	1.72236	2.36045	2.96321	2.56361	0	2.62542	2.33307	0.444418	0.652286	0.625173	0.609068	0	0.215198	0.339395
XM_018046975.1	102179703	IGF2BP2	5.06462	2.1947	3.10203	0.985131	2.22508	1.94257	0	1.06014	0	0	0	0	0.5382	0.629399	1.51364	0	0	0.445552	0	0	0.338758
XM_018048560.1	102170859	COPS7A	5.19479	4.83005	3.15361	6.42591	5.37882	5.32734	6.11721	4.25856	5.1192	5.23344	2.90388	3.72015	3.97716	5.78279	5.53612	5.86457	4.11422	9.23168	5.57087	9.16052	0.113505
XM_005677877.3	102173801	MOV10	1.60866	2.56681	5.30555	3.07733	3.95528	3.25672	2.39588	2.39153	3.15896	2.10185	2.8943	0.8164	1.19571	1.13446	0.041244	1.3523	0.02128	0.608292	0.305442	0.934069	0.093785
XM_018050085.1	102182500	ZBED8	4.52518	4.44915	5.1387	3.94282	3.81449	4.45283	2.78196	3.12609	4.31002	2.37007	1.84099	1.07181	0.067577	0.486077	0.454831	0.302239	0.393571	0.573734	0.373689	0.317709	0.003075
XM_018059203.1	108637651	LOC108637651	1.93789	2.11301	2.52638	2.64256	2.34646	2.81762	1.14806	1.19535	0.956664	0.652174	0.766752	0.585395	0.644136	0.34092	0.432517	0.429691	0.166521	0.226474	0.422784	0.370627	0.395266
XM_018044356.1	102191317	GAK	4.04375	3.84676	3.91526	6.30031	0.057809	0.05757	0.045014	0.048003	0.030833	0.031555	0.037617	0.043863	0.020633	4.91192	4.25787	2.30542	1.62479	5.03292	3.61309	0.047051	0.014594
XM_018042115.1	100861098	UBXN8	5.51671	6.24116	5.87331	2.78182	4.81975	3.59721	5.17051	5.01291	3.25314	4.82975	4.74425	5.09262	4.90036	4.58591	6.60432	5.80493	4.55108	8.22724	4.54312	5.43021	3.90126
XM_018053668.1	102179675	THBS4	235.459	235.172	205.878	137.384	113.465	117.236	67.1311	47.3524	32.919	27.4911	25.2966	36.2491	40.1094	17.3742	20.6597	17.1204	11.4615	17.8097	32.0505	19.4831	23.724
XM_005687491.3	102172638	POSTN	1006.62	1248	1071.62	697.57	640.424	1032.99	654.503	298.581	433.638	38.463	49.9463	57.0203	7.25936	1.12387	2.67765	0.850051	1.74561	0.566277	0.228329	0.300542	0.377828
XM_018065796.1	102169421	HSPB3	90.8263	68.8391	55.7648	140.897	134.08	57.2974	76.5157	78.5828	73.5264	75.6391	112.565	87.3886	68.9167	64.9311	81.0129	89.6874	120.339	63.2269	49.2191	106.944	60.5167
XM_005689117.3	102177542	ZC2HC1A	15.6668	18.0105	14.1036	14.9043	16.4204	12.4731	15.4938	16.9777	17.9633	11.5011	13.9107	9.16341	4.90062	3.58353	4.52627	5.16525	6.11097	6.69366	4.49034	4.12648	4.73838
XM_018047975.1	102177034	DYRK2	0.101556	0.082	2.14734	0.066693	0.269856	0.352762	0.451242	0.336287	0.310261	0.188716	23.7459	0.104804	11.3557	0.646872	11.005	1.72511	10.6415	0.460962	13.4688	0.702932	0.06489
XM_018055520.1	102180604	EMILIN1	46.4905	53.7424	54.5179	63.1587	44.8183	73.1027	37.32	27.3978	25.5578	14.4675	14.1951	14.1992	4.81573	2.45998	2.31654	3.0905	4.5235	2.04247	2.55251	2.86001	2.42
XM_018046639.1	102170756	UBE3C	14.0692	14.3024	13.8766	20.196	18.7501	14.5633	13.0003	15.0478	14.0985	16.7706	8.49183	12.2685	17.2613	22.9633	21.5341	10.2537	7.29787	15.8882	23.4089	27.5824	21.0701
XM_018051192.1	102174070	CDV3	2.14929	1.60714	2.46881	1.61238	2.42682	2.07958	2.10058	1.46427	1.25397	1.06019	1.3091	1.03611	3.31967	2.56596	3.06479	1.79787	1.06173	2.30418	1.19101	1.01135	1.24639
NM_001285751.1	100860906	NR1H3	7.05382	6.55864	7.46258	6.815	6.15845	6.3812	6.42459	6.29025	7.79645	8.50819	7.48816	6.8669	5.95287	8.42294	8.03301	12.1719	7.41887	20.6816	14.1632	17.8122	13.3338
XM_018051901.1	102180699	CXADR	3.00754	5.81097	5.44502	3.40408	4.38482	3.40792	4.14507	4.01796	5.99377	14.3666	18.7442	11.3264	8.32457	7.13978	4.80851	25.0861	32.6786	22.3748	10.8971	16.63	15.5182
XM_018038603.1	102171557	PPP2R5D	23.9592	26.1784	23.1826	18.5254	18.74	18.862	17.1396	15.4508	14.7423	8.3343	8.26941	8.08009	6.13045	9.56238	9.171	8.83471	10.3191	14.2074	7.12203	5.95988	6.16217
XM_005692637.3	102170262	CKM	15.5076	7.95226	4.60062	22.4991	27.7706	5.8269	48.9909	38.4812	44.1057	180.531	174.481	228.024	323.24	394.692	245.615	420.183	480.07	451.367	994.541	881.675	1084.73
XM_005677710.3	102173518	LOC102173518	0.042571	0.790934	0.399836	0.807173	1.38075	0.157291	1.0108	0.343234	0.556914	0.691985	0	1.11133	0.357146	0.452534	10.4973	0.296753	2.50926	0.681308	4.15919	4.25166	1.75945
XM_018051180.1	102172617	PKN1	12.7201	12.2729	15.9165	22.5872	21.7376	20.1415	18.94	19.5121	20.417	21.9697	19.1488	16.4369	19.0143	22.0793	26.2735	24.1823	14.785	39.3228	23.0982	28.8877	24.8438
XM_013966263.2	106502440	SVEP1	13.1077	12.8455	21.5033	13.0524	12.7753	38.5587	15.0112	15.0158	16.244	12.3255	10.6637	9.53527	4.63178	5.03671	3.74275	5.62618	3.53929	4.69257	6.56826	4.28261	4.48521
XM_018055194.1	102170609	RHOQ	30.794	26.79	29.9112	33.4136	28.8422	19.9937	23.8192	26.0206	24.0238	20.2652	20.7706	17.9617	12.0925	22.7578	23.3158	33.9667	39.8445	43.8831	45.8979	84.0807	65.4521
XM_018054061.1	102176130	MAX	8.12401	10.4122	10.7529	8.73434	8.2711	6.48236	9.52576	8.64981	10.2585	6.93594	7.58929	6.61424	16.906	21.6862	25.2978	16.9936	9.20583	26.9825	13.9968	12.9104	12.7547
XM_018039251.1	102179820	KLHL31	33.8419	23.1395	25.5678	42.8228	50.0941	17.1714	50.9192	65.7906	53.5497	40.4894	53.8565	40.8771	53.4316	71.6426	94.5462	156.78	136.341	148.398	100.408	137.956	103.489
XM_018056506.1	102180863	TBC1D4	16.6628	17.691	0.8803	18.9583	19.0566	9.93261	15.5566	18.9428	19.2322	17.4527	17.2913	15.594	10.582	7.368	6.35446	18.7581	20.6211	15.7934	19.3953	22.6802	26.0416
XM_005689813.2	102175045	HBBC	3.83757	1.776	4.18228	2.15258	4.73772	15.149	6.93151	6.58546	8.97134	28.0368	7.86329	15.1004	0.969056	0.550188	0.454163	1.26054	12.3457	1.16309	0.716432	0.493721	0.691543
XM_018044304.1	102189560	RAB9B	3.25885	2.25262	2.50767	5.18511	6.51134	1.30416	7.45418	6.18214	8.03552	1.32163	3.74138	1.73836	0.335239	0.890701	1.4051	0.514611	8.23378	0.566573	0	0	0
XM_018055616.1	102179293	FAM49A	6.78008	4.67417	4.81204	5.37505	5.67011	4.84835	6.26203	6.27461	5.11829	5.59439	5.31555	4.96287	1.47651	3.15697	2.54303	3.45441	3.44454	4.9798	2.07147	1.95223	0
XR_001919836.1	102182070	PGPEP1L	1.25951	0.297773	0.339232	1.70999	2.13302	0.223486	1.42649	1.26355	2.53991	12.9788	3.85066	7.8104	10.6244	9.67929	8.50698	8.92743	4.78896	11.7586	3.83446	1.90799	2.4478
XM_005678598.3	102176385	C3H1orf50	4.45468	5.75636	4.77998	5.92792	4.53338	4.64718	4.95069	5.04644	2.61337	3.2594	3.6405	4.11112	4.84958	5.5727	6.37047	4.60454	3.77093	6.30186	2.82083	2.57646	2.68001
XM_018062810.1	102185213	AP2A1	13.0526	12.3835	13.7616	16.0269	14.7374	15.5911	9.0244	8.93117	9.57629	6.73744	5.30463	6.90682	7.37511	10.47	9.1942	9.0169	5.89784	12.622	8.78833	8.60027	5.50282
XM_018059888.1	102174763	YAP1	4.14007	4.14839	2.50944	2.65692	0	1.65953	1.18841	2.33674	1.37468	1.42415	0	0	0.000151	0	1.53985	0	0.392114	0	0	0.601487	0
XM_005696119.3	102181731	CDC25A	4.29288	4.93543	4.44238	3.62464	2.4706	4.00378	2.15064	1.32742	1.56287	0.618533	0.631132	0.245786	0.038169	0.118674	0.027142	0.098475	0.227783	0.437002	0.070353	0.080127	0.013546
XM_018058395.1	102171440	JPH1	4.37746	3.58499	2.84375	5.64074	4.41544	5.03243	5.86121	6.45998	8.03083	10.6549	8.47472	5.89157	15.587	8.942	7.6672	5.60879	8.26344	5.91807	11.7573	10.0875	11.8087
XM_018048470.1	102177417	LRP6	33.8156	20.437	24.6271	24.0483	28.5431	24.3958	32.9821	28.7749	32.0463	21.7043	12.7119	15.4061	16.631	11.4838	11.8035	8.75479	7.95076	8.31091	6.37161	4.4726	6.54319
XM_018050678.1	102191130	SNX24	7.09956	8.1596	8.14825	4.81401	5.25679	6.95101	4.06351	3.1406	4.04539	2.98305	2.9289	3.56648	2.34467	1.4243	1.67554	2.83864	3.85574	2.49507	2.4363	4.07044	2.68209
XM_018057365.1	102191437	CDS2	19.8209	20.0241	19.537	20.1793	19.09	20.371	18.9854	21.3776	20.434	16.2107	14.7029	12.0241	10.0508	10.9587	12.034	10.2637	9.14582	14.2437	16.8697	14.6749	15.7974
XM_005684670.3	102168261	EPHA7	3.16032	6.61394	5.88137	3.25563	4.92407	4.12439	4.88776	5.32362	5.19683	0.632056	0.508557	1.24748	0	0	0.0095	0.019976	0.357819	0	0	0.053939	0
XM_005677488.3	102186730	SNAPIN	18.8901	22.9723	24.4748	30.245	26.5877	27.5139	37.9489	37.0223	43.3134	35.8083	35.8213	42.4845	22.2242	23.9737	20.398	41.656	38.9423	43.5462	57.4457	71.6221	40.9625
XM_018042281.1	100861107	RHOBTB1	16.4644	13.1969	13.942	14.4275	16.5876	11.6306	13.0066	14.7656	17.5801	15.9474	18.698	10.8644	9.39233	9.15428	8.23614	20.7007	18.9262	33.6334	32.516	45.846	44.5093
XM_018056631.1	102182702	N4BP2L1	7.68515	8.83168	7.55107	10.8282	7.35358	10.1478	5.70037	7.59637	6.53202	5.66728	4.92685	5.82751	4.58265	7.44554	7.64108	4.13889	2.97965	3.68741	7.16351	4.4085	4.22865
XM_018041475.1	102170661	PANK1	3.24788	2.91627	3.60902	6.11085	3.99205	4.03198	4.26515	3.92737	2.84671	4.41744	2.10468	1.27906	2.90554	1.7146	1.9445	1.10625	0.765457	1.93523	1.69844	1.14905	1.10803
XM_013966838.1	102188139	NEDD8	58.5596	77.1728	73.3805	101.054	87.6208	88.0163	85.0122	77.1982	75.52	82.7481	74.4974	93.5422	54.71	50.9095	42.9006	62.3445	98.8178	75.138	65.3935	79.1198	51.5006
XM_005676183.3	102169059	HNMT	9.04423	9.83506	12.8642	11.2416	10.5818	14.9922	10.9335	9.57531	12.826	12.2506	9.08939	13.5489	1.77016	2.0834	1.69729	3.77739	6.1324	3.27914	2.95008	1.95459	2.08603
XM_013966987.2	102183245	NDUFAF1	0.512916	3.08698	3.03237	1.52469	1.44871	2.08768	1.62363	1.68535	2.66167	3.73566	3.47933	2.84755	1.22512	8.68263	7.6348	6.75834	13.2597	6.25574	5.13927	3.02709	6.43711
XM_018051585.1	102185166	C7H1orf35	4.21151	0.744453	1.90933	2.79988	0.769641	2.58869	3.41651	0.831445	4.1401	4.78868	0.629946	0.410537	3.61619	3.47704	2.98946	2.12453	0.319404	4.18941	2.21437	1.99329	2.8679
XM_018059018.1	102169891	PATL1	4.29536	4.38477	4.81142	3.83708	3.83113	4.94434	3.48759	4.2028	3.76626	3.2689	3.12139	2.37109	3.81626	4.26396	3.96983	2.23489	1.62046	2.98952	3.68066	3.16932	4.00143
XM_018058330.1	102171171	ATP6V1C1	13.9458	12.871	13.0202	15.4355	15.7234	13.9077	13.8039	15.1291	14.9348	18.3548	17.3317	19.1033	16.868	19.7063	19.3236	23.6267	19.2066	30.9647	30.4116	34.1899	24.9194
XM_005689440.3	102173211	C15H11orf57	6.15414	5.45716	2.68627	4.7057	3.82966	3.83852	5.07631	4.05109	3.81759	3.51996	2.738	2.68312	2.10305	3.00067	4.18455	3.0092	1.55635	4.48043	3.30061	2.46179	3.76216
XM_018052084.1	102185920	NMRK1	9.18135	10.7635	9.13749	8.16958	8.0761	8.0143	4.74512	6.90059	8.55496	6.81153	5.99794	5.20309	3.09799	5.40622	6.1168	8.43482	7.06255	12.7807	3.54133	2.92218	3.27899
XM_005677496.2	102188551	S100A13	15.858	17.8041	17.2851	28.7781	22.7435	36.3118	28.1096	21.8367	32.3946	38.7857	24.8616	40.4054	11.7648	11.0733	8.35772	14.6047	12.6185	17.7976	39.1539	37.0569	14.6284
XM_018058561.1	102172370	FAM84B	5.15164	7.48241	6.55377	2.13485	2.28411	4.11444	2.16568	1.99013	2.32679	1.71135	1.36984	1.04522	0.289345	0.561048	0.609163	0.53027	0.565789	0.851308	1.1955	0.592352	0.48642
XM_018040844.1	102172116	ARPC1A	70.4592	66.6699	60.9941	65.1604	55.5456	49.3556	47.5904	47.2204	48.7921	33.6363	31.9224	30.8288	46.2444	44.0435	47.374	32.3345	24.3213	32.7427	29.7234	25.9042	25.4158
XM_005680961.3	102174370	NOP2	7.6171	8.09015	8.49741	6.62557	6.88649	7.41775	5.94792	5.54644	6.9383	5.22335	4.28249	3.52158	10.3642	7.9679	10.498	6.32789	3.56577	7.31459	5.26032	5.13714	4.37325
XM_005696284.3	102184955	GLO1	30.9316	37.6467	45.8798	35.2453	32.6231	24.94	30.1705	25.0853	23.1363	21.6619	24.7894	23.165	26.3556	28.3662	37.2961	41.6811	49.9424	58.443	54.965	64.0055	68.8843
XM_018038518.1	102174449	TRIM27	18.3947	15.7801	18.7467	18.2446	14.6503	19.6138	14.8369	14.5181	13.9499	8.35387	8.85865	9.49285	8.50734	9.61922	9.12843	8.49491	4.35241	10.2608	6.83038	7.07177	6.43931
XM_018063430.1	102189895	ZNF667	9.31678	1.10444	1.3448	0.625002	0.707009	1.0521	0.58836	1.6007	0.630975	0.386574	0.581688	0.46666	0.403514	0.498441	0.620849	0.994293	0.441377	1.16203	0.400776	0.364135	0.54117
XM_018055354.1	102185283	RMND5A	24.3275	27.3379	24.1657	34.277	36.5888	30.4742	28.6009	32.089	40.5789	39.6141	35.9191	27.7717	24.4683	30.2107	31.1056	33.9211	23.55	58.2314	125.268	171.883	133.247
XM_018057629.1	102177639	RBM38	1.71706	2.0284	1.48102	2.7792	3.66419	1.3979	3.03592	7.73131	4.07915	3.02304	2.51933	3.72507	7.62752	14.2473	15.9762	12.6045	4.2099	31.3524	26.3696	38.2772	27.7047
XM_018062796.1	102171811	IRF3	3.91903	4.52903	4.23888	6.68338	4.89685	7.28312	5.71049	4.46034	5.36928	3.83085	3.56276	2.97053	1.78983	2.15179	2.26748	1.80409	1.28285	3.33043	2.42841	2.21584	1.73055
XM_013963999.2	102188830	APAF1	1.9619	4.31296	5.97128	2.23076	2.21155	7.11417	8.01677	5.92679	8.3859	4.32865	1.47679	2.69148	0.765427	1.213	2.88025	0.313045	0.08628	0.143526	1.97979	1.63921	2.33138
XM_018060874.1	102170047	LMOD1	2.37177	2.43293	2.38716	3.68777	2.37035	0.909522	6.99247	5.70549	5.20268	4.13867	3.17711	2.28059	3.23528	1.77226	1.77795	2.43066	3.84518	2.63162	3.70993	3.14112	5.38948
XM_018059782.1	102176806	PTS	11.3682	9.60783	11.7905	11.7808	11.0209	9.8221	13.0328	17.1804	20.304	21.0406	11.875	11.0419	15.0107	13.0824	5.87169	10.4875	17.984	7.31069	15.3856	19.5315	6.27152
XM_018050438.1	102177159	RPS15	974.768	979.173	951.727	805.46	731.802	965.599	693.664	687.123	732.608	501.154	411.089	562.018	615.744	759.685	811.858	789.214	740.895	764.278	363.27	417.119	296.5
XM_018048920.1	106502160	LOC106502160	1.41792	4.21823	3.84549	3.10821	3.50528	3.86832	2.04874	3.3769	3.0856	4.39286	4.43272	2.46066	3.47151	2.67895	3.2798	1.62981	3.4908	4.18337	4.93136	6.03398	5.31679
XM_018061990.1	102181418	AKTIP	4.27985	8.20165	10.9942	9.62678	5.06934	0.161417	4.81183	0.203133	0.093702	7.49293	4.69252	2.38359	8.56222	5.88404	10.1617	0.147893	1.64311	16.604	8.11738	15.9796	9.31503
XM_018041884.1	102188016	CENPU	9.74124	10.6051	11.2736	7.33462	6.27507	9.35494	5.74829	5.76848	5.48051	2.39191	2.41282	2.33075	0.620752	0.603492	0.699762	0.580087	1.23377	0.659207	0.562535	0.578803	0.550936
XM_018062065.1	102174419	CSNK2A2	7.65493	7.99941	5.0258	7.76002	7.80193	3.44298	3.05857	3.46041	3.36929	0	2.87403	0	2.82507	2.99945	3.3671	1.01472	0.71867	1.5012	1.50107	1.23409	2.1278
XM_013972914.2	102168862	LRRK1	2.36414	2.36145	2.38597	2.55717	3.11319	3.54366	2.45628	0	1.81353	0	1.07102	0	0.009739	0	0.037634	0	0	0.023907	0.025794	0	0.040169
XM_005675263.3	102182730	EIF2B5	20.3137	22.5913	21.1983	21.6664	17.6585	22.0842	18.7136	18.5692	18.9882	18.1758	15.1113	15.8065	21.5002	22.6357	21.0709	15.6938	13.135	26.2053	19.5523	23.5891	19.2291
XM_018058303.1	102176805	RNF19A	26.921	28.4952	28.9042	26.9727	27.6639	27.1481	27.9716	26.7561	27.9545	27.5136	24.4254	22.2811	18.1254	13.3033	14.834	12.2457	10.1419	15.3071	21.6448	18.6053	21.4403
XM_005691946.3	102172748	VPS35	55.0337	62.9658	55.1214	51.4677	50.166	55.7081	48.0731	49.2417	48.5368	48.6341	44.0392	44.7406	35.5683	37.0035	39.0178	42.8844	31.986	47.1407	51.3267	44.9631	47.3791
XM_018054015.1	102181130	PCNX1	2.66995	2.94639	2.81961	2.62582	2.19745	2.58321	1.90798	1.86203	2.36201	2.32028	3.02677	1.52608	1.33579	1.60899	2.08275	0.789371	0.65719	0.581031	1.44384	0.869133	1.15851
XM_013971020.2	102188888	HERPUD1	14.6297	18.7579	17.4707	13.9996	21.7964	14.1292	16.6073	16.8126	19.0786	18.2463	21.2412	16.6721	46.7569	53.7273	49.2468	48.3647	33.0635	52.8096	35.3975	45.4941	30.6825
XM_018053885.1	102188599	SPATA7	2.34729	0	1.87963	1.44186	1.33879	0	0	0	1.07301	1.15284	1.03705	3.63557	1.37321	0	0	0.918294	1.02026	0.74005	0.757045	1.03716	0
XM_005679337.3	102186555	BLVRA	7.03492	7.01461	6.5999	7.8007	8.13812	7.04435	7.47559	5.85576	5.79657	5.1574	6.43534	7.31346	1.1557	1.32331	1.64041	2.17799	5.46481	2.04768	1.44911	2.78037	1.61458
XM_005683461.3	102188403	ST8SIA4	17.0045	17.436	15.7153	16.992	18.7052	14.3122	12.2012	14.2126	12.5775	11.1684	9.32054	9.90502	6.69343	5.78371	4.97385	6.75304	3.5588	3.85699	5.93149	5.18913	2.57437
XM_018061504.1	102183810	KIAA1109	2.95334	1.23771	2.2353	4.55251	5.07487	6.46906	2.10837	2.46765	6.20987	0.915145	1.74122	2.32384	1.88868	0.431901	0.34624	2.27605	3.37268	0.917949	0.369163	0.607058	0.48756
XM_018045391.1	102175543	GNG12	4.74554	3.08691	4.38208	3.76465	1.51461	4.30689	4.03209	4.80143	3.28877	2.20829	2.27201	2.47878	1.85086	0.618485	2.44209	0.928135	2.56191	1.65567	1.11045	0.975559	0.669081
XM_018061016.1	102186142	THOC5	0.886383	0	1.45149	0	0.452627	0.883735	0.713173	0	0.85842	0	1.12818	3.44211	4.61053	2.72799	2.11667	1.31519	0	2.59478	0.44913	0.521022	0
XM_018062516.1	102183356	ETHE1	1.37656	5.57852	5.3236	3.18859	4.17479	3.50563	3.04836	0	3.94842	0.465863	1.00078	0.787806	0	1.89701	2.49908	4.2874	6.18306	0	0	0	0.433596
XM_018056371.1	102170245	ARGLU1	55.8672	63.2215	67.0082	63.9631	57.5225	58.5154	75.4646	78.8239	74.4106	58.1794	57.5838	46.4039	60.6545	54.9089	66.0329	47.8464	29.3864	54.6849	42.2771	39.4215	46.8002
XM_005675450.2	102169801	RNF13	28.7044	34.4705	29.6187	27.6553	26.841	32.4724	30.5796	29.9838	33.701	33.1605	31.3173	33.2989	19.1083	16.7302	17.0949	19.2217	17.7559	25.5636	24.3682	23.4604	23.0968
XM_018064561.1	102189709	NEURL4	3.94746	3.69924	4.12435	5.65482	4.69265	0.917285	3.98269	4.05839	4.78679	4.85769	2.97783	2.99689	2.5448	3.52696	3.71315	2.5655	0.73256	5.38843	4.0241	4.23409	3.42435
XM_013963985.2	102184600	NTN4	0.448333	0.661542	0.569553	1.96809	2.34646	1.13913	2.65831	3.3155	2.36662	2.92476	2.4663	1.74121	0.828209	0.545531	0	1.27103	0	1.12035	1.67202	1.85874	0.45065
NM_001285707.1	100860857	ABCG2	2.04454	0.687881	4.12485	0.000612	5.31388	2.27463	1.72718	2.14008	2.13433	2.63467	1.91469	1.80392	4.36588	0	1.47843	2.61409	0	3.83313	0.001641	2.959	1.82317
XM_005700301.3	102180292	LOC102180292	5.85826	3.94946	5.50886	7.67619	7.02158	3.08886	4.78312	4.79335	3.92387	4.68971	5.19672	4.43321	0.927916	1.04618	0.868229	1.1254	1.41027	0.864055	1.43186	1.19104	0.561055
XM_005686612.3	102187139	RPS27A	1866.86	1736.92	1717.29	1476.63	1458.43	1477.37	1159.3	1142.16	1260.17	1194.48	1011.51	1400.71	1672.55	1756.25	1907.26	2272.47	1708.87	2148.5	923.9	892.544	837.72
XM_005678914.3	102179443	RBM48	10.488	11.2755	11.4455	11.446	14.0128	11.5174	13.9875	17.1698	18.3153	16.8423	15.5026	12.1303	18.624	19.2124	15.217	17.7418	9.58237	20.6914	14.6429	15.4759	14.509
XM_018059327.1	102175498	WNT11	0.549583	1.13834	2.43052	0.654911	0.538933	3.36261	1.09069	1.39421	4.81628	0.580522	0.294429	1.20745	1.54447	2.56116	2.87133	0.390143	1.56791	0.973442	0.214854	0.253582	0.595691
XM_018041315.1	106503637	AVPI1	0.973527	2.68342	1.15487	4.90841	3.48528	4.00113	7.70535	11.1194	9.6746	12.036	7.82561	11.7314	9.05893	14.4689	15.7599	4.9869	6.91398	9.06154	4.34088	9.21267	11.1869
XM_005688218.2	102185754	VPS16	5.39945	6.18499	8.10318	9.72855	7.98098	6.36079	3.96715	5.62629	4.6	5.7884	3.80038	4.90541	2.70057	4.59246	4.3867	5.276	4.73179	10.8247	5.55966	6.40564	3.42214
XM_005684263.3	102179197	ABCA1	11.2768	11.2889	11.7419	6.48918	7.81492	11.7006	6.96206	10.1993	11.166	10.3946	6.78783	8.45663	12.2399	11.0606	11.7264	6.88881	1.60267	15.811	5.79358	15.0533	11.9773
XM_018058251.1	102183343	MTERF3	9.50749	8.54146	8.60567	7.92378	7.91224	7.01946	7.29174	7.03564	7.47054	4.46898	3.70553	2.05726	13.2393	16.559	13.5575	11.8644	10.3666	13.924	6.44033	6.57881	7.98335
XM_018066208.1	102169802	LOC102169802	40.6853	38.6166	38.569	28.4806	29.6291	29.2816	27.7381	25.492	24.9723	15.4002	14.9449	15.9411	13.6	10.4827	15.0749	10.3287	5.35875	9.65687	8.03144	7.19409	7.77915
XM_018061661.1	100861250	INHBB	0.398713	0.463317	1.7473	0.542348	0.633432	1.1764	4.38335	4.85131	5.40098	3.06966	4.43709	2.961	4.77076	3.18617	4.65301	2.37877	1.18034	2.74631	2.26216	3.24119	2.53192
XM_013972598.2	102168486	CPOX	10.3966	10.712	8.4539	10.8401	10.0627	10.1401	8.1813	7.33273	9.30441	7.63506	7.11168	6.73557	9.49064	13.1099	14.6857	9.46779	9.41906	20.2213	9.10626	12.0406	9.31162
XM_013963948.2	102187377	RBMS2	1.10574	0.991661	2.38061	3.25929	2.4228	3.80147	2.00006	2.66882	2.53071	3.14012	2.75043	0.58668	6.76096	2.9292	4.61381	1.96971	2.19031	2.58837	4.46759	7.72255	8.19809
XM_005697172.2	102184964	HAUS1	4.01864	3.46528	5.19605	3.93543	3.59943	4.10604	3.57551	3.14387	2.60266	3.09987	3.00187	3.02009	2.00178	2.61488	4.10727	3.87222	2.26988	4.59075	2.55907	2.10537	1.84026
XM_018065534.1	102188710	PIK3R1	2.44479	2.6353	2.5634	2.45668	2.86716	2.90058	1.05214	1.29015	1.23344	3.79669	2.38452	1.50631	3.29936	1.6348	1.69118	2.6196	1.8274	1.11322	2.5941	2.91488	4.74392
XM_018039265.1	100861323	NFKBIL1	0.837303	0.364877	0.457235	0.922918	1.79341	0.151035	0.671853	0.729414	1.44054	1.20927	0.967519	0.497523	1.29056	3.08607	0.98817	1.66762	1.38746	1.91692	2.37836	3.32784	1.29531
XM_018053926.1	102168355	CIPC	2.89087	2.61389	4.17919	3.25777	2.3108	4.04577	3.47207	3.4578	3.49966	4.15574	4.54632	2.99065	8.1722	12.417	9.02417	12.122	8.13617	18.9701	14.9923	15.6563	16.0533
XM_005681740.3	102175283	SLC4A4	4.15312	1.89183	2.94619	1.72984	0.020995	2.16152	0.005365	0.087127	0.013353	1.04659	1.8408	0.003902	0.00309	0	0	0.008538	0.546637	0.004602	0.851829	3.01809	0.331698
XM_018040152.1	102175351	TCEB2	113.455	117.096	111.628	138.852	133.628	115.081	114.022	115.713	116.955	148.732	128.326	160.669	150.433	153.749	128.106	133.005	145.643	142.971	171.229	157.082	117.861
XM_005683754.3	102172262	ANXA1	43.5899	52.9315	55.3195	34.6427	36.3425	71.3031	59.7792	40.8464	69.7771	97.0172	66.7754	79.6249	35.6702	34.0727	24.2275	44.9402	48.0659	33.2425	54.937	70.2475	59.4659
XM_013970805.2	102187517	MN1	2.45824	2.79541	3.201	1.14969	0.933771	2.99702	1.3667	1.49418	1.70561	1.25163	1.33584	1.15915	3.59108	4.2639	3.61826	2.04892	0.90182	2.23978	6.95007	5.98703	8.32728
XM_018055811.1	102187601	FAM129B	19.677	24.2129	23.3804	24.0939	19.0151	27.7572	18.9516	18.6051	18.3962	18.7836	17.0303	15.0203	10.2247	8.36659	16.8577	6.55978	4.94541	14.8947	10.8765	7.93375	7.9393
XM_013967012.2	102176612	TMEM62	8.37915	7.08894	8.09531	6.91187	5.38377	7.76579	6.33905	6.09154	7.57451	5.40633	4.74888	3.08158	2.83459	3.41001	2.05683	5.30175	4.59126	6.27358	4.65717	3.55645	5.03922
XM_005679969.3	102168976	ATF1	4.24249	1.53101	0.38663	2.97763	5.26747	1.36393	2.38699	1.82323	1.77856	0.496611	1.47465	0.504785	0.745267	1.82667	2.30614	3.80143	0.94128	1.76223	2.18237	1.34504	3.00253
XM_018061761.1	102179507	BCO1	5.36557	2.70548	2.13642	0.263349	0.255432	0.198176	0	0.053268	0.062215	0	0	0.0172	0.2292	0.132107	0.245768	0.056488	0.012324	0.092247	0	0.023422	0.034624
XM_018053565.1	102175687	LARP6	12.6146	13.4033	10.8645	6.50556	5.09714	9.79157	5.84455	4.97388	6.37158	2.88645	2.28911	1.29459	6.55614	5.37165	3.35447	4.20301	3.16478	5.037	6.5724	5.07502	4.29228
XM_005699371.3	102187195	TFAM	20.3356	19.5244	18.2951	16.5601	16.2284	16.1765	14.0088	14.7927	14.6339	10.9874	9.81796	9.98561	6.83121	13.2381	12.7096	15.4981	9.82614	21.1528	11.2391	11.7717	10.9817
XM_018064963.1	102173501	NPEPPS	14.3953	14.8658	15.2207	10.1254	11.4715	20.4627	12.8698	12.807	12.5191	8.23675	8.59169	8.36416	5.05835	6.46123	5.90264	7.07257	6.75561	6.20904	9.92552	10.8739	10.0619
XM_018064681.1	102176914	LOC102176914	4.74395	4.15503	4.63064	5.53546	4.73395	2.92238	3.34066	3.83948	3.3819	2.89163	2.7636	2.81361	10.1743	21.0586	16.4875	11.5877	10.2153	17.3601	11.7435	16.3574	9.67056
XM_005684175.3	102171874	LOC102171874	16.2833	14.4876	15.8244	10.9832	10.3152	16.8531	12.0146	11.8139	10.696	6.21426	6.11483	5.25925	8.19014	11.3034	11.5739	10.8517	8.26747	13.972	7.55686	6.25969	7.30539
XM_018059897.1	102169778	DCUN1D5	9.02171	11.6152	16.5593	12.0466	13.299	10.4169	8.48612	8.01795	10.3861	10.4278	7.23939	7.08729	12.8476	10.626	13.1018	13.2254	14.2187	14.5109	11.0044	9.93388	7.94607
XM_018059680.1	102184829	HINFP	4.60591	3.86457	4.17988	1.75222	3.7172	3.06078	2.37019	2.5207	2.98784	4.12159	1.08761	2.66643	1.14966	1.1484	2.49339	0.013434	0.044004	1.91813	0.012014	0.048187	0.065091
XM_005687824.2	102186133	NDUFAF5	4.62108	3.72495	5.09016	6.42956	5.70692	5.7385	5.02246	5.57482	5.10734	7.15507	4.62912	6.0991	9.58432	12.7514	12.2374	11.5108	17.3877	10.2419	7.9139	9.98821	6.20186
XM_018053626.1	102189039	DIS3L	13.995	13.5841	14.8016	15.5651	12.9203	12.1551	10.9122	11.7958	11.8246	9.2661	9.26455	8.60784	5.16849	5.27571	5.11325	7.4716	9.24859	9.13168	9.14688	10.5482	8.72585
XM_005686976.3	102176135	LAPTM4A	299.669	329.28	334.33	356.041	305.758	345.469	326.306	308.938	323.096	345.937	272.687	437.7	249.98	271.067	229.665	328.202	300.019	455.533	222.924	148.236	150.042
XM_005675984.2	102168777	SSB	78.9289	72.2224	67.7948	58.4474	57.8238	45.6429	47.6027	49.9537	45.5793	32.2928	32.252	29.1929	64.7552	82.4646	98.7997	83.4485	40.9845	102.31	40.0693	42.0381	36.3473
XM_018048707.1	102175373	BCL2L13	6.04343	2.82949	1.76557	8.69096	3.39588	3.49064	1.64102	1.55795	3.46495	4.16153	1.90318	1.98874	2.81958	24.5374	7.70827	5.52327	6.52289	6.90722	5.84606	8.35965	10.6876
XM_018061485.1	102191163	PPID	54.7223	61.1884	52.9718	48.8792	55.5755	43.8954	42.5748	44.2062	46.5341	38.6075	37.3775	41.3043	64.0981	86.4605	89.1328	92.394	69.3568	117.992	57.9661	55.3805	46.2369
XM_018066566.1	102179048	VIMP	34.1873	36.4307	39.4335	35.8555	33.7262	39.656	35.8426	30.3412	35.883	30.3322	27.985	31.6844	53.6543	38.7271	33.6258	32.9451	24.9696	37.6203	21.1718	24.1781	23.4536
XM_018043896.1	102172250	MSL3	12.5177	13.1583	11.7524	10.0889	8.35432	8.23655	6.32391	8.47934	6.10379	4.3107	2.92073	3.95128	3.85653	2.48846	3.30874	7.00649	5.94124	12.8974	3.75753	4.37097	3.15194
XM_018059149.1	102169203	ATG13	5.63169	4.06989	4.6395	2.75903	5.10225	2.00155	3.69829	4.41245	4.23446	3.15644	1.82829	2.40069	3.03729	3.84183	1.24472	1.89538	1.1341	3.07473	2.67111	1.38721	3.59768
XM_018051598.1	102174554	HNRNPH1	53.9522	50.2295	54.2811	54.8904	48.4927	68.5861	55.0307	50.9141	52.421	43.92	32.2351	42.0423	33.1375	30.8354	36.7914	25.8671	23.735	46.486	26.3509	22.929	30.0019
XM_005679349.3	102190197	YAE1D1	7.18999	8.48372	8.35659	7.59	6.68546	7.12292	6.61782	6.71925	6.88333	5.39866	5.54882	5.78596	5.06826	7.82906	8.92941	9.19188	7.62293	8.33751	6.14737	7.44914	6.97105
XM_018065234.1	102187893	SLC25A39	4.9732	5.22274	4.98903	5.28498	1.66282	8.05339	2.17601	2.19288	1.60741	2.22589	2.26849	0.815408	0.968767	2.27107	2.44368	2.04047	1.60948	3.54223	1.5262	0.526122	0.547161
XM_018042215.1	100861108	REEP3	47.5099	48.9923	47.9862	31.9565	33.1217	38.7374	40.5477	34.141	39.2362	33.91	33.6386	31.6318	30.2257	26.393	30.7212	23.5684	14.6719	23.8731	25.4357	21.3197	23.3168
XM_018047438.1	102187987	KLHL24	9.20927	20.0534	10.7183	20.5368	27.718	17.2931	22.2963	26.2456	24.1214	26.1268	24.6186	22.1744	37.6939	63.8453	42.445	32.3254	23.638	44.0202	39.2848	32.6377	26.9788
XM_005684319.3	102170786	CDC26	21.5676	22.872	23.9215	18.9435	19.0799	19.339	17.3875	17.8034	20.9468	15.7604	14.5178	17.4248	9.66284	8.96882	16.6664	14.4521	9.76624	27.7474	8.45194	8.53726	8.683
XM_005697339.3	102187446	METTL26	1.62419	1.6623	1.64052	1.98776	1.14478	1.81788	2.10613	1.08511	0.685667	1.7137	1.42706	1.95149	1.2828	1.34816	0.60042	0.890593	7.76747	1.28003	3.77173	3.76389	3.15567
XM_005687432.3	102179959	SLC25A30	2.08602	5.48844	1.66688	1.9384	6.80133	1.36845	2.16096	6.24556	4.66163	1.24024	4.04014	3.73382	2.08199	2.00202	1.8435	2.50973	1.16977	3.14295	1.06332	6.5294	2.66315
XM_013966779.2	102171428	CALML4	2.40943	3.24379	3.32141	7.1269	5.84923	5.52256	2.95386	3.53015	4.51849	0.934214	4.276	1.01556	0.392378	1.55911	1.03127	0.899525	0.002998	0.668372	1.22855	1.74427	0.766168
XM_018052897.1	102169289	HMGN3	2.9176	2.95027	3.71421	1.16679	1.73214	1.84514	1.20573	0.373555	0.733575	1.17926	0	0.92411	0.668527	0.263404	0.831834	0.563997	1.87652	0.358639	0.208688	0.58233	0.000891
XM_018048957.1	102180926	MAPK12	8.33704	7.53815	8.51712	15.6896	10.1116	7.47667	13.7047	13.18	10.6333	12.3889	18.5066	15.3847	16.8994	33.2233	34.335	34.6942	26.2588	47.5687	61.9745	68.6948	42.7682
XM_005676607.3	100861378	FARSB	47.6989	46.9418	46.1675	51.1116	45.5963	42.7436	40.4559	38.0568	44.2155	53.4187	48.3955	55.4745	69.8464	85.3062	105.551	92.0374	61.1969	102.301	56.7953	72.7527	54.2033
XM_018060363.1	102170718	KIF1B	2.67851	2.14994	2.93794	4.94143	5.13896	2.52874	4.00158	6.18367	6.30752	5.20392	5.55957	3.00109	6.50862	5.73134	7.02546	3.32223	2.74971	3.0686	8.762	7.93647	9.67438
XM_018053147.1	102183272	PLCL2	6.59213	4.57484	5.44487	8.39373	8.44159	5.88858	7.98682	6.2848	7.04073	4.0489	7.64552	4.78696	4.09671	11.0732	6.30495	9.64691	7.42474	14.4905	39.4121	47.8092	34.4128
XM_018041323.1	102186826	KCNIP2	0.757749	0.821854	0.785469	2.2712	1.59232	0.752993	1.57536	1.77704	1.43785	2.18737	2.07313	2.16279	2.44132	2.48839	2.33586	4.55328	5.44904	5.97057	3.62507	6.61934	4.33512
XM_018045771.1	102190641	MYLK	2.09103	2.02627	2.64345	2.01029	1.84307	4.80848	4.36344	3.9217	3.6309	4.67286	5.02201	3.58894	3.73361	3.10086	3.55409	3.24583	2.45757	2.33931	6.44578	4.52183	5.87243
XM_018051053.1	102189028	KRI1	4.14062	3.97535	5.43432	5.52352	4.41603	3.3575	3.4516	2.45883	2.62161	3.42513	3.43467	3.23123	5.95465	5.95857	7.92644	4.62918	3.87866	6.04553	3.86641	3.2699	2.9592
XM_005675069.2	102175246	WDR53	4.64757	3.68282	6.45417	6.30624	5.96181	4.19564	4.15325	4.11557	4.86776	5.41055	6.00166	5.40071	6.89098	6.32171	12.4848	6.03295	4.6698	9.29458	3.85582	5.07166	7.64653
XM_018058200.1	102171993	RUNX1T1	0.299706	2.31717	2.62317	1.75887	1.73041	0.322741	1.01552	0.319066	1.53367	0.158799	2.49422	1.06525	1.32365	0.562252	0.489242	0.740868	0.007875	0.376651	0.701813	0.399111	0.032572
XM_018065994.1	102173884	CCDC80	69.0407	70.2848	71.7336	23.5958	26.7951	28.9239	30.9692	32.5337	34.9321	39.9316	36.6198	41.7933	10.6893	14.3743	7.54052	6.75342	38.2131	6.44458	9.86057	7.55447	10.5331
XM_018061130.1	102172376	LOC102172376	129.981	146.168	143.916	155.278	128.43	177.031	138.859	129.647	137.456	94.4576	82.7266	113.121	58.6227	86.1855	78.9771	61.7616	49.5529	61.0393	39.6982	37.7786	30.1618
XM_018050164.1	102184144	HMGXB3	1.60171	4.94585	5.16247	4.04697	6.09548	5.65097	3.76946	4.38628	3.97944	1.44212	2.21312	2.01016	0.476172	0.8342	1.06491	0.993957	0.652701	1.35382	0.513965	2.15704	2.31341
XM_005696643.3	102173899	ZNRD1	6.38024	5.72699	7.4822	7.59397	7.0632	7.10395	7.16687	6.59341	6.9779	6.30238	4.12161	4.86356	4.69367	6.24537	8.0969	5.50534	5.12634	6.90194	3.81882	4.10732	4.02301
XM_005675826.3	102191279	PLEKHB2	4.44268	6.22309	4.68426	4.47437	4.94285	5.26537	6.73073	5.5339	3.91951	7.20603	5.76251	5.90082	3.48852	6.60966	7.85735	8.47173	4.81247	11.7256	13.444	13.517	11.5952
XM_005700599.3	102184981	CYSLTR1	0.093978	0.309234	0.121354	0.793444	0.613485	1.22261	1.64962	1.4524	1.80009	2.65206	2.23239	2.08266	0.381144	0.496747	0.516837	1.39658	0.89915	0.976585	1.08403	0.857846	0.962947
XM_005695115.3	102188536	HMG20A	14.7837	15.7724	15.4367	15.4809	15.5798	16.4187	13.3057	13.3603	11.4867	10.588	11.7438	8.99745	7.05176	8.39788	9.51857	10.556	9.491	14.612	9.58992	11.7084	9.6127
XM_018039302.1	102187727	TMEM170B	4.34916	5.3722	5.06147	6.17738	6.48557	4.96638	6.88288	8.09184	8.23889	6.20226	6.68409	5.46361	6.82572	5.03516	7.31412	5.73175	3.88808	7.23044	6.39899	6.03252	6.29436
XM_018052606.1	102168727	INIP	12.2391	13.0641	13.7747	12.5077	13.5102	12.7319	10.9062	10.9121	11.5409	9.67214	7.4537	9.48551	8.31864	10.6634	11.0369	10.0839	5.19112	11.4948	6.08026	5.53359	5.56736
XM_005697832.3	102184024	LAMTOR4	44.5215	57.2244	53.5829	75.0792	58.1297	73.5419	69.6006	62.1088	64.4319	62.9213	66.9358	72.251	38.5123	46.0453	42.5087	56.7613	57.7029	64.4103	50.1905	66.2811	41.4084
XM_018060577.1	102171807	NOC2L	8.86689	9.02044	8.59243	10.7076	9.97732	8.89627	8.57282	7.8596	7.15667	6.87031	7.45927	7.74391	13.3757	15.8012	16.8053	12.0533	7.04717	15.8245	6.84257	8.20232	4.0879
XM_005689158.3	102188690	EIF3E	296.795	307.915	270.039	340.079	323.385	305.781	222.823	222.621	259.163	339.334	238.916	397.101	469.323	468.023	461.221	482.123	233.02	489.215	184.04	178.109	174.563
XM_018066087.1	102189626	UBE3A	8.81968	10.5333	9.04264	13.5613	11.1274	13.2195	13.7048	15.2176	14.9993	21.5571	23.4058	21.9408	21.2224	19.4191	21.9011	16.0644	13.7505	16.9358	16.1089	19.6858	20.9422
XM_005675050.3	108633203	RPL35A	304.355	489.15	406.975	374.173	191.629	380.121	1032.2	432.077	1295.6	371.506	127.885	1525.09	419.663	1084.14	356.203	659.917	231.091	801.346	233.953	143.115	515.538
XM_005686129.3	102184730	NEK9	25.2318	23.9077	24.5567	24.7735	25.5157	24.5737	16.8925	16.0138	16.7833	16.6389	15.6582	13.4808	17.1692	22.3731	23.2087	19.9767	10.5181	31.2874	27.6214	31.1497	27.6215
XM_013974153.2	100860990	TBC1D7	6.2798	7.022	6.7984	5.92427	6.07045	6.93114	8.09512	7.45612	6.54983	4.51128	3.47028	2.13698	2.67402	1.59029	3.93735	4.9405	5.94157	2.69155	2.64835	3.01069	4.59441
XM_018064740.1	102183919	LOC102183919	5.66974	5.00713	4.90603	5.67622	8.64195	4.70907	8.62702	9.26338	9.79346	13.4322	12.9833	10.4616	12.8835	17.0763	23.7739	25.6448	11.293	21.0583	26.1399	26.2565	17.9891
XM_018054926.1	102187314	TBC1D8	9.63782	9.13347	8.7378	17.28	15.6117	7.95481	13.3501	12.4342	12.4369	4.93907	5.73856	4.81284	17.1885	11.8603	9.05517	5.20187	3.90744	10.0364	5.18083	4.62081	2.45831
XM_018047105.1	102188652	MTURN	23.0476	24.6543	25.1819	31.4662	26.473	24.523	17.1566	18.1267	20.7284	12.5945	9.67418	8.84082	6.47856	7.10169	9.16401	4.62951	2.97641	6.24244	10.3125	8.11627	8.75281
XM_018042587.1	100861079	LRRC20	2.69537	2.34142	2.87315	6.83987	4.83082	2.21601	4.58925	4.9016	4.81025	9.52653	0	8.36242	1.66788	1.26878	0.617737	6.77479	6.74159	7.78842	15.8098	0.02244	23.3508
XM_018043853.1	102190496	RLIM	12.1893	7.05607	17.3346	8.65235	8.11537	9.14661	5.64456	5.30001	7.72293	6.02936	7.47584	2.10595	5.31047	5.54568	3.85435	4.30042	2.99825	4.64018	4.06204	3.86646	7.7486
XM_005680392.3	102178147	ORMDL2	13.4676	12.3293	15.1839	12.5307	11.3772	12.2681	14.0368	13.8255	13.6101	9.12091	8.94049	8.8619	3.76302	5.56408	6.53987	4.89223	6.11938	11.2655	4.95165	5.0378	4.55545
XM_018041299.1	102187555	PAPSS2	14.3269	20.0369	15.3541	4.21724	3.73485	15.3682	4.88021	2.98805	2.7708	1.75319	1.01698	1.38623	0	0.943506	0	1.07596	1.04462	1.04813	0.909677	0.901614	0.989589
XM_018049967.1	100860953	FKBP8	25.3633	37.7968	39.1965	40.4218	27.733	35.251	33.2918	30.8654	34.2567	31.8902	17.7624	31.0437	21.2336	10.3842	11.2757	13.9137	17.088	14.1776	19.9416	26.281	19.1956
XM_005679826.3	102180918	NDUFA12	3.52563	5.41582	2.28195	6.19717	4.50215	3.02175	4.72191	4.8856	4.56247	7.78795	6.87698	13.7495	10.7534	15.6218	9.36799	12.5945	34.0695	14.8938	12.6403	11.6691	10.2511
XM_018054220.1	102190965	FAM214A	2.36324	2.56377	1.87807	1.88794	1.41805	1.80118	2.48799	1.03695	2.80348	3.80958	2.62761	1.75261	3.59775	2.60411	1.90514	3.53932	4.89158	5.74626	6.27464	4.09326	5.17005
XM_013969364.2	102172557	TMEM55A	9.26226	10.5752	6.72271	10.3838	9.93675	5.89077	6.25491	9.31062	7.02076	3.78924	1.85222	2.90688	3.3809	3.61313	3.03959	4.49176	4.52899	7.23317	8.87648	9.23056	7.05647
XM_005681096.2	102186940	ADSL	18.9079	22.7053	22.829	29.1913	22.8615	19.2086	25.8582	27.955	25.2992	49.7639	49.4651	50.9764	49.749	41.5352	41.872	58.4656	66.0187	64.3624	60.0774	58.8268	38.7849
XM_013973580.2	102178021	ITIH4	0	0	0	0	0	0	0	0	0	0	0	0	0	0	0	2.06572	0	0	0	0	3.14338
XM_018047862.1	102186091	PFKM	0	0	0	0.293186	0.282037	0	0.29995	0.032138	0.019485	0.578164	0.362145	0.361073	0.480918	0.975667	0.530599	1.08559	0.392794	1.09771	2.53502	2.40133	2.67521
XM_018056919.1	102182886	MKKS	16.906	17.9575	14.6553	14.0456	13.3978	14.501	14.5652	13.618	14.5544	10.3222	9.66142	9.16249	3.80982	8.93392	6.14761	6.7653	4.77614	5.12646	2.20498	2.79774	2.785
NM_001314253.1	102191483	CMPK1	34.7456	38.0435	37.2714	29.9482	28.1822	26.7593	24.3983	20.7931	23.1736	21.4544	19.8586	25.63	13.995	19.1031	18.2873	35.0028	30.1728	43.8397	19.3001	20.8046	16.4176
XM_018048383.1	102184410	BHLHE41	1.28217	2.72057	0.982707	1.16351	1.21832	1.03372	3.46166	7.12484	2.67932	1.64584	1.88044	1.80357	4.67925	2.90189	2.26916	2.10824	1.63274	3.71698	5.57727	4.06884	3.00397
XM_005692684.3	102184750	CA11	5.73485	14.0535	7.29504	2.20676	2.0251	6.79692	1.48911	1.23946	0.92637	3.33119	2.6213	3.26622	0.954531	0.275056	0.168972	0.362312	3.3223	0.179794	0.104991	0.614875	0.647732
XM_005698890.3	102187371	PLAT	22.6665	20.4405	26.8949	25.7912	22.3379	22.9985	21.5827	18.596	22.7502	10.7846	13.1331	8.07369	1.97884	1.61076	2.87669	2.02998	1.81083	1.74672	2.83456	3.1212	2.71619
XM_005696779.3	100860987	GMNN	13.1058	13.2085	12.8888	9.24402	9.43706	8.08649	8.77919	7.97487	8.10669	6.31842	5.46573	6.31428	1.56927	2.04967	2.67745	3.80117	4.38303	5.76325	5.70105	4.18396	2.8291
XM_005693239.3	102183262	WSB1	35.1373	30.648	41.4338	40.2572	40.8288	40.6865	39.5324	35.3447	31.8114	25.0633	22.8464	16.452	14.571	9.85388	12.4673	10.0947	7.57058	9.54609	13.1715	14.5991	15.6791
XM_018065595.1	102171920	MOCS2	2.55537	0.836535	0.912578	0.614055	0.899387	0.803685	0.785329	0.881997	2.52806	1.35759	7.6353	6.54401	4.67444	0.707381	0.843536	5.70816	3.29498	10.4362	3.37865	4.81001	12.8507
XM_005683552.3	102180125	ELP3	9.16144	9.97485	9.28882	9.58249	7.442	8.97234	7.10607	6.74324	6.38998	6.3237	5.75313	5.06686	7.08016	7.65088	7.70803	7.2935	5.57176	9.75433	6.18012	6.33509	6.59734
XM_018057669.1	108637407	SOX12	3.49711	3.47622	3.19531	3.26438	3.2001	4.65488	2.76805	3.29651	2.59538	0.68049	0.778182	0.71266	0.161396	0.178888	0.174724	0.069563	0.125037	0.060801	0.102564	0.047202	0.069094
XM_013963559.2	102184403	LOC102184403	2.77737	2.38517	5.57627	2.754	4.32791	3.07443	2.23349	3.47865	4.54449	2.93791	1.05608	1.32902	0.612035	0	0.351172	0.888298	0.972532	1.46005	0.451415	0.375242	0.802776
XM_018045076.1	102173275	SLC35A2	5.38686	6.4701	6.36107	5.44464	4.67486	6.41096	5.10628	4.36884	5.10796	2.94389	2.97797	3.04702	2.20569	2.92894	3.2361	2.70164	2.21527	3.64121	2.21786	2.26156	2.15506
XM_018052621.1	102170233	SLC31A2	4.92473	4.60736	2.70277	11.4789	8.73428	10.7283	0.314857	0.426973	0.648232	2.17095	0.038875	0.022654	0.010678	0.035232	0.014286	0.039045	0.515676	0.014986	0.021022	0	0.008692
XM_005693127.2	102169046	PTRH2	9.12426	8.94547	6.33748	10.8863	10.6052	9.83298	0.005555	4.41637	5.5276	4.91117	7.02132	7.05418	13.6199	11.7522	15.9604	16.3912	10.0192	20.5975	7.68686	7.52889	11.5141
XM_013965848.2	102173043	HLTF	2.56659	4.92128	4.26413	3.81602	2.84295	2.57649	5.56156	5.43478	4.38004	3.15345	2.48409	3.12776	0.974435	1.54836	2.06501	2.29138	2.71788	1.96372	1.18307	0.989328	0.602891
XM_005676465.3	102171286	C2H2orf69	6.03259	7.60972	6.42384	4.83713	5.08144	6.40682	4.651	3.98441	4.22573	2.85162	2.95265	2.8187	1.6004	2.41583	2.42075	3.9777	1.71341	4.68152	2.86204	3.56021	3.63779
XM_005693844.3	102185034	RAB5C	20.7825	22.6267	26.2277	18.1934	17.7482	21.5711	22.1917	19.4219	19.9943	15.983	13.3023	13.1999	15.3382	19.7231	22.0748	16.1392	9.4252	22.4199	17.7543	15.893	14.7445
XM_018054429.1	102180675	INO80	7.6337	7.16397	7.47031	7.34788	6.79129	7.79653	6.71447	6.68301	6.29894	5.80571	5.31931	5.19649	5.57011	5.23617	6.26294	5.47707	3.74955	6.35618	7.76676	6.39368	5.83935
XM_018057435.1	102186410	CPXM1	17.352	18.5024	15.9031	13.474	12.1523	24.1847	10.8003	9.37306	10.3163	8.20409	5.793	7.19623	2.74882	2.19778	1.8416	2.76322	3.13682	2.01527	1.39299	2.07665	1.01688
XM_018053360.1	102172448	ZBTB2	2.81057	0.199242	3.51094	2.30576	2.04574	2.31703	1.60886	1.95712	2.18925	1.85782	0.080525	0.055981	0.173086	0.121643	1.37481	0.104195	0.792553	0.214291	0.131206	1.60507	2.12102
XM_018057458.1	102174490	SIRPA	7.25372	8.42491	9.214	4.56222	4.21066	8.34208	4.92202	3.78001	3.78921	1.94909	2.10936	3.00812	0.672405	1.2003	0.678447	0.264987	0.490281	0.572109	1.08411	0.278445	1.97932
XM_018045653.1	108635555	LOC108635555	2.75595	0.840839	1.0172	5.56802	5.42611	10.7772	16.2695	2.24755	9.62285	4.07133	6.15397	6.05062	4.92651	4.57154	4.76249	4.04831	1.45319	1.28985	0.794938	0.277711	1.22463
XM_018065038.1	102190259	SMARCE1	25.4206	27.2041	29.0037	25.5895	23.3157	20.7465	24.1007	24.851	22.0617	16.5212	15.6165	15.384	13.5564	15.9248	16.7342	13.4841	8.93305	15.4187	9.10689	7.75793	8.59405
XM_018059460.1	102168779	USP37	2.01683	1.126	1.69563	1.91444	1.94952	3.17304	1.46658	1.09536	2.01493	2.96831	2.93992	0	0	0.603861	1.93766	1.7108	1.19264	1.27951	3.17453	0.654339	1.57592
XM_018049982.1	102183063	SLC25A46	15.6729	17.9406	16.6029	16.5909	16.3098	16.4524	15.0518	16.4653	15.6243	14.4015	12.6389	12.4814	18.0198	36.8705	27.6113	21.3576	12.3928	31.3413	19.1322	22.5581	16.5348
XM_018050315.1	102191234	MATR3	18.249	12.3076	3.53052	9.48167	3.84231	6.22601	7.93835	4.07436	7.91184	3.24739	4.22326	3.25486	8.15366	3.49653	9.64166	8.99534	9.42435	2.9286	4.26129	4.10696	8.53143
XM_018057367.1	102172822	GPCPD1	9.34199	10.0411	15.777	10.6133	11.9159	16.3048	13.9458	14.0198	16.6609	21.6707	19.5088	22.785	11.8603	8.89603	7.91763	8.31337	13.5624	5.82622	13.6115	16.1966	7.21882
XM_013967291.2	102184442	ACOT6	1.64606	1.01136	0.811264	1.06979	1.59588	1.19237	0.836607	0.879057	1.1907	1.35679	1.68126	1.64101	0.797865	1.00999	0.369584	2.43153	4.6906	2.24949	2.58296	3.80575	2.60208
XM_018059125.1	102185585	PACSIN3	9.80361	11.6021	0.722236	2.03915	0.040903	11.6841	3.61899	3.23588	3.17689	3.05364	2.87167	26.8487	0.048792	0.047862	6.59556	5.93864	3.18135	2.21784	1.65179	0.099951	30.1263
XM_018061224.1	102182995	TAOK3	7.3539	7.32772	6.83469	3.72991	4.93473	5.77132	4.38099	2.98443	3.68684	2.23427	2.07274	1.80631	1.49585	1.58961	2.05387	1.94759	0.877611	2.0884	1.7339	1.70411	2.03872
XM_018049663.1	102175381	SEC31A	14.5926	8.36951	5.51158	4.58298	4.51845	5.49859	4.07948	1.43793	1.73394	0.56463	2.26504	0.64439	0.764018	0.606654	1.53541	0.557049	1.52901	0.49219	0.51964	1.23805	1.21676
XM_018061928.1	102171733	DBNDD1	2.65106	4.03207	2.95746	2.54367	1.87761	2.21579	1.24522	0.853808	0.583215	0.599888	0.488484	0.256308	0.033657	0.019848	0.026444	0.033224	0.016161	0.050584	0.163572	0.485704	0.019091
XM_013974853.2	102171479	PARN	0.885048	0.669039	0.701962	2.23035	2.76351	2.64976	0.588261	0.712496	2.69488	3.41178	0.47422	0.602534	1.72052	0.381002	0	1.48927	1.54804	0	1.90545	0.007296	0.621095
XM_018046277.1	102175636	MEX3A	12.9741	13.8573	13.6596	9.1629	9.08952	9.39073	4.73298	4.72761	3.96425	1.16031	1.03053	1.23023	0.216485	0.179315	0.135646	0.189217	0.180461	0.24032	0.130371	0.078762	0.067032
XM_018044336.1	102181934	TMEM164	5.81011	1.63462	0.635656	2.68718	4.20459	3.87737	0.925694	2.74636	0.017513	0.557964	0.813729	1.4443	0.004282	0.232372	0.002741	0	3.56272	0.973873	0.690171	4.24771	2.97212
XM_018040185.1	102188278	TUFM	21.6259	23.2224	20.9092	37.7238	29.0259	27.015	23.3782	21.7526	19.2907	27.4402	26.5384	26.7952	59.8258	74.6072	68.0621	61.9834	51.1583	78.185	39.0311	42.898	28.9707
XM_018063825.1	102171648	GGA3	0.034136	2.99476	3.38255	0.019051	3.94861	4.18446	3.48674	4.42306	0.110469	2.51723	3.41065	2.25911	1.47207	4.08808	4.9744	3.86048	0.384662	6.40299	4.55239	4.46879	2.59821
XM_018059573.1	102170445	TEAD1	0.008924	7.15813	8.34267	6.02635	0	0.005195	6.1267	0.0007	0.002384	0	4.98346	0	3.19954	2.45784	2.76043	4.46572	4.15244	6.05803	5.39461	3.99526	10.2399
XM_005691017.3	102186035	INTS7	11.8852	10.7762	11.5865	9.26316	9.76077	9.64339	7.82677	8.4793	7.75467	5.42586	5.36979	4.36573	5.72786	3.11853	4.28792	4.61032	3.61687	9.52714	3.14811	3.2391	3.12487
XM_018062946.1	102178939	LOC102178939	3.51978	4.41339	4.48117	3.39728	2.72286	3.61386	2.96992	1.87953	2.52894	2.46526	2.30831	2.27665	1.30214	2.06471	2.45066	1.64686	1.19716	1.6287	1.24284	0.702734	1.30295
XM_018042696.1	100861363	MTA2	16.2544	16.8611	17.1686	13.8753	12.5443	17.3799	11.8776	11.2861	9.80089	7.60022	6.80538	6.00561	4.92136	5.41413	7.46862	6.16142	4.08337	8.70512	5.24943	5.37037	5.74901
XM_005687911.3	102187502	ARL5B	18.1684	19.7553	18.0651	13.594	13.5945	15.1005	11.1578	12.3824	11.9066	7.90313	8.68594	7.0366	7.86078	10.8998	13.0048	11.61	6.63139	14.7075	9.1458	7.86887	7.45756
XM_005693137.3	102171094	INTS2	7.12573	9.49705	11.1639	5.34929	11.0386	7.10333	4.32871	7.12751	9.44007	5.5611	6.06873	1.00224	2.92734	3.29737	2.23774	5.85479	2.68994	8.22895	3.80925	6.32725	2.62821
XM_018057939.1	102182324	CTSA	13.453	12.0972	14.986	6.93497	6.60975	9.52378	8.99779	8.39134	9.72687	4.35515	4.62267	3.45008	2.75492	5.75869	5.38525	5.48395	6.33622	8.57643	8.38887	7.19699	5.31097
XM_018052702.1	102179948	PHF19	7.78422	8.73322	8.74655	9.42228	3.8373	4.32254	2.99842	4.59884	2.57897	2.09512	2.27782	1.46755	1.35594	0.509159	1.24562	0.610839	0.727188	0.893991	0.037183	0.802023	0.957349
XM_018065016.1	102185033	ORMDL3	0.035128	1.22402	4.4058	0.028026	0.035982	0.021798	1.34281	0.061764	0.03374	3.23109	0	3.06407	0.01169	0.008096	0	0	0.024688	2.07826	3.51728	0	5.56339
XM_018040919.1	102186732	DECR2	4.02591	3.76008	4.52998	5.88259	5.89237	4.456	4.83726	6.84166	5.00231	3.80897	3.10945	3.50673	3.16247	8.10284	3.55988	4.88656	4.26001	7.46408	9.51193	19.3147	8.1419
NM_001314212.1	102180161	DLK1	173.865	135.875	143.546	408.308	372.42	235.423	319.151	271.975	258.64	118.534	125.369	98.0354	35.1636	23.6189	14.5889	22.4355	21.3798	11.6061	1.77281	2.21337	2.01393
XM_005700752.3	102191596	GPKOW	7.25173	7.44178	7.11818	10.641	9.03144	8.65118	8.83067	10.0254	9.2051	10.4267	10.3939	9.044	12.0841	13.6411	15.7845	13.765	7.62629	14.4154	12.5603	12.0536	10.2919
XM_005696221.3	102190918	PFDN6	21.4818	18.2062	20.7455	19.3987	21.9284	18.3001	18.0049	18.0652	16.9714	16.5415	20.1461	20.6601	30.9197	32.6742	30.5651	28.8727	22.538	42.3542	29.651	27.9977	23.8907
XM_018040375.1	102191390	PAGR1	5.56884	8.6737	7.10495	8.54307	9.97471	8.73922	7.36158	4.13825	3.01791	7.10442	6.8006	7.52599	4.0368	3.77543	3.14822	5.12799	5.09886	8.26633	10.1143	9.53766	7.75797
XM_018060762.1	102187972	SLC30A1	7.24866	6.27893	9.49753	6.25118	7.20184	8.72117	8.50996	7.20297	8.86394	6.90865	7.11874	7.18411	3.00187	4.34365	2.90779	4.83578	2.91255	5.75876	3.26749	2.91545	4.36272
XM_005684948.3	102183069	MRPL18	20.5363	22.6909	18.9607	18.1798	19.7452	17.0009	11.9063	11.4149	11.9113	14.5824	12.5118	13.07	10.4347	17.7371	18.7026	24.3253	24.5151	31.953	18.4587	26.7798	17.3087
XM_018061392.1	102169918	HECW2	4.26971	3.44295	2.96244	2.01073	0.361163	3.93805	1.24487	0.404497	0.875385	0.531869	0.362583	1.58246	0.02003	0.014176	0.011232	0.252391	0.50061	0.016184	0	0.005103	0
XM_018044621.1	102184890	DKC1	21.9379	20.6343	18.5028	20.8459	17.2867	20.1929	17.7638	16.6046	17.4831	13.4184	11.9685	10.191	42.638	41.474	47.489	28.6513	10.5052	35.249	10.7888	10.0777	11.4907
XM_013965020.2	102177050	TMEM38A	29.5118	25.001	23.6012	73.7929	59.1641	14.8394	61.4028	71.3022	52.5103	79.0136	111.239	86.3148	63.9264	64.2736	46.0374	108.843	202.723	76.2535	98.0529	86.5798	58.713
XM_005688865.3	102191537	FBXO32	3.11368	3.89044	3.73054	6.37661	6.24211	4.9224	4.4285	6.67604	5.45842	6.85163	5.49748	4.17722	47.4964	22.8851	13.5737	4.09486	3.12179	29.3376	145.677	342.498	308.097
XM_005685544.1	102168544	HAUS2	22.819	25.9706	25.3418	18.0794	18.7766	19.1769	15.4886	13.1617	14.5631	9.73236	8.31258	8.83764	4.96894	4.14465	6.63017	6.04538	5.64293	6.00222	4.85818	4.28424	4.37614
XM_018042269.1	102178329	B3GALNT2	4.46735	1.27811	3.21273	16.1765	6.31163	1.35046	1.53112	2.40163	3.03951	4.26404	9.61271	9.45086	7.24929	3.84798	2.56676	10.5726	13.966	7.15624	1.89724	2.89191	7.32248
XM_018055736.1	102181048	RABGAP1	23.1597	15.3553	15.798	29.4021	25.1839	21.8675	19.8234	22.248	18.2381	12.8444	19.3722	18.1125	18.7509	14.651	8.72218	8.9978	8.45696	9.23947	11.4593	20.2059	10.733
XM_005679109.3	102191015	PSMC2	64.5584	71.7646	63.1225	76.5761	65.1845	66.8968	66.3913	64.1384	64.7391	82.4578	80.841	91.361	103.974	133.538	138.733	133.094	119.532	180.147	208.047	223.139	154.286
XM_018040393.1	102184306	LOC102184306	0.730536	0.695013	0.899399	1.31013	1.0843	0.842077	1.0472	1.40679	1.01063	2.25816	1.66541	2.40955	0.742604	0.274604	0.223509	1.07238	2.08212	2.14018	2.68725	2.79425	2.32088
XM_013966062.2	102176122	INVS	5.39444	0.041274	0.019985	0.035211	0.010986	0.02664	0.022286	0.03376	0.028134	0.008227	4.02903	3.90709	0.010861	2.18494	2.10171	0.056327	2.39004	4.21185	3.81042	0.053901	3.729
XM_018041699.1	102181054	LOC102181054	583.411	233.159	211.15	205.977	166.536	876.404	616.879	124.741	408.785	138.233	153.981	317.137	212.845	718.626	664.644	195.017	259.939	157.97	129.201	75.789	181.221
XM_018058454.1	102169610	PDE7A	5.66689	7.2336	7.19707	3.66717	4.26087	8.45953	2.14209	3.45507	3.82487	0.275813	6.19421	0.136381	0.044442	3.2952	0	0	0.031897	2.5311	8.26952	5.97224	7.59983
XM_018064676.1	102186530	ITGA6	27.1509	14.8914	21.8277	37.5601	34.8011	25.0753	29.1868	35.3589	20.679	13.4816	13.3731	11.8957	10.4205	11.2302	11.7678	9.30338	9.27241	7.04274	15.8362	15.8045	15.9116
XM_005674926.3	102183545	GTPBP8	8.46207	6.8117	9.01368	5.77969	6.59766	8.67687	5.81732	5.56659	6.36606	5.7016	4.35871	5.06446	4.97121	13.7052	9.38857	14.0807	9.81485	21.1488	9.80817	8.95005	6.62538
XR_001918536.1	102186767	PNISR	1.60914	3.30909	1.78827	1.86755	4.53154	1.44059	5.98994	3.37623	10.2019	2.92966	1.42064	1.88499	4.19354	1.32666	2.1092	2.63146	0.74769	1.65945	2.23345	3.04767	3.95661
XM_013972299.2	102181429	CEP95	0.786821	2.16486	3.4682	1.86795	0	4.80875	0.562831	0.949852	5.65159	2.83112	2.41703	1.01398	3.80106	1.42503	0.962846	0.655738	0.32441	4.223	5.05776	2.31646	1.51124
XM_005675106.3	102185118	OPA1	10.6264	1.61455	2.86571	1.49573	1.74611	3.55149	1.85511	2.64375	3.91121	2.71349	1.89062	3.40983	5.68848	6.47844	4.40489	7.57513	3.71683	11.9797	3.64723	4.47776	5.78743
XM_013971318.2	102187704	CENPT	6.27467	6.75261	5.49462	6.21202	5.14961	6.81773	4.46807	4.37018	3.31254	1.14753	1.00844	1.22317	0.066693	0.053885	0.075272	0.098469	0.702307	0.056513	0.030365	0.13124	0.016332
XM_018062035.1	102190449	FAM192A	12.7835	15.7529	14.3252	4.09246	12.886	12.624	11.2793	11.2458	10.4104	9.2009	11.165	10.9661	8.8242	3.21481	11.3789	2.80288	1.98262	4.03551	15.6376	12.7903	10.7035
XM_005683921.3	102175403	ERP44	24.425	27.8083	28.4651	19.3722	20.2452	21.8896	20.0807	18.1527	18.6967	13.8657	15.3253	14.1209	10.2271	15.5086	15.6333	16.7716	8.20653	16.0832	10.9205	10.802	12.0722
XM_018066216.1	102178574	ARHGAP5	13.5123	0.854415	10.357	9.69059	9.02116	16.6973	14.4764	12.474	14.7211	10.8812	13.7431	18.2482	8.58614	8.48924	8.42981	7.29169	8.56239	12.6278	3.21574	1.80171	3.61278
XM_005696315.3	102169813	TBCC	11.659	12.3961	12.5512	12.7955	11.03	13.1752	9.53518	9.3336	10.6955	11.872	12.6876	9.35282	8.69422	18.7177	12.6797	10.5149	7.56956	13.126	11.0186	13.5534	13.3013
XM_013974282.2	102171830	ENOSF1	1.14318	3.37643	2.80723	2.93677	2.09389	3.14206	2.72782	2.51552	3.21126	3.06362	2.19606	2.29799	1.46345	1.34004	0.963824	1.4375	1.03633	1.4977	1.08231	1.48991	0.511387
XM_018056354.1	102171889	CARS2	9.07577	7.16863	8.55411	16.823	17.2272	10.9495	12.1711	10.116	13.7468	11.5538	13.7996	12.7973	14.5998	17.3832	19.1296	13.8918	14.5603	24.2441	10.9338	11.193	6.71207
XM_018054599.1	102182411	SLC22A17	3.98994	5.66836	5.97599	4.08711	6.8933	8.77912	6.60133	4.81927	5.86088	4.15796	1.56	1.51393	0.78162	0.798928	0.469664	0.722632	0.784117	0.515444	0.713943	0.575261	0.398056
XM_018058410.1	102181057	STAU2	4.1429	1.12879	0	3.78752	2.38017	1.61671	1.66639	4.10595	4.29193	0.736755	0.447525	5.07347	2.54574	0.76585	0.73455	0.443733	1.52235	0.539239	1.61797	0.098609	0.451
XM_018051334.1	106502263	KLF2	2.17946	2.48356	2.44968	2.03578	2.32611	2.95713	3.51759	4.35067	3.24106	3.88832	6.51869	3.9663	6.96264	2.54525	4.56787	2.29354	2.05789	0.983188	15.6523	14.9303	8.24343
XM_013974773.2	102178232	BCKDK	5.99324	4.99394	5.98427	6.09656	6.74167	5.9289	5.51869	4.3649	4.81394	3.97447	3.82566	2.71255	4.51523	5.94451	6.5309	8.80997	13.8275	13.9473	6.68833	8.41945	5.55588
XM_018057444.1	102172823	IDH3B	22.5147	25.9662	22.5306	20.0848	20.9698	27.7263	19.2595	17.2513	20.2153	17.1978	14.0574	18.2757	16.4425	21.3382	15.7726	17.6891	12.6142	23.5769	12.5306	15.2367	11.3715
XM_018038444.1	102176564	GADL1	0	0	0	0.581757	0	0.004414	1.72354	1.26889	1.11732	1.66912	4.35045	0.696248	1.11335	0.824484	0.95393	2.66545	7.82854	1.62499	2.34202	1.86826	0.275753
XM_013973741.2	102172215	PUM1	4.42208	0	0	0	0	0	3.63739	0	0	0.562777	0	0	0	0	0	4.00833	1.06263	4.59353	0	2.10744	0.238412
XM_018066051.1	106503952	TNFAIP2	0.630698	0.53552	0	0	0.852215	1.35304	0	0	0	0	0	0	0	0	0	0	0	3.84082	2.71447	1.64204	0
XM_018044433.1	102177705	PPP2R3B	20.5035	17.014	18.3315	45.6717	40.9134	17.0404	30.2415	34.2572	32.0894	19.0463	16.891	16.3635	9.01023	10.0543	14.8254	18.5421	15.3616	19.9176	18.4477	21.4628	18.3076
XM_013975292.2	102180648	NRAP	1.4731	0	8.5e-05	6.25134	4.57905	2.32856	10.0039	10.1269	11.1314	0	21.6179	12.3827	49.7229	80.2887	79.9839	56.0193	23.1319	51.7137	116.432	126.922	51.4111
XM_005700126.3	102171849	BEX5	41.7269	54.5724	42.4614	39.1667	27.2582	52.5139	25.0147	22.5482	23.0881	20.882	15.5335	24.1512	15.1244	12.6996	10.5214	10.2479	17.0423	10.1092	5.25273	5.94572	5.35409
XM_018042043.1	102176017	SFRP1	99.3269	99.543	104.831	44.731	34.3422	58.9418	22.9308	22.2021	22.686	8.16705	6.05113	8.47801	5.4549	3.91352	4.32544	3.15334	3.27076	3.2608	5.19453	3.75004	3.22933
XM_005677399.3	102189360	MTX1	5.49311	5.34762	5.41825	5.25708	4.96441	4.89518	5.12494	4.77327	5.40966	3.85955	3.85726	3.54662	4.51886	6.79969	5.81122	5.99853	3.89846	8.42906	5.36378	6.28637	4.70154
XM_005700565.3	102174198	PLS3	89.0616	80.3226	78.7529	89.0576	80.6685	68.7632	68.2656	68.3328	63.2575	81.2799	70.797	79.0747	31.7182	27.4623	27.5602	28.7337	22.5265	15.0218	29.0023	29.043	25.9988
XM_013969425.2	102190070	C1H3orf38	11.2223	9.73948	11.6525	10.1521	12.3916	11.0662	10.8093	10.3042	10.7659	9.4516	9.7079	7.61743	8.5615	11.0744	11.015	10.5118	6.54995	11.0571	8.37915	6.67129	8.09571
XM_005687525.3	102181312	N4BP2L2	15.1056	19.6804	16.5024	15.6006	15.7724	17.67	15.1507	17.5809	17.52	17.4588	15.4731	15.7984	20.4079	27.3624	25.2665	20.4701	12.5294	20.7803	24.2727	30.4605	25.0044
XM_018058423.1	108637528	MSC	24.7814	28.2947	23.6967	24.6028	20.8538	6.37156	21.101	17.3881	21.7945	4.34353	4.00851	3.94482	0.314869	0.266568	0.355656	0.655426	1.35194	0.455036	0.198032	0.167496	0.130791
XM_018043214.1	102168983	SCYL1	15.9194	15.3026	17.1541	17.4573	13.5647	15.5787	12.7794	14.152	12.0663	10.0507	9.48494	8.57219	9.80971	11.3221	12.9709	9.65382	10.6338	14.6056	14.8304	18.9076	10.9281
XM_018054502.1	102191528	KATNBL1	22.9005	19.5284	22.7184	19.8239	18.9947	18.2361	9.16337	11.8447	9.32102	4.81276	4.51586	4.2725	4.68577	3.9669	4.15243	5.80155	3.15127	5.67196	3.06803	3.19395	2.84133
XM_018055703.1	102189688	CMPK2	3.21164	3.3318	3.04253	6.02968	7.07813	6.97195	9.42459	10.774	6.90625	6.48447	6.95459	6.87102	2.65575	3.5034	3.72948	2.67038	2.13489	4.33648	5.14751	3.30057	3.40559
XM_013963116.2	102176014	CDK14	27.4754	27.5298	24.1622	19.6939	19.4837	23.1473	15.9919	16.7187	17.195	3.41256	8.93008	6.14855	4.75386	5.19579	5.63752	4.02245	3.51315	2.45998	2.05951	1.43975	2.41896
XM_005680921.3	102188835	C1R	1.74353	3.2576	2.76414	4.35736	2.52049	9.86544	3.89255	2.78246	3.91732	5.68879	4.51757	6.78216	2.5653	3.02699	2.11889	1.54889	2.49958	2.96869	13.3573	5.52403	10.9351
XM_005686931.3	102187600	DRC1	1.70309	2.24278	1.86026	2.73316	3.04506	0.470736	3.08915	3.13263	4.1369	4.19233	6.1969	2.99511	0.871857	0.865831	0.840338	0.54609	0.339095	0.159261	0.943026	1.61353	1.05658
XM_005695727.2	102170559	SHQ1	5.40978	5.39382	5.64731	6.95718	5.75879	5.23097	5.7809	5.07826	5.60163	4.93302	4.59706	5.07566	4.83745	5.30806	6.60821	7.04418	4.79727	9.59532	4.47642	5.27819	3.57321
XM_005693300.3	102175157	TIMM22	8.05008	8.68909	7.6938	15.3064	10.4936	10.2218	9.15973	8.42407	8.86893	9.65511	7.67401	10.3928	8.17999	14.5788	11.9973	11.3058	10.0097	18.1175	12.3354	12.0658	9.31334
XM_005698594.3	102181469	BCCIP	29.971	23.3783	30.2958	24.8817	22.4055	19.7962	22.9091	20.123	20.5248	15.3074	11.9995	14.1782	40.5628	60.1701	55.2089	53.2204	25.8816	67.0923	25.7764	23.5649	20.1058
XM_005674672.3	102172194	GART	0.223577	14.1828	14.2376	11.0513	4.92955	0.017939	3.91432	3.28771	4.09741	5.4313	2.69747	0.003295	2.76396	8.53026	4.46205	2.7325	0.003019	0.014021	0.646461	3.93647	0.026373
XM_005693642.3	102176263	NME1	9.10959	10.5776	7.87749	18.7473	10.4187	15.6745	6.47174	6.90216	8.99852	5.92515	4.9801	6.67259	4.31681	7.63408	9.946	5.96413	4.9378	3.92253	0.945964	4.33074	1.64625
XM_005698970.3	102188737	C28H1orf131	11.4501	10.0608	11.9079	10.2411	8.48461	8.67034	8.89575	7.94322	8.2029	5.4628	5.48816	5.68814	5.73788	7.19655	9.79588	10.1904	4.0833	9.33602	5.3156	4.6691	4.25545
XM_018062159.1	102184549	CTCF	12.2039	12.8402	17.4195	8.54837	9.61198	10.6789	9.7986	8.64177	12.9129	10.5177	5.22715	3.86206	4.53225	3.34916	4.62112	8.77322	7.92322	10.3973	12.28	8.02954	13.7349
NM_001285578.1	100860958	CD36	21.7474	18.1786	13.3556	33.3827	29.3057	35.2415	49.6681	57.2968	69.0505	60.568	66.2053	70.3863	130.269	171.055	170.331	183.491	81.5479	119.402	156.886	226.605	140.148
XM_005695851.3	102176469	RFT1	5.72693	6.95973	6.51984	6.73518	5.60855	7.42329	5.34785	6.30761	6.57175	3.59817	4.44464	4.96405	3.2086	1.99832	1.79455	3.71233	2.9888	3.28723	3.06908	2.41454	2.56722
XM_018052145.1	102180221	CREB3	7.81036	8.24711	9.02306	15.1524	11.0261	12.1315	8.95211	6.60756	8.22529	9.72685	6.04689	5.56416	4.6669	6.84862	5.84972	6.42372	5.75858	9.15176	6.30417	5.57614	9.16271
XM_005709551.3	102179460	LARP7	25.9229	25.5588	27.773	17.231	17.1017	16.7957	17.3902	14.9938	16.2382	13.2493	12.023	14.1347	10.855	11.6495	3.3319	18.4855	14.4267	20.5377	10.0825	11.3398	10.9726
XM_018058738.1	102177453	ADCK5	2.95803	5.80015	5.93929	3.04984	2.31025	2.10324	3.87209	5.1223	8.23589	3.3832	3.14436	4.08216	0	0	0	0.278533	0.889787	0.853504	1.04501	1.28393	0
XM_005683522.3	102172539	FBXO8	8.63075	10.1838	9.36327	5.57871	7.34174	12.5124	9.95813	10.3776	8.77818	8.29218	8.48385	10.4733	6.14569	8.6128	7.16536	7.24552	5.39299	8.66585	8.36188	8.10694	6.93001
XM_005699849.2	100861116	FKBP2	21.5383	21.0484	21.38	23.4585	21.404	21.0085	20.2327	19.1295	20.8659	20.6383	17.1254	16.2304	29.2857	34.672	28.6891	21.5707	16.2404	32.197	10.6598	9.30485	8.37672
XM_005686263.3	102179572	ACTR1B	9.0573	7.84255	5.55304	11.073	10.3576	7.99167	7.68111	7.44951	7.26556	5.93007	6.03137	5.00808	6.13073	10.5853	11.0834	7.29185	5.23164	11.4629	8.35521	10.3942	7.49689
XM_018049549.1	102174284	GRSF1	14.6261	13.4862	12.3305	14.3481	15.2543	12.2773	23.8697	10.3699	13.574	8.31714	9.92932	6.8047	13.8427	19.264	14.4683	16.6589	9.29138	20.555	19.1845	22.25	19.5522
XM_018050365.1	102177793	PCBD2	0	1.52262	2.89695	2.74631	2.68104	0.990908	1.26479	0	0	1.98137	2.45092	1.61703	1.20526	1.81978	0	1.38956	1.34127	0	0	0	0
XM_005698285.3	102171124	PGAM1	81.6351	101.076	86.6656	58.6483	52.7105	75.3065	41.7525	39.4907	40.711	32.9118	29.7805	34.7562	62.8925	90.7892	76.9521	65.2793	26.6869	98.1295	24.0076	24.2179	20.3762
XM_018059260.1	102181616	FBXO3	24.8601	28.7704	23.5787	25.6776	25.8759	25.845	28.8637	28.734	26.3676	26.8956	28.8394	30.0257	26.399	37.8388	38.5801	35.2978	29.0092	46.7008	37.5962	34.9206	31.0005
XM_005689157.3	102188239	EMC2	48.4534	49.4313	42.812	58.1442	53.943	44.5502	56.714	54.7687	56.3083	65.2182	66.6185	79.0102	101.882	114.303	110.018	108.158	96.3018	99.9067	57.5371	62.8719	48.18
XM_018052481.1	102189123	ZNF367	9.69934	11.7633	10.6758	12.4447	11.0432	12.3641	8.97125	9.37406	8.25483	4.73136	5.06168	4.52046	0.716651	1.27819	1.24427	0.072717	2.1759	0.06799	0.08096	0.665939	0.07749
XM_005675418.3	102185872	ARHGEF26	1.25158	2.95041	0.645275	2.72068	5.03002	1.82515	1.96888	1.85818	6.95966	5.50313	1.85318	6.40098	2.75577	1.56651	1.24692	2.34133	1.86651	0.88042	0.22041	1.1742	1.07113
XM_018056904.1	102187986	CRYBG3	11.0907	10.069	9.79574	10.4196	9.11003	17.3771	11.0626	15.765	13.8793	10.8546	9.74137	8.08154	12.9313	7.14466	6.95901	5.18905	4.27603	3.43785	7.53453	7.11089	6.75955
XM_018057498.1	102169027	ZBTB46	3.45587	3.77218	3.38517	6.8169	7.32085	3.42869	5.80517	5.77918	5.42241	3.05554	2.69936	2.78885	3.10373	2.06847	2.62326	1.34285	1.57788	0.746421	2.03917	3.08515	3.20306
XM_013967597.2	102188325	THADA	1.44453	3.75084	1.84125	1.60488	2.18514	0.99864	0.825474	1.08289	1.47387	0.711379	0.677453	0.501919	0.006157	0.448889	0.574765	0.732049	0.310891	3.50495	0.455685	1.48948	0.31072
XM_018062842.1	102187978	MYH14	1.20451	0	0	1.57675	1.07267	0	0.248134	1.23814	0.856593	2.79441	1.14394	2.34577	1.48025	1.21289	1.24908	1.18723	0.612465	1.85808	5.69832	5.39277	3.16499
XM_005689840.3	102185016	TRIM68	0.419859	0.010385	1.85047	1.22204	0.70992	1.82304	0.812947	0.815241	2.12862	0.878108	0.060007	1.56281	0.697752	2.29052	1.56231	3.15125	2.73938	4.89177	1.84572	1.0814	1.07432
XM_005693742.2	102179593	MED1	6.66075	2.66404	6.6498	5.74	5.75951	8.402	4.73155	4.25218	4.4203	3.98672	3.8924	4.41408	3.33776	2.10814	4.23161	5.16398	3.13014	6.07445	7.66773	9.4339	5.8691
XM_018062425.1	102187522	PRX	0.877603	0.620395	1.10356	1.69599	1.29862	0.747209	3.36434	3.89572	2.17459	7.77869	5.19399	4.49141	6.37319	5.06876	6.56981	5.81395	2.50188	4.24885	5.80012	3.73894	2.12517
XM_013976927.2	102179935	LOC102179935	7.27461	5.38728	2.84525	10.5751	7.77879	13.5665	10.236	6.19788	9.78285	9.17394	5.22224	6.19787	2.00854	2.55981	1.36296	0.871889	1.43286	1.19045	3.47888	3.26263	2.2851
XM_018057741.1	102174948	TP53INP2	0	0.403778	0	0.707879	0	0	0	0	0	0	0	0	2.02567	5.27445	1.96082	1.56036	0	2.60936	3.56865	9.2429	0
XM_018044041.1	102184982	CITED1	0.076167	1.76167	3.14279	2.45854	2.74913	2.18126	3.35514	1.77218	1.28348	0.69137	2.30336	2.60445	0.797562	1.05908	0.638821	0.368395	0.046561	0.385956	0	0.353175	0.020735
XM_005698290.3	100861064	ZDHHC16	1.57397	1.68496	0.594372	2.50087	4.37249	3.85379	3.53545	2.4119	1.14359	0.66901	0.885702	0.591796	0.318132	0	0.275173	0.542285	1.16729	0.36836	0.352716	0	0
XM_005675352.3	102184557	GOLIM4	47.1318	49.1731	50.6679	31.9512	33.6275	37.6109	31.462	27.1479	28.607	22.7585	18.7073	18.0366	9.30383	6.28678	6.91992	8.68887	8.50764	10.188	8.33545	7.04527	6.54049
XM_018044680.1	102190425	LOC102190425	12.9505	13.4753	15.1909	22.2496	18.3144	15.0189	9.22495	9.8922	7.34338	4.34136	4.3266	3.53997	2.64095	1.4343	1.90187	1.44711	0.898101	1.19279	0.787424	0.835135	1.09306
XM_018045194.1	102182421	NRBP2	1.8381	1.90568	1.83719	3.23071	3.16936	1.95823	3.90999	3.58427	3.6938	3.67019	1.68	1.92869	1.08305	0.861061	0.98011	0.926347	0.83667	0.646502	1.8825	1.29876	1.51638
XM_018066160.1	106503930	LOC106503930	0.204777	2.43443	0.425715	1.15407	0.392009	1.37378	1.54383	0.354849	1.82848	0.338503	15.6242	5.33655	0.504486	0.085144	0.389997	0.443632	0.142779	1.07492	2.85656	6.81208	17.6825
XM_018046642.1	102170487	NOM1	3.89553	3.48525	4.16057	4.28645	3.84993	3.51802	3.68701	3.83082	3.1943	2.95231	2.84128	2.26631	3.50027	2.82213	3.32877	2.44743	1.30228	3.28441	2.71773	2.76029	2.24413
XM_018061534.1	102170808	PABPC4L	9.78454	12.0998	9.93736	8.22942	9.59072	7.77312	5.20319	7.93218	7.22565	5.06856	5.04631	3.75649	1.6242	1.91968	2.14077	2.50671	2.32527	1.71713	1.63075	1.2208	1.30928
XM_018041573.1	102178035	BUB3	24.5263	24.0127	29.7768	24.5966	21.9499	23.5418	19.6432	19.0447	19.781	12.3166	10.7304	8.25369	10.9914	9.27848	11.0932	9.34891	5.37781	9.36641	6.12862	5.49745	6.84752
XM_005685829.3	102187228	DDHD1	4.04372	3.19184	4.80125	2.27072	3.70368	3.72974	2.62708	2.205	3.17112	1.59418	2.56674	1.69723	1.49963	0	1.48916	1.27452	0.804521	1.63096	0	0.160121	0.933833
XM_013969552.2	102180780	RBM7	0.895357	0.736786	4.04911	0.719238	3.35147	1.98697	1.81812	0.003565	0.016882	0.74107	0.013017	0.027526	0.020451	1.78205	5.1437	3.92625	1.35594	2.50134	0.00868	0.978404	0.054069
XM_018054897.1	102171201	OTUD3	5.91135	4.70693	7.27772	6.02586	6.42295	6.82622	5.27726	5.346	5.04228	5.64712	5.6555	5.23051	4.30086	5.33191	4.76346	6.4531	3.25322	10.9501	9.53295	11.4684	10.0014
XM_018045753.1	102169722	TGFBR3	6.46109	6.72463	9.54134	5.75223	6.8292	19.2073	10.7344	4.92396	8.30753	9.65398	9.22407	5.34924	13.1713	8.52804	9.80943	7.55095	5.67451	11.7516	10.6972	6.70336	5.95606
XM_018041963.1	102171687	NGLY1	14.9592	20.709	18.6785	19.3098	18.0809	22.2744	16.7198	18.5023	16.5666	18.579	15.512	17.8462	18.4266	20.1225	19.3288	16.0855	16.2126	19.736	21.8869	20.6691	18.8161
NM_001314289.1	102184119	IDO1	0	0	0	0	0	0.122957	0.035992	0.034224	0	0	0.134749	0.06357	0	0	0.039584	0	0.789331	0	4.78566	8.18422	11.3715
XM_018058405.1	102181057	STAU2	6.20646	6.97441	0.565121	6.20174	6.29766	2.3218	0.017095	5.75492	7.76898	3.02766	3.91722	6.62732	2.61183	0	0	1.48932	3.21911	0	2.14957	0.814788	0.184669
XM_018064579.1	102186718	FGF11	6.25193	6.72666	8.28629	11.2912	11.0409	10.9931	15.2752	14.1145	10.233	4.24417	5.02817	2.74288	1.0348	1.20401	2.32975	2.57219	1.60615	2.74907	0.20061	0.694197	0.485876
XM_013973910.2	102184854	MLIP	0	0	0	0	0	0	0	0	0	1.64298	0.671172	0.855518	2.68378	3.64055	2.49683	0	0.574367	1.22562	2.82132	2.82121	2.05844
XM_018042173.1	102182200	FAM149B1	1.98074	3.39952	4.83218	5.85078	2.15011	2.10791	1.71178	1.99049	2.51668	1.30104	3.4492	1.42645	0.404968	0.819252	1.01448	2.32062	0.986534	2.16368	3.19311	2.17608	3.13996
XM_005693682.3	102187348	KAT7	11.5611	12.0296	13.9437	12.726	11.95	14.5014	13.5108	13.2444	8.92868	0	9.57121	2.83915	14.3876	16.4921	16.0617	8.59743	8.4248	14.8721	14.3119	11.9978	14.8005
XM_018051032.1	102169708	AMOTL2	9.55934	12.7415	14.9586	11.4487	13.4932	12.7239	16.6411	13.532	14.7285	16.3673	8.30269	9.2702	5.67414	3.79265	4.85486	5.42194	3.20812	12.4453	8.4083	3.38207	5.55062
XM_018055704.1	102189966	SOX11	11.7884	10.2944	10.838	17.9309	20.9917	7.29762	8.6727	10.3054	7.66778	3.62846	3.08736	2.88847	1.16023	0.865922	0.970463	1.09799	0.500583	1.41837	0.18417	0.293292	0.592792
XM_018053664.1	102190790	ERO1A	6.65463	8.5859	8.34833	4.70637	4.58717	7.62223	4.47767	4.99827	5.51165	5.40459	4.65327	4.34771	4.43255	4.09782	4.87044	4.74616	2.57126	6.30863	4.96517	4.32285	4.7397
XM_005686084.3	102191805	FCF1	10.364	12.4397	12.9415	9.40202	7.13765	9.96143	10.372	6.3561	6.99383	5.10112	4.85175	5.84355	13.2451	13.3283	20.0371	9.85811	6.19054	10.9734	7.81139	7.08258	7.05718
XM_018051511.1	102186853	ATP13A1	3.99148	4.04501	3.73925	3.45066	2.74118	4.16892	2.89513	1.80814	2.25497	1.84926	1.38466	1.41629	1.21038	2.33197	1.58082	2.89938	2.02988	3.47218	1.31003	0.994692	1.22203
XM_018047556.1	102191737	ZNF639	14.3074	13.702	6.00968	9.04528	10.0064	12.2091	10.2764	1.06754	0	0.201659	4.81255	8.80491	5.52311	8.52856	11.1891	15.0606	4.73368	10.7273	7.37645	7.69581	5.34307
XM_018047016.1	102168200	PAXBP1	17.8129	17.4594	17.8176	14.9781	14.3981	18.6831	16.9084	16.6421	17.1367	14.1655	12.2262	11.1301	17.3267	14.9706	15.2387	11.3581	5.78137	13.7433	8.19639	8.29754	9.46937
XM_018044429.1	102173272	RBMX	0.061861	0.102521	0.103089	0.07681	26.6128	0.061294	0.04671	0.036661	0.040972	13.4428	0.100134	0.074223	0.028836	0.036816	21.0637	0.074898	0.130241	0.056475	0.015984	0.114453	0.020746
XM_018038709.1	102186729	ANKS1A	1.11528	1.23135	0.654904	0.699629	0.666802	1.02804	6.48067	0.666524	0.960923	0.736573	0.722889	3.63962	2.2528	2.08542	0.558421	2.65857	0.570247	0	3.15063	2.69352	3.60401
XM_018054106.1	102187323	KTN1	35.3379	36.0769	36.0447	36.0019	36.6091	21.6237	30.4883	31.0629	30.354	30.664	35.6073	29.2091	63.9686	64.3578	79.1583	35.6952	27.4344	39.927	29.3341	28.289	22.7602
XM_018046012.1	102168506	NUDT17	2.13706	2.46137	3.66586	3.76683	4.16025	4.2216	4.52109	4.43876	5.00581	4.20347	3.30626	5.82147	6.09798	5.35944	4.84059	4.5743	3.27015	6.67457	4.75388	5.78263	6.41626
XM_013962575.2	102187281	PRPF38B	18.4033	17.1943	15.6147	16.2356	15.5671	14.5045	14.3269	17.6096	13.8557	11.5618	10.7217	9.92047	15.6317	13.9099	17.3725	9.60697	6.09718	13.2721	7.18762	8.18222	9.23577
XM_005675998.3	102171553	PPIG	13.6446	11.3112	10.0347	11.9051	7.80969	7.67115	6.96762	6.18733	5.99824	4.51018	3.1403	4.05279	3.77204	4.45848	2.48456	4.68159	1.33797	4.20018	4.63837	2.76382	2.35896
XM_013963098.2	102168321	PDCD1	5.44429	4.62505	7.07113	10.0162	9.86446	6.43029	6.18815	8.87242	4.78598	3.79727	1.49858	3.24559	1.26082	0.707919	1.0154	0.398622	0.327105	0.350794	0.529879	0.230651	0.183286
XM_018055177.1	102188601	PLEKHH2	4.52247	4.21782	6.5125	3.32965	3.98952	10.6598	4.57272	3.63689	3.91075	2.14699	2.09928	2.09667	1.03361	0.920872	1.15918	0.990544	0.604816	0.871057	1.40624	0.700839	0.986872
XM_018055349.1	102185575	EIF2AK3	14.8105	19.7432	16.6988	13.1337	12.5555	15.7195	12.8924	9.47185	12.1453	8.27309	8.29915	7.86355	4.60938	4.65664	4.97634	5.77071	3.93423	4.87664	3.51101	3.03648	3.0163
XM_018052245.1	102175683	TEX10	12.4909	16.033	13.6984	10.2725	9.25465	13.1248	8.14585	8.1771	8.21189	5.86321	6.00849	5.41031	12.5363	12.1077	12.2983	6.48465	3.77939	7.73947	6.85953	5.83345	6.3854
XM_018059046.1	102182712	MED19	13.377	11.9796	11.0334	15.1373	18.1958	9.63242	12.8127	14.3555	13.9369	8.84709	10.0709	10.0488	8.46086	8.54497	10.9179	7.67821	6.16585	10.458	5.77186	6.59999	4.64965
XM_005682748.3	102183685	FGFR4	9.39562	9.93694	10.0956	13.8688	9.30239	9.04062	7.09316	7.25579	5.89913	4.36837	3.49168	3.18021	0.217843	0.610784	1.07473	1.03219	1.35515	1.40028	0.206216	0.257117	0.343286
XM_018061919.1	102180874	TCF25	6.53777	7.00982	6.46834	10.3948	8.69011	10.1227	9.42441	6.23614	8.04951	11.8851	10.3423	10.4758	18.0765	11.586	13.4786	11.4009	9.30339	19.2403	16.0448	15.8638	13.8355
XM_018067021.1	102188810	PFKFB4	0.010057	0	0	0.012096	0.02066	0.017275	0.005985	0.042238	0.017191	0.04637	0.036351	0	0.287388	6.82578	0.924932	2.05336	0.619918	3.53844	0.612718	0.623271	3.73362
XM_013974515.2	102187545	C1QA	0.049196	0.052325	0.282596	0.058572	0.061786	0.865088	0.794546	0.149079	11.9654	1.93066	1.60021	2.78684	1.10857	1.02651	5.04382	0.186815	0.100389	0.177257	1.56327	4.27352	3.81817
XM_018052540.1	102170517	NIPSNAP3A	36.273	42.1792	34.6189	30.1984	31.6729	28.4043	17.7362	24.4868	25.838	14.8292	12.1818	14.0822	6.23559	6.75563	7.61209	12.0097	11.9032	20.5107	5.72145	4.84755	4.97318
XM_018065378.1	102168493	SSFA2	3.87307	4.07875	3.25162	1.81691	4.29333	6.74651	2.34569	3.97651	2.22982	2.13386	3.88963	2.39662	1.95168	3.75091	1.36728	1.76056	1.57928	1.04613	2.96196	2.44022	3.11884
XM_018056280.1	100860753	RNASEH2B	4.00727	5.02092	6.7048	4.62197	7.19615	6.71854	6.40444	8.97779	6.04435	4.96511	2.37333	4.29232	8.15198	1.8817	4.72858	10.4158	9.35253	14.3094	5.68942	4.99643	4.49231
XM_018059547.1	102172827	USP47	28.9914	24.1323	24.9878	15.8952	22.4747	23.0767	19.4292	16.7404	21.4101	15.8477	15.9853	13.6436	9.35529	10.4584	17.3577	16.4929	12.9751	19.9636	19.17	26.7832	17.9966
XM_013971727.2	102175793	LOC102175793	5.02407	5.4706	5.47903	5.9621	6.65841	7.14038	5.47558	5.23073	5.72458	4.83136	4.0023	2.35021	3.04634	5.78244	6.51384	4.97492	2.99384	5.24733	3.82035	2.84816	1.54595
XM_013973913.2	102184854	MLIP	0	0	0	0	0	0	0	0.113156	0	0.876609	2.27805	0.419187	2.16019	2.9297	3.39574	2.67681	2.25436	2.15117	3.34525	3.80104	2.24997
XM_005695224.3	102179524	EGLN3	7.01755	5.6848	6.5012	6.03696	6.10688	8.97552	3.04227	2.25734	2.52785	2.83628	2.70145	2.15686	14.7156	14.2229	22.054	17.2023	5.83431	29.3262	17.882	24.8114	19.0481
XM_018063141.1	102177938	PRPF40A	0.151454	0.197732	0.146164	0.155818	0.167607	0.246084	0.202196	0.23241	0.226737	0.2101	0.19164	2.85869	0.150328	2.30744	2.67926	6.7526	0.131209	2.8491	2.75486	0.156986	1.63133
XM_018047167.1	102187738	THAP5	1.3501	3.85029	1.18051	1.9713	0.486808	0	1.05985	0.720216	1.07011	0.717601	0.45128	1.53208	0.737831	2.63729	2.97496	2.79696	0.375338	3.17586	1.1197	2.71423	2.34531
XM_005686937.3	102189593	KIF3C	3.90229	4.95026	3.85043	3.97094	4.49521	2.58959	4.21827	4.29296	4.12352	2.35944	2.97945	2.01505	0.238777	0.413096	0.368523	1.06054	1.15992	1.64947	2.07608	2.66161	1.09112
XM_005696393.3	102189256	MUT	3.57274	6.3828	5.13075	2.85867	3.92229	4.47913	6.55421	3.40016	7.54511	5.98598	4.989	3.69646	6.65328	9.08695	7.86659	4.09445	4.67518	3.54992	9.50402	5.51683	6.15157
XM_018039486.1	102176573	MAPRE2	0.714112	2.1282	0.554236	1.18768	0.959896	2.33121	2.25545	1.77648	1.64801	2.52494	2.23093	2.13255	1.30914	2.7174	1.25846	1.83763	1.70148	0.778888	1.89417	1.74249	5.48336
XM_018054182.1	102177243	ATP8B4	1.73399	0.580092	0.999332	4.46375	5.45209	3.72587	9.02035	5.92643	3.08609	8.42775	8.23716	6.57755	2.26817	2.1196	1.80529	2.18204	1.56734	1.80635	2.49199	1.03997	2.82225
XM_018064606.1	102187719	SLC25A12	0.017474	0	2.39662	0.004186	0.464896	0	1.25486	2.97569	2.15801	2.11767	4.52024	2.05748	4.15642	9.67334	0.506074	6.29912	5.18117	6.82627	17.586	12.8199	7.13199
XM_005678337.3	102189452	NFIA	7.68908	5.67812	9.46037	2.60918	5.48635	13.5744	14.0997	10.0058	7.52287	0	0	0	0	3.34042	0	3.4235	2.80665	0	5.74882	2.31982	4.89475
XM_018055560.1	102168359	CENPO	5.21007	8.64845	7.44136	5.41963	6.96996	6.12085	4.26912	5.77027	3.46189	1.42274	1.46268	1.73948	1.24336	0.962793	0.008958	1.06705	1.0723	2.41629	1.06826	0	0.511535
XM_005683753.3	102171605	ALDH1A1	1.4407	1.26763	2.13678	0.907286	1.18956	4.32879	1.99079	2.13416	3.61995	9.76029	13.1542	18.1324	8.48146	9.02491	5.17891	13.9631	29.9784	13.2029	49.981	86.694	55.0636
XM_018043616.1	102181747	AKR1A1	15.5927	16.1067	16.2666	18.0908	18.0601	25.2797	22.8071	17.5756	19.571	19.2572	8.11078	15.6107	8.55487	6.61515	4.91287	6.65729	18.8305	9.76858	7.73405	12.0833	6.17274
XM_013972683.2	102169343	PLCD4	0.271437	0.357976	0	0.178315	0.513666	0.753909	3.64913	2.2976	4.05168	11.8199	8.93507	7.12534	8.90972	12.0994	7.86417	19.311	21.2922	21.2504	16.6707	19.0974	20.4494
XM_018063367.1	102179311	RBM42	11.016	13.834	12.3733	9.67341	13.2775	11.7317	15.4692	16.9152	15.0291	9.44214	9.02985	8.28614	10.6891	17.9141	21.4734	6.45804	6.09605	8.49416	11.9149	11.1482	10.201
XM_018051381.1	102174556	MVB12A	10.358	13.2822	11.7891	10.4579	11.0083	15.0244	10.1225	10.0021	12.1192	13.2372	9.41097	11.1547	8.26798	8.24677	7.86618	11.2459	10.421	14.4038	10.9149	14.194	9.5538
XM_018053702.1	102186965	COL4A3BP	7.82624	8.00496	7.29962	6.63875	5.67003	4.2701	2.76389	4.43345	4.7958	0	3.61947	2.81414	2.85861	0	0	1.92927	3.01018	3.15209	0	14.0819	0
XM_018050714.1	102168818	CDC42SE2	2.57455	3.13181	4.03594	4.36344	3.92648	0	3.32246	3.49634	2.70089	2.2284	1.32112	2.11296	0	0	3.44661	1.09271	0	2.16981	1.40919	2.74884	1.55268
XM_005696755.2	102185882	LOC102185882	215.306	215.514	183.356	158.397	133.029	209.842	121.842	90.2256	90.1552	15.1637	21.2603	26.1936	1.28546	2.63338	2.22897	1.34479	5.80423	1.05378	0.589279	0.990716	0.633891
XM_018042589.1	102186746	ZNF32	0.323538	0	0.091913	0.166214	0.69413	2.10033	0.154768	1.4887	0.174803	0.60589	0	0.172675	0.385827	0	0.366742	0.389716	0.276849	1.21367	0	0.008296	3.45824
XM_018060567.1	102170254	PERM1	0	0.015321	0.035414	0.186997	0.040267	0.040582	1.21644	2.23029	1.75544	5.54705	5.0346	3.62927	19.5439	18.5595	12.7899	6.32268	4.6829	9.30486	11.4808	15.1025	13.5537
XM_018038415.1	108633368	MBD4	6.86658	6.63447	7.35379	7.52864	6.93181	6.46978	6.3326	5.66795	5.78313	4.48498	4.31048	4.40362	1.08832	2.87179	2.38819	3.93026	2.5069	3.78458	2.12795	2.20923	2.36489
XM_005698221.3	102176293	CEP55	5.75345	5.18811	4.87068	4.8681	4.19608	3.30966	2.42147	2.62251	2.45513	0.364161	1.52687	1.53344	0.099775	0.099503	0.15284	0.094785	0.398279	0.08923	0	0.081321	0.057694
XM_018053054.1	102179673	FYN	32.7016	27.819	31.8531	27.2541	23.108	26.4343	19.9781	20.6293	21.7767	13.3846	11.5751	11.2525	5.67201	4.36761	7.14742	3.91678	4.35323	5.03075	1.77387	5.5075	2.54254
XM_005687805.3	102180234	TMX4	38.1705	47.3422	44.305	35.4778	31.8216	34.426	27.3425	26.0064	28.7777	21.5081	18.2782	20.6654	14.4609	13.8218	15.4985	19.7132	10.0556	22.2724	12.7836	12.2813	12.0519
XM_018046037.1	102186074	ADAMTSL4	0.321968	0.140056	0.70008	0.003806	0.274068	2.35254	3.85357	2.41051	3.12222	4.13944	0.980681	0.922561	8.7208	0.825866	0.740955	2.6652	1.32742	2.19703	0.917562	1.89211	2.50652
XM_018047300.1	102185649	ABCB1	3.17071	1.30105	0.006166	0.974831	3.88226	0	1.86259	2.08405	1.2282	1.05149	0.977705	0.779492	0	0.93732	0	0.592292	0.012883	0.001935	0.000965	0.022422	1.52587
XM_005685406.3	100860967	APEX1	28.5203	31.7249	26.3337	21.3307	15.9265	26.0114	11.2025	13.9117	13.9913	14.4408	6.62108	9.37096	15.0749	27.0902	17.9427	8.57182	9.45054	10.794	4.35393	11.8036	12.548
XM_018065696.1	102186803	MIER3	24.6716	26.0688	0.032954	11.5422	14.7022	20.3338	0.010875	0.076006	22.2336	14.2687	14.4831	0.013113	0.022419	0.022974	0.016046	11.4046	8.32143	0.009988	8.98994	10.2411	10.6332
XR_001918871.1	102183116	RSRP1	2.39631	2.1332	7.99822	8.09105	4.00878	3.13936	4.16488	4.97223	3.64906	8.48622	5.48181	1.73032	11.0001	8.49238	9.09889	15.4914	3.22521	12.3011	7.35513	4.76108	10.5624
XM_005689513.3	102191718	UBE4A	12.6244	14.1202	15.8454	9.62812	10.021	13.2005	12.2618	12.8363	12.3847	6.92087	6.94514	5.0618	6.50772	9.41996	9.79601	9.69489	7.4239	14.5149	16.7098	24.3345	17.8969
XR_001917116.1	102168500	C23H6orf62	9.69944	7.18476	12.6499	5.45974	7.54553	7.70139	7.22046	8.04663	7.61653	7.62431	7.06356	6.85048	5.18419	4.72913	4.01351	7.00079	5.92651	6.15914	10.7946	8.40183	10.2969
XM_005686745.3	102180860	TTL	16.0017	15.1522	18.4871	14.8632	16.2569	11.6686	12.1881	11.0042	8.39898	7.95155	8.1617	6.73965	2.8052	3.72595	3.47037	6.1521	8.65595	8.1988	8.40312	13.1158	11.0434
XM_013962468.2	102189449	GJA5	1.86905	2.25694	2.80548	0.910628	6.89419	1.0162	0.605668	0.124271	0.648272	4.00151	0.316107	0.492445	0.460626	0.027091	0.031407	0.033899	0.048246	0.056163	0.649026	0.605495	1.57891
XM_018051462.1	102191512	DDX49	0.776761	2.87292	2.39197	0.877226	1.49687	2.85269	1.43158	1.08414	1.22638	2.33116	1.57994	0.480078	1.16924	2.1139	4.75047	1.12475	0.471408	1.34084	0	0.710719	0
XM_018060285.1	102169784	SLC19A2	2.52717	2.979	2.5302	2.05819	2.24852	3.1852	2.40098	2.73862	2.58588	1.96065	2.13621	2.04684	14.0056	9.66769	6.25429	2.81292	1.79646	3.26346	3.37469	6.90237	7.94273
XM_018055071.1	102187495	DYSF	11.3077	5.8077	8.98226	20.1834	14.7145	2.7277	9.17466	8.21071	5.20818	3.77679	6.17806	1.20309	2.14653	1.69209	0.420806	1.94888	7.83494	5.10766	7.36074	9.87091	2.06101
XM_005678062.2	102182088	RWDD3	2.40898	2.38959	3.2745	4.95124	3.15677	4.03645	3.16323	3.1323	0.704304	2.81596	2.85675	2.28972	1.66055	3.07534	1.93379	5.15088	3.52262	6.14342	3.98435	3.88255	2.43866
XM_005682283.3	102180029	DNASE2	15.4578	18.8086	16.1081	12.9123	13.1384	14.8881	9.96997	11.9205	11.9495	8.58018	7.1571	8.54892	2.8165	3.00399	2.65658	3.04681	3.76105	4.85255	4.49615	2.41912	3.19931
XM_013972199.2	102186994	CHRNB1	0.796551	0.647279	1.53486	2.68035	0.830769	0.112744	2.63741	2.6898	2.10201	0.159532	3.38869	2.48597	1.49649	1.37356	3.27265	1.56936	2.46598	2.55359	0.057819	0.010146	0.029208
XM_018050599.1	102186861	PDLIM7	8.30472	7.72397	9.34286	5.88898	5.96713	9.27561	3.13177	3.90812	4.18186	2.42948	0.965779	5.03253	0.5407	3.79261	1.01908	1.01326	0.195084	0.245628	2.78539	2.39723	3.49396
XM_018042119.1	108634094	LOC108634094	37.4066	44.726	20.1718	12.7397	13.3565	13.2214	8.70413	19.1224	38.173	14.2281	14.8919	12.2125	6.08945	5.72635	10.2349	9.79088	16.3366	27.7717	9.19241	3.45456	7.85795
XM_018054197.1	102171518	DMXL2	3.31519	2.13902	1.76378	2.58013	2.24949	1.62963	0.974972	2.30798	2.24982	1.3505	1.23778	0.875197	0.032384	0.068764	0.015255	0.204738	0.243841	0	0	0	0.050071
XM_005700713.3	102178254	PJA1	1.79015	23.1046	2.04996	25.2649	3.64176	17.8945	23.8038	22.3681	3.49929	14.4087	1.2046	13.4336	0.769706	3.25098	4.0414	5.12822	4.33132	5.98314	3.42608	3.12326	2.4938
XM_005697831.3	102183752	GAL3ST4	3.88453	4.02846	4.70216	2.51675	1.90913	3.4166	3.13658	2.12965	2.35387	1.00525	0.84797	0.830697	0.20395	0.166327	0.330438	0.177488	0.358231	0.180049	0.230137	0.298372	0.207601
XM_018067082.1	102180978	FYCO1	0.005357	0.004215	0.003746	0.000466	0.006749	0.003451	0.005448	0.534253	0.839259	0.018789	0.832129	0.128093	2.16454	7.98144	3.96102	1.68437	0.561031	2.5621	13.8968	28.8319	44.1017
XM_018061157.1	102177271	PTPN11	6.13729	27.391	27.2418	21.4155	26.2508	21.1937	18.1967	17.4693	17.7154	3.58272	3.69054	3.39954	3.86739	27.2866	5.7572	31.8621	16.4785	35.518	4.92786	6.21567	23.6741
XM_018054925.1	102187314	TBC1D8	0.659248	0.458294	0.615579	3.03091	2.14249	1.39276	2.15346	3.15781	1.41188	1.08036	0.647054	0.622813	3.13011	3.98408	2.95546	1.06398	0.889865	2.26153	0.361742	0.241614	2.3904
XM_018058352.1	102186413	EBAG9	10.3964	0.214303	5.98617	8.62425	3.61606	0.679927	3.23328	2.88148	0.117572	2.67937	4.11392	5.48214	0.081127	0.091551	0.088815	0.067546	0.763817	9.1873	0.044923	0	0.02687
XM_018053122.1	102171338	HACE1	10.9751	11.9292	11.2038	10.5617	10.8579	12.0389	11.5427	10.3881	11.5752	13.6545	11.7564	14.7201	6.82381	8.19972	8.48481	7.10952	5.72509	6.6506	6.16869	4.76629	4.38024
XM_005676883.3	102186813	C1QB	6.00069	4.54732	3.37656	2.63633	4.00444	8.88004	10.3784	8.17043	12.1301	5.75275	6.34295	7.89773	3.77985	3.70824	3.04316	3.62745	5.62368	4.03091	11.5433	5.19959	9.06719
XM_005684878.3	102182507	SF3B5	0.257968	0.294936	26.0468	0.399062	0.331047	0.30428	0.268897	0.255353	0.292915	19.3009	20.7782	0.230178	0.176866	0.1871	0.164159	15.1608	28.6659	24.0851	14.2341	14.5933	11.5034
XM_013973464.2	102179990	KIF15	10.314	9.07565	9.4052	6.65867	6.2771	8.00994	5.10485	4.26432	3.3038	1.12461	1.27743	1.33015	0	0	0.041181	0	0.386556	0	0	0	0
XM_018057502.1	102181513	RTEL1	0.533159	0.523931	0.862887	4.69971	0.219451	4.54706	0.240039	0.35816	0.35625	0.414704	0.327093	0.580568	0.587208	0.059791	1.28334	0.088344	0.201608	0.361285	1.88094	1.64074	0.476273
XM_018053662.1	102181782	SPG21	102.86	83.5575	69.4685	128.072	99.3851	110.806	0.083501	52.8796	0.119404	6.20386	32.5961	55.8871	7.30741	0.024662	2.55592	20.4527	3.57336	2.19572	0.024461	0.009664	0.00623
XM_018061128.1	102172925	DYNLL1	314.259	363.767	378.036	195.905	271.442	210.101	186.779	167.575	188.353	120.883	102.356	132.617	40.2715	55.102	64.3729	89.6284	234.381	103.96	64.5719	67.3036	60.0644
XM_013971139.2	102173240	BMPR2	22.4924	24.1754	23.3345	15.7358	17.7346	21.2817	24.0924	26.8838	23.2447	14.4875	15.713	11.6098	13.3532	17.598	18.9834	12.3464	7.83981	12.1905	14.371	13.6022	15.1927
XM_018041793.1	102187835	DDHD2	14.8116	13.9394	12.6936	15.878	13.0913	13.8433	14.3651	14.5948	15.0396	11.5491	10.984	10.4238	11.7644	17.1252	20.2604	12.7242	6.1417	16.4166	8.75338	10.7232	9.16975
XM_018061219.1	102183533	FBXO21	5.92436	4.92765	5.13157	4.85163	5.18611	6.05886	3.48394	2.7446	2.13908	2.14623	2.33438	2.71989	4.45584	3.69493	5.45003	3.00409	2.2498	2.56829	2.19878	4.25173	4.20837
XM_018040244.1	102187824	CREBBP	6.22502	6.79079	6.78925	4.84403	5.24886	9.89521	5.5724	5.38006	5.35136	4.29492	4.09678	3.24242	3.50987	3.67505	3.78896	3.02624	2.20614	3.55903	6.28635	5.81815	7.4992
XM_018057595.1	102172642	PSMA7	108.679	103.522	103.835	117.059	109.052	99.5912	92.5506	98.7828	82.8403	73.4438	78.1972	90.6169	101.523	139.056	164.727	141.839	99.8647	197.51	150.598	142.405	97.9431
XM_005678712.2	102181749	PSMB2	44.4627	47.9971	45.2917	40.037	31.4412	40.4512	29.7565	32.4819	31.2765	29.0656	25.4435	25.1323	40.9073	52.9885	59.1401	50.916	41.6884	75.3076	60.846	59.1043	42.6454
XM_018062175.1	102189511	SLC12A4	7.83906	9.99646	10.5565	12.5143	9.68015	12.4936	11.3511	9.57569	11.6994	9.57785	7.97777	6.61087	8.88219	8.16582	10.1132	4.91703	2.82159	5.19664	5.53214	7.34171	8.27575
XM_018064392.1	102175438	SLC43A2	2.10396	1.49307	2.40322	5.23145	4.33453	3.83937	4.15976	4.10667	4.71047	8.45459	6.82141	6.43197	19.4611	44.7377	18.8642	26.3421	16.274	42.3686	19.5434	30.5454	29.9206
NM_001285666.1	100861316	SLC39A1	16.9221	19.8695	14.9737	27.2268	24.1109	32.7388	23.8315	19.569	20.5036	24.1407	19.4535	19.9163	8.13613	6.25493	6.41897	8.66696	7.37019	11.8939	4.39446	4.29726	4.23808
XM_018043248.1	102191680	PPFIA1	8.47519	6.99987	8.88506	7.54849	7.0036	8.02952	5.81552	6.34462	6.29547	4.76236	4.00482	2.60898	3.9859	5.57573	4.78299	4.25946	2.55108	4.8097	3.36537	2.61188	5.13752
XM_005699792.3	100861114	POLR2G	46.5428	55.927	52.5158	61.0007	48.0827	66.7645	41.4119	42.4677	37.5702	32.4576	26.4651	34.4769	20.5291	31.3079	26.3113	34.1755	31.5583	45.1542	27.2984	29.4776	19.4203
XM_018055999.1	106502667	PLPP7	4.71588	5.38606	4.93488	10.3415	10.3163	4.1208	14.9704	16.1806	16.1226	22.2945	20.8605	26.007	31.8649	42.2243	35.5738	39.1206	38.2166	46.071	76.8774	92.041	68.9923
XM_018060788.1	100861223	CD34	12.3745	9.25294	10.9282	16.3275	17.303	13.471	36.0234	37.8822	27.7611	25.3806	24.1993	18.2601	18.096	21.2568	15.7978	12.8129	9.11571	12.5425	20.1157	15.9512	15.3065
XM_018048132.1	102185249	TMPO	17.9938	20.1468	24.2916	19.5075	9.72584	15.1011	11.7122	9.32926	8.68675	7.97426	7.97492	6.29479	14.3578	4.3546	11.6386	6.74218	3.76366	7.23781	8.39427	7.7996	22.2098
XM_018065436.1	102178856	LOC102178856	9.58928	9.37888	10.1734	18.5737	11.5255	14.7456	14.032	14.6198	10.7634	8.78081	9.95669	12.755	5.34725	7.09993	5.32935	8.12732	16.9561	10.7587	4.44414	4.87596	2.68812
XM_005685417.3	102181041	TTC5	6.48717	8.80607	8.07343	10.6902	11.4224	12.0254	10.983	9.30192	9.16663	8.9626	7.54863	8.62647	1.70088	3.00857	2.68425	4.89417	4.53353	4.52039	4.17099	3.41331	2.91108
XM_018055252.1	102186405	RTN4	8.75205	8.82091	0	8.42855	10.3218	7.38746	0	5.9915	0	0	5.62817	0	2.67241	2.27154	2.63987	2.79753	3.24824	2.86355	0	3.32757	0
XM_005678091.1	102188821	MTF2	8.65631	9.6996	9.38537	7.01725	7.29968	10.3582	8.82181	8.77776	9.85852	7.58148	8.54398	5.62161	3.4043	4.46329	4.41695	5.05143	5.27208	8.25254	7.88345	8.37472	7.76832
XM_013963990.2	102186841	CDK17	8.58946	12.749	10.9459	9.1387	10.4315	10.3816	11.9212	13.2236	11.9118	6.59723	9.93735	1.892	2.73601	2.90819	4.07562	0.647624	1.58224	2.39934	3.58353	4.12877	5.57589
XM_005695062.3	102173129	ZFAND6	11.1427	12.5417	14.029	5.81628	8.81309	14.0008	7.00998	7.59545	5.9493	0.097677	1.36295	6.56039	0.128677	0.063761	0.036625	0.069113	0.062467	0.035744	0.134573	0.152261	0.092053
XM_005674733.3	102188975	GABPA	36.5286	4.85135	4.8208	2.28063	2.32035	1.73523	2.47135	1.67435	3.962	1.26796	6.43619	1.72629	1.30601	0.51919	0.987922	0.716607	0.65704	1.39305	3.17658	6.44144	5.15765
XM_018053487.1	102177897	PHF10	7.40732	8.26655	8.35335	0.817479	7.73321	11.0703	9.60506	7.24446	2.17993	1.27577	5.19344	0.679148	0.821251	0.559702	0.646647	4.4668	5.76735	0.703887	11.5439	1.09888	0.731351
XM_018050925.1	102191035	MLLT1	6.14459	6.61783	6.92761	6.23797	5.36027	5.41564	4.45163	4.93009	4.26967	2.24991	2.09644	1.87426	2.66399	2.2448	3.09232	1.98107	1.29442	2.45021	1.86748	2.04209	1.84276
XM_018054274.1	102172068	SLTM	3.27212	3.84655	2.64119	3.20738	2.29272	2.66113	2.4992	2.50515	1.67646	3.10608	2.34895	1.74339	3.1717	5.33815	4.80582	0.323958	0.851885	2.47583	4.30987	5.82233	3.18436
XM_005686945.3	102168359	CENPO	3.07684	1.17148	2.78076	3.28406	0.71863	3.1753	3.05936	1.09276	2.41914	2.1645	1.32906	1.36388	0	0.544009	1.0574	1.07162	1.00013	0.00234	0	1.56537	0
XM_018044300.1	108634472	KLHL13	55.3002	47.9025	46.9584	54.5008	50.8195	33.9312	30.6887	30.7459	24.964	15.6465	13.4097	12.9617	2.22724	2.58297	2.80006	3.94518	3.3136	3.65641	2.70668	2.85463	3.03076
XM_005681579.2	102185727	GABRB1	1.74134	1.65174	2.54511	0.080147	0	0.48327	0.035295	0.03445	0.110414	0.03543	0.031712	0	0.075765	0.032006	0.030099	0.015554	0.020475	0.035733	0	0	0.01547
XM_018052079.1	102185653	CARNMT1	1.36534	1.34495	1.46574	1.72482	4.45459	1.69813	1.30563	2.52328	1.96781	5.54767	2.2616	9.08679	2.98018	12.1046	10.3124	13.7593	23.5662	3.16455	0.580047	0.772408	0.431901
XM_018039577.1	102188552	ZNF521	12.8144	9.27119	11.7199	4.38947	8.28582	8.64617	6.62555	4.15668	5.63161	0.589438	0.925696	2.29019	1.56213	0.861779	1.33693	1.06669	0.442876	1.42036	1.08499	0.624248	1.67312
XM_018049886.1	102191599	PCGF3	14.7654	13.7418	15.5112	15.0014	14.0863	10.5795	8.76328	9.12059	9.36743	6.87192	6.7775	5.01173	5.72464	9.38185	7.42711	4.32654	2.48489	5.83942	3.46044	2.67492	2.90897
XM_005677920.3	102184214	CD53	1.86754	2.21733	2.25216	0.94536	1.58119	5.22248	2.26093	1.68207	2.14189	2.20041	2.46498	2.48871	1.70737	2.08046	2.19229	1.86478	1.55302	3.2175	3.76031	3.49963	4.47815
XM_018058182.1	102171442	WWP1	16.9331	8.66471	10.2048	14.0447	8.85437	7.79715	9.62055	7.63375	5.15421	18.9845	13.7133	18.6274	25.4845	26.2058	18.8623	22.8104	48.0133	20.8331	85.1835	79.7928	85.362
XM_018066381.1	102185122	PPP4R4	5.49654	4.67007	2.42272	2.73189	3.49758	4.03463	4.38128	3.83815	5.26499	2.35929	1.08897	1.71216	2.67777	2.34458	3.99745	2.7399	2.07445	2.52473	2.68516	1.95998	4.37964
XM_018052298.1	102179767	PPP3CC	0.848512	1.24304	1.05447	0.381844	0.471268	0.000741	0.32972	0.515202	1.43923	1.21465	1.00362	1.23473	2.22778	2.14093	3.6106	1.9633	0.825886	3.95405	0.917061	0.148476	10.9737
XM_018065634.1	102186520	RANBP17	8.18362	8.12035	8.83791	7.17332	7.45091	7.41086	7.45827	8.08844	8.3438	10.9712	8.76279	12.4533	6.00688	5.11006	5.4918	5.42682	3.59297	4.96174	2.51981	2.34128	2.11209
XM_018048498.1	102177006	CCNL1	1.58219	7.76873	8.91118	5.65778	9.35399	8.27216	10.3457	4.53373	3.35369	11.1705	6.09778	1.93793	12.6651	4.7805	1.83252	7.759	3.90867	7.71912	2.65368	11.9006	10.1828
XM_005678642.3	102187287	ZMPSTE24	6.69321	6.35918	8.66738	8.07273	4.97584	6.89714	7.27579	5.06562	5.54817	6.71104	4.76491	4.12555	6.941	10.3408	10.5011	8.33578	6.78456	9.69412	4.43367	5.21455	3.55554
XM_018062811.1	102185495	FUZ	5.39419	5.39537	5.852	11.28	8.8436	6.00404	8.05458	7.43108	7.46638	6.74212	6.88445	6.22182	2.56892	2.12611	2.44184	2.73775	5.12646	4.12529	3.72581	5.3225	4.13821
XM_018049846.1	102180479	ADD1	2.08594	2.04851	1.4672	3.03559	2.63374	2.10267	1.56596	1.22698	1.74042	0.482881	1.39055	0	0.667581	0.069157	0.692858	0.688338	0.755039	0	1.38844	0	0.591151
XM_018062861.1	102180806	NEB	1.16501	2.94509	0	0	0.00039	0.0151	0	0	0.879937	47.0699	12.4934	0	27.439	27.3042	17.5484	42.0522	71.2635	15.2759	22.0332	5.96324	12.7075
XM_018046432.1	102170009	RXRG	3.07168	13.8067	6.73021	11.0046	6.64054	9.91627	13.0637	16.6126	10.2985	1.02543	3.47546	8.90412	0.823115	0	0.747769	2.46995	5.36027	0.21619	0.373558	2.61847	1.85675
XM_018044186.1	108634461	LOC108634461	14.1403	10.9918	14.5619	13.8424	11.148	9.61999	15.1934	14.2235	16.2158	9.29973	7.43453	8.67998	5.32368	5.73402	5.57066	9.43	17.2202	11.8648	5.66775	5.28854	4.24968
XM_013962793.2	102168317	FGGY	1.15179	1.53329	1.95477	4.18644	1.43505	3.78322	4.27096	1.65873	2.24681	2.54391	4.85243	10.018	3.52134	2.81459	4.983	0.934886	2.97277	2.63614	1.68833	2.08136	1.03579
XM_005695409.3	102191280	LOC102191280	77.2976	55.3662	85.41	166.857	143.485	50.9123	313.411	382.713	225.252	72.3201	69.8431	50.136	71.6344	26.0017	16.0483	2.41164	16.2047	8.05805	0.589012	0.509328	0.843274
XM_005679181.3	102187738	THAP5	10.0554	10.6312	9.85051	6.99545	9.21751	7.48499	6.95722	8.39709	7.33407	7.57225	6.62991	5.03302	8.937	7.1607	8.21635	7.88889	4.0935	6.32233	8.38941	7.36223	8.15995
XM_018059411.1	102178377	LAMTOR1	23.2348	22.9881	24.2769	36.5839	31.7194	25.3087	23.2671	25.5651	22.0211	25.1478	22.4138	24.2984	25.8898	28.6791	22.8107	26.6858	29.0204	38.1079	32.2699	36.4984	22.8856
XM_018040740.1	102169447	ELN	7.08634	15.6863	15.4629	11.6936	8.26175	20.6474	18.0119	11.8889	13.5261	45.8964	40.2133	24.8632	34.0546	47.2347	35.809	38.5687	15.9103	51.5692	7.32808	9.08207	7.64975
XM_018048366.1	102187571	CCDC91	10.1265	11.9041	10.6082	7.86973	8.4999	6.34592	7.1687	5.37003	6.11626	5.19766	5.25051	6.4995	5.38441	6.74797	5.69476	6.91452	9.62001	8.76086	10.3648	9.77419	10.8309
XM_005693919.3	102180697	TMUB2	5.22779	8.86267	8.30325	13.4425	10.3349	7.55039	7.4353	7.88598	7.52764	7.20149	5.0717	4.36249	2.3495	2.57916	2.17437	2.32288	1.77822	3.2777	4.50559	5.67947	4.42512
XM_018059142.1	102184742	ARHGAP1	4.27891	3.42164	4.05949	3.50954	2.3015	4.42993	4.17625	4.10739	3.35573	2.06448	1.67174	1.34725	1.26492	1.85703	1.75962	1.05566	1.28122	1.1395	1.14156	1.09204	1.12966
XM_018039105.1	102181636	KCTD20	0.013263	4.46807	3.29225	0.005365	0.019505	0.015884	0.023141	0.025058	1.22828	0.584217	0.009978	0.421082	0.591806	0.412789	2.83231	0.017984	1.87407	4.67703	4.25165	4.92575	0.011199
XM_018059495.1	102184640	TUB	2.40772	1.77006	2.83445	5.42715	2.66775	6.66495	1.16224	2.03632	2.32222	0.820444	2.24253	1.04961	0.10442	0	0.104136	0	0.379474	0	0.810724	0	0
XM_018060447.1	102181702	RNF207	1.59606	1.46339	1.54649	3.97462	3.3448	1.02428	4.52241	5.23568	4.5408	2.8726	1.63417	2.71811	0.926238	0.992007	0.644294	0.88018	1.57718	0.491246	0.130995	0.297609	0.309294
XM_018042437.1	102182476	ACTA1	321.334	213.671	137.793	606.539	643.173	110.65	1254.19	856.099	776.561	2317.15	3329.54	2349.12	3568.82	3769.33	3707	5528.97	9746.41	3326.84	2358.33	856.646	1586.45
XM_018059229.1	102172562	PRR5L	2.88966	3.70971	3.72997	4.39049	3.78724	3.59432	3.07897	3.04127	2.77556	0.910733	0.874291	0.21798	0.306287	0	0	0	0.379515	0.078866	0	0	0
XM_013963442.2	102190100	RARRES2	0.58736	0.54605	0.2477	0.809139	0.778851	1.22532	1.10088	2.83103	3.40044	5.03211	4.073	4.26994	0.660137	0	0.308479	0	0	0	0.85404	0	0.27494
XM_018053225.1	102191048	CTGF	7.55869	19.8341	10.5094	2.88727	3.14451	13.8763	3.35932	2.55556	2.67531	4.60389	3.791	5.07078	28.9707	7.28611	10.2124	8.96305	1.44234	2.20786	14.4173	10.032	5.80867
XM_013966270.2	102175482	SNX30	5.35547	5.71127	4.96885	5.344	4.73212	6.21374	4.82682	4.74405	4.28933	3.11326	2.76275	2.22182	1.3332	0.889184	1.17292	1.18255	1.06905	0.940044	1.12546	1.00365	1.21974
XM_018045859.1	102169444	SYPL2	10.0577	7.49244	7.18022	14.3623	14.0607	4.9527	33.3035	37.8609	33.4448	26.1741	30.3091	18.7073	27.5147	27.6761	24.3996	45.0607	87.6358	37.0734	29.5553	22.2378	25.6409
XM_018050323.1	102188586	ETF1	29.5727	26.6603	28.9307	28.7002	25.1523	26.7577	21.6068	20.2346	19.6246	18.1793	19.4139	16.2186	68.2195	96.7478	117.47	75.3187	27.6604	108.376	50.5672	57.8278	51.9206
XM_005686978.3	102176432	WDR35	4.90705	6.14824	5.42698	4.99012	4.54894	4.82944	4.21365	4.40776	5.33322	2.54345	2.55978	2.60635	1.55041	1.00835	1.66338	0.756032	1.13288	1.27357	1.02154	1.13527	1.06007
XM_018067000.1	102178223	SLC25A26	0.566182	3.98753	0.883052	3.0899	5.83801	4.79172	1.6501	1.26827	5.40732	1.83438	2.98206	1.19978	1.88322	1.94923	4.76082	1.22131	5.75357	2.0229	1.10579	1.39042	0.97054
XM_005691199.3	102173872	TMEM184C	33.8217	24.2949	25.1586	24.6192	46.8938	39.8587	21.9966	43.2604	33.9592	35.345	18.1689	24.7623	13.6318	17.2617	12.7741	19.4581	13.1744	26.2857	31.8846	38.2999	30.5576
XM_018050012.1	102186394	LNPEP	14.551	12.8479	14.7924	11.8544	15.5419	19.3299	20.1865	23.6964	18.7995	29.1618	39.1748	24.5277	31.2726	32.8887	23.3644	48.5029	30.9359	52.6358	36.5902	28.7886	22.8975
XM_013972440.2	102171461	PTGES3L	2.7502	2.75835	2.00027	10.7757	6.4296	2.69269	8.50555	6.90655	4.35525	9.23497	7.60961	9.42711	8.77806	4.45744	4.12791	4.40344	7.14101	5.52009	3.03327	1.95848	2.311
XM_018064654.1	102180345	MYH13	3.67029	3.67242	4.85509	12.6824	6.01875	2.6725	13.061	14.5409	15.2429	21.47	21.7693	22.4159	25.6893	13.2085	10.4767	20.511	10.5012	17.9929	31.745	10.1234	10.9383
XM_018055396.1	102170793	AHSA2	8.45157	7.9309	9.40222	6.73496	8.53977	5.76843	6.11651	4.72374	6.99756	3.89328	4.02229	2.40735	3.96081	3.12743	5.1016	3.98799	2.35842	6.3519	1.42685	1.1457	1.63983
XM_013971407.2	102189237	LOC102189237	3.91152	4.28173	4.19923	3.48696	2.58391	4.40875	3.02785	3.20598	3.74908	3.50925	2.87905	2.29119	1.42375	1.56168	1.75614	1.62626	1.46826	1.93324	1.30552	0.996016	0.928926
XM_018060521.1	102188336	TMEM240	3.24561	2.92301	2.87224	3.8954	4.01852	4.0626	3.12162	3.41551	3.99697	2.41732	2.48535	2.88825	0.798176	0.713575	0.724707	0.574098	0.426436	0.594131	0.340718	0.316743	0.723045
XM_005680537.3	100860838	IGF1	20.117	16.8589	23.3291	9.35008	13.7521	29.4928	21.2653	20.1259	22.2157	11.7265	16.7268	11.2442	7.29869	11.1992	9.41184	11.0803	7.92164	3.23138	5.81978	5.61741	5.0674
XM_005683882.3	102188943	TOMM5	49.8923	51.9956	50.0175	54.423	58.1497	48.4906	52.1078	51.1156	45.6017	41.1758	38.8641	52.6956	65.4426	140.378	98.3621	102.097	140.898	127.443	67.1859	67.688	47.2941
XM_018052973.1	102181906	EAF1	19.9589	18.1863	19.758	26.3183	22.4533	16.5355	17.1737	18.6872	18.315	13.4582	12.8474	9.12448	13.3771	14.9721	19.7569	8.36645	4.3646	10.6628	8.51797	7.12779	9.01786
XM_018058764.1	102175221	GPT	0.164629	0.355343	0.501356	0.487755	0.464266	0.516612	0.640858	1.49053	0.997065	1.35212	4.20737	4.08937	1.93745	2.20174	1.24542	1.77249	11.5589	3.32053	3.33376	3.51699	1.81694
XM_018038956.1	102175447	FKBP5	1.09302	0.173771	1.18102	0.90108	0.045167	1.56535	0.031031	0.027011	0.013083	0.378273	0.02921	0.034277	17.1514	15.8104	14.7437	5.54533	3.75333	12.8838	6.30551	7.93305	21.1231
XM_018044920.1	102188460	PATJ	3.41433	4.11394	4.58851	3.89478	4.25429	7.00532	5.674	7.71641	5.40584	8.3717	6.88118	4.16273	4.15224	2.27609	2.90618	1.26276	2.15377	2.16411	4.26943	3.97467	5.49465
XM_018056866.1	102182888	DUSP15	1.91031	1.31293	2.04198	1.71215	0.805247	1.70073	1.20005	1.11902	0.994623	1.19154	0.963961	1.69203	7.06184	5.37796	4.05126	4.88729	2.48321	4.11993	19.262	16.2175	15.8231
XM_018052294.1	102174119	SLC39A14	3.61025	4.13033	4.89055	2.30718	3.33888	5.82911	3.88517	3.64937	5.44737	3.96741	3.04384	4.16539	3.74955	4.8113	4.43453	4.74495	1.99252	6.96578	3.25544	3.77881	3.09413
XM_018052753.1	108636588	LOC108636588	15.5029	16.1779	14.3862	21.9917	17.4711	13.8911	15.1226	18.389	20.7274	10.643	19.6239	30.4283	34.2303	35.3447	15.3887	42.4291	42.399	49.4618	1.3948	38.843	25.2123
XM_005680603.3	100860833	MB	1.06162	0.092785	0	0.04419	0.324805	3.4561	0.686601	0.764384	1.04313	3.12766	2.01451	0.484647	1.7009	4.40933	5.91714	3.07081	142.257	6.37477	183.096	931.947	105.309
XM_005686837.3	102188143	SNRNP27	30.0077	35.5372	33.9435	39.438	43.699	28.7801	43.1283	41.6223	47.8673	48.989	51.3742	56.1004	63.8052	80.8849	76.4181	89.7416	51.9286	80.3779	58.9525	61.917	45.4044
XM_018040903.1	108633906	HSPB1	48.2366	39.4692	38.6953	36.129	55.3628	34.0199	75.3562	90.3895	93.3868	49.6716	43.643	90.6946	108.281	198.007	281.122	112.592	83.705	165.451	75.4902	55.798	60.0108
XM_018064446.1	102191089	SP5	0.309624	0.214978	2.19796	0.589031	0.598853	3.83707	2.26268	1.77049	1.99728	0.032291	0.132112	0.253706	0.04423	0.032638	0	0.095011	0	0.027728	0	0	0
XM_018061232.1	106503032	CIT	2.09252	1.90259	2.9298	1.61785	2.1608	1.91144	1.25464	1.39117	0.838904	0	0	0	0	0	0	0	0	0	0	0	0
XM_018055901.1	102176892	SPTAN1	26.0004	21.9767	24.5846	0.617354	15.7777	33.2538	19.8387	29.5622	18.1707	0.211951	12.5788	9.59182	8.3084	6.41002	9.04077	4.83668	3.08402	2.59702	6.76051	4.18789	1.89095
XM_018055361.1	102185845	REEP1	14.5138	17.3095	15.7382	15.7221	18.1932	8.2632	0	10.2077	7.17043	1.75101	4.00029	2.84588	0	1.18547	1.3274	4.71272	7.50788	3.08891	15.1035	18.5581	17.193
XM_005693411.3	102187259	TAX1BP3	22.8738	5.22851	5.93328	4.44593	5.15813	3.49992	3.91516	2.90897	2.73429	2.61509	8.35462	7.217	3.44411	1.35326	1.21535	1.19103	1.40539	1.87166	1.39511	0.720143	7.29431
XM_018057336.1	102190144	PFKP	3.52426	3.99489	3.57962	5.10463	3.81557	8.29357	10.3573	6.31863	11.0655	13.3782	10.9821	8.76156	4.95091	5.40028	3.83815	5.0018	4.83399	4.38504	4.23607	4.80969	5.57972
XM_018058683.1	102172736	TSTA3	0.027102	1.69724	1.23426	1.6371	0.776105	0.803304	0.705985	0.759654	0.011558	0.010361	0.70603	2.56861	0.013807	0.030211	0.022464	0.006082	0.005444	0.051049	0	0	0.077029
XM_018050577.1	102168719	HNRNPAB	12.5453	15.501	13.0169	14.0131	2.08422	5.34523	9.97314	7.87699	9.47162	4.99775	5.53727	3.29753	15.4953	16.0065	26.3877	14.2108	4.84807	19.9418	4.22936	3.16671	3.15423
XM_005684042.2	102185835	EPHX2	2.58602	2.24852	2.57242	3.80606	3.3167	6.9965	4.55256	4.32328	7.03833	9.291	7.68717	6.30017	6.78726	6.75862	6.85965	3.55262	8.61654	5.95894	4.32213	6.46493	6.7768
XM_005695254.3	102187538	PNN	28.7577	24.2349	26.3976	23.8865	28.1826	19.6195	24.0009	23.2291	24.5139	15.4285	15.0472	11.6758	12.4846	11.2157	15.0787	9.37643	5.34752	9.66835	7.36889	6.38509	10.1421
XM_018055771.1	102181287	MAPKAP1	3.16188	4.7462	3.2514	5.01162	4.19856	4.29152	2.55583	2.61844	2.55558	6.1331	3.43614	5.60593	1.18734	1.85691	2.34755	0.608394	0.71791	2.74958	3.88987	2.47027	1.57518
XM_018047267.1	102172410	GSAP	2.85017	2.83955	2.35655	2.93917	3.17881	2.7535	3.25047	4.30462	3.57285	3.13095	2.73835	2.33541	1.02051	0.944191	0.950084	1.0989	1.1579	1.31268	2.17251	1.79407	2.05473
XM_005682350.2	102180304	EIF3G	129.472	133.849	125.149	173.233	164.044	126.293	106.638	129.437	138.755	176.552	159.872	199.347	174.424	186.851	191.254	164.692	128.351	196.971	125.287	123.103	94.1381
XM_018061042.1	102189147	KREMEN1	10.9664	9.24589	11.1064	17.4468	17.8309	10.1233	19.2137	19.3904	15.2277	8.60317	12.1511	8.21173	3.03537	3.05477	2.67577	2.92769	4.35355	3.54027	5.99746	4.50797	6.23423
XM_013963247.2	106501718	LRRC17	76.8735	87.2309	100.801	49.6336	41.2272	58.7659	46.1081	29.1941	39.0363	17.85	14.3744	19.7516	0.466855	0.674916	0.191839	1.87976	5.66654	2.16052	2.21427	0.943346	1.14033
XM_005683902.3	102169757	TSTD2	0.892282	1.14775	1.01984	1.58772	0.913862	0.547646	0.924798	0	0.697912	0.609338	0.591298	0.493121	0.52489	0.684717	1.66402	1.93512	0.807674	4.70448	0.917136	0.902211	0.867932
XM_005695789.3	102186253	RPP14	9.49801	10.1729	11.0114	8.73277	8.10749	11.7633	7.97173	6.22827	7.23682	6.5857	6.47563	5.14651	8.22442	10.0146	11.6235	9.31969	5.63537	10.376	6.33801	9.42279	10.2833
XM_018060535.1	102189698	DVL1	1.061	1.96919	1.72962	3.13636	2.5552	2.88314	3.16963	2.89759	2.90392	3.60383	2.65787	3.45576	1.87939	2.99239	3.05003	2.80218	3.49582	4.58747	3.77761	4.62521	2.71176
XM_018041310.1	102188280	LDB1	5.77824	5.15977	5.76617	3.72471	4.56216	3.62198	3.65344	3.64547	4.79908	1.94374	1.99571	1.78858	2.08733	2.04191	1.89581	0.677446	0.967079	2.27657	1.5245	1.34318	0.784629
XM_018039635.1	102183474	ACAA2	26.9458	20.8834	23.1034	33.3455	28.4217	29.4851	23.8134	28.5259	24.4059	33.1173	26.4322	33.1833	56.7487	72.4808	84.771	76.9175	46.125	105.264	23.2717	40.7304	36.6932
XM_018044200.1	102184023	GPX7	58.9622	46.5581	51.0739	35.2605	39.7303	45.928	41.8192	33.9921	39.8381	19.5704	17.9994	22.1198	9.73897	7.61297	7.64743	12.9104	9.60926	9.3958	2.16533	1.44772	2.169
XR_001918782.1	102177636	SRSF7	4.318	7.13237	5.10791	4.61186	4.02182	5.30412	3.72052	2.89238	4.87321	5.54044	3.81078	1.63706	5.63902	3.29333	3.7911	2.83831	2.70141	3.4869	2.92203	5.44962	3.89869
XM_005693666.3	102182065	ACSF2	9.87935	9.97457	9.91257	10.402	8.95617	13.6293	11.4653	11.3782	14.6056	21.5836	13.2445	16.7252	14.8164	15.7762	18.4801	18.501	23.5426	39.0921	30.5415	21.4931	8.8918
XM_005689965.3	102185017	C2CD3	4.56197	4.84463	5.10801	3.10469	3.01288	3.12349	2.61961	2.8665	2.70635	1.6407	1.68361	1.59188	1.25963	0.271086	1.61881	0.859107	0.535148	1.40202	1.40643	1.17135	1.56269
XM_018044812.1	102168478	ARVCF	3.40502	2.22617	4.17104	10.3918	7.05707	3.70752	8.30376	10.0897	9.26317	11.8645	8.47462	12.2658	2.83264	2.44943	4.13422	4.70649	3.40052	3.86401	3.76813	3.04672	2.84008
XM_005686902.3	102180132	MPV17	2.59431	2.52954	8.25965	0	5.13223	0	0	2.62231	0	0	0.642442	0	1.02922	0	3.79785	1.6787	0.639113	5.82448	6.07491	5.4329	0
XM_005688843.2	102185194	FAM49B	4.26957	3.12228	3.76045	7.54006	4.91117	3.57787	4.58666	4.35342	3.35896	2.65952	2.80267	2.22087	1.13464	3.43194	4.28294	4.46687	3.31092	5.48722	1.31943	0.921743	0.906607
XM_018055483.1	102169018	CLIP4	2.82545	3.00403	2.73027	6.06325	6.11815	1.90921	5.35233	4.62352	7.87716	15.6224	17.3933	12.1109	9.9017	13.7736	11.3907	14.4698	22.284	22.7967	19.1103	37.0856	23.6694
XM_018040769.1	102184113	UBFD1	30.3531	32.1517	32.518	31.0825	29.9831	25.468	24.1208	22.7388	24.1258	18.0466	15.6966	16.9775	11.5682	14.6017	15.0861	14.6691	14.5184	23.6149	20.3272	22.2744	17.9866
XM_018049680.1	102180476	FAM175A	7.62781	7.05986	7.94156	6.88963	8.49609	6.32625	5.95122	3.952	5.88194	4.82195	4.06972	3.3088	8.8082	7.87221	10.6219	6.45224	4.25331	5.83602	5.90926	4.32699	4.59372
XM_005692127.3	102180248	TRADD	0.572469	0.297585	1.92012	2.07167	1.611	2.22855	1.87636	1.31996	1.39928	0.862984	1.86041	2.50831	0.835231	1.6903	2.00979	2.3565	1.99144	5.00082	2.6219	1.14856	1.6027
XM_018061450.1	102174589	POLE	2.91202	2.82086	2.81972	2.62604	2.21826	3.60803	1.72581	1.52515	1.19088	0.492639	0.762506	0.457045	0.377048	0.220402	0.179021	0.034644	0.208177	0.118131	0.29084	0.15041	0.206546
XM_018041548.1	102179910	OAT	8.15083	0.528735	0	0	11.5745	1.50564	18.9225	9.54316	16.9864	10.1096	0	6.0367	0	0	2.38376	0	0	0	0	0	0
XM_018065824.1	102180161	DLK1	4.35743	3.4371	3.68264	1.32528	0.809307	5.17744	5.02904	5.27086	3.03143	1.07492	0.782872	1.17854	1.3133	0.263197	0	0.534945	0.101946	0	0	0	0
XM_018062791.1	102171002	RCN3	45.6135	57.4733	60.2946	48.5194	45.0844	59.0154	56.6897	35.4878	39.7852	29.4313	29.5841	39.9096	19.3482	11.1969	11.8661	17.3698	16.2094	15.4469	5.83414	6.3212	5.87197
XR_001918205.1	102186102	ART3	0	0.009121	0.028247	0.066775	0	0.084833	0.648827	1.03867	1.1929	2.90442	1.90192	1.18977	4.07082	2.99532	3.06833	5.24185	1.31873	4.15397	2.17188	1.74785	2.40516
XM_013976375.2	102178055	ZNF711	2.81147	2.77901	3.1474	2.18725	2.44663	2.8062	1.61875	2.03202	1.80989	1.51181	1.30169	1.01456	0.451172	0	0.188089	0.4909	0.404452	0.225224	0.069007	0.030646	0.086129
XM_018039528.1	102188453	ATP9B	7.5473	1.08873	1.05206	0	1.09747	0.999086	0	0	0.77253	0	0	0	3.7339	0	0.540768	0	2.85952	0	0	2.37358	0
XM_018048431.1	108636037	STRAP	62.666	70.3622	57.3211	60.5217	52.8973	62.8387	54.497	41.7124	43.5273	50.6985	37.2019	54.7567	57.9618	67.5268	101.136	96.1655	60.9086	106.406	81.0426	94.3629	67.9092
XM_018061253.1	102181621	FAM109A	1.13803	1.48845	2.07642	2.11829	1.67431	1.58844	3.23577	3.82288	2.35599	0.99559	1.22332	1.0584	0.98264	1.80869	0.744901	1.2832	1.21101	3.31297	0.283158	0.704466	0.616322
XM_018058456.1	102169031	MTFR1	20.1873	20.3753	20.3867	11.855	16.5255	14.5747	13.2741	11.4145	8.18989	5.86226	7.39048	7.01854	6.85737	8.05137	11.8486	8.68511	4.26322	12.0973	4.62501	3.91689	5.26853
XM_018066370.1	102187535	RCN2	46.2491	43.7002	48.9453	29.5416	31.5302	35.8147	22.7512	22.1999	25.6195	15.4561	16.7011	18.7308	6.80103	8.45895	9.0729	13.716	8.98448	14.1753	7.89497	7.03875	7.38905
XM_018057738.1	102191813	ITCH	24.5307	18.3509	5.18083	2.1239	17.3232	4.66195	4.34757	8.33901	16.1001	17.5269	13.0273	12.7422	14.4991	10.1428	20.1652	5.04982	2.90901	16.9667	18.8958	18.8461	17.8116
XM_018040853.1	102187644	EPHB4	15.7655	16.7657	17.0422	16.673	15.1508	18.0547	16.2746	15.0769	15.0347	12.426	9.95717	8.68408	6.31931	4.43852	7.09958	3.18513	3.20125	3.7161	4.91463	5.44494	6.12474
XM_005690569.3	102175698	EXO1	3.22752	1.24899	2.70497	2.36458	2.22464	2.40515	1.09946	1.52229	0.750337	0.257416	0.439288	0.427416	0.01111	0.002234	0.050379	0.026466	0.123217	0.00977	0.004792	0	0
XM_018056512.1	102179210	DIS3	15.038	16.8698	15.119	13.8045	13.2781	13.8498	12.3705	12.1918	12.4912	10.2992	8.90664	7.84245	10.8892	10.9293	13.1001	7.86532	5.69261	8.54092	7.30171	6.83039	4.92563
XM_018046938.1	102178398	LOC102178398	5.26752	4.46187	5.42157	4.33145	6.39371	5.97849	3.9864	5.41094	3.70764	3.88913	4.24347	2.70508	4.01118	3.07368	3.76095	3.27029	2.51792	3.47811	5.93602	6.84	3.98554
XM_018053857.1	102189963	FOXN3	0	4.74417	2.96962	1.87428	3.22137	2.22786	4.83987	1.36476	3.58399	1.21477	1.73718	0	1.20964	0	2.02411	0	1.14518	0	2.50099	1.46032	0.515044
XM_018055667.1	102185662	CYS1	1.77147	1.53802	2.04291	0.936762	1.99732	1.52395	2.46828	2.21408	2.79895	3.68094	1.87815	2.40974	2.17971	1.14581	2.27043	1.96937	0.697701	1.67869	3.16379	3.60682	3.7625
XM_005680638.3	102187197	DRAM1	0.675624	0.768874	1.44391	1.36386	1.59798	4.30776	2.1227	2.861	2.99	3.05305	2.90763	2.87551	2.50508	3.34215	3.32554	2.53025	1.09296	3.60574	2.42229	1.83456	2.32558
XM_018055944.1	102169971	DOLPP1	2.81517	2.86942	3.42706	3.14935	2.8067	2.18834	2.96863	2.86992	2.34789	1.90719	1.88393	1.56589	1.54736	3.95762	2.67058	3.36283	1.85924	5.84121	2.84396	1.68322	2.02495
XM_018055487.1	102170985	PPP1CB	17.8942	15.5606	16.8709	4.13531	5.99106	7.22772	6.99879	4.10703	2.94553	5.35395	7.92923	3.08656	8.47645	28.0383	27.0214	37.9178	20.2486	33.0756	14.3172	20.8364	17.0923
XM_018053605.1	108636837	C10H15orf61	2.50072	1.34519	2.52121	4.80751	4.32445	2.90096	4.56521	4.49401	4.28886	2.88287	2.64118	1.83993	3.00884	5.02751	3.02829	4.99504	6.62098	6.4963	4.09584	4.94369	1.8991
XM_018039785.1	102182087	CDH20	2.30475	1.96187	1.76823	2.03399	1.34195	2.13245	1.01008	0.708228	0.575224	0.201502	0.392867	0.391063	0.139981	0.063101	0.132929	0.037299	0.041681	0.05514	0.021172	0.027047	0.018052
XM_018049236.1	102187926	PAPSS1	9.62498	15.5345	9.30083	0.661892	4.43033	5.76729	3.11118	2.71557	0.442307	0.148874	0.308573	2.0833	0.117518	0.042241	0.181447	0.12748	0.263747	0.204069	0.09054	0.230412	0.061852
XM_005684517.3	102191242	GJA1	58.0291	90.6515	94.4126	37.7544	33.8573	126.93	46.3478	35.4687	37.1823	44.9474	41.0361	45.284	18.3217	8.11212	10.4591	10.8395	8.99999	9.40138	19.6867	18.9964	10.6972
XM_018065497.1	102184197	DHX29	19.6345	16.121	16.5919	15.2043	13.4062	18.6032	13.622	13.5814	13.6114	11.8191	12.007	12.0155	17.5628	23.3608	30.7315	21.6389	11.9171	29.0614	14.9684	16.4753	12.0902
XM_018039643.1	102179618	CEP76	9.45964	9.56036	7.93124	6.89894	8.72856	8.48276	6.80367	6.34665	6.34611	5.33154	4.16719	4.58461	7.95548	12.4525	14.3205	9.03879	4.64023	10.2028	7.28427	6.68357	6.63757
XM_018059921.1	100861392	ADIPOR1	8.55133	9.37748	7.55295	11.4853	11.5413	10.7541	11.1069	13.1306	12.2612	10.701	11.1418	10.8401	16.6142	20.0792	22.6809	21.8056	17.0147	28.9215	21.8497	27.9512	16.4701
XM_018054430.1	102180396	DLL4	2.67548	2.27219	2.43235	4.44731	3.85901	2.99805	5.13349	4.62517	4.46861	5.43469	4.76802	3.31637	3.58501	4.01643	2.64952	3.84812	1.73745	4.31896	3.9066	3.31745	1.77673
XM_018062997.1	102180806	NEB	0	0	0	0	0	0	50.0993	15.9688	15.8639	5.98686	0	0.769977	0	0	0	0	14.2057	0	33.6878	2.207	0
XM_018051216.1	102191514	C7H19orf53	51.2538	52.2126	50.1195	71.1741	61.7373	58.814	40.5948	36.2675	41.7261	37.5161	32.5595	42.2942	40.4441	57.4387	55.6286	41.3053	35.5745	58.0597	27.0754	27.4693	23.4032
XM_018060296.1	102186065	CREB1	0	2.32277	0	1.34206	1.35345	3.04741	2.17607	3.46029	2.68734	1.80229	2.32206	1.50568	0.378946	0.980257	0	0	0.737224	0	0	0	0
XM_018057443.1	102187413	NOP56	46.769	43.3364	44.872	36.8858	37.772	42.5599	33.0626	33.3625	34.638	28.6349	28.3354	24.475	82.4874	72.7467	88.815	63.0343	39.3995	73.5629	23.3029	24.2824	31.2301
XM_018043533.1	102183667	UBXN1	1.51205	0.947329	0.993836	2.76556	3.10712	0.570186	0.933653	1.99437	1.40402	1.03348	1.26214	1.55568	1.86959	3.12313	6.0998	3.77262	5.93469	7.39697	3.676	4.21744	0.94521
XM_018065057.1	102177568	HNRNPA3	0.341286	0.048469	2.91987	2.32474	5.14313	2.98054	4.55368	0.066529	4.67426	2.04877	0.491464	4.29313	4.50069	0.045721	3.94709	2.279	1.78633	2.99262	2.5077	2.83111	4.42364
XM_013972600.2	102171740	OXLD1	1.81834	2.49477	1.77282	4.35119	4.47882	2.48321	2.87568	3.03528	2.76458	3.30976	3.90427	3.71411	2.46459	3.26935	3.17086	3.76936	4.9531	4.60833	1.73908	2.01008	1.26828
XM_018044042.1	102190091	RNF11	26.685	25.3283	26.654	18.363	24.611	23.519	24.1793	21.9648	20.6206	17.6848	16.2367	22.035	21.2753	21.7445	20.8982	23.9876	24.4391	34.8508	32.9052	41.0418	39.129
XM_018063541.1	102170353	ZNF329	8.291	10.9382	7.75746	9.89809	10.2411	6.45577	5.0449	5.35958	5.35315	6.66916	3.36366	2.88827	5.74944	6.64175	6.09927	6.6515	4.02801	10.7081	3.82365	6.79571	6.60996
XM_018067028.1	102190001	SHISA5	4.41734	4.72299	4.38873	5.56262	4.08759	8.43222	10.1086	5.57803	6.00751	5.45381	7.12643	4.26239	4.13162	7.1723	8.25793	10.3811	10.1828	16.2664	2.88401	2.87089	2.31147
XM_018064925.1	102190731	PHOSPHO1	0.36286	0.160422	0.182072	0.336508	0.834629	1.28021	1.51562	0	0.555128	0.681001	0.611213	1.36206	0.339626	1.86742	2.22196	3.9206	3.87364	7.38374	3.87209	7.21689	3.96368
XR_001918588.1	102179201	PARP6	4.02691	0.259136	5.44987	3.29968	3.25722	4.53321	4.23856	4.96646	5.04009	2.46608	2.53135	1.42882	0.308066	3.56601	0.345696	0.304425	2.54068	3.18521	3.22437	3.22725	0.221185
XM_018065718.1	102181207	NDUFS6	37.4071	28.1215	30.6334	55.4872	64.7839	23.5407	61.3874	59.8226	51.7734	51.3995	55.8546	77.9885	113.336	106.091	119.069	105.732	146.59	141.675	116.544	119.917	52.9194
XM_013968612.2	102184534	LOC102184534	247.377	277.347	287.387	290.229	281.022	376.726	499.998	394.912	490.547	461.134	390.585	495.525	155.451	135.234	111.044	148.476	187.154	162.328	217.438	267.662	194.1
XM_018061689.1	106501919	LOC106501919	7.2409	5.21666	6.19585	5.25292	4.27694	4.66867	3.01247	1.2671	5.73303	3.86795	3.10489	3.5992	2.82341	3.79377	7.74621	5.9444	4.96129	9.1918	11.9665	11.783	11.2152
XM_018057556.1	102183080	ARFGAP1	7.46291	7.48574	8.0981	4.02935	7.4718	7.71035	10.4663	7.55289	8.39757	6.73769	7.23582	8.18201	11.513	13.3211	11.1333	8.31293	3.97102	12.6096	6.76677	6.65144	6.42924
XM_018064760.1	102190908	GRAP	1.61932	1.80399	1.77729	2.61149	2.69402	3.59926	4.20002	3.62866	4.12188	4.45311	3.67557	4.7904	1.36245	2.2499	2.20553	1.46354	0.763794	1.82773	2.21373	1.63447	0.932572
XM_018065097.1	102180076	JUP	1.8609	1.43574	1.5609	3.20165	3.83549	2.98805	2.79605	3.22894	3.3934	2.61548	1.61762	2.00169	2.1926	0.595024	1.27966	1.01256	0.748707	1.06198	1.46037	1.09694	1.09863
XM_005676740.2	102172215	PUM1	1.82146	1.53506	1.38662	5.49876	1.01403	1.78521	1.76508	1.36163	1.18947	3.14453	5.86798	0.83449	4.41845	2.70892	3.02225	0.845341	1.092	0.934253	2.51445	1.16756	5.97105
XM_018060277.1	102188964	FH	37.369	44.673	36.6083	55.9263	47.1764	45.9418	46.1657	47.477	42.6716	55.383	50.7571	58.0719	102.264	111.321	118.415	114.769	117.129	128.366	81.0272	97.024	88.9358
XM_018052301.1	102179767	PPP3CC	3.30251	4.53033	3.71362	3.08354	2.57963	3.90926	3.7131	2.67477	3.41378	2.14742	2.63947	1.54174	2.31522	2.65221	2.39258	3.0533	1.63264	3.63999	2.55258	3.99553	0
NM_001314257.1	102181762	ELOVL6	9.04041	9.70137	10.5005	6.12548	2.70347	4.62382	4.68701	1.30425	3.21559	0.89202	0.574377	1.50263	0.829861	0.496052	1.00136	1.36895	1.27298	6.70758	2.8357	2.17929	1.60833
XM_005692265.3	102169990	ZNF181	4.99555	3.14268	6.01283	4.76075	3.96382	4.0987	3.33389	4.06515	7.13858	5.92337	4.57287	4.37982	3.31929	5.01902	8.52363	6.32585	4.24881	7.03811	4.17321	4.26662	4.23568
XM_018040704.1	102169643	COL6A3	1.28758	11.8612	14.5949	8.61147	13.7558	22.3831	23.9464	1.83417	15.8962	12.312	12.4369	6.06045	11.2849	5.36592	9.97191	1.81871	7.1393	1.02227	0.614499	0.597514	0.747013
XM_005696712.3	102173515	ZNF184	10.3864	10.4031	10.8274	8.46848	7.87649	8.49099	7.04521	7.67406	7.41681	3.45922	4.26157	3.8249	2.33829	3.04797	4.08003	4.91655	3.5237	8.13582	4.74236	4.35363	4.99353
XM_005695891.3	102186350	ABHD14B	5.07157	6.17972	6.60855	6.0875	5.0741	8.47716	4.6966	4.97658	4.94591	3.23361	3.1391	3.09052	2.77011	2.54465	2.12275	3.0485	2.58337	4.14305	3.25091	3.66004	2.98128
XM_005683704.2	102182306	RFX3	5.30459	5.99578	3.83207	2.00074	4.78306	1.99702	3.49442	3.98732	4.69828	3.08492	3.3339	2.26534	1.0031	1.10381	0.228142	1.22775	1.10104	1.15629	1.58396	1.26896	1.44184
XM_018040643.1	102181919	C25H16orf58	6.50162	7.11136	6.20253	7.80349	5.32096	9.65908	7.94561	7.89858	8.99414	5.40884	5.1758	4.45498	2.98423	2.45172	2.75035	2.90718	2.66481	3.29507	1.95917	2.07347	1.54494
XM_005684815.3	102185001	TXLNB	22.2733	18.2152	14.6304	36.1902	29.8481	7.1635	26.369	27.8009	27.6183	37.7112	49.9758	31.8403	64.349	38.631	36.9602	46.1655	45.8475	40.2074	135.695	149.392	114.751
XM_005684480.2	102179949	CENPW	16.8506	20.4585	18.3273	18.0823	13.0739	18.912	9.44482	8.64488	8.94725	2.20837	4.39008	4.04631	0.383802	0.357322	0.331022	0.425758	2.29628	0.288321	0.195543	0.069779	0
XM_005683218.3	102174024	MRPL22	3.49592	2.53637	2.87342	0	3.04707	5.10058	5.02432	5.67929	4.5375	8.1811	6.20996	9.56962	4.78827	6.39234	5.65263	5.19448	4.99738	4.41526	2.18579	4.91742	1.22067
XM_018043534.1	102180197	RHOD	8.85423	7.74238	8.0388	6.76355	5.8491	4.5244	2.41186	2.44553	2.34049	0.78452	1.22119	1.2424	0.382592	0.464465	0.364747	0.611682	0.491733	0.446508	0.250327	0.156122	0.176396
XM_018049929.1	102182116	DOK7	6.13374	5.68381	5.19734	11.9049	8.52749	9.48904	6.49238	9.21754	5.65998	4.75328	5.34211	4.17443	10.1997	7.29041	8.47533	3.28531	8.24479	3.71519	2.59845	4.6364	4.29831
XM_005682607.3	102185082	AP3D1	13.0833	12.3855	13.3378	14.4708	13.0845	13.7234	9.90243	11.0663	8.93052	7.47594	6.86636	5.94542	10.4844	10.6635	12.0928	8.04906	5.61097	11.0651	8.46378	6.8054	8.7134
XM_018051017.1	102169708	AMOTL2	3.34758	2.32688	0.704846	4.98598	2.62695	2.14848	3.06105	3.54619	1.28122	4.50673	3.40502	0.658883	1.44245	1.285	1.71811	1.22238	0.360335	3.28405	1.93136	0.845852	0.844149
XM_018064613.1	102173685	PER1	2.65107	3.80399	3.02602	4.60313	2.02406	6.35682	2.5583	2.25909	2.4513	2.97773	3.10671	2.59328	10.1542	4.82426	6.63802	3.35261	3.07163	2.87473	8.1012	18.9304	20.5261
XM_005675350.2	102182261	MECOM	0.008491	6.19527	0.003397	0.005671	3.09497	0.025623	0.093547	0.020045	0.048003	2.25283	0.041856	0.035093	0.008169	0.006228	0.241737	0.006812	0.004338	1.18313	0.00293	0.531092	0.01097
XM_005675222.3	102168206	FXR1	1.93726	3.06305	0.54082	1.48624	3.7729	0.151832	1.68347	2.63669	1.58556	0.604104	2.05935	1.0126	4.92322	6.39115	18.6514	18.7065	9.51345	1.41817	1.35247	6.48085	16.0564
XM_018062910.1	102184752	LOC102184752	6.86464	5.9519	0.141797	4.33319	5.88705	5.07121	3.20733	3.29202	3.48277	0.098462	3.45439	0	0.027976	0.066864	0.091946	5.75576	2.08033	0.093062	2.17888	2.96775	3.1027
XM_005677158.2	102189639	MPZ	4.07777	2.37497	4.1169	3.25679	3.40737	3.84607	32.1458	48.5501	21.1877	42.2993	27.2836	29.6589	57.6141	44.3996	71.5153	39.3264	21.615	36.9997	39.5631	21.3172	14.7766
XM_005702172.3	102173293	LOC102173293	1.85785	5.01919	7.36463	3.26407	9.93276	8.59914	5.23226	2.58982	3.45636	1.71946	2.6424	0.011636	0.322325	0	0	0	0	0.279019	0	0.515261	0.136633
XM_018039727.1	102184575	MEX3C	19.1329	19.8465	20.8722	13.014	14.2584	17.3654	14.8307	14.7782	14.4532	8.74662	8.70589	7.16081	8.53739	8.26674	9.73924	6.48818	5.22515	8.51185	6.335	6.29921	6.57232
XM_018051382.1	102173729	SLC27A1	0	0	0	0	0	3.91757	2.19886	0.086035	2.73842	3.74971	3.25073	2.60565	2.02439	2.91469	1.3545	2.50589	1.45145	2.38916	2.85553	2.74293	3.34107
XM_013970168.2	102178472	SUCO	5.08529	5.18756	3.69012	4.24932	3.86672	3.67108	2.15664	2.41926	2.72338	1.63811	1.71825	1.06461	1.34156	4.29618	1.59262	1.26021	1.32055	1.46811	1.08196	0.743118	0.908156
XM_018053715.1	102191335	KIAA1191	1.14175	2.75506	2.17286	1.1893	1.12981	2.79807	1.86547	0.972984	1.23927	1.31146	1.65416	1.62339	1.20014	1.65831	1.62448	1.23269	0.430545	2.96272	0.39877	1.83996	1.97649
XM_018058614.1	102179215	AGO2	19.9729	19.4828	18.022	19.7555	19.4252	18.0727	14.3188	15.7924	13.4779	7.6347	7.90994	5.79792	12.8212	15.7934	17.9848	10.1352	5.48499	13.4991	8.80747	7.30701	9.62948
XM_018051435.1	102168440	PGPEP1	0	2.07059	2.27195	2.37873	2.00024	2.67183	2.34818	2.37024	2.31432	3.1835	3.80872	2.2737	4.63363	6.20039	8.63743	4.70698	1.72452	8.58442	7.15124	8.54472	8.00866
XM_013976164.2	102172795	ARMCX2	5.04632	5.4917	5.50506	6.32609	6.23017	4.59454	5.20518	4.45833	5.89211	2.68681	2.70255	2.78228	0.51339	0.482731	0.404364	0.650517	0.766901	0.863694	0.432094	0.451012	0.271174
XM_005697189.3	100861018	LOC100861018	1868.29	1808.51	1671.5	1995.12	1222.47	1929.86	1672.99	983.142	1270.92	1688.57	1386.29	2730.01	2101.6	2644.04	2879.78	2773.94	1338.33	3089.16	1053.14	746.184	800.623
XM_018058569.1	102185194	FAM49B	1.65294	1.6832	1.95522	1.9629	1.58533	2.19867	2.41588	2.16654	1.64384	1.42515	1.38508	1.30549	1.09676	1.46869	1.64674	2.26958	1.18395	1.72537	0.138494	0	1.15352
XM_018047868.1	100860743	COL2A1	68.8527	166.825	84.4155	14.7032	14.4483	132.449	7.34848	2.68972	9.27199	4.42482	0.588904	5.09027	2.50572	0.311501	0.979956	0.409644	0.275344	0.306252	0.287817	0.11779	0.057149
XM_018062542.1	102189514	LOC102189514	10.1243	6.83306	10.8545	9.49154	7.7324	9.57616	7.93508	7.83361	8.17917	8.53768	8.03032	8.13049	3.81082	4.70594	5.3553	3.35518	3.25963	4.04763	2.8734	1.82243	2.66549
XM_018064553.1	102181987	ACADVL	2.57537	0	0	1.45726	0	2.68406	7.62482	2.53485	0	25.8879	20.4841	14.9619	58.0549	87.5282	72.7768	50.6183	31.3832	107.594	41.1705	79.3602	51.1249
XM_018066815.1	102173510	SEMA3B	0.574658	0.641639	1.13478	0.862757	1.53796	2.16685	2.26458	2.42889	2.95286	4.1243	1.79675	1.86939	1.01187	1.21182	0.866633	1.01696	0.766612	0.917914	0.789284	1.7309	1.09116
XM_018050935.1	102169426	KY	11.8827	9.69501	11.001	18.6964	13.8341	6.16501	11.8555	14.8174	9.56889	9.66247	10.414	13.0803	0.817677	0.778722	0.656799	9.71706	15.3802	10.4375	5.15413	9.90203	9.22815
XM_018065553.1	102169056	2019-03-06	22.7557	23.8161	22.9749	22.5756	23.5811	23.4514	24.206	24.8743	27.3487	26.4022	29.7078	21.088	24.8899	30.7433	31.1527	29.5232	17.2532	35.0818	37.5451	37.2994	36.5077
NM_001314319.1	102180824	SIRT1	8.24656	8.1125	8.50763	6.7769	7.79363	8.19975	5.26797	5.24802	5.47444	4.58254	4.48686	4.48789	7.38848	6.22266	5.87101	4.50693	2.84116	5.27429	4.93872	4.83089	6.76317
XM_018055320.1	102175965	UXS1	3.13396	3.82658	2.59724	1.75689	1.37721	3.41487	2.08486	1.07809	2.27751	3.62821	2.01429	1.28451	0.8043	1.0073	1.33608	2.80282	2.5386	1.71676	1.57942	0.797108	3.57669
XM_005694569.2	102175803	MRPS27	13.3291	14.3175	14.2104	18.3214	15.175	11.1365	13.8555	11.1015	12.2533	11.4887	13.3814	10.1403	26.7385	32.6314	31.2831	25.0686	30.0105	31.5439	17.324	19.1827	16.8927
XM_018051535.1	102177567	HMGN1	214.324	316.759	310.803	209.707	218.025	213.449	169.296	168.033	151.702	114.397	110.204	140.295	93.5939	78.5982	79.5923	81.417	73.8008	87.8719	22.2938	27.1505	27.8485
XM_018066780.1	102171384	MAP4	10.4721	20.7902	14.4363	19.1273	23.4786	16.381	17.5192	19.0193	21.9609	14.5233	18.2717	12.0946	9.51536	10.1343	11.5918	7.75848	7.89674	13.9134	24.538	25.8842	23.289
XM_018054657.1	102182041	C10H15orf59	0.372615	0.737441	1.051	0.6711	0.59318	1.37144	0.705299	1.30599	0.890389	1.08728	1.66172	1.54857	3.53291	3.89622	5.13363	3.06797	3.17253	2.71114	5.18733	5.4501	5.00049
XM_005675153.3	102174340	RFC4	17.696	15.2125	14.6027	12.6525	15.1511	14.3633	10.0657	11.3439	10.0984	7.08496	9.70669	9.44352	6.99025	6.41907	5.49224	6.9129	4.40445	6.82781	3.69293	3.8721	3.53002
XM_018055645.1	102181047	E2F6	0.304054	0.948744	0.776628	2.98995	0.497734	0	0.475919	0	0.312799	0.724515	0.765104	2.26998	8.29818	6.21203	6.04473	0	0.381008	0.965483	0	1.5056	5.19372
XM_018042080.1	102191016	FNTA	40.0653	47.7358	43.3146	45.3098	45.8321	42.8247	38.751	40.361	41.4358	37.7956	36.4274	42.0003	41.5846	43.7157	50.9973	43.1189	26.8297	64.6776	38.9616	39.0635	33.8169
XM_005684769.3	102173569	LOC102173569	0.032288	0.056902	0.014509	0	0	0.328556	0.019274	0.11145	0.069654	0.156992	0.166523	0.086264	0.255802	0.832123	0.46778	0.597695	0.223255	0.744287	1.84498	2.57886	3.14316
XM_018055654.1	102185322	TCEB3	8.88055	7.67861	8.90433	7.81387	7.28732	7.80382	6.89028	6.91813	7.5337	5.144	4.4092	3.72268	7.50368	9.33072	9.98338	8.3213	6.13529	11.4896	11.1266	9.45507	9.72557
XM_018045006.1	102187448	USP1	40.6795	41.1843	38.487	37.614	30.7091	35.1939	27.2614	29.1314	27.8923	27.2576	22.9312	22.1804	23.5194	23.1454	25.4771	23.5472	14.9863	26.1082	18.0625	14.2012	16.5321
XM_018067243.1	102186348	CSRNP1	0.745538	1.11392	1.39332	0.976127	1.15315	1.95286	1.80981	1.57233	1.7691	2.17352	1.72031	1.68103	14.3891	2.27414	4.59402	1.34521	0.6975	0.98923	9.21273	20.489	13.4591
XM_018049390.1	102176771	APBB2	12.4254	10.5593	14.0249	6.10351	6.09413	15.2385	10.0453	10.2926	9.59928	5.61306	6.14452	5.33158	5.01504	6.08372	6.14183	6.62692	5.46337	7.34803	5.94658	0	8.77179
XM_005678394.3	102180559	C3H1orf123	39.5264	37.1149	44.0439	54.9029	43.8224	43.8983	49.0119	49.8323	49.6896	45.6589	47.0586	50.5773	40.8659	36.4777	34.078	43.2689	39.1154	48.3325	48.6224	47.2163	40.7884
XM_018048012.1	108636011	LOC108636011	0.993006	1.88904	2.01684	2.46411	1.948	2.70248	3.41153	4.38974	2.63279	5.33858	2.62385	3.86636	2.86478	1.84113	1.30985	0.655147	1.94062	0.603691	1.13177	1.85562	1.97421
NM_001285706.1	100860854	ASL	0.686495	0.759083	0.582745	0.906129	0.87649	0.743677	2.1239	1.25954	1.72945	3.31723	4.07359	4.33388	3.62428	2.92627	2.60422	2.39788	2.36117	2.39127	2.82799	2.3903	2.73954
XM_018042278.1	100861107	RHOBTB1	0.665687	0.353465	0.772516	1.11687	1.56085	1.06531	0.88851	1.58016	1.62455	2.12267	2.81821	1.21616	2.75195	1.28486	2.05045	3.11191	1.31871	2.81951	2.50279	4.09997	3.77714
XM_018044263.1	102177419	NDUFA1	57.7271	68.7733	63.9297	101.386	84.3538	83.023	92.5249	112.444	98.4195	156.041	159.659	227.938	220.887	252.827	197.234	311.381	374.062	277.902	212.702	252.457	235.883
XM_018061769.1	102182161	MPHOSPH6	18.1589	18.1421	20.598	13.8594	10.885	13.4592	11.6712	9.6507	9.48246	7.61309	7.37151	9.25363	5.08614	3.74351	4.18548	13.1527	12.6738	15.4988	5.25551	5.6765	3.37155
XM_018045176.1	102171624	PUF60	35.8488	36.7478	35.6054	41.5105	33.3994	33.4576	29.8238	29.4262	29.068	30.9827	24.9149	24.7406	26.6944	27.3373	28.9658	22.7465	25.0923	32.2727	23.311	24.0748	13.5989
XM_005699875.3	102187109	LOC102187109	2.44367	1.27792	3.48327	1.28078	1.52873	3.22201	1.94797	2.22525	1.55077	0.605312	0.776772	0.600314	0.040426	0.111719	0.111851	0.021957	0.336332	0.019007	0.034191	0.031224	0
XM_005683466.3	102190688	PPIP5K2	9.79206	12.2639	11.734	3.49042	8.34597	9.39498	4.56383	9.02684	4.80758	1.41056	4.02384	3.4679	1.75129	0.646727	2.90198	1.49927	1.06359	0.822777	0.927484	0	1.12804
XM_013970278.2	102173215	SLC25A34	3.09107	1.57628	2.52967	6.09988	4.93909	3.0112	7.28101	8.60383	9.15183	11.2863	8.37092	7.7146	3.61541	12.3684	5.4885	20.4893	18.5016	27.1111	18.9132	43.5262	41.4732
XM_013964504.2	100860805	SPP1	198.096	143.637	253.849	130.802	114.616	376.082	104.35	60.7222	107.514	29.7528	28.4978	16.3695	3.83865	1.43501	7.48524	4.43897	10.3297	2.35099	2.60236	1.75369	0.88285
XM_005679536.3	102176939	SSBP1	8.02416	7.75534	8.65313	7.30282	7.13321	6.39733	6.16101	6.42452	7.70811	8.24694	8.00394	9.81869	9.62839	10.3759	13.3231	13.6797	9.80129	18.5751	11.2478	9.38004	8.7844
XM_013966776.2	102169293	SMAD3	10.7859	13.1703	13.38	10.8122	9.9416	18.3713	11.4396	11.1851	11.3731	6.49306	6.43778	4.88887	4.81836	4.21761	3.24123	5.90327	4.30829	6.24045	5.35415	6.11736	7.23897
XM_005689657.3	102190621	LOC102190621	13.594	15.8195	14.8198	10.2428	9.41824	10.447	8.04982	7.92706	6.77945	8.00503	8.26909	9.16613	7.23653	6.47752	7.48828	4.88415	5.59534	7.34611	1.26563	1.02542	1.36124
XM_018059216.1	102188332	ACCS	5.35159	3.57543	4.24258	4.22796	5.71046	2.69519	3.32353	1.51861	3.63365	2.74586	0.779572	0.765748	0.863493	0.548316	0.01015	0.794187	2.01773	1.66249	0.124161	1.41413	0.358028
XM_005684246.3	102174845	MRPL50	17.5359	25.1301	18.3535	25.4614	28.1702	19.4166	22.1232	23.9872	24.4072	32.1996	30.6919	30.907	78.4253	103.591	82.8244	59.7526	45.2421	67.3345	39.2839	32.417	35.9436
XM_018053726.1	102189038	FEM1C	12.0996	13.0084	12.0308	14.393	19.0617	11.5969	17.381	18.0901	20.278	16.3897	17.9219	14.2256	11.0927	11.6583	13.5242	17.2325	16.8918	11.725	8.898	8.1528	9.36525
XM_005674948.3	102189071	LSAMP	3.33863	6.362	8.84087	1.60803	0.608212	3.76119	0.831353	0	0.393015	0.286098	0.401564	0.36714	0	0	0	0	0	0	0	0	0
XM_005681357.3	102173540	BDH2	11.9329	3.09041	1.72102	2.57579	1.78935	4.33985	4.72571	4.94111	2.47794	2.31136	1.92991	1.75118	2.2555	1.04457	2.06062	3.84204	6.00105	0.738067	2.10875	1.90274	3.16495
XM_018038393.1	102169917	GXYLT2	24.2461	16.198	41.5246	16.1564	14.9316	29.543	7.8004	9.16788	10.4589	2.64834	2.28735	1.98042	0	0.02777	0.821462	1.60085	1.04742	0.670934	0.017599	0	1.15761
XM_018043450.1	102185721	UNC93B1	1.87297	2.54869	1.55134	3.0972	2.49041	4.57587	3.05402	3.09838	3.51034	1.75113	2.88744	3.48696	1.05725	1.07165	1.00979	1.26135	1.03501	1.3501	2.09341	1.41638	1.43936
XM_018061345.1	102186037	ARL6IP4	1.19033	2.04194	1.61357	1.8602	2.21448	2.16702	1.35648	1.7013	1.72293	1.37098	1.76994	1.93337	0.290335	0.321503	2.34264	2.68154	0.168395	4.09705	1.38315	0	0
XM_018043457.1	102182202	NDUFC2	83.0398	76.9975	71.8568	105.278	99.8587	94.2265	106.767	121.456	109.368	135.21	138.352	149.416	261.476	302.599	202.257	278.886	356.966	233.52	215.559	247.257	178.65
XM_005699889.2	102190491	POLA2	5.20288	5.14004	6.25731	6.29	3.37685	3.43301	2.39101	2.37043	2.17873	1.56861	2.22614	1.38443	0.038352	0.721657	0.504575	0.988067	1.36098	1.75332	0.668997	0.615859	0.222532
XM_018066647.1	102183646	USP19	2.55513	1.82384	3.31002	4.71696	4.00401	3.16352	1.86248	2.6517	2.55909	4.06145	2.68129	1.71105	2.13818	3.83781	3.72741	4.4262	3.5065	5.32257	7.79464	6.3032	5.49014
XM_018040621.1	100861034	RABGEF1	1.60852	4.57665	5.40101	4.28094	5.47473	3.25651	3.16742	3.13898	2.53059	1.34592	1.71135	0.813958	3.85236	2.86519	3.2216	4.33661	1.6263	2.24206	3.45221	2.28419	5.26345
XM_005678549.3	102186822	UROD	0	0	2.91736	4.04536	0	2.63457	0	3.61266	0	0	2.2565	1.24578	2.07375	1.46365	0	3.60577	1.93636	0.512715	4.1949	3.15823	0
XM_018044458.1	106503400	LOC106503400	13.1255	11.0746	12.8684	23.619	23.3852	11.8423	32.6733	28.801	28.0603	33.2614	25.478	26.8272	17.3449	17.6846	18.4194	9.93434	13.9332	10.4933	22.4744	23.2762	23.5726
XM_018056505.1	102189531	PIGV	0.312489	0	0	1.24505	2.61247	2.2585	0.010717	0.101448	2.16415	0	0.847394	0.00229	0	0.682482	0	1.22872	0.455638	1.17141	0	0.000819	0
XM_018043664.1	102168520	CDK16	3.34657	0.268931	4.44001	3.47385	4.07327	2.26536	3.04237	2.54641	1.38499	2.31038	2.67973	1.39306	1.25214	3.55706	2.3215	1.36596	1.75091	4.15799	1.48043	0.860125	2.17715
XM_018063714.1	102181234	SEPT9	23.1292	16.8636	20.2328	15.4856	14.5281	13.7741	12.2483	12.6632	9.09184	4.78268	5.4288	5.42183	2.58579	4.509	4.67635	4.22775	7.98993	3.16082	1.26338	1.68138	1.78122
XM_018066757.1	102180088	P4HTM	4.43645	5.42297	4.87283	7.23134	5.13043	5.466	6.32961	5.22809	6.44288	7.70834	5.97796	5.03543	5.74233	5.69169	4.13558	5.63471	4.88261	6.47089	5.91407	6.11558	4.61559
XM_005690287.3	102172174	TMX2	14.8567	15.0117	17.3383	17.7108	13.3847	14.5226	15.3711	15.4117	11.5404	9.6662	8.62712	6.95583	8.88067	20.6479	18.0401	17.5107	16.6449	23.8784	19.4555	16.5889	10.0591
XM_005696749.3	102184297	LOC102184297	342.609	398.336	342.333	200.77	163.952	202.462	187.074	209.89	158.209	48.4135	44.8454	50.1516	60.4435	48.1329	34.6261	26.6185	44.0641	19.4088	36.6729	20.2545	29.5849
XM_018057920.1	102186321	SDC4	6.92188	8.76616	8.31362	5.95824	5.96573	12.8457	6.95833	7.47821	8.01132	5.77782	8.60767	4.17719	48.7502	22.4037	50.8259	7.17255	3.41059	9.74856	33.8824	50.301	51.5335
XM_018055674.1	102186603	TAF1B	7.08514	7.4422	7.76949	5.92227	5.41632	7.74769	6.49757	6.42371	6.51654	5.99329	4.64566	4.92595	4.01723	4.832	6.27293	4.06001	3.30597	5.46255	3.94421	4.06954	4.83614
XM_005695962.3	102181442	GPX1	44.701	40.6517	44.7743	30.923	28.4532	43.6897	23.4862	22.6379	21.2889	17.9601	16.8318	25.4921	19.3974	24.8624	22.4929	33.1539	32.7485	42.6736	36.6059	32.143	27.2164
XM_018057459.1	102172853	COL16A1	45.7405	53.7525	70.8844	6.37302	18.6949	20.5404	7.433	6.06383	26.1078	16.5951	16.0824	11.1423	3.44625	3.27322	0.620491	2.72889	3.41693	0.413372	2.2979	2.45716	3.04665
XM_018058828.1	102184825	OGFRL1	9.97995	5.00658	9.41612	9.44056	8.48885	9.8158	9.202	8.54303	10.0469	9.92837	8.63827	7.55332	4.0217	4.19142	4.89313	4.51786	4.61452	4.21651	6.50756	5.21733	5.86852
XM_005677497.3	102188551	S100A13	10.1666	11.3502	13.3054	22.0749	16.9597	22.8541	15.8992	17.5599	22.57	13.3421	12.1145	18.0168	3.64218	3.945	5.57224	4.2487	2.5757	1.65153	3.53584	2.48993	1.64553
XM_005693287.3	102171738	NSRP1	5.75295	2.49662	0.945111	3.67444	1.70161	1.74389	1.66678	1.15715	4.00981	0	0	0	0.922122	2.67313	1.89564	2.08884	1.41534	1.89561	0.934353	2.11316	1.27759
XM_013967848.2	102178548	SMC6	28.5212	22.212	22.6563	22.2479	25.9354	16.694	16.2266	15.543	15.5702	11.9217	10.4743	9.18135	5.31177	5.97021	6.71292	7.22713	4.69369	6.88953	4.82356	3.73071	4.96255
XM_018065766.1	108638411	LOC108638411	18.5699	14.7403	17.0486	25.2537	18.5877	22.3551	22.1729	23.7093	23.3221	29.9291	27.932	30.0906	43.0152	41.7877	38.2554	45.7865	69.2044	47.8598	50.1635	80.6379	53.6136
XM_005674680.3	102173229	SON	9.0856	10.7466	16.3938	13.0916	11.9688	10.0187	14.224	10.8588	13.9216	8.52578	9.53345	6.52903	12.8368	5.13013	13.3783	9.50005	5.09177	12.0847	8.57405	16.4696	13.1137
XM_018064183.1	102169128	SYNRG	1.27552	8.31836	6.02009	5.84727	1.5655	5.89273	4.5107	2.5259	4.29776	0.570161	2.07436	2.48012	1.95142	3.14524	0.90236	2.81539	0.921842	0.956007	0.497613	1.31335	2.17658
XM_018056674.1	102174313	SUPT20H	4.21227	1.41548	4.36995	0.785424	0.58268	3.8603	3.19858	3.42703	4.02037	1.90045	1.57213	1.11238	0.758021	1.19832	1.81732	1.38481	1.20823	1.21635	1.1441	0.37165	0.475557
XM_018049382.1	102173648	LOC102173648	32.614	31.0786	30.3231	19.9703	26.424	31.4575	16.1554	18.4046	20.8447	13.5616	16.2059	12.5473	14.573	15.4951	14.4965	13.5576	7.04785	27.2677	17.8493	9.06928	10.949
XM_018044970.1	102175217	CUL4A	27.2538	27.2394	31.6963	38.983	32.2336	27.9439	27.5424	28.1262	30.9345	35.9843	32.3409	32.037	44.0405	51.1503	56.0754	54.8674	35.613	93.7325	130.43	154.211	106.323
XM_005679413.3	102190018	GPR37	1.76163	4.19487	3.75428	3.3405	2.6117	3.16315	1.21787	0.866973	0.795404	0.313496	0.266797	0.272957	0.02965	0.065785	0.087044	0.053053	0.121004	0.065201	0.058561	0.0428	0.042325
XM_005679468.3	102181097	ZC3HC1	17.8025	17.8295	15.277	17.1714	15.5545	15.9061	10.9796	13.499	13.5053	8.48395	9.51088	8.16235	8.34233	13.9404	10.3396	14.2242	9.18998	17.3016	12.0326	14.5528	10.2622
XM_005699756.3	102176021	TMEM216	3.96765	0.888043	5.00797	2.57078	2.89628	2.80966	1.60815	0.463488	2.21946	0.593287	0.938153	0.600144	0	0	0.021215	0.005062	0	0.022264	0.643716	0	0.00271
XM_005685763.3	102169187	MAPK6	10.5074	7.56438	8.09337	5.05137	0.048255	7.84009	8.32859	5.64625	10.8223	9.5126	10.4804	14.0967	38.7247	64.388	43.9363	57.5984	33.1374	90.8262	36.9793	23.0635	34.3182
XM_018061757.1	102179694	CMC2	22.3037	31.874	25.918	20.6653	17.0936	24.7933	17.6163	19.5909	21.1338	13.8605	18.2172	19.1907	28.6288	58.4589	46.4978	53.944	36.7569	62.918	58.5988	64.2943	40.6161
XM_018065851.1	106502615	SFT2D3	2.36844	2.61876	2.4838	3.90185	2.98051	2.57421	3.1794	4.06272	3.5162	3.23684	3.11172	2.59151	2.341	2.77703	2.52876	2.6787	1.37453	3.95418	0.838369	0.745754	1.10975
XM_005676580.3	102177202	ANKZF1	3.09163	2.65152	2.3958	2.36938	2.20033	2.91924	3.4537	2.65165	3.6086	3.81348	2.67418	2.75874	3.13365	7.34197	4.25805	3.49159	1.36433	4.18802	2.89397	2.70571	3.20021
XM_018048202.1	102172392	B3GALNT1	14.0859	10.4033	10.6217	12.5508	11.8098	10.1503	3.71892	5.09649	6.20352	8.27459	7.90582	5.16246	8.52796	6.66711	5.5922	9.11397	3.78463	9.60792	3.56517	4.37235	1.22341
NM_001285736.1	100860886	TNFSF13	0.328904	0	0	0.273707	0.641741	0.459924	0.657381	0	0.896541	3.18312	2.05209	3.98025	0.399862	0.310518	0.22602	1.41732	2.65681	0.890114	1.25539	0.93862	1.63198
XM_018045616.1	102186744	LOC102186744	11.692	10.5848	11.0596	14.8491	13.0325	11.4873	12.6587	12.0281	12.7223	10.3957	10.1462	8.64543	8.73046	10.0492	9.66638	9.32015	16.2121	11.749	14.6628	13.5494	8.57575
XM_005692294.3	102177830	U2AF1L4	10.7252	12.0677	10.3294	13.0603	10.8428	11.83	11.5652	7.37785	10.4516	9.05283	9.91701	9.55813	8.06518	8.59508	7.51134	11.5163	9.19816	10.9358	7.08758	8.27081	6.33501
XM_018049442.1	102190866	OCIAD1	3.67782	2.24256	2.3619	2.19189	3.14855	3.17944	1.08718	2.74961	1.62003	1.90535	2.88587	3.28543	1.73048	2.04681	2.2163	1.26942	3.92437	3.21158	0	0	0
XM_018055241.1	102185661	SPTBN1	80.1588	83.7939	94.9742	88.8459	86.2036	85.3501	92.3641	89.1864	89.067	74.7479	61.2348	55.6879	54.0445	66.0142	58.0541	50.2541	34.6689	41.4936	64.0044	54.7488	56.7258
XM_018060725.1	102175606	IVNS1ABP	29.1978	29.5469	28.7172	26.4814	18.276	24.9572	20.7115	17.4813	20.7439	27.0396	25.4611	23.7888	35.4298	27.5793	27.8	21.5451	16.2018	30.1263	70.0048	80.1771	77.7653
XM_018045316.1	102169755	SHISA4	12.935	10.0259	8.96914	15.6064	13.4538	7.80611	14.6156	12.0353	14.7371	20.4707	19.4284	17.4909	15.9704	17.087	16.2537	23.1537	58.7483	36.6257	62.691	83.2668	54.2096
XM_005691477.3	102188523	RITA1	2.49087	2.28942	2.92701	2.50725	1.74879	2.34434	1.6472	2.16369	2.38295	1.83606	1.65317	1.68015	2.6187	3.87753	5.518	2.6223	1.5775	3.30155	1.52685	1.26237	2.70567
XM_018062968.1	102180806	NEB	0	20.6894	22.7528	14.2879	33.1627	11.6566	14.7293	30.5461	18.7987	9.9159	11.6631	2.5019	15.5158	16.0871	15.4378	20.7891	15.3739	13.5101	19.9329	6.66821	15.6134
XM_018052556.1	102171607	ZNF462	5.31974	5.53081	5.85594	2.64138	2.60431	5.89922	3.26801	2.70657	2.79631	2.33878	2.11812	1.82483	2.16698	1.94714	2.75498	2.05554	1.46963	2.03161	2.56252	2.07422	2.27533
XM_018053464.1	102175021	FGFR1OP	4.99156	4.53894	5.15886	5.00764	5.21974	4.31842	3.33126	3.38902	4.26797	3.20632	3.6986	3.70569	1.76754	2.26981	1.24004	2.26231	2.55854	2.50438	4.20279	3.40076	3.78862
XM_018061156.1	102177271	PTPN11	12.3249	2.25921	2.49516	2.44124	1.45941	1.16813	1.79993	1.36479	1.34347	3.79228	4.97626	2.63152	7.38619	1.75116	10.954	1.86314	1.13083	1.98883	9.8178	10.4473	1.95263
XM_018052459.1	108636574	GAS1	60.4027	61.7788	75.9494	42.2772	43.146	47.7715	32.2035	26.846	0.143453	9.08612	24.8224	0.297756	4.31647	9.11986	10.1016	10.2167	4.06879	12.894	6.6819	5.75737	5.46172
XM_018044813.1	102188791	LOC102188791	10.9822	9.1563	10.1209	12.1752	11.8292	7.42729	6.94631	7.43843	6.58725	5.47564	5.78789	4.08591	4.75786	6.06147	5.34336	5.55643	3.14564	6.2801	5.32103	5.73728	0.027576
XM_018055466.1	102189872	TIA1	5.76185	5.04543	6.3214	3.62389	2.65236	5.09853	3.34554	4.13441	10.1449	3.78802	4.95471	3.27893	1.4866	1.04045	1.1116	2.24022	1.44682	1.9703	2.5304	2.07011	1.18326
XM_005677854.3	102168405	DCLRE1B	2.49428	2.43754	2.81344	2.07962	2.05717	2.8316	1.99985	1.78733	1.80921	0.548612	0.7312	0.454787	0.140005	0.226787	0.09449	0.275255	0.334566	0.389919	0.21407	0.299829	0.162387
XM_005696669.3	100861323	NFKBIL1	2.1968	3.1913	3.80688	7.21392	5.39084	4.36572	5.59991	4.50134	5.77939	11.2107	6.48366	9.71107	6.8871	6.34085	4.68173	3.2337	3.86324	5.74368	3.74211	5.89128	5.37702
XM_005696352.3	100861004	MRPL14	25.7121	21.7048	14.9014	0.05511	32.2688	12.408	34.137	31.4475	24.0899	24.7077	0	38.3687	26.0332	23.6084	20.659	28.1068	34.9212	24.8456	25.2545	40.2696	28.5575
XM_005685448.3	102190606	EMC4	18.2489	14.3587	17.285	19.4007	20.0647	17.0451	14.5394	14.4644	14.6773	15.0756	14.989	13.8502	13.4005	19.3236	18.5752	23.2866	19.6233	30.7687	21.0899	17.7592	18.483
XM_013972752.2	102177672	LOC102177672	7.57842	7.86842	7.84653	6.60845	5.44804	8.3604	7.60394	6.93621	6.27202	6.6043	4.93047	4.69998	3.06757	2.63386	2.306	2.24921	3.45708	2.78096	3.7757	4.2923	2.63626
XM_018044972.1	102178285	CDC16	14.2162	14.6702	14.9765	12.3378	12.3162	12.1736	9.50866	9.42006	11.6542	9.58844	8.24431	6.56711	10.3732	14.5888	15.2243	12.732	10.3749	17.1133	10.4212	11.5664	11.5179
XM_018038710.1	102186444	UHRF1BP1	3.28742	3.12469	3.4129	3.77313	3.13365	2.90369	2.58559	3.20457	2.79576	2.43329	2.00343	1.75241	2.81582	3.35348	4.42757	2.49927	1.46418	4.01265	4.70829	4.29655	4.11001
XM_005698381.3	102172031	PDLIM1	9.18808	7.82446	6.35856	4.17089	6.34986	2.8112	7.4253	7.16121	6.81652	12.3712	8.79442	6.86314	25.4656	21.3981	20.315	16.5198	20.3047	18.9938	27.848	30.4952	34.0729
XM_018049407.1	102179180	LIMCH1	6.20815	7.74966	4.89235	4.08086	3.54263	5.23818	3.38042	4.97582	3.66396	2.57818	2.21692	2.08917	1.17233	1.44853	0.677116	1.40428	4.65172	2.24231	5.0071	4.41358	0
XM_018047171.1	102187454	DNAJB9	16.2056	20.0634	18.0885	11.3664	15.0053	13.4093	11.3499	12.4385	12.5912	12.4238	10.8991	12.4598	36.2841	37.4241	41.3607	22.5372	11.8412	21.501	21.8206	22.4442	22.1839
XM_005675964.2	100861370	HAT1	27.7729	31.8348	28.3043	26.669	25.0559	30.1558	23.5151	23.0344	26.0785	24.9786	22.8413	26.5222	25.573	24.5055	21.156	26.141	21.8305	32.5849	22.7387	17.6754	19.7831
XM_018061137.1	102178097	PXN	4.56839	5.14105	4.81956	5.78935	6.02997	6.19566	9.27751	9.71677	7.58774	3.28895	2.736	2.25403	8.14683	6.47835	6.25195	2.45653	3.18179	3.18737	3.74102	4.61118	5.19891
XM_018039064.1	102181172	STK38	0.723881	2.55931	0.218291	1.98172	0.585698	0.37783	0.163322	0.344741	0.485113	1.49329	0.436489	0.153015	2.37834	0.1939	0.286697	1.20351	0	0.317107	2.87691	2.49689	1.36197
XM_018038933.1	100861004	MRPL14	5.2757	5.69972	7.61106	40.1629	10.9457	14.2865	8.95864	7.99798	9.27489	6.36699	21.7327	6.8581	2.94707	5.13256	3.14932	8.846	7.78355	8.27278	17.2299	0.235273	0.169992
XM_018064764.1	102181335	TOP3A	6.74459	7.01279	9.75783	6.6179	5.71241	8.05209	9.26001	8.46763	7.24478	5.52163	4.53002	3.53444	2.25279	3.48177	4.14697	3.23047	2.86691	4.37131	2.29072	2.80446	2.73743
XM_018047520.1	102174738	LOC102174738	9.69244	52.9319	33.5486	40.8013	48.5965	21.5692	50.6292	55.5246	35.4658	46.9763	52.1453	62.4154	52.5446	51.6085	48.9131	38.9253	36.3382	99.5658	63.0419	25.4599	27.6182
XM_018041564.1	102177399	LOC102177399	0	2.69829	3.884	0	2.79943	2.17744	2.20254	2.27048	1.59602	2.02928	1.41489	3.39425	0	0	1.37765	0	0.881248	0	0.901983	0	1.37597
XM_005693678.3	102185217	PDK2	4.67681	3.34194	3.68766	6.15521	4.77179	4.18293	7.94556	6.14215	7.33056	5.86935	3.36779	4.25336	7.45445	8.40958	8.13811	7.23919	7.34226	10.463	11.5357	11.9667	10.1622
XM_018062940.1	102180806	NEB	1.23496	0	0	2.17222	0	1.77528	17.1666	10.0613	0	11.2802	0	0.132416	11.8061	12.7819	15.4859	13.061	0	11.0576	13.8158	3.43694	10.9761
XM_005687138.3	102185663	HSPA5	80.8772	108.301	117.351	63.6393	90.7624	76.822	45.1662	51.9709	53.664	27.0425	26.4556	28.7198	20.5822	16.717	19.0978	49.5613	31.46	37.7494	14.7904	12.7391	10.9163
XM_018066631.1	108638589	LOC108638589	9.80146	7.6315	7.18652	4.17802	3.91504	4.1982	7.00054	9.81236	7.16915	2.23884	2.11468	1.00482	2.25814	2.39837	3.45956	1.71234	1.01515	1.88862	0.810696	0.640748	0.703613
XM_013970408.2	102179690	CENPF	41.0023	35.481	37.7024	21.3885	22.7269	25.3493	16.4465	14.8786	13.5667	2.86364	3.32978	3.25515	0.225923	0.357647	0.402446	0.210983	1.18562	0.089245	0.06026	0.048126	0.07929
XM_018065316.1	102170185	UBE2E3	35.2123	33.9174	39.2548	45.2208	34.5129	31.8536	33.6388	24.3739	25.8386	19.2939	15.0818	18.558	5.49425	1.89523	9.13717	8.02304	15.6082	9.24625	18.3148	13.5764	10.7163
XM_005680996.3	102183579	SLC6A13	0.354513	1.39839	0.142802	0.152227	0.255349	0.158967	4.72226	4.83184	4.09127	8.11577	8.82843	4.46823	0.202999	0.303278	0.751204	0.42965	2.51384	0.673027	0.007686	0.014626	0.00834
XM_005676879.3	102185879	KDM1A	30.528	39.7177	36.1298	30.1443	28.9106	32.5965	21.8507	23.4359	21.139	19.4242	18.2304	15.9377	21.7651	20.3501	21.2539	19.6546	11.2913	28.8823	20.6006	16.8777	19.3975
XM_018054522.1	102171430	NDRG2	2.68596	2.78308	1.01537	2.55525	2.38148	2.18631	2.85063	3.72178	5.23855	7.81598	10.1274	12.2632	9.18161	10.8248	7.49258	15.5347	4.22895	20.9816	15.4079	24.6295	11.2602
XM_018067130.1	102174785	SEMA3F	2.93362	3.01514	3.77725	2.45076	2.34074	6.1435	0.44748	1.43549	1.41721	0.273333	0.60478	1.17384	0.79488	0.451707	0.532243	0.545733	0.665358	0.483787	0.128505	0.597101	0.394689
XM_018038326.1	102181248	ABHD5	4.80052	2.73243	4.18973	4.65011	4.28082	4.44661	5.02772	4.77484	5.4224	7.45907	6.0258	7.24528	10.5865	27.693	21.7632	17.3009	9.37189	24.1024	12.585	15.1275	10.2944
XM_018055202.1	102181309	KCNK12	0.156241	0.173223	0.499586	1.1462	0.760838	0.985437	3.09468	1.80791	2.34523	2.93508	1.54342	3.25573	0.589599	0.564282	0.783901	0.85327	0.842299	0.429911	0.203626	0.110994	0.137908
XM_018038404.1	102172214	HDAC11	3.59397	3.63412	3.95839	5.29464	4.60975	1.50042	1.45969	1.71846	1.74336	0.718069	1.49581	1.96342	0.370554	0.002025	0.653261	0.278273	0.01618	0.730035	0.015788	0.012064	0
XM_005676208.3	102177009	DPP10	0.789142	2.61791	2.45567	0.508733	0.078125	0.855479	0.017042	0	0.024512	0.01265	0	0.017758	0	0	0	0	0	0	0	0	0
XM_018050564.1	102168999	CLK4	6.04683	3.98526	9.79129	16.3062	14.2927	7.08738	16.7118	16.956	18.8345	20.4146	12.2171	3.17211	18.7013	14.803	13.5019	9.96364	16.1359	13.0109	17.1087	21.112	13.7311
XM_018059476.1	102185761	DCHS1	9.33329	10.1164	8.58785	10.0212	7.77535	16.4069	7.65555	6.30012	5.94865	3.41416	3.15572	3.18285	1.73275	1.50682	1.90953	1.48519	1.13658	0.277475	1.42755	1.47028	1.40899
XM_018064384.1	102174330	CRK	23.9516	22.9361	24.5442	18.9795	34.2503	22.8435	16.6775	17.3771	19.4373	16.052	17.028	14.2144	10.3335	10.4376	13.0378	11.4284	8.10861	12.9679	13.8653	9.93302	14.1482
XM_018039061.1	102172779	CAP2	70.0625	75.5195	68.2294	85.7453	80.9978	46.3926	70.3284	76.7079	76.0578	77.369	79.0013	70.4484	57.5004	79.3577	92.9344	93.0599	77.9857	93.1391	122.331	145.302	120.209
XM_018060531.1	102191356	MXRA8	9.11617	11.1329	11.3328	10.4438	6.88607	10.8249	12.8727	10.1944	11.9674	10.7239	7.64753	6.2855	2.6165	2.36667	2.29309	2.99036	5.19139	2.89116	5.37514	3.62237	2.98494
XM_005699359.3	102183764	NCOA4	0.740021	0.72224	1.22846	0.405354	0.97246	1.04948	0	0.526007	1.00609	0.74601	0.819904	0.403189	1.9346	1.84131	2.36685	1.45734	1.45599	2.34708	3.21801	2.19061	2.26014
NM_001285639.1	100860783	RPS18	2245.07	2195.14	2172.09	2058.71	1981.12	2175.02	1591.14	1656.97	1779.24	1570.17	1323.28	1716.46	2091.57	2458.6	2526.66	2421.4	1953.26	2505.15	1073.08	1009.8	1009.84
XM_005678020.3	102169641	LOC102169641	0.492386	0.716065	0.560622	0.637714	0.528239	0.535161	0.273101	0.476077	0.588764	0.573755	0.353639	0.306237	8.50979	17.9063	11.4965	23.6764	5.4451	8.75265	48.0823	71.6044	96.5879
XM_018048477.1	102172132	YBX3	25.7398	16.2646	17.704	23.356	24.103	14.4326	27.2355	22.7286	24.7824	29.4276	25.5614	27.4111	74.3286	118.023	125.239	132.761	95.4509	163.103	142.568	171.852	85.2393
XM_018051587.1	102185451	ARF1	142.828	148.829	148.768	118.314	108.084	107.183	97.0187	91.4062	94.7054	71.5852	66.5787	61.2899	72.5872	83.4409	82.6028	95.013	74.9706	123.066	111.402	100.61	86.2706
XM_018052255.1	102168632	XPO7	17.9162	18.4361	17.2292	15.3829	14.7108	16.0022	10.4419	11.0543	11.9043	5.67877	7.82684	3.2769	6.58452	6.3557	6.2751	7.62473	8.52829	13.1765	10.2022	8.64741	9.46587
XM_018040291.1	100861031	ZNF48	1.98369	2.27007	0.305277	4.05759	2.97558	1.9347	2.28881	2.77794	1.44835	1.74861	2.39799	1.03233	3.16861	5.8752	4.26321	3.79382	0.900887	4.15988	1.43696	0	0.480194
XM_018061101.1	102177459	MMAB	11.6477	9.4578	12.8491	18.4783	16.1295	10.3697	11.2014	9.82561	10.4205	7.8379	8.5052	7.99087	6.08162	8.15545	4.33745	7.72925	13.0418	7.54304	6.00953	9.13412	6.04561
XM_005700187.3	102190591	MORF4L2	35.9851	27.9954	41.7681	36.9036	12.8094	27.857	22.7624	24.6479	14.3292	34.8157	47.2073	27.4538	65.6247	33.6583	56.1954	47.0173	26.8665	54.1216	26.2637	43.7569	27.6161
XM_018058271.1	102180513	MATN2	4.65071	3.71844	1.34995	3.66453	3.58866	3.5087	2.1425	1.76605	2.76802	2.11198	0.949862	1.70233	1.68419	0.742741	0.63134	0.822607	0	0.287904	0	0.305384	0.831521
XM_005681330.3	102187926	PAPSS1	53.9361	68.0172	58.5187	36.0395	34.2094	39.0142	24.8471	20.4454	23.2019	14.3157	13.7127	13.0332	3.41846	3.21292	2.78054	5.66219	7.01644	6.13075	4.40283	3.9365	3.33264
XM_018041377.1	100861357	PCGF5	7.90359	5.98025	3.64204	6.38897	4.97206	0.000102	7.46937	5.1023	9.08899	7.293	5.90526	3.11121	5.36738	9.63984	3.88512	8.49098	3.98303	9.95955	9.61318	13.4358	8.30292
XR_001917227.1	102185967	SRRM2	0.234789	0	5.93192	0	0	0	0	0	0	2.74598	2.83921	0	0	1.18493	2.99324	1.74489	0.265541	2.26408	4.17419	0.2385	0
XM_018051437.1	102191513	ISYNA1	56.2183	50.711	57.8868	94.9378	65.2413	68.7399	25.523	30.0044	17.9112	9.91795	10.1774	10.2259	4.3168	3.50982	3.29583	3.31312	2.99159	2.48657	2.76301	3.3009	2.77027
XM_013971291.2	106503123	NUDT19	11.3491	11.0858	11.3604	8.93895	9.19541	9.69855	7.48478	7.21079	7.11844	5.64393	5.17423	4.44447	5.0736	5.83925	7.4447	7.33164	4.67076	9.27874	4.97407	7.23221	7.50759
XM_005709596.3	102175707	CCDC8	41.533	50.0455	40.7465	51.9923	45.3588	39.0529	37.4044	42.4265	40.895	31.7195	23.5159	20.1031	4.82107	11.8004	7.14688	18.8241	15.0607	30.8161	12.695	14.3109	16.043
XM_018042380.1	102172968	CCDC6	10.0557	10.4895	10.3459	7.16732	7.85421	14.1804	9.31261	8.8131	9.10459	5.95073	7.08112	6.11653	6.63993	14.2029	9.01864	13.7689	10.8803	17.2888	12.0967	10.1641	8.18426
XM_013966777.2	102169963	AAGAB	6.4372	6.94437	0.045081	5.9574	5.48714	0.102337	0.294412	0.106536	0.69027	4.29164	2.35641	0	0.041631	0.077173	0.103745	0	0.07958	0.044588	2.60342	0.006965	0.219358
XM_018042095.1	102172512	LONRF1	14.8446	17.3791	14.298	17.7931	14.8636	12.624	10.8051	12.3263	12.5297	9.62372	10.3678	8.85347	6.77655	1.77223	2.01011	2.14212	2.79616	1.84211	3.04041	4.01567	4.25228
XM_005697661.3	100861028	BOLA2B	51.1034	49.4625	47.9589	83.7652	73.9791	77.4549	68.0247	65.9812	64.2438	58.5723	56.1311	74.7467	41.5913	59.359	47.1179	68.2658	86.5425	77.2778	50.5283	69.7117	34.0497
XM_018066097.1	102184950	NRG4	0.301615	0.336416	0.370524	0.792799	0.588982	0.617854	1.02093	0.61557	0.391195	0.379428	1.28994	0.902182	1.41631	0.846779	0.44864	0.504591	0.639361	0.45942	2.09597	3.00402	1.53813
XM_005688190.3	102178742	AP5S1	3.47569	5.30287	4.19215	4.96847	4.37239	3.30379	2.20537	2.86682	2.90773	3.21739	2.98202	2.17152	1.24887	1.78478	2.19666	3.18707	2.07846	5.11693	1.36086	0.647792	1.10455
XM_018061155.1	102177271	PTPN11	18.2068	3.76128	2.50044	2.90399	1.34671	1.12219	2.47338	2.85248	2.04942	5.07538	6.3129	6.23832	11.0929	1.99809	18.7161	2.73976	1.23443	2.02102	14.052	20.0176	2.55565
XM_018065562.1	102176074	MAP1B	4.09647	4.56436	5.27874	2.57327	3.73153	4.04105	4.66726	4.32667	3.52805	1.44411	1.06702	0.621586	0.199901	0.243847	0.1307	0.243144	0.326671	0.365653	0.546366	0.184294	0.646061
XM_018056956.1	102170613	PFKFB3	0.21664	0	0.293686	0	0	0	0.388263	0	0	0	0.173759	0.142389	3.73996	2.20226	0.708091	2.96231	0	0.931604	8.47416	21.8276	46.1538
XM_018038514.1	102185049	LOC102185049	0.030916	0.144982	0	0.021906	21.8981	0.126292	0.069804	0.157147	0	0	0	5.92509	0	0	0.02504	0	0.026799	0	0	0	0
XM_018060261.1	102174051	AKT3	31.0365	31.2487	28.9953	22.7606	16.3904	21.6188	16.9063	22.0628	20.1946	18.4279	15.9435	14.3063	16.1804	17.3534	18.5428	11.1254	6.64257	10.4068	11.362	9.665	10.6518
XM_018054633.1	102179103	REC8	5.17453	4.36667	3.83779	9.8034	9.22543	0.865383	3.49478	4.20883	2.39968	0.079318	0.14069	0.36199	0.037926	0.015572	0.01899	0.0105	0.046575	0	0.028444	0.161459	0.030288
XM_018061311.1	102190721	CLIP1	0.390438	0.570375	1.17205	0.124455	0.215492	0	0.140357	0	1.07169	0.148288	4.0299	2.75669	6.59864	9.45024	13.8341	10.7555	9.34959	0.145506	18.3311	26.9669	31.7799
XM_018057597.1	102172916	LSM14B	6.93501	3.68054	5.07548	3.15156	2.01604	3.27782	1.29716	2.27446	1.99594	1.26941	1.54739	1.94447	0.855293	0.827861	1.2484	0.53534	0.746559	0.756849	0.37788	1.45715	0
XM_018065044.1	102168294	KRT10	2.22611	2.38742	2.26218	2.27935	1.73426	32.871	2.93754	2.77076	3.58661	4.48713	4.37469	6.91054	7.16892	8.95005	6.46328	10.9669	7.22686	12.2036	7.31889	5.91133	5.83564
XM_013968676.2	102171258	TMEM230	0.659434	0.828413	1.04314	0.602932	0.907034	0	0.480093	1.05764	0.415545	0.702041	0.767008	1.5318	1.84144	1.60547	0.893078	3.49622	2.6801	4.52942	2.16248	4.9653	4.37483
XM_018055373.1	102186697	USP39	10.3511	9.97671	10.2446	7.5242	8.2106	9.18123	5.87339	6.51214	5.61564	5.1525	5.09014	4.08052	8.93662	11.3957	12.2034	10.8196	5.35195	13.056	8.77859	9.79388	7.89729
XM_005680800.3	102168704	PDE3A	3.32586	4.65079	7.34905	2.84717	4.29505	9.5112	5.36724	5.87197	5.46078	5.18106	5.67735	4.50446	3.1839	2.97315	3.44356	2.89436	2.05661	2.76657	3.62031	2.89776	3.34036
XM_018050768.1	102180388	PLEKHJ1	10.3018	11.1781	9.6476	18.2152	14.1253	12.6999	10.807	9.47601	7.72259	7.24041	6.8577	7.72922	4.99038	6.20803	7.69522	7.62646	5.14821	13.9067	4.85919	5.01445	3.96923
XM_018064777.1	102168857	MIEF2	2.99559	2.90965	3.10419	7.00067	5.95057	4.1077	4.85874	4.96894	6.21167	7.06991	5.29188	6.92653	8.27687	6.94629	4.8251	7.07369	10.9876	8.49197	7.78326	7.16824	4.10036
XM_018044187.1	102170678	FHL1	74.631	72.4451	52.2599	117.828	115.444	67.9879	190.401	121.613	188.014	187.876	240.609	121.452	324.489	616.327	772.584	791.615	361.303	361.988	477.036	553.267	582.345
XM_018066489.1	102177936	HHIPL1	2.99715	3.08065	2.09088	5.24512	5.38602	4.44247	5.00249	3.72003	4.9393	2.70526	2.04379	2.13006	1.61911	1.40374	1.42674	1.03743	0.949078	1.2335	1.16509	1.44826	0.859065
XM_005696894.3	102191751	RIOK1	7.76626	7.69931	8.17292	7.11824	7.55536	6.51533	4.63514	4.53104	4.92572	3.85507	3.78477	2.73894	4.46334	3.98624	4.58965	3.67138	1.98533	4.02255	2.31591	1.71974	2.56373
XM_005694015.2	102181895	KPNA2	55.3136	68.5677	58.3612	49.4645	48.3724	46.7763	37.2249	28.5375	41.479	12.8646	16.3637	15.0047	5.58435	8.10746	9.39913	12.6716	4.7462	18.0943	4.02013	5.41566	4.97942
XM_005674994.3	102178947	GTF2E1	9.51276	10.1168	12.3692	7.67945	9.73236	9.35621	7.41854	7.24593	6.74728	6.00076	4.85775	6.21432	4.59792	4.32678	4.98694	5.97313	4.44655	7.59847	5.02022	3.58438	3.43601
XM_018039923.1	108633230	GET4	2.57902	0.759985	0.437205	1.07972	0.537086	2.96835	1.00446	0.835758	1.03213	6.31824	0.662247	1.61552	1.62524	2.10088	4.86129	1.90662	3.80941	2.84748	4.09199	3.5567	2.25443
XM_005675699.3	102174881	TTC3	7.28545	12.6527	12.4043	7.11616	7.91107	10.3933	8.34983	8.38245	9.09595	5.77161	5.84456	4.64493	3.31331	1.60679	3.16205	2.87697	3.49601	4.05211	2.18023	1.88597	3.82829
XM_013968728.2	108633189	LOC108633189	31.4903	22.8408	27.1279	23.6944	24.7601	7.20775	17.7296	24.5527	18.8574	5.42422	3.87064	3.95513	2.76641	2.51281	3.71246	1.8827	5.14962	2.0613	1.43781	0.533122	1.7042
XM_005684329.2	102173388	RGS3	2.5622	5.19783	2.1266	5.41748	4.78109	5.55539	6.09826	5.97941	5.53737	4.33223	4.13489	7.41155	6.37236	3.83049	2.32521	1.3524	1.04055	2.25094	4.15035	0	3.87853
XM_018052151.1	102173890	FAM207A	1.4504	1.42486	2.39188	4.39905	4.28225	1.61963	2.74495	2.60926	4.55863	3.97454	2.61547	1.80608	2.95744	4.07825	7.74371	4.33451	1.65924	5.37711	1.10615	1.70114	1.18741
XM_005692355.3	102191363	LOC102191363	5.04992	7.56873	6.71548	4.18906	4.85127	5.26977	4.17569	4.33249	5.05775	4.22441	4.03303	3.06652	1.24173	1.57924	1.73418	2.83364	1.67475	2.41971	1.34973	0.874002	2.07305
XM_018055727.1	102169600	RBM18	0.472411	0.254195	0.953932	1.14124	1.32093	0.248165	0.308868	0.948749	0.317779	1.39153	1.08139	0.865245	0.705368	1.36182	1.02103	2.08895	0.259524	3.44138	1.35764	1.09892	1.01182
XM_013972192.2	102180624	MYH8	480.618	383.764	382.371	738.457	736.416	161.062	1225.54	1254.07	1081.14	620.457	725.969	327.41	85.8478	51.4882	67.5011	62.3924	57.1184	28.4373	0	0.005574	0.008705
XM_005687698.3	102169307	GPC6	23.7439	42.6263	39.2187	6.78328	8.13937	17.4108	7.21138	7.96507	6.4884	3.02694	2.68918	2.15706	0.859097	0.997469	0.80058	0.825836	1.12095	0.732892	0.926309	0.839763	1.20942
XM_005689384.3	102180140	CCDC82	3.33847	3.94964	4.22962	2.73222	3.21976	4.22682	3.64223	4.64436	4.06253	3.60896	2.7925	2.03122	0.915029	1.19012	1.63605	0.964752	0.859391	1.43187	1.59236	1.0948	1.56919
XM_018060574.1	102169689	SAMD11	1.06664	1.99799	0.987619	0.75641	0.849967	1.56608	0.849111	0.657076	0.832869	0.835892	0.495481	1.04521	0.064343	0.342901	0.11212	1.55133	2.5133	1.4245	1.7409	2.36637	2.56431
XM_018057397.1	102170061	CENPB	16.7375	15.2404	19.4077	29.1665	19.527	18.3996	18.1653	10.0061	11.7358	15.6119	15.4048	13.6352	18.5842	23.9089	27.9212	17.6058	7.55352	24.0581	11.0837	12.5697	13.9869
XM_018052950.1	102180941	NCOA7	2.19384	2.43858	2.26404	1.45441	0.890893	2.78968	1.25225	1.19275	1.27182	1.35117	1.28147	0	0.950882	0.80406	0	0	0.435904	0	0.834679	0.400566	0.521923
XM_018057673.1	102177993	REM1	8.17437	5.92496	6.05913	8.37967	8.75359	6.60762	11.3514	10.9047	11.2698	6.9956	6.15927	6.39494	2.98599	2.54086	2.90907	3.17993	2.39306	1.75392	2.71635	2.4133	2.1676
XM_018058565.1	102185194	FAM49B	4.30638	3.14977	3.07198	10.4713	8.93942	3.86756	8.06824	6.19544	7.68811	4.55052	4.63519	2.91554	4.30603	4.65358	5.63767	6.72469	5.06555	7.7305	3.06568	3.40639	2.10089
XM_018063588.1	102181336	HGS	4.60568	6.14177	7.01296	8.42522	5.90824	8.58646	7.03721	5.79792	5.59718	4.82876	4.21859	4.15444	6.24894	6.27151	5.44124	4.20507	3.72534	8.30405	8.20826	9.31228	6.92335
XM_018039475.1	102169064	EMILIN2	29.6012	23.8473	32.2772	43.2415	43.4456	41.4198	57.1799	49.3604	48.9211	17.8799	12.1711	11.8782	5.93221	5.59419	5.06924	4.20271	5.4134	4.27978	3.88725	2.69441	4.63741
XM_018046516.1	102173247	LOC102173247	116.213	146.641	99.8522	222.482	171.142	198.017	140.36	144.523	110.688	37.0175	49.099	56.9257	4.03987	6.27595	5.49279	3.23727	12.3503	2.15012	3.48863	3.15097	1.44347
XM_018043684.1	102174376	TSPAN7	52.2868	49.3133	48.7446	48.6109	43.1503	29.2882	41.4887	44.2024	39.5603	24.5709	28.6994	24.5282	19.5014	11.9378	8.74177	9.26057	39.3598	8.05119	24.8528	21.2766	19.2378
XM_018064768.1	102178395	PHLDB2	31.579	33.2897	26.8158	19.6961	18.7222	25.5888	18.2778	15.2858	13.1574	7.13603	8.68721	9.06556	3.51526	2.79073	4.08863	5.0392	3.82894	4.05339	3.81414	4.01097	5.45958
XM_018041876.1	102176666	VDAC3	123.672	125.662	116.635	228.579	225.236	132.638	235.997	264.006	265.235	401.989	392.739	451.882	438.119	490.802	447.95	581.788	521.248	605.822	1116.62	1150.01	965.528
XM_005699357.3	102183764	NCOA4	1.92889	1.74544	1.00141	1.47196	0.902884	1.33667	2.04485	2.89887	1.24799	2.02329	1.65294	2.01728	1.74157	3.68275	4.6487	2.23644	2.34206	2.68269	3.35174	1.92874	2.5858
XM_018050931.1	102189665	KHSRP	2.71906	0.990475	1.46499	1.85398	0.685123	3.69929	5.32904	0.96089	1.55891	1.42546	1.59377	2.75957	0.229085	0.343426	0.125184	2.24688	0.043862	1.0561	0.35367	0.162577	0.71456
XM_018060963.1	102171091	LOC102171091	24.3539	22.2359	21.7047	39.6585	32.7975	31.2754	36.1001	30.6253	31.7173	16.2077	17.0976	14.6251	14.8564	13.7936	15.924	11.7567	14.0106	12.7706	8.9821	7.21687	6.40916
XM_013964771.2	102184473	USP16	29.7075	24.0235	25.2206	33.2182	28.6528	21.1051	23.3448	22.5603	21.3861	4.6189	6.14194	6.8292	31.8811	36.5079	39.2624	8.9539	25.0448	37.884	20.0252	11.0179	4.56915
XM_005699983.3	102170205	SAC3D1	2.54614	2.2817	2.00207	3.71391	3.01172	3.17853	2.65346	1.67707	3.2198	2.85655	2.61161	2.03284	1.44982	1.36296	1.52235	2.05742	1.08187	3.78247	1.37694	0.96966	0.732014
XM_018041994.1	102190199	PLEKHA2	14.6005	15.284	11.6563	9.01181	10.3385	9.94373	11.0837	9.61132	10.2819	8.32315	6.8278	5.56255	2.50564	1.93923	3.35746	3.50114	3.09258	3.41779	3.9264	3.57824	3.92465
XM_018061460.1	102170449	ZNF268	5.70199	5.43646	6.25168	3.97617	4.68611	6.38054	4.29078	3.44185	4.67447	3.31112	2.30166	2.61262	0.706185	1.4095	1.48527	1.41191	1.06549	1.43394	0.840467	0.701683	0.75951
XM_018040103.1	102170931	PKD1	3.38233	3.63629	4.77716	5.14492	4.07171	5.18938	3.82704	3.82262	4.6956	3.62923	2.17258	2.84654	2.58285	2.78094	2.94185	2.30697	1.069	2.70523	2.16378	2.44105	1.7392
XM_013965857.2	102178726	ZNF395	9.28308	9.24698	8.18073	14.0042	11.7853	10.407	8.47338	8.7712	8.8335	9.6092	6.89216	6.30416	3.58626	3.6753	2.26918	3.27576	2.86817	5.85614	5.92164	6.48499	7.67103
XM_005686651.2	102173751	GCC2	8.16037	7.71004	7.97841	6.24781	6.42794	6.53897	6.7523	6.01249	6.87261	5.88316	4.87601	4.4505	3.57436	4.2195	4.28251	3.45214	1.84776	3.0792	3.54358	3.43289	3.5422
XM_018043061.1	102179169	RAB3IL1	2.2556	2.40988	2.97039	4.83643	3.33937	3.99706	5.13469	5.32083	4.85748	4.51074	3.93894	3.89321	2.38059	2.47872	1.42473	2.60237	2.90634	5.59551	4.76548	2.19017	1.46732
XM_018047386.1	102169248	C1GALT1	19.0798	17.9522	15.3783	15.6364	16.6646	12.2986	13.8193	15.1637	12.73	9.81933	10.8538	8.11841	7.65278	9.47544	9.49534	10.9523	9.25775	14.607	8.99151	9.63373	11.1096
XM_018053725.1	102185003	TMED7	84.6351	80.7299	84.6615	54.7089	58.7773	57.5174	49.3804	44.1013	43.9947	36.3327	33.084	35.174	30.1317	43.8263	41.1152	43.8857	26.2951	51.228	36.8082	29.8128	30.778
XM_018063241.1	102176370	GPD2	10.498	10.0545	8.86949	11.3903	12.6565	9.21777	14.3247	18.4079	13.981	22.7508	26.5347	18.343	70.0047	37.5828	37.071	38.4176	20.9851	61.4527	60.542	43.0496	47.9475
XM_018052708.1	102184149	CNTRL	0.038465	1.49746	0.485806	0.068705	3.51617	0.420991	0.039932	0.077757	1.33027	1.10464	0.881142	1.19375	0	0.759775	0.873546	1.06195	1.10084	1.0762	1.44052	1.36283	1.50319
XM_018050977.1	102187475	TRIP10	0.046153	0.164883	0.564319	0.176247	2.27421	0.745731	3.28239	3.33561	3.39081	8.44338	8.66254	5.55969	24.1787	27.1877	14.1222	13.5667	15.2911	17.8013	28.0545	23.7565	20.3622
XM_018049343.1	102169747	LGI2	5.00045	4.43776	5.95762	2.41735	2.40271	2.813	3.62054	1.64756	2.07174	1.22669	0.55401	0.980608	0.143782	0.231347	0.07924	0.240684	0.124564	0.539406	0.905832	0.415597	0.981506
XM_005678567.3	102169067	KDM4A	1.36105	3.87734	4.56647	3.03456	5.04154	2.93415	2.31068	3.76849	4.45502	2.82105	2.54443	1.63773	1.60223	0.427651	0.993652	1.5222	1.21006	3.14353	0.002114	0.661421	0.254702
XM_005678537.3	102184217	TOE1	11.2674	10.3321	11.0923	12.9396	10.4808	12.3546	9.61329	8.28839	9.31245	8.07427	7.71444	5.94012	6.27737	7.26891	5.95671	7.38764	5.05802	12.225	4.78019	6.83066	4.49185
XM_013974328.2	102179247	SRSF10	1.31428	2.26409	1.77771	2.5611	1.5619	1.04747	2.24837	1.71319	2.02295	2.54217	2.12306	0.457154	1.04206	2.73406	2.32659	2.49836	0.205897	3.47845	0.790621	2.47189	0.94245
XM_018050576.1	102168719	HNRNPAB	24.7129	16.874	23.7709	14.4908	27.4988	19.6866	12.508	13.4501	9.99763	8.21458	8.57387	9.04562	23.5079	28.8703	22.3875	23.2806	10.9384	25.1389	14.4526	15.7029	11.5412
XM_005694922.2	102169424	LINS1	1.76277	1.42155	1.1399	1.92329	4.66375	0.53797	3.20221	1.48672	3.89116	0.574677	0.580437	0.958193	1.84653	1.92311	4.13506	1.1771	0.776074	3.65766	3.592	3.55964	3.74809
XM_018040153.1	102186924	FLYWCH2	1.85342	1.776	1.86283	1.67237	1.6317	1.12582	3.26294	3.2009	4.1159	2.81905	1.55028	3.08196	1.85194	5.99716	3.80783	5.62936	6.56196	9.33723	3.47237	2.11792	1.40481
XM_018056381.1	102169112	TPP2	16.2495	14.1825	12.3248	16.7613	18.2472	13.0582	15.4206	13.609	15.5681	20.2949	19.0045	19.5736	21.0022	21.8699	25.0312	22.6488	18.5947	28.5379	22.5372	19.704	20.3582
XM_018048946.1	102183674	LOC102183674	4.89741	4.96564	5.13689	7.64029	7.29998	6.35319	7.25235	7.36422	6.47998	6.57885	5.06299	5.25987	6.22523	6.50889	5.33302	5.61289	5.07102	7.54745	16.7232	18.912	9.6743
XM_018048252.1	102171037	RBFOX2	8.73404	9.1636	9.25166	7.74657	8.19966	7.06884	4.14203	6.83082	5.02214	2.94458	2.64573	3.55244	0.462327	0.793202	2.76371	0.872034	2.77738	1.49523	1.12065	1.68254	1.01066
XM_018045228.1	108634897	LOC108634897	6.90334	7.49124	7.63908	5.58532	6.39119	10.0535	7.64921	8.39041	8.42975	4.78211	5.48036	3.65621	5.25029	5.488	5.50486	5.33015	3.33254	6.03455	3.0489	3.8484	3.73637
XM_005682749.3	102183957	RAB24	12.7293	10.8291	13.6569	21.8748	20.9684	13.7487	10.6189	14.6626	10.304	14.2621	13.8824	8.96309	15.4657	14.2382	16.2653	7.65016	5.40766	10.1314	11.4439	11.1197	9.10621
XM_018057344.1	102190705	WDR37	5.02139	6.98421	7.65751	9.11656	8.03871	8.09751	7.38005	8.05668	7.01767	8.20867	5.1609	5.85443	7.79249	9.00274	10.6068	6.94486	3.47162	10.2594	5.78282	5.31205	4.19438
XM_018039642.1	102176284	RAB12	37.6559	39.1607	31.5604	40.5654	37.1486	30.4489	31.2203	29.9901	33.5626	34.8955	31.9476	37.5393	36.8972	48.6583	39.224	70.672	74.8586	117.752	141.285	208.254	161.519
XM_005689227.3	102184356	TP53INP1	13.7923	13.3853	17.1683	15.0183	13.9711	16.8476	15.9936	16.4462	16.4181	11.958	13.0517	10.6868	11.2081	8.80396	7.45468	5.67128	6.01342	8.39701	6.38417	4.92833	4.90423
XM_005682351.3	102180585	S1PR2	13.2459	15.4425	16.5982	9.86586	9.24801	12.6704	9.04254	8.05184	9.00252	6.17982	4.31308	3.70268	1.0001	1.91734	3.13106	2.44735	2.37586	3.25615	1.21168	0.980796	1.02177
XM_018058742.1	102177453	ADCK5	0.058768	0.144064	1.17562	2.7979	2.26576	2.15482	0.339472	0.393757	0.116692	0.216753	0.111765	0.034288	0	0.087725	1.83475	1.49935	0.04495	0.047667	0.018763	0.039834	0.573517
XM_018064141.1	102191456	CLTC	0.003567	0.040899	0.002956	0.174721	0.014087	0.047303	0.245576	0.182363	0.308925	0.302977	0.689483	0.285284	0.778649	1.54112	1.00562	1.18689	0.2966	1.28181	4.16931	3.45358	4.16282
XM_005679810.3	102175745	KERA	33.1705	50.2871	31.2701	25.3809	40.7945	36.9601	33.7814	7.75035	39.076	11.1223	1.28731	19.8984	13.7203	3.60786	9.17561	1.58143	3.90093	2.73668	1.6212	2.32866	2.7265
XM_005691228.2	102182993	SCOC	27.4887	31.8215	27.5949	24.1119	25.1479	24.4316	23.1409	22.1299	26.3864	25.0559	20.7358	22.2809	24.0124	33.1279	37.7019	57.923	26.8954	67.9422	21.272	16.3551	13.9157
XM_018047232.1	102173810	NAMPT	5.89184	7.75147	6.24954	5.73888	5.22443	7.94536	7.77817	6.85776	7.26803	12.8964	13.7672	11.9513	100.159	57.1595	64.6897	31.5307	15.7135	34.5982	43.9064	52.5802	42.466
XM_005683164.3	102184144	HMGXB3	3.78957	0.68968	0.654612	0.857554	0.584518	1.32937	1.13358	0.618662	0.846945	0.646124	0.982731	0.571478	2.80262	3.01418	3.05806	2.52353	1.57808	3.80305	2.50091	0.769793	0.388682
XM_005693317.3	102179233	SERPINF1	30.77	41.875	49.9687	17.8893	17.9097	41.3106	51.207	20.3951	42.7534	55.2406	31.3238	60.6989	42.0122	17.4275	14.6836	14.8177	26.6607	11.0083	13.2402	9.99608	20.9744
XM_018056780.1	102177726	DNAJC15	14.0189	15.7222	14.8899	15.2077	12.5917	12.2013	15.0091	12.953	11.5632	9.28587	9.51232	9.51417	9.35334	10.5189	11.2992	11.8465	13.0139	12.1232	6.57658	8.32762	6.16925
XM_018048237.1	102169080	MCM5	19.079	20.7223	19.0891	26.1067	17.6842	21.4256	13.3712	12.6404	11.1967	5.73122	6.95244	6.4269	1.49387	1.38875	0.937321	1.86816	2.9672	2.75101	1.48043	1.60544	0.985854
XM_005686045.2	102182879	PSEN1	18.5783	22.3032	21.8283	18.4845	17.973	19.9777	19.5876	18.3871	18.5697	15.5828	14.6624	14.8609	13.0193	18.0544	16.2086	10.8098	9.99312	14.5684	14.1009	13.6849	13.5511
XM_018055413.1	102176134	EHBP1	7.8358	6.7682	2.84027	0	0	9.817	0	0	1.61731	0	0	0	1.18734	0	0	0	0	0	0	0	1.44262
XM_018041474.1	102170661	PANK1	10.8669	9.39687	5.0424	15.4628	14.3654	9.66254	8.9532	9.27549	8.41812	6.00168	6.0359	9.35603	20.8846	24.129	25.1485	3.1281	3.18117	4.31332	3.94837	6.52262	5.10534
XM_005691881.3	102175886	ZNRF1	13.6989	10.2503	12.2292	11.9373	13.953	9.56751	12.8845	12.7321	13.1112	11.0281	10.3293	11.484	5.19497	6.97238	5.00073	7.62861	12.1098	7.09483	6.87777	10.5597	7.57372
XM_018054289.1	106501903	VPS13C	9.3424	9.91086	9.2477	8.86221	8.19625	10.8793	9.33162	10.1097	9.47397	6.56707	7.4088	6.75399	6.04346	6.33142	7.50796	5.02703	4.71343	6.70432	16.6674	21.4658	9.33469
XM_018049618.1	102189847	SEPT11	5.04279	5.30401	3.83925	4.17695	5.89351	4.07917	5.53446	5.70609	6.24113	5.27444	6.21044	4.4413	0.777558	0.665607	0.911231	2.40361	1.72635	2.39415	4.44823	7.26854	8.09348
XM_018038978.1	102180906	LOC102180906	2.45147	6.68481	4.47714	2.56473	2.5758	3.96747	1.55494	1.55841	1.82084	1.68528	2.3562	1.03553	3.60948	2.49743	3.62718	1.66256	2.11848	1.16068	5.78869	2.78805	8.72257
XM_018056585.1	102190887	USP12	19.1606	16.5712	15.7886	17.9354	16.0066	12.2884	8.8635	10.1109	8.71018	6.64599	7.05016	5.10722	9.61749	8.04677	9.58431	6.0324	3.96273	7.32164	7.71197	7.33996	7.57743
XM_005680467.2	102185068	SNRPF	76.9691	65.1849	71.6712	79.8756	64.4622	51.9354	66.2638	65.1956	66.496	38.4808	43.0373	46.2223	52.191	58.4855	60.3956	53.0666	54.3662	57.7203	29.0338	24.8023	23.401
XM_013964234.2	102168206	FXR1	3.85549	3.1796	3.85378	0.220205	0.12092	0.18694	0.15575	1.58044	1.54974	2.47782	5.87016	6.31728	1.25942	1.41694	5.3928	42.4839	0.797239	4.60639	4.13917	0.114372	0.032068
XM_018059428.1	102191442	NUP98	11.4598	8.88545	9.01796	7.43886	9.12797	8.7187	7.60104	12.2669	6.29514	4.83216	4.95607	6.49972	5.96889	9.69901	7.83382	4.72038	5.91604	4.06869	14.8623	13.4772	11.0598
NM_001314281.1	102189744	LTBR	5.96584	6.11012	6.33201	8.131	6.82053	5.74283	5.91086	8.13445	8.49655	5.04477	3.35474	2.91057	4.5266	6.01173	7.19609	2.93636	2.40286	3.84004	3.92306	4.65267	4.96053
XM_005684603.3	102191138	PDSS2	6.01132	6.41931	6.34782	5.82151	5.18561	5.76555	4.16859	4.75598	3.73122	4.21501	3.34885	3.78746	2.28277	2.0684	1.94105	3.03764	4.60618	3.44333	3.57973	4.79359	3.62213
XM_005699124.3	102187563	DDX50	0.353055	19.6445	24.3545	17.7412	16.6647	16.1245	13.5266	0.019633	12.6307	0.207056	6.67946	4.91136	6.39313	0.088709	0.578094	0.446028	5.15832	0.543631	1.15211	0.156095	0.800829
XM_018062220.1	102184837	ZFHX3	2.85445	2.81781	3.43642	1.43983	1.06173	2.34592	1.56119	1.5231	1.44155	1.00799	1.04263	0.887024	0.573567	0.719536	1.02518	0.810504	0.692387	0.771571	1.2622	1.03912	1.35967
XM_005699845.3	102179640	NUDT22	5.23784	5.58819	7.43361	5.47657	0.003073	4.85481	4.73072	3.23491	1.09088	4.49755	0.004706	6.92172	1.94428	0.43908	0.000238	6.08395	6.63773	6.54186	3.93056	5.07344	1.49194
XM_005698980.3	102191110	LOC102191110	1.38837	1.20802	0.949608	2.03469	2.01074	1.27441	3.10008	2.77909	2.75809	2.7681	2.52108	3.23846	1.96256	1.62281	1.44822	1.22769	0.878541	1.1398	0.642117	0.432671	0.664792
XM_018062800.1	102172751	PRMT1	7.81489	23.7154	14.3241	13.6247	9.57496	2.83145	11.763	8.09598	7.38289	21.1374	8.20583	14.2517	8.68056	7.36188	7.23167	10.1913	4.57163	13.9069	0.141999	12.7693	4.59316
XM_018038510.1	106503494	LOC106503494	253.077	375.977	256.141	318.709	228.747	284.402	214.233	192.317	175.903	85.6003	83.195	78.1266	70.0669	36.6439	26.3392	13.3952	26.8606	9.37815	42.1302	19.1319	30.5868
XM_018060062.1	102183256	NUCKS1	86.1011	107.823	81.9041	76.4306	106.137	93.1375	48.991	67.4982	42.0218	38.9675	60.6262	34.3653	26.8807	20.3003	18.7375	23.7247	21.5779	45.6916	49.9086	32.4491	29.3128
XM_018038367.1	102176473	TUSC2	11.2447	10.6071	11.6913	12.7152	11.5421	10.3137	9.35886	10.4093	10.9835	7.60859	7.35438	5.872	7.83574	12.1035	13.3398	10.2052	4.6726	16.4662	7.92535	8.39316	6.81305
XM_018048874.1	102191504	TSPO	4.08798	6.0431	4.83673	4.04097	3.03864	20.1028	8.04389	4.10464	8.11077	5.93339	3.64744	3.94266	2.53241	3.33672	2.7816	2.50347	3.72965	3.21268	5.86764	5.84335	4.70465
XM_018052559.1	102171875	KLF4	0.813416	1.11859	2.27336	0.982238	1.07769	3.30637	1.11088	0	1.50893	1.92251	0.815237	0	1.50228	1.70364	1.12699	2.56448	0	0	4.2928	3.99329	2.7058
XM_018059814.1	102168557	RDX	55.8009	62.445	60.073	53.6741	54.3043	42.5354	46.9898	47.613	48.033	43.9018	45.5677	39.3116	35.1132	31.9734	39.1819	39.2994	25.9461	36.4113	59.119	58.0203	52.833
XM_018061420.1	102176450	RAN	158.647	164.513	162.494	138.031	138.984	146.46	101.163	93.8435	98.8119	81.0814	79.247	99.6328	130.198	133.563	158.207	139.091	86.5465	173.298	52.8953	64.4127	54.0179
XM_005686661.3	102177445	CHCHD5	11.4104	11.8081	10.6936	12.909	13.5722	19.9112	13.9033	14.0003	14.1871	17.4977	20.9969	22.8662	18.6598	26.0117	21.0164	23.5861	21.2311	22.8845	26.7134	29.5183	16.6396
XM_018054605.1	106502520	LOC106502520	4.16907	2.00033	1.75089	8.94413	12.9346	1.08074	7.36502	4.03444	4.53462	9.08197	7.20116	4.37072	11.5606	10.7266	25.0554	20.5328	49.9444	18.989	13.5121	21.0919	21.7076
XM_018057299.1	102174756	GDI2	109.027	109.427	115.891	81.061	75.6692	98.746	61.1044	55.5673	51.7133	37.1462	35.1264	34.6246	43.5241	50.8505	53.0896	47.6096	40.0088	53.4827	35.0808	31.0616	31.5946
XM_018061948.1	102177827	PAPD5	4.63788	5.81595	3.92816	3.14509	2.60942	3.63823	3.16988	4.09532	3.30299	2.44536	4.19447	2.85485	3.29542	3.94246	6.83588	6.76376	1.7911	3.03417	4.93341	4.4818	2.01113
XM_018042540.1	102177130	NRBF2	11.2863	12.5878	12.3477	12.2059	10.164	11.3371	10.4852	10.2681	10.9292	8.08584	7.29856	7.48541	7.91841	10.5251	9.71123	8.01758	5.66266	11.9631	9.57102	8.26697	8.82331
XM_018044501.1	102184816	EDF1	64.7089	67.6772	61.9523	94.4107	86.3103	65.8621	75.5906	74.9246	73.1221	88.1748	86.0935	112.863	87.3508	102.626	96.8008	86.5245	171.904	108.436	101.674	105.857	73.1938
XM_018060786.1	102168932	PLXNA2	5.27268	5.3362	5.59751	6.57784	6.52873	3.74388	6.05336	6.51215	5.14044	4.70471	5.17799	4.37479	2.2103	2.04167	2.39465	2.32269	1.22205	1.67336	1.14896	1.33255	1.762
XM_018040708.1	102183564	USP31	2.9686	2.69716	2.64637	2.86568	2.82264	2.96516	2.63212	2.67739	2.27169	2.57539	2.81706	1.84919	3.46731	3.62473	4.56012	2.97331	1.48901	4.14515	1.81871	1.69688	1.62721
XM_018057829.1	108633201	LOC108633201	146.681	115.647	61.1657	80.7767	100.659	210.163	121.491	85.6816	132.499	82.343	124.737	141.408	0.002298	171.35	0	131.086	109.774	140.878	43.8152	52.4549	45.1012
NM_001285752.1	100861162	TCAP	36.3519	27.3542	16.692	135.98	136.907	66.637	395.949	411.81	394.421	1586.14	1321.65	1902.82	2883.74	2392.08	2142.98	1293.86	420.805	1901.37	1618.19	1863.46	1647.3
XM_005678142.3	102183029	GTF2B	30.9426	32.0059	31.3638	33.1941	31.066	31.4299	27.1679	27.1954	30.0784	28.875	25.9872	30.0557	34.2493	43.2066	37.3837	31.7812	18.5923	30.4632	29.4319	31.7363	30.2496
XM_018054115.1	102173093	ATG14	6.80968	7.40588	6.24414	7.49358	6.86623	7.47928	7.06414	7.2131	8.30214	8.03109	7.38571	6.55587	5.54549	5.35513	4.84346	3.78295	4.05639	6.06739	6.77709	7.34847	6.4674
XM_018052304.1	102180041	SORBS3	2.0052	0.767985	1.95434	2.30402	2.32762	2.86208	2.82839	3.89402	4.40891	1.64866	2.82377	2.11463	3.58035	3.5149	4.55141	3.25018	1.24714	3.64888	4.18838	5.22643	5.33265
XM_013964566.2	102170038	SEPSECS	6.07679	5.6753	6.20935	6.17226	5.89545	5.70828	6.55497	6.00003	6.47622	6.7445	5.37341	3.944	6.82612	6.22193	6.32792	5.76518	3.44077	7.10812	6.15171	6.73667	6.18834
XM_005690008.3	102175878	EMSY	2.9866	2.27795	2.79498	2.10093	0.869417	3.63003	1.58108	2.72875	2.29908	1.46607	1.89616	0.810895	0.059724	1.88069	1.88978	1.4969	1.0456	1.88851	1.50639	1.36178	1.2372
XM_018046927.1	102172411	KLHDC10	34.4689	39.0377	28.5979	0	28.2996	29.5899	18.4316	20.5771	19.0111	7.71431	8.28872	8.26698	6.15942	9.83811	8.05138	8.15686	8.5154	13.0076	9.72709	7.9499	10.2597
NM_001286443.1	102181169	RHOA	70.4912	57.3379	65.6941	56.5267	55.3279	78.8994	55.482	51.995	46.7137	37.4945	38.8855	34.2959	29.1413	39.2599	51.3364	45.3921	50.5264	64.4482	40.9238	39.0361	45.0577
XM_018064634.1	102177371	MYH10	8.26043	9.0125	7.40428	3.7084	4.25118	5.62371	1.9459	0.009938	1.92203	2.11331	2.84723	1.56097	1.41105	1.94504	7.81661	0.006011	0.000499	0.655484	1.75994	0.010842	0.391554
XM_018060550.1	102168931	UBE2J2	11.1554	9.29353	9.86287	10.9324	10.6044	8.29735	9.75457	8.7844	9.68729	8.07371	8.84929	6.68862	14.7415	19.5504	22.4132	9.68263	6.1684	16.1478	13.8187	12.9504	12.1974
XM_018042211.1	102176494	JMJD1C	1.443	1.59784	1.93784	1.75733	1.55632	2.54269	1.60131	1.29221	1.745	2.31512	1.69917	2.28393	0.600094	0.019387	0.618588	0.032929	0.027475	0.011651	0.402796	1.57325	0.01157
XM_005677681.3	102189923	C3H1orf54	6.7033	7.96678	8.02488	10.7233	8.94386	8.08655	9.78973	10.9187	13.4471	19.6994	16.5807	28.965	4.24546	4.15768	6.80383	5.72235	4.76667	5.32895	3.94774	3.45256	3.45638
XM_005691425.3	102174683	IFT81	8.11987	8.75544	8.55674	8.03412	7.5139	7.12692	7.40397	6.75637	5.86382	7.27538	6.94467	6.12285	10.6669	10.4286	10.8545	8.74057	7.78146	10.512	5.41936	6.34664	5.41021
XM_018053299.1	102183243	UTRN	3.96945	0	4.15527	3.2278	4.81347	1.72531	4.76148	4.89978	5.23794	8.00277	10.0563	5.95688	5.08948	9.42194	9.04797	9.83276	5.37217	9.45062	11.8271	9.32586	5.72246
XM_013966061.2	102187220	GALNT12	3.47625	3.41903	2.71448	3.61454	3.15822	4.22573	4.06268	3.63634	4.07546	5.2044	4.48171	4.56671	1.48392	1.69898	1.16572	3.44611	3.61948	5.91577	4.06948	3.41796	5.16274
XM_018046922.1	102183484	CEP41	6.231	5.26931	5.82366	4.41609	5.71589	5.20939	4.63508	4.15576	3.78103	2.05787	1.72203	2.24897	0.629475	0.695936	0.800277	0.96419	0.949028	1.34672	1.0471	1.05446	0.806849
XM_018047869.1	102186375	TMEM106C	4.22634	6.89704	5.6159	3.71683	4.18689	5.74488	3.94786	2.34923	2.20558	2.63632	3.75758	3.72151	1.38879	3.83573	1.83079	16.6381	10.4993	22.2236	3.0484	3.80727	2.47356
XM_013969430.2	102186705	FUT4	6.25997	5.31479	6.32873	5.41328	6.71446	5.40606	5.92765	5.75108	6.07215	4.26628	3.66272	3.36303	2.07978	1.90833	2.47265	2.3365	1.65758	2.29529	1.80678	1.61212	1.91304
XM_005697738.3	102181181	LOC102181181	174.15	117.658	104.55	328.917	299.559	108.205	318.392	377.479	356.177	439.454	520.913	512.776	570.586	584.155	481.877	709.678	1077.37	474.451	568.603	541.935	554.757
XM_018064147.1	102190545	TBX2	3.88865	3.86396	4.24894	4.119	3.94694	3.1122	4.86968	3.95953	3.74294	2.75582	2.24055	2.25581	0.788521	1.18291	1.37252	1.22887	0.964059	1.26508	1.40382	0.642927	0.717161
XM_018045701.1	102183285	PKN2	18.4916	19.2012	19.4969	12.6399	16.2864	18.5894	16.4198	14.4956	16.2925	11.5707	10.0719	9.69758	10.7889	7.7709	6.64575	9.89281	6.74635	8.53658	11.2275	11.3936	12.6367
XM_005699441.1	102185898	HIKESHI	39.9691	39.9949	42.3605	47.6423	51.8734	33.8001	36.3437	37.8862	43.5892	40.2607	41.6095	49.224	41.1292	58.0521	63.4313	72.0801	67.3241	94.9105	70.6408	82.9228	55.2029
XM_018047819.1	102190383	NCKAP5L	2.02893	2.17696	2.67015	3.50804	2.46263	2.89354	2.59987	3.58015	3.60014	2.15697	1.90109	1.66295	0.578446	1.47137	0.600077	1.31662	0.594801	0.73611	0.512846	0.043402	0.849611
XM_018057780.1	102171472	MARCKSL1	56.9349	50.3146	66.5817	38.868	31.7623	27.8707	24.9064	28.7951	19.3222	9.36967	6.96743	9.90714	5.18924	4.04197	4.11671	2.3204	1.94334	1.97917	1.16608	1.15784	0.865575
XM_018044393.1	102186895	SDF2L1	2.59574	2.4287	3.4472	2.44557	3.78161	3.88044	2.43564	1.29106	1.34311	1.65041	1.73976	1.65697	0.40308	1.32917	0.98563	3.425	2.73994	3.33819	1.20196	1.36811	0.634836
XM_005683410.3	108633170	LOC108633170	347.798	338.098	299.017	443.234	405.445	349.28	454.814	477.138	401.046	523.068	586.87	754.281	852.65	1065.27	839.466	1115.78	1279.4	1051.72	875.248	759.615	757.452
XM_018039647.1	102173520	MALT1	2.96364	5.11994	4.20711	3.04712	1.51425	1.67628	3.12062	2.13471	4.16934	1.54591	2.08102	0.963711	2.34567	1.17591	1.34499	0.494657	1.4249	1.37927	1.95419	1.49956	4.00909
XM_018055429.1	102174218	ACTR2	62.8638	60.9491	60.9676	54.286	50.8347	54.2436	44.4754	42.9156	38.6032	26.7535	26.842	25.4167	20.5432	23.6087	27.6535	25.9649	19.1427	33.7754	23.0312	21.2162	20.2809
XM_018059877.1	102180140	CCDC82	3.3934	3.28914	3.20783	0	0	0	0	2.11737	1.91364	0	0	0	0.000613	0.37078	0	0	0	0	0	0	0
XM_018049271.1	102176770	PPP3CA	15.1634	16.9245	16.1072	15.0501	14.1752	17.822	15.8747	15.9999	15.7964	22.8774	28.5138	27.6695	15.3783	10.5772	11.0929	13.827	15.3771	11.918	28.102	25.6048	31.0353
XM_018048441.1	108636042	MGP	85.8599	181.526	84.0863	8.81829	10.1073	122.021	32.0052	24.3806	23.4595	106.671	77.2716	94.6547	290.14	480.132	172.061	271.194	279.813	260.816	294.342	174.728	229.376
XM_018049400.1	102179180	LIMCH1	1.72653	1e-06	0	5.72432	7.05669	1e-06	8.11774	6.73682	8.54144	6.72379	9.38718	8.616	2.74419	0.086309	3.24653	4.40522	4.06007	2.0406	4.33436	4.63523	7.56183
XM_005683153.3	102181496	CSNK1A1	13.0567	16.0122	12.5164	17.7276	19.0767	16.768	12.1769	35.5883	15.6039	11.5633	10.8334	8.54204	11.939	17.9564	20.3029	7.72959	12.3823	18.8714	14.9303	15.2203	15.3663
NM_001287570.1	102191547	LOC102191547	0	0	0	0	0	0	0	0	0	0.061613	0	0	0.258796	0	0	1.07445	0.629009	2.81665	29.7504	30.9701	13.947
XM_018041824.1	100861101	HOOK3	23.3446	21.5985	24.8525	16.7263	15.5685	22.5058	19.0113	18.8259	17.3954	16.3508	17.1524	13.1274	19.1391	27.3863	31.7885	37.4965	30.419	77.2945	30.7768	32.566	29.1151
XM_018048863.1	102190389	ARFGAP3	12.7127	13.9932	14.944	9.99063	10.5242	16.494	9.13998	7.95888	7.90859	6.95864	5.6618	8.26178	5.03239	4.95547	4.54575	4.10487	3.40023	3.63475	3.1798	3.41445	4.25841
XM_018065532.1	102171102	NIPBL	4.42707	5.88217	2.06306	1.14209	0.998047	4.80885	3.40834	4.05366	4.65475	0	0	0	0	1.07604	2.25848	1.74402	1.29681	1.89335	0	4.8131	1.65188
XM_018044332.1	102181934	TMEM164	1.18996	0	2.3899	1.27434	0	0.933733	3.53154	1.8271	0.614886	2.69655	2.52478	0.41192	0	0	0.349096	2.51954	3.29211	2.92249	1.25761	1.68036	0.989946
XM_005690686.3	102185945	EXOSC10	19.5684	19.1854	20.0809	15.1545	13.2286	15.6813	13.8756	14.2741	14.364	9.25542	8.1007	7.47425	17.2797	17.5536	16.5012	14.8531	9.44841	19.6781	13.1276	10.9427	10.7505
XR_001918781.1	102177636	SRSF7	7.33001	9.62101	9.75648	4.64323	6.83707	8.82968	6.53765	6.25326	6.15047	6.87505	5.55651	5.00158	3.93628	5.44528	5.43523	5.30178	3.94106	6.70245	2.31011	4.48425	5.55945
XM_005686520.3	102179104	DHX57	6.64169	3.05391	6.06152	6.68482	6.2551	6.03422	6.04464	4.69201	7.07032	3.79679	2.30889	1.75176	0.872578	0.621725	1.87993	1.66778	1.29914	0.444224	0.57501	2.90118	1.29885
XM_018053998.1	102181398	PAPLN	0	0	0	7.37863	6.89328	7.18302	3.22708	5.91133	4.23724	3.40399	0	4.05596	0	0	0	0	0	0	0	0	0
XM_005675389.2	102176167	MFSD1	13.2767	15.1496	14.9872	14.0642	14.7882	14.1926	12.5051	11.0912	12.1667	10.8469	9.34588	9.24854	6.90993	8.27182	8.22955	9.95169	10.5468	13.6081	9.85294	9.58281	7.91155
XM_018059736.1	102186415	RNF214	1.38572	1.13744	2.78105	0.831038	1.9794	1.41896	0.678209	0.923918	0.969248	0.268397	0.45112	0	0.356431	2.7692	0.545138	1.08878	1.46238	2.77276	0.457685	0.446658	0.828529
XM_018040246.1	102177493	MYH11	0.392397	0.5578	0.432482	0	0	0.664799	0.0072	1.23509	0	0.003392	0.480155	0.260999	0.930638	1.2215	1.54074	0	0.463765	0.934621	2.14972	2.6734	1.88982
XM_005685274.3	102178451	MRPL52	0	0	1.42864	2.16195	1.29276	3.06752	3.71576	1.02152	0.500521	4.88154	0.684877	0	0	0.880963	0.593528	0.688832	1.04492	2.52488	0	0	0
NM_001285739.1	100860889	PNPLA2	1.49053	0.974035	1.3193	2.81823	2.1445	1.29081	0	1.7412	1.14976	2.13898	1.00912	0.944325	25.6542	34.2876	30.6978	16.9312	4.62077	46.1864	16.9744	24.5895	21.1517
XM_018066344.1	102178492	EML1	4.68962	6.05054	6.03658	4.58395	5.77259	4.0233	4.13776	2.74616	4.60108	2.52474	1.10496	1.20425	0	0.650687	0.777307	0.816131	1.04763	0.982534	0.392482	0.825136	0
XM_005694740.3	102176561	HMGCS1	6.05526	7.696	5.10755	5.5671	6.67154	6.68265	5.30578	5.60682	5.50724	1.76071	2.46706	3.18058	0.494444	1.35637	0.870924	0.996895	3.91752	0.021876	0	0.473456	0.515649
XM_005690035.3	102183253	DNAJC24	8.22241	7.65075	7.49345	6.10062	6.61399	4.19276	7.01599	7.3857	6.88268	5.1548	6.66505	12.1134	9.89973	19.6937	17.6414	19.8271	14.7988	15.2471	4.50417	11.7281	7.97915
XM_005678507.3	102175734	NSUN4	1.9489	2.30735	2.38785	1.8899	1.91942	3.77745	3.03221	2.82407	2.82062	4.4803	4.44638	4.03402	13.9968	21.0568	18.7867	14.4853	10.7135	22.1826	12.1828	16.3433	15.1363
XM_018041899.1	102180564	TACC1	0.719693	1.02019	0.584689	1.33934	1.12206	0.5911	2.04053	1.70305	2.52463	0.418143	0.857408	0.697545	0.973011	0.149098	0.251859	0.151414	0.23907	0.089955	0.547404	0.414642	0.224191
XM_005679141.3	102176661	LAMB1	157.352	138.205	149.284	156.941	153.363	134.747	112.848	120.341	114.854	108.886	100.626	103.253	64.4448	65.1362	61.084	61.6021	41.7342	45.6302	29.7902	20.4265	35.4218
XM_005698895.3	102188561	THAP1	5.18379	4.15925	5.61214	4.16695	4.97773	4.0916	3.53948	3.43386	2.87675	4.09259	3.14244	3.11004	1.73543	2.58857	2.35169	3.30899	1.91083	5.06738	2.85763	2.55067	3.09086
XM_005688676.3	102177176	NFS1	3.3873	3.38995	3.26472	4.42837	4.07588	3.58453	4.20177	3.63999	3.68195	4.09374	4.32648	4.73687	4.03582	4.44341	3.55126	6.51776	9.68682	7.95284	8.373	8.26998	8.89233
XM_018040287.1	102191012	TBC1D10B	7.55429	7.88773	7.32498	13.182	10.7226	10.1424	10.1287	10.2812	9.90262	6.63142	6.37898	5.05591	6.65065	8.85657	11.1909	5.7594	4.2651	9.22993	7.87136	7.6483	6.66504
XM_018050782.1	102182216	SGTA	9.59348	8.17264	9.32156	10.1948	10.9271	9.24834	6.97829	7.6959	7.3623	7.73169	9.33565	7.54433	9.16997	12.0984	11.9163	8.86209	7.09264	16.0699	13.6278	10.9072	10.0061
XM_005692639.3	102171185	CD3EAP	4.62076	4.05941	4.49863	4.8198	4.13058	4.52334	3.05475	2.75575	3.62462	2.3939	2.57129	2.47736	10.3156	7.24333	9.20027	6.53207	1.92999	6.13768	1.97208	1.77585	2.26507
XM_018054266.1	102182876	TCF12	17.5864	17.9826	16.8794	13.0244	13.0626	14.1059	9.56343	9.83761	8.37425	2.02851	1.69859	2.63612	1.60021	1.45672	1.77818	1.33269	0.916514	2.06209	1.11345	0.86453	1.1194
XM_005691341.3	102177741	DHX37	2.2456	2.28178	3.09926	3.58931	2.49678	2.98358	1.97652	1.91075	1.83137	2.04574	1.46967	1.10263	3.90213	3.92568	3.00892	2.58803	0.86102	2.96008	1.27978	1.16128	1.40206
XM_018039648.1	102173520	MALT1	6.55143	5.62033	7.29593	5.05124	7.56648	8.13908	5.40735	6.745	5.5246	5.23504	4.06726	4.38957	1.92806	2.55906	3.09578	2.64267	1.26716	2.69662	3.60012	4.47135	5.58644
XM_018054170.1	102180676	DUT	33.0537	25.842	28.5764	37.865	40.6417	17.112	18.9045	22.2966	19.4894	25.5042	17.064	25.1776	19.8981	16.9804	13.7765	24.9195	22.7373	22.6805	21.9885	15.7907	14.5235
XM_018049439.1	102190866	OCIAD1	34.647	34.4872	41.245	39.2566	33.6324	37.1607	28.0824	33.3701	22.15	23.7627	24.8752	20.3843	21.9603	32.0372	25.9902	32.078	18.5209	36.5818	0.216823	6.06381	5.0232
XM_018039572.1	102185416	C24H18orf25	4.63728	3.875	2.8597	4.73043	4.38855	3.17119	4.74467	7.3546	3.9265	5.52982	6.2995	3.59124	6.73771	12.2577	11.6574	6.98883	4.50515	9.89728	8.33405	8.99453	5.73184
NM_001314287.1	102187190	AKR1B1	179.858	132.351	154.089	229.202	222.186	136.235	124.203	119.482	111.71	83.0869	75.1231	79.9426	86.9436	92.7582	88.912	75.8053	63.6544	82.6929	14.4632	21.6065	18.2594
XM_018056501.1	102182142	UCHL3	0	0	0	0	10.5055	8.81444	5.50674	1.50467	0	0.956939	1.15871	3.21291	0	3.73987	23.0041	4.79092	17.6309	28.017	17.8511	21.3196	4.0002
XM_018063360.1	102175887	ZNF260	3.23143	0.57186	1.77665	3.33225	1.31751	3.69337	3.95035	2.16229	0.826972	4.51695	5.06696	0.032341	0.688254	2.67069	0.451374	1.77588	0.502178	2.05841	1.64196	1.14726	0.148989
XM_005687979.3	102180682	TRDMT1	6.99082	10.019	10.4925	7.6245	6.65949	7.26619	9.03236	6.04612	7.66809	7.25824	6.13552	4.74527	3.84198	2.46241	3.85427	2.7881	2.10283	4.38661	5.29291	5.89529	4.61888
XM_013974279.2	102168787	SMCHD1	20.96	24.3667	21.7256	19.1633	17.7014	22.4479	17.6651	18.4501	19.0691	15.9015	15.0407	13.0708	15.2384	14.0952	16.8529	10.8193	5.33393	11.2778	11.0535	12.5206	12.3282
XM_005688967.3	102179787	PCMTD1	1.97354	0	0	0	0.93127	0	3.73891	2.83145	2.71234	0	0	0	0	4.45507	4.26283	2.60587	0.208572	0	17.1095	20.3941	10.7305
XM_018059259.1	102168371	LMO2	0.9077	0.889354	11.1793	10.2243	0.657723	15.3764	15.6867	22.7566	4.74142	11.1846	12.8685	14.3252	2.63657	10.4411	1.93531	1.20693	0.69625	4.83098	1.67375	1.66341	0
XM_005709424.3	102168657	BLZF1	20.3751	20.4916	22.1063	15.9796	19.7676	18.2299	17.764	17.8729	17.3284	20.3084	18.2377	19.1418	25.6817	36.7159	35.9302	34.7997	22.4474	46.266	40.4693	45.0623	42.8632
XM_018041966.1	102178880	ADGRA2	13.1089	16.1042	14.5274	21.2163	19.0005	23.6361	21.8876	19.3749	13.2488	7.50168	8.96819	9.09943	4.22599	3.26105	3.61169	2.89698	3.45447	2.28247	2.80915	2.08257	2.00086
XM_018042049.1	102182278	WRN	3.03788	6.55564	3.75238	2.42991	2.89561	1.67107	0.394541	1.53042	0.387784	1.46352	2.64491	2.33857	0.400292	0.55193	0.702189	0.544204	0.803647	0.453782	0.58791	0.396775	0.323579
XM_005683203.2	102171059	GRIA1	3.20221	0.794756	0.806722	0.566897	0.77837	2.08849	0.345946	0.327037	0.369989	0.156508	0.113018	0.111459	0.055123	0.058491	0.011893	0.011868	0.048433	0.060073	0.150505	0.092028	0.118518
XM_005677776.3	102171475	PDE4DIP	6.64887	6.72953	3.02239	23.2879	4.10284	23.1164	2.59556	56.7373	16.0989	3.3293	5.79005	4.55505	4.27208	10.0588	23.3662	9.21696	18.5696	23.6472	1.52764	12.5067	16.4727
XM_005678515.3	102177679	POMGNT1	16.5849	16.7149	18.0566	24.8245	21.533	16.7903	16.341	18.071	15.8898	14.2319	13.1142	13.0703	8.75574	10.2243	11.7401	13.0258	16.069	17.874	12.0339	13.416	8.39146
XM_018055407.1	102172361	CCT4	92.5933	98.4319	86.3243	79.3796	102.212	73.6358	55.724	62.5623	59.2701	47.4202	50.1908	60.4536	93.0696	114.612	146.388	111.174	67.2579	151.966	47.2987	48.2308	40.2209
XM_005678952.2	102191105	SDHAF3	3.41859	3.56399	5.0498	3.4483	4.12744	5.63428	4.20218	3.01792	3.97063	3.31961	2.76642	3.07471	3.75513	4.53277	3.74866	5.85272	3.90059	5.87848	3.65548	2.68212	2.71361
XM_005695915.3	102169142	CISH	1.19228	0.852064	1.28754	4.30118	2.63973	4.25745	3.61671	4.37333	4.10803	5.29038	4.79832	3.89343	5.37194	9.63213	17.1554	12.2701	3.40624	1.05449	11.5875	12.0529	7.7807
XM_018064019.1	108638215	LOC108638215	5.43562	3.15361	3.05348	5.25057	8.63903	5.87555	8.67018	9.18077	8.84047	6.62998	5.89494	4.65779	3.2196	2.70694	2.70766	2.639	1.56129	1.99803	3.0107	4.20226	2.64715
XM_005684610.3	102169291	ATG5	4.20419	8.1181	8.91104	7.87956	8.67564	10.9417	7.71545	6.37104	6.88192	9.8296	9.88673	4.83261	4.0727	5.31733	4.64147	6.38798	3.77225	9.95472	7.25558	6.83718	7.95068
XM_005684369.3	102185274	COLEC11	2.50743	0.000147	0	0	1.50946	0	0	0	0.069224	0.074154	0	0	0	0.040891	0	0	0.026429	0	0	0	0
XM_018063429.1	102189895	ZNF667	0.002225	8.47645	8.67727	6.93675	7.03979	8.28857	7.03211	6.57272	9.01884	7.85129	6.37188	7.61385	11.0832	8.91662	8.20758	8.40465	6.59051	9.97946	11.1156	11.1002	9.72107
XM_018044443.1	102179088	ASMTL	13.0601	11.4212	7.68872	18.0992	17.1787	12.8386	17.7039	10.3431	9.93446	13.1698	11.7583	8.45921	8.36975	7.28069	5.42545	10.1648	6.36119	13.5651	8.1785	9.38172	2.44367
XM_018066141.1	102176171	ATG2B	4.55987	3.5115	4.65469	4.41689	4.12664	4.39061	4.27848	3.1569	3.81777	4.28993	3.85128	3.2452	3.24661	3.79424	4.85039	2.69936	1.74756	4.26256	4.09701	2.94436	3.7947
XM_018055957.1	102173014	TOR1A	10.309	10.6664	11.2066	9.58674	9.20914	9.38875	7.76053	7.25114	6.03827	5.75282	5.65294	6.86612	4.25802	10.2352	9.43034	10.5989	3.88072	13.3752	7.31942	7.25312	6.00278
XM_018064542.1	102189631	METTL8	3.59519	3.45502	3.96986	2.78725	2.7662	2.86734	2.19577	0.024088	2.16741	2.43146	2.16447	0.035326	1.46412	2.07163	1.71155	3.34762	3.80247	0.017517	0.01329	0.016342	0.000464
XM_018049681.1	102180745	GPAT3	8.48937	10.7728	8.8457	7.98381	14.7124	8.84837	10.4664	10.3932	10.0319	7.70376	7.70501	7.39194	15.9251	38.12	32.0924	26.2304	4.88798	30.646	17.6978	17.2225	15.5393
XM_005676299.3	102171199	SF3B1	17.295	46.8491	35.2693	44.6482	49.2355	73.7257	54.889	21.1503	58.5673	18.9942	45.2996	6.02356	32.803	25.4171	50.5845	14.581	8.14486	13.9483	37.6217	24.3534	9.03312
XM_018050659.1	102179938	COMMD10	20.677	18.7657	18.132	21.3523	16.6158	15.4957	18.5052	18.5848	17.412	17.9834	16.9303	18.9903	10.9215	8.80738	8.74064	14.2425	16.0597	15.1716	18.8187	17.9744	13.7007
XM_018055120.1	102183968	STRN	8.07552	8.42051	8.38766	7.31949	8.03133	8.8129	8.09945	7.9385	7.82773	5.63964	5.7957	4.59844	3.71931	3.83038	4.38542	4.01799	2.32651	5.23772	4.16952	4.42664	4.65527
XM_018054519.1	102171430	NDRG2	2.11298	2.22221	0.441063	2.41031	1.19466	1.6055	3.34276	3.24295	4.06577	8.09821	5.9958	11.2062	3.17392	5.09495	2.91806	10.4156	7.15783	16.8248	36.4254	79.5762	20.4762
XM_018048434.1	108636038	EPS8	27.4992	31.846	26.3537	18.3716	15.7602	17.084	12.8499	11.6405	12.2315	9.0496	9.94731	8.87232	6.49885	8.9392	5.18425	3.31438	7.79478	7.51598	9.89086	8.85107	10.966
XM_018048215.1	102187570	MTERF2	1.6989	2.95468	2.18734	3.26889	2.25637	1.53804	2.40576	3.12132	1.70301	4.31722	2.28758	3.00236	3.26369	4.57485	9.90953	7.1223	4.43321	8.92604	2.64479	6.67259	9.92681
XM_005677439.3	102175452	C3H1orf43	24.7826	22.6152	20.6208	17.0955	23.8418	17.4775	20.8561	19.0888	15.7395	16.3538	19.0972	11.8947	20.8382	29.8019	26.8488	27.2069	20.0012	31.1157	24.6239	27.2956	14.4291
XM_018053491.1	102177897	PHF10	4.20752	3.35577	0	9.26792	3.85957	1.50384	2.38936	3.5705	0	2.49611	2.00648	4.89608	4.43163	7.26975	7.89565	3.04607	0.797739	5.45341	1.08262	2.95884	3.15781
XM_018051129.1	102190316	ECSIT	4.65266	4.01598	3.77514	4.97137	5.31016	4.60754	4.75864	5.93069	5.31893	6.67936	4.38816	6.46669	18.3978	32.1659	25.8014	28.8276	24.8889	31.2299	34.5435	51.2463	30.3716
XR_001918769.1	102185473	REV1	2.46596	0	0.588593	0	1.55198	0	0	0.450027	0	0.432576	0.412829	0.29923	0	0.745199	0.170133	0	0.491176	1.01398	0.530174	0.670666	3.85617
XM_018048840.1	102170954	FAM109B	7.26918	7.04458	6.26898	12.1902	7.85715	11.0384	7.53656	7.6481	4.8506	8.04906	6.56157	9.86822	9.32802	11.0595	8.60938	8.66358	10.7429	7.56651	5.99195	8.96154	4.86846
NM_001290120.1	102169013	OAZ2	43.2586	43.1851	45.8591	75.3069	63.7176	61.9227	72.7081	68.6015	74.9094	82.6618	80.8918	96.5454	28.9982	28.6479	31.0569	46.1012	80.124	59.8462	65.9781	76.6035	65.4505
XM_018052757.1	102178862	MORC3	19.1115	20.7027	21.1244	21.2616	21.8695	20.0091	25.4337	26.3049	28.6063	38.0703	39.3406	36.6924	29.7289	24.764	27.5182	25.2973	15.4968	24.3376	24.1701	26.5545	25.2406
XM_005691559.3	102170543	ALDH2	7.05999	6.63136	6.26386	11.3807	8.73076	12.2449	11.467	9.0161	10.4876	25.6871	17.5161	13.7641	7.7897	9.01434	4.74658	10.6905	36.994	14.308	43.7766	72.759	103.403
XM_018056637.1	102186728	WDTC1	4.97461	3.5243	5.29946	8.03087	7.33673	4.98046	6.0078	5.64292	6.91884	5.05401	5.54245	4.91495	5.65806	8.31277	7.62237	4.00837	3.42251	7.5436	9.51932	7.96796	6.33019
XM_018039377.1	102180816	LDLRAD4	10.1349	12.9166	10.3848	10.8963	10.5685	9.35931	7.70821	6.33486	7.73557	6.33326	5.1536	4.83352	5.66431	8.07339	7.06692	5.63836	2.41441	4.18821	4.90819	5.17173	3.8255
XM_018052545.1	102180315	SLC44A1	28.7423	29.1716	29.7757	20.8067	19.3293	34.6689	19.8274	19.6792	20.0551	14.2458	13.6541	12.7745	6.00011	5.8311	4.87036	7.49463	7.62805	7.18919	5.65186	4.43016	4.78337
XM_013972156.2	102180887	ZZEF1	3.06071	3.11179	3.00502	2.89228	2.78952	3.43924	2.5675	2.47812	2.48511	1.93301	2.06035	1.66244	2.56489	3.7267	3.52454	2.27221	1.07812	2.99014	4.094	4.41392	3.84043
XM_005676781.3	102183018	EYA3	1.61586	2.05567	2.14502	3.23448	2.1019	7.46865	2.15579	2.16132	1.91518	5.16813	1.20423	4.79689	3.46073	4.83947	2.25583	1.58448	3.47956	5.70454	0.743694	0.944176	3.55968
XM_018052142.1	102173890	FAM207A	3.21942	3.72443	5.26624	5.17684	2.48553	5.22694	3.2154	2.96116	3.13973	4.09692	2.63884	4.22536	4.78598	7.41769	7.35388	4.34571	4.32692	5.9941	2.84886	3.18046	2.01443
XM_005689072.3	102182517	TCEB1	27.5138	29.1093	26.1792	30.9623	21.9916	22.636	24.1887	25.4529	15.4355	19.9151	19.5103	25.1584	21.2198	28.4419	28.6494	22.135	31.9029	18.5555	23.4417	30.2848	19.2069
XM_018057411.1	102170615	ATRN	1.97123	2.00783	1.85964	2.36695	2.0524	2.72292	0.453742	2.24272	0.122257	1.07486	0.801628	0.586052	3.28219	3.19822	2.52456	3.67848	0.56257	3.44786	0.863227	1.11749	0.685564
XM_018050173.1	102181496	CSNK1A1	1.95252	0	0	1.40302	2.49939	3.16465	1.8384	1.95943	0	0	1.625	0	2.20056	2.01211	0	0	0.847719	1.08014	2.441	3.22804	4.00566
XM_018051100.1	102191231	KANK2	10.1241	10.3424	9.72078	17.0454	16.5944	12.5474	17.3761	16.2131	21.1868	17.0594	15.5838	12.295	7.33345	7.62396	8.12352	6.57674	4.23784	8.06237	6.93366	4.0945	6.57641
XM_005691176.3	102189233	RPS3A	655.69	699.982	661.678	779.869	709.86	751.178	536.573	545.619	600.468	707.613	616.546	925.717	810.638	783.589	863.711	963.144	694.738	916.84	341.84	348.896	325.558
XM_005677731.3	102182747	HFE2	2.66348	1.28997	5.90137	1.31942	12.2614	7.50633	17.922	22.3608	22.1676	9.66033	16.4569	8.94852	5.50352	5.88958	0.360759	33.5001	31.027	21.9544	23.1849	34.4722	18.351
NM_001285677.2	100861579	BTG1	83.8977	106.805	86.5535	98.2772	91.3029	71.7146	53.5325	56.8845	50.3857	86.2891	97.9736	80.4324	105.993	68.96	56.6705	43.8466	36.67	50.4361	57.1129	64.1157	51.305
XM_005674949.3	102189797	UPK1B	17.753	23.4712	17.1168	12.6841	16.3518	11.7016	0.062318	8.89348	1.88466	1.0128	0.412686	0.615021	0.262973	0.194229	0.237968	0.650522	0.34633	0.429718	1.07041	0.54997	0.721851
XM_018044623.1	102185545	MPP1	10.2332	9.16615	10.9892	9.70546	7.81639	11.7718	8.83201	7.78089	9.03475	9.58345	7.69857	10.2408	11.3594	10.1729	9.42547	11.6852	14.102	15.2516	21.1999	29.4701	13.0363
XM_018062287.1	102191167	LSM14A	12.5542	12.7879	12.1667	16.1342	12.2512	9.39229	7.56502	8.18782	7.35321	12.4947	9.50715	2.49606	8.16825	13.3522	16.9494	11.4838	6.3216	15.0436	14.5939	13.8363	10.999
XM_018044136.1	102169742	THOC2	0	0.434599	1.59399	1.9518	0	2.22206	0	0	0	1.50761	0	1.27552	0	0.808101	0	0	0.779691	0.824433	0.46329	0	0
XM_018061831.1	102186712	KLHDC4	7.92234	8.02201	9.76145	11.6168	10.4887	4.83657	10.2591	9.1868	7.94732	9.72861	8.36366	6.60115	6.15056	5.63248	6.41658	4.66408	5.47745	10.085	5.36665	4.44215	4.76588
XM_018054820.1	102171986	MAL	0.839475	0.684684	1.05082	1.86271	0.808641	2.50728	3.03639	2.78497	1.45146	4.55612	3.68032	4.46064	11.9902	8.80415	13.5222	5.24995	4.06793	6.2247	15.1786	13.1218	8.92483
XM_018039854.1	102189730	SEPT2	148.853	145.332	147.566	147.977	127.215	121.266	105.694	98.4408	90.9507	67.7829	62.4773	58.9267	28.2646	23.9867	26.8502	27.8067	28.2246	34.9651	28.8943	28.3701	29.9236
XM_018054252.1	102183695	ZNF280D	7.0963	4.19606	6.48572	6.5945	5.67774	4.17915	6.8589	7.72542	5.83316	4.86029	6.17061	11.7435	5.0871	5.12175	7.04674	2.76386	3.10298	4.24429	3.71497	2.89677	2.7988
XM_005679133.3	102174622	COG5	16.9762	18.6063	17.9477	17.8268	16.8577	17.9482	16.1554	15.109	14.7607	12.0546	11.7499	10.9679	5.04299	3.95574	3.33792	4.47093	8.97449	5.01707	9.93566	9.99345	8.34239
XM_018038937.1	102178405	ZNF451	0.940946	0.106584	0.85302	0.628873	2.50198	0.220463	1.09716	1.41969	2.93614	1.24612	1.04732	1.20931	3.00595	1.67269	1.15817	1.99524	0.053047	0.066069	0.891492	0.04503	0.093912
XM_005675338.3	102180702	SEC62	32.3341	29.4478	31.9273	22.3174	22.3465	26.0608	26.7678	23.4837	28.6703	22.075	19.9233	20.9458	20.4005	19.3397	21.5487	21.4506	13.6793	24.5917	16.9252	17.6688	19.5363
XM_005700586.3	102181280	SH3BGRL	97.4684	102.123	110.055	78.3342	71.1039	76.1345	74.0786	59.7061	67.7318	58.6251	49.3644	66.9736	17.0178	12.4689	11.5014	12.0576	20.405	11.7485	14.6389	12.9461	13.489
XM_018056796.1	102174669	RGCC	11.9298	16.5655	11.5708	14.9973	15.5199	17.6318	20.1107	22.747	22.0405	25.318	24.4155	22.2107	108.908	76.2054	62.7408	25.03	15.1248	26.1113	73.9194	154.356	108.031
XM_018064763.1	102191458	PRPSAP2	12.6239	3.8528	14.481	17.7199	13.2636	11.7186	13.5602	12.4707	14.0217	15.5159	13.6288	14.4364	11.8055	9.1835	8.20497	11.4799	10.9169	12.2903	7.86936	7.02223	6.34123
XM_005675031.3	102188353	HSPBAP1	2.94944	4.11539	3.75832	3.82693	3.76234	4.4602	3.25285	4.08894	4.31871	5.35676	2.75737	3.8652	3.22283	4.11315	4.80944	3.55932	3.18173	6.36969	6.97176	8.88692	6.86416
XM_018060307.1	102174499	PRRC2C	0.227015	0.240879	2.0245	0.217438	3.41057	3.55277	1.60016	1.73235	2.90422	1.86847	0.842021	1.06029	0.258768	0.297709	3.34464	1.51109	0.209845	0.638893	0.171969	0.18273	2.32497
XM_018061529.1	102189720	MYO1B	20.826	33.8683	9.0604	11.0882	15.3245	16.234	21.0817	25.4929	20.2533	20.9688	12.4574	18.6574	6.20918	5.6658	5.92964	7.30138	3.40223	7.10102	3.98674	3.58632	3.94456
XM_018039018.1	102181344	RAB23	6.8505	6.82965	11.1297	0.109546	0.722199	6.87474	5.83259	0.122468	1.99736	0.081407	1.82894	0.589499	4.77127	5.15415	3.58548	0.028158	0.915476	0.64235	0.007841	0.024391	0.029188
XM_018041418.1	102182095	RPP30	6.30855	7.35886	10.4501	5.23024	5.19833	4.87101	7.159	5.15232	5.18029	3.68641	2.50026	2.46689	7.25868	8.86856	8.01293	7.57659	5.43411	5.94486	5.20425	6.31962	4.98555
XM_018043817.1	102174822	MID1	14.4161	12.7404	10.5013	10.8736	11.712	9.25343	4.3054	6.49679	4.81175	1.67202	1.67961	0.368337	0.954295	1.43591	0.701044	0.608424	1.0502	0.536125	0.531098	0.482828	0.889952
XM_018039523.1	102191292	GREB1L	0.321986	0.69607	0	0.306775	0.769561	0.044959	0.252195	0.610389	0.348714	0.356813	0.555866	0.614537	0.323592	2.59098	4.0233	4.1892	0.975896	2.74904	3.95497	7.8235	6.22565
XM_013966141.2	102168909	KIF24	5.47698	4.16976	5.91716	1.62451	2.64372	3.03213	0.747204	0.292752	0	0.308728	0	0.022146	0	0.038286	0	0.021127	0.02291	0.027489	0	0	0.01796
XM_018049715.1	102189659	CRMP1	1.82499	2.56033	2.9631	0.580721	0.700489	0.514603	0.299994	0.513987	0.388491	0	0	0	0	0	0	0	0	0	0	0	0
NM_001285546.1	100861192	MAP28	0	0.034546	0	0	0	6.04708	0.268525	0.224051	0	0.80386	2.21489	3.2071	0.710264	0.062106	0	1.61431	0	0.104939	0.056284	0.058359	0
XM_018043806.1	102177398	ATPAF1	7.96646	7.31014	8.31274	7.3189	7.36138	9.09931	9.0964	9.4061	10.0507	8.37017	7.15254	9.70903	13.2786	14.1321	13.6993	18.7338	15.0564	22.9226	23.4843	29.1332	28.2297
XR_001917040.1	102185124	OXTR	0	0	0	0	0	0.112188	0	0.74162	4.94904	14.3984	11.4455	19.298	4.29168	4.72449	2.54866	4.0798	22.7035	3.02281	0	1.06701	0.078096
XM_018045621.1	102180986	ZZZ3	20.5894	27.1314	25.3844	22.8832	22.3333	24.6895	17.6489	19.135	22.7301	16.8662	17.1857	15.532	11.8463	9.45873	11.3059	11.6942	7.38497	17.1121	9.88734	10.8972	9.64961
XR_001918211.1	102173828	HNRNPDL	76.1749	71.146	64.3952	90.1691	62.7394	67.8119	57.9579	55.5101	49.6257	46.4955	49.2685	36.6016	72.0628	51.112	70.7204	37.9041	21.518	59.2559	40.726	38.4814	34.5438
XM_018042268.1	102178329	B3GALNT2	10.5148	11.5526	8.76379	16.4629	15.2792	19.064	23.0793	22.0159	11.9157	29.1866	39.0416	23.4525	21.4281	15.2494	20.7461	19.6921	27.4628	22.325	5.76345	15.6	17.7079
XM_013966702.2	102170426	POLK	5.77391	6.04594	6.8785	4.74213	4.07802	4.70334	0	0	4.24221	3.01708	0	0	0	3.94209	0	0	0	6.1186	0	0	3.30792
XM_018040702.1	102191754	RPL3L	0	0	0.025137	0.246778	0.429019	0.067256	15.2072	10.709	18.7764	99.8089	72.5669	99.3274	108.666	81.7624	49.896	98.3824	90.9565	61.9079	86.7967	99.75	86.6631
XM_018053563.1	102176609	THSD4	3.86074	8.89926	8.72953	6.80095	6.89891	17.12	6.15167	9.77146	7.36697	3.14787	3.75979	2.41441	1.36335	0.922024	1.1691	0.505348	1.02849	0.398044	1.53639	2.25922	1.46827
XM_018047126.1	102170752	KBTBD2	18.99	24.9754	21.6713	20.7046	21.6394	21.9166	18.1651	19.0519	20.2154	15.9911	15.348	14.4927	45.0059	19.072	15.2249	12.3308	19.3143	15.7021	18.2074	27.5303	27.0789
XM_005692120.3	102178654	C18H16orf70	0.001907	3.0515	3.47348	2.11908	2.53739	0.315968	2.39803	1.08915	2.70691	1.06133	1.60123	0.265104	1.81554	1.41169	3.90662	3.4685	1.84133	3.02167	2.75782	3.50243	2.49642
XM_018047181.1	102176851	MDFIC	2.68523	8.58448	4.239	4.13155	3.5651	5.14036	7.15103	4.88378	8.79496	7.99874	8.81422	8.74958	1.05165	1.14309	0	3.40774	0.44321	0	1.63537	0	0.974515
XM_005697804.3	100861038	POLR2J	26.4809	23.4114	24.9999	31.285	31.018	31.9893	27.3921	26.616	36.5814	33.8847	26.0909	39.7948	30.1008	44.4866	35.7898	44.402	34.2351	58.0832	60.667	53.9551	35.7267
XM_018054124.1	102172815	GMFB	4.88044	7.20018	6.40948	4.14897	3.40598	4.21933	3.97197	3.81829	4.72589	3.787	3.18663	4.82941	2.24774	0.900166	2.62435	3.01522	1.59356	3.68577	1.0068	2.03342	1.85797
XM_005687268.3	102173310	TOR1B	5.63136	5.98498	5.82258	4.20322	5.20273	5.09993	5.51318	4.03746	4.94081	3.77467	3.682	3.93996	4.71811	5.59481	5.94278	5.36207	3.78585	7.40845	5.64449	4.18589	2.38873
XM_005680785.3	102188750	LDHB	273.617	299.123	234.836	265.043	257.534	211.626	143.669	114.458	136.54	140.986	127.238	161.807	108.215	227.959	153.913	110.806	86.0465	122.953	55.3163	49.6355	65.6
XM_018050562.1	102169665	ZNF354A	4.92599	4.84732	5.7813	4.68661	2.88483	7.5449	7.49246	3.60742	5.65621	5.89862	5.31888	4.25774	1.71512	1.33927	3.48832	3.48695	1.92195	4.79049	2.44826	3.84985	2.42898
XM_018045711.1	102189072	PDIA5	15.388	19.049	19.4809	9.60662	9.4491	8.63202	8.73118	6.51804	6.63885	3.41468	3.99914	3.82997	2.13536	1.55631	1.17041	2.14581	2.12356	2.31955	2.29788	2.39507	1.36929
XM_005685253.3	102174477	C10H14orf119	19.9054	21.1707	21.1298	16.5848	15.6261	18.5994	15.1926	13.5171	14.1285	7.97499	8.64762	11.6139	4.15942	8.03853	8.53378	12.7355	8.35793	12.6284	5.67484	7.71595	6.59523
XM_018044552.1	102174372	LOC102174372	4.03378	3.77341	4.7314	6.30925	5.65142	5.5722	4.71452	4.94693	4.72214	3.4624	2.97262	3.79459	3.60362	3.92147	3.82961	3.72711	2.36532	5.0581	2.55413	3.63606	3.01498
XM_005688466.3	102188235	CDK5RAP1	5.44217	5.63672	6.44416	10.8867	7.93668	7.38563	15.3162	14.6209	7.90716	17.9658	17.7978	10.4835	13.6218	21.0409	10.462	17.2992	9.79992	13.8227	17.246	8.14687	12.8072
XM_005684887.3	102184722	SHPRH	9.69354	11.7579	10.2192	10.4652	6.91219	14.0403	8.68679	11.2428	10.8917	6.56379	8.65388	3.8535	5.51694	4.94724	6.83115	6.84269	4.05636	8.89434	5.05425	7.07847	6.83317
XM_018051786.1	100861310	ST6GAL1	2.08521	2.2955	1.96446	1.67636	1.37016	2.24216	2.21953	1.77434	1.96599	0.901001	2.04366	0.781331	0.554494	0.747276	0.448466	0.272025	0.420526	0.128682	0.676006	0.85355	0.618597
XM_018051063.1	102170271	RYK	3.99858	4.05657	3.2586	5.3554	4.26987	4.42599	2.75644	4.2351	4.37763	3.91448	3.83668	4.12321	2.87694	2.53587	2.60498	2.78798	2.00662	3.68211	1.50931	1.62953	1.8657
XM_005699850.3	100861116	FKBP2	1.43734	2.48354	0.062693	0.058878	0.111989	3.52086	0.10264	3.67419	3.2004	0.094923	2.75177	4.47646	1.71989	1.88865	1.85347	0.040398	2.69439	0.091884	0.752	0.00664	1.48692
XM_018053307.1	102184435	FBXO30	12.7993	11.5898	10.7766	8.19551	11.0053	11.9122	7.96974	8.46778	7.88293	9.58677	10.3899	6.93616	19.8146	16.7518	14.7165	13.8239	11.9345	27.7424	17.0275	29.7738	23.4223
XM_018044368.1	102186040	MAPK1	11.4522	11.6298	11.0667	15.8355	14.9599	15.5631	10.4325	9.05618	8.8364	11.1331	13.1786	11.0233	8.60185	8.96322	10.3402	10.4398	5.74618	10.6531	7.05827	6.6969	7.19011
XM_018059490.1	102184921	EIF3F	39.4431	38.865	38.4689	42.6292	38.799	35.3578	20.7411	21.2477	19.0571	24.08	20.3891	24.2407	35.7461	42.3642	41.8973	41.7512	43.4025	52.3109	42.2267	36.6691	36.8191
XM_018048043.1	102176670	R3HDM2	6.59401	0.484638	6.05191	5.22712	3.24891	9.32234	5.96842	6.19462	5.74554	1.58647	3.18502	2.36836	2.78669	3.94871	4.18276	2.29121	2.37977	1.49485	3.75127	3.6576	0
XM_018064826.1	102185501	NATD1	3.55602	2.75558	2.84001	7.52629	7.31654	3.75939	11.0052	10.6091	7.82894	5.62812	5.29724	5.13534	7.45577	7.29691	7.47262	3.00401	3.44615	4.51894	8.15867	7.05816	6.48799
XM_013972218.2	102173412	DHRS7B	3.42884	0	0	4.23294	0	0	7.00802	5.35839	4.37985	7.90186	7.01044	4.96912	1.62346	5.72755	5.08066	7.82202	5.13596	11.6576	4.71535	9.25042	3.113
XM_018062657.1	102170263	FKRP	7.06225	7.80199	8.27301	7.32833	6.51476	6.4798	5.1043	5.16978	5.09708	4.48853	3.80304	3.09774	6.26594	5.055	6.53066	5.67316	3.41964	8.26881	4.80077	4.53792	6.00901
XM_005677802.3	102178963	MAN1A2	22.9922	26.055	28.2119	16.857	16.469	22.3378	15.5698	14.7954	14.4837	9.33024	8.77259	8.01411	8.90126	9.25347	9.1265	8.60393	5.03144	9.64143	7.0942	7.46556	7.36883
XM_018053434.1	100860744	IGF2R	69.5319	63.6397	60.1549	88.1873	82.4478	101.98	76.2161	69.0567	54.095	45.4205	38.545	34.361	14.9045	17.7636	18.9405	13.605	13.5842	11.4764	11.8301	10.2332	9.83299
XM_005685405.2	100860967	APEX1	62.7857	54.9986	55.2747	49.4611	55.0378	37.6745	42.8909	35.9432	33.6786	18.4651	25.087	23.5998	37.292	45.4343	55.6504	38.915	15.0045	47.4629	14.165	12.8063	8.45299
XM_005685258.3	102175581	HAUS4	5.04215	7.43713	4.41624	7.85954	4.74158	9.43088	5.84153	4.5476	4.05214	6.03859	4.08514	6.83705	2.10457	2.1918	1.57554	6.47211	4.49882	3.40535	4.1345	4.48972	2.49544
XM_013975608.2	102184785	USP54	0.001362	0.005442	0	0	0.00515	0.004296	0.002714	0.007286	0	0	0.002592	0.001818	0	0.00178	0	0.002004	0.001604	0.003311	1.66508	4.46492	0.716706
XM_005677737.3	102184963	PEX11B	9.26109	10.0039	9.35975	8.01433	7.91958	8.58981	7.87175	8.14871	7.87745	6.20887	5.38692	4.63409	6.54421	7.32044	8.22904	5.31275	3.48026	7.44163	6.56163	5.61062	7.02579
XM_005682354.3	102181113	ICAM1	1.22664	1.57789	1.45201	0.533755	1.43813	3.89522	1.65947	1.74263	1.86779	2.22886	2.29409	1.57041	1.67369	3.24306	2.46094	1.6145	1.42586	1.67508	5.39704	4.39106	3.59285
XM_018041347.1	102181262	CHUK	12.1438	12.2533	12.0785	10.0292	9.5236	11.8702	7.56225	8.76459	7.26374	7.70932	6.11838	5.9509	9.77073	18.2631	15.7009	13.4738	6.92524	14.3326	12.0174	15.9394	13.0442
XM_018060973.1	100861152	FAM126B	0.09626	0.007902	1.04732	1.30035	1.75928	2.6984	2.32713	1.54782	1.91774	1.32838	1.93838	0.759561	2.02462	1.69458	1.02006	1.63301	0.575554	1.04078	0.801556	2.05128	0.867403
XM_005686371.3	102182317	CCT7	112.287	113.594	107.647	132.369	113.88	106.836	96.8079	101.214	102.267	110.35	98.194	106.023	148.198	172.75	237.473	184.812	118.88	239.451	73.8407	70.1311	50.8223
XM_018045200.1	102183494	HAUS7	5.90877	6.61761	5.75835	7.65909	6.67831	8.27463	4.97111	6.90417	4.99061	6.39713	4.41058	4.62511	2.54993	2.1749	1.44324	1.84773	3.40226	2.25536	2.20651	2.89383	1.4891
XM_018061148.1	102168564	NAA25	11.4077	11.8112	10.4513	11.5263	11.1483	10.4704	7.83094	7.99825	8.07801	8.65204	8.40283	6.36657	17.4969	22.1337	23.5132	12.0677	7.13662	16.558	11.1861	11.0724	11.2612
XM_018041845.1	102172237	THRB	0.266174	0.266007	1.34157	0.729201	0.181499	1.31719	0.29761	0.969371	0.711334	0.331313	0.45809	0.260418	0.767401	2.0196	0.490918	1.65386	0.334395	2.61986	3.42353	4.39851	5.4925
XM_018041945.1	102191676	PCM1	8.80025	8.9625	10.2203	8.19568	10.7388	6.97961	6.56596	4.44667	5.11939	6.16156	6.4419	4.08615	2.58201	3.24696	1.90687	1.9172	1.09585	1.87351	2.35418	3.24345	3.21287
XM_013975159.2	100861091	TCTN3	0.445459	1.16411	0.878818	0.349963	1.29003	2.8475	2.35344	2.77963	2.6468	1.29153	1.77896	0.555673	3.85453	0.538586	1.54068	0.764188	0.307805	0.272406	0.335169	0.212524	0.355262
XM_018055035.1	102182045	ALMS1	4.12754	5.08851	5.21508	3.05068	2.76484	5.31601	2.4998	3.14554	3.17123	1.19484	1.81757	2.47825	1.1028	1.49409	1.91283	0.600832	1.26594	1.76422	0.989029	0.645999	0.820207
XM_018057693.1	102184260	TM9SF4	5.58957	4.91949	4.85617	0.590063	4.01655	5.69576	1.04314	0.34218	0.658961	1.52068	0.838409	0.559979	2.44623	0.507695	2.56548	0	0.275312	0.558263	0.816507	1.06835	3.11678
XM_018046372.1	102184678	DCAF8	11.7334	9.42277	10.3542	14.7961	11.4046	8.55053	11.3101	10.349	7.98685	12.256	11.663	9.96721	12.1812	10.6825	11.7661	13.7152	11.5956	15.8664	22.3484	29.4468	19.213
XM_013973573.2	102171663	FAM208A	4.30711	5.32921	9.07081	6.1899	5.20333	4.8737	3.90507	3.18048	4.52989	3.84806	4.19038	4.61511	3.18424	1.91428	2.6763	1.66137	1.64582	2.366	0.874245	1.24082	0.730286
XM_018052124.1	102189997	SUMO3	44.2929	42.6522	43.5859	51.6172	33.0237	44.4451	30.9082	30.3088	29.0823	35.1463	35.4439	35.8251	30.6478	20.6028	22.1378	31.9279	29.4492	47.2261	37.4015	51.3035	32.3321
XM_018054601.1	102182131	EFS	8.23881	7.90781	10.5106	11.218	11.7255	14.2379	13.9089	14.3094	15.1813	8.28649	6.16055	6.66617	1.42566	0.846537	2.06823	1.52774	1.42578	1.13862	0.931657	0.545406	0.698487
XM_018056352.1	102172167	ING1	2.15188	1.17251	1.13798	2.89549	2.35541	1.51903	2.50504	3.35642	3.16163	1.93777	3.16095	2.47541	6.32409	6.34292	4.46698	3.96513	3.5156	4.98611	3.06145	2.52501	1.81832
XM_005675194.3	102183824	ECE2	1.15542	1.02286	1.62648	1.85454	1.51566	1.86411	1.03773	1.48532	2.18298	1.49249	0.966881	1.48216	9.96202	14.7569	13.4035	5.09602	2.35013	7.22262	2.1706	1.24222	1.6644
XM_018042107.1	102187739	RWDD4	24.3411	26.4876	27.32	22.0017	18.3235	18.0922	15.855	23.9309	21.5273	11.9116	14.9076	12.3101	13.0178	25.2721	16.0151	25.9325	20.3372	33.1873	24.108	25.9298	18.3023
XM_018052169.1	102182223	CLTA	5.44668	3.7591	2.6774	11.9021	11.6048	3.39439	6.6295	9.47729	13.6326	27.8297	20.697	24.9997	20.7039	22.1871	21.4672	14.8146	17.065	18.2216	23.5798	16.5745	14.2838
XM_005700408.3	102191683	ZNF75D	19.7143	12.7475	8.04091	2.73161	0	5.14924	0	0	8.34501	0	0.109964	0.038128	14.2862	62.4668	0	50.63	21.6781	2.63557	8.45263	4.25211	2.04606
XM_018064386.1	102174872	MYO1C	5.64603	6.57178	7.79619	7.52416	6.63398	10.1989	14.4743	13.7379	11.9139	12.083	7.60909	9.73061	5.38051	6.11925	6.04199	4.42911	3.18244	4.68981	6.50479	4.08454	5.90978
XM_005695257.3	102189717	LRFN5	6.29085	7.22037	8.25023	5.47772	5.25421	1.26035	0.989406	0.744868	1.19077	0.037781	0.011515	0.012964	0.031931	0	0.052136	0.022139	0.027357	0.090821	0.04087	0.011133	0.043512
XM_018054397.1	102191142	ZNF106	110.444	101.629	116.236	131.615	131.108	82.1077	109.572	145.331	102.049	56.617	80.458	60.1791	26.8097	46.1123	72.6879	47.3493	78.2278	38.047	72.805	73.172	90.7259
XM_018046486.1	102176644	ACAP2	0.457208	7.71323	5.89356	7.24637	7.52479	0	4.66071	6.34879	6.86675	6.5255	6.38231	8.24314	3.53965	3.29033	3.55005	0.978628	2.9696	6.46094	4.49239	6.59321	5.85987
XM_018048636.1	102170860	NRIP2	0.180258	0.237127	0.275634	0.767819	0.575013	0.516041	2.54291	2.64792	1.95752	1.80773	1.01876	1.37693	0.214084	0.507086	0.841631	0.533418	0.386631	0.640174	0.354909	0.610274	0.555798
XM_018054330.1	102170429	HERC1	10.3625	10.4135	13.6622	10.0882	12.3804	14.5283	10.0956	11.5859	8.51697	7.17416	9.24253	0	0	2.75549	0	6.05002	5.21928	5.17188	7.50408	8.78826	7.77212
XM_018059780.1	102177818	NCAM1	1.73951	1.40722	2.11645	2.6216	2.38993	1.76974	1.85588	2.44897	2.60579	1.26691	0	0	0	0.230365	0	0	0.502418	0	0.136692	0	0
XM_005691390.3	102189699	RSRC2	4.29493	5.77551	4.82523	4.1152	5.47492	3.62462	3.55398	5.54945	4.57782	3.10551	3.58968	2.08322	3.25553	0.37109	3.27089	3.46128	3.51112	4.28141	3.23447	3.29953	0.396263
XM_018050470.1	102187213	POLR2E	3.70585	5.23445	4.04219	7.95952	7.34471	4.08277	6.89884	5.64932	6.74939	5.5511	4.14002	5.3863	4.80695	5.40512	5.96974	7.16165	6.29866	8.61321	2.25403	2.72652	2.38146
XM_018054029.1	102176537	SRSF5	21.2455	9.44722	13.7325	11.5449	11.6294	25.9205	18.9572	28.8991	24.7169	27.6719	13.3586	6.77964	31.312	10.4694	15.3397	9.73932	3.19517	11.7935	18.2603	20.7832	15.9965
XM_013975635.2	102176281	ADAMTS4	2.50107	2.38447	3.16458	3.29829	2.9131	5.39917	2.98882	2.59739	2.3231	1.3962	0.720291	1.16697	1.15415	0.620358	0.451881	0.188022	0.167605	0.309749	0.210629	0.901052	0.601497
XM_018058659.1	102175595	LYNX1	5.31488	4.69805	3.62987	10.4628	9.2887	4.5713	14.4511	17.2269	17.2807	22.6209	11.0358	10.9646	7.02626	7.05799	7.08264	9.19117	14.2641	10.7192	5.21074	10.2277	6.71354
XM_013970253.2	102174142	DNAJC16	3.64522	4.3151	4.44891	3.10072	3.24611	4.08716	0.814267	3.35866	2.95428	0.093689	0.137424	2.34527	0.063761	3.39162	3.99532	2.53897	0.049923	3.9834	3.14205	0.056621	3.10209
XM_018047908.1	102182103	PRICKLE1	2.69106	6.12883	5.32983	3.80469	1.59005	8.15692	4.44145	1.26592	2.6792	3.76004	1.73213	3.15361	0.963534	1.14343	2.05149	0.488557	0.803643	0.40068	2.00801	0.669754	0.63003
XM_018040875.1	102169642	BCL7C	24.1534	22.4062	21.8088	27.2553	28.5107	20.158	24.8648	27.0922	15.9964	17.8695	23.3408	23.2405	17.0785	10.6315	16.2068	12.8635	15.624	21.1417	8.77159	7.15571	7.18513
XM_018049008.1	102168340	RABL2B	3.27115	5.32885	2.75685	2.03114	1.36139	2.29178	1.07831	0.979836	2.42178	0.426128	0.533499	3.70936	0.963276	0.909063	1.81078	2.44127	1.06215	2.62511	1.33537	1.52116	1.10407
XM_005679282.3	102172032	HNRNPA2B1	2.31846	2.98476	1.71137	0.75746	0.428703	0.629082	0.702798	0.010202	0.226316	0.008258	0.195265	0.269244	0.149531	0.940002	1.20741	0.225746	0.243867	0.005937	0.019307	0.18475	0.009379
XM_018059758.1	102179685	USP28	1.32701	0.816396	1.41142	1.71425	2.67007	1.11529	0.678527	0.793095	0.637877	0.653626	0.668866	0.828907	0.592434	1.68447	1.53664	2.03844	3.59927	1.13522	0.971851	3.59453	28.642
XM_018061826.1	102190630	FBXO31	0.190615	0.196682	0.343023	0	0.528072	0	0.563931	0	0.691955	3.96879	2.96175	2.1973	17.3169	24.8525	20.9039	35.498	6.78417	42.6877	66.8341	62.9343	44.9852
XM_013965235.2	102187759	GPR108	1.97392	1.90752	2.64928	4.53124	2.74927	4.65789	3.50755	3.15832	2.31541	3.4827	2.76371	1.89839	1.41487	4.54484	3.07451	1.98321	2.57071	1.71464	3.27814	3.20898	2.1439
XM_018058396.1	102171440	JPH1	1.59501	1.87137	1.09818	4.08961	3.9222	1.91634	3.13704	1.2803	3.82942	8.80191	4.47645	4.89802	8.40921	7.20179	6.91301	8.14349	10.9817	9.37272	16.7121	14.9697	15.6574
XM_005691648.3	102170349	RNF185	4.99185	0.664463	0.764113	1.19104	1.18422	1.58212	0.788143	5.92629	1.11728	0.541947	0.53116	2.34303	5.53514	0.904535	1.15544	0.621856	0.850338	7.3786	0.464544	4.72136	0.504476
XM_018063546.1	102168948	LOC102168948	23.1565	20.7867	24.6898	18.0715	18.0022	27.6337	17.9204	15.6368	15.9831	18.4074	14.7716	15.9401	14.133	15.877	18.3828	17.413	10.3705	19.7674	19.8747	11.5415	15.5244
XM_005698236.2	102180007	HELLS	22.5127	20.7888	21.3342	14.5769	12.6086	15.4612	8.56227	7.84112	7.63735	3.23269	3.65443	3.94317	0.451564	0.167145	0.469844	0.413585	1.08905	0.586888	0.452486	0.397384	0.302603
XM_005695869.3	102180807	GNL3	26.699	29.3019	28.3093	26.3169	22.446	25.9997	20.7739	22.7925	22.7081	24.5129	23.8948	20.5011	110.295	104.37	113.028	71.0008	33.5039	66.1817	18.1221	18.311	21.3635
XM_018062492.1	102178478	GSK3A	4.21746	3.59469	4.47396	3.68559	3.46475	3.95255	3.92792	4.1353	3.67419	2.80931	2.30064	2.04926	4.76283	5.34207	5.78729	2.88171	1.58023	4.24514	5.1695	4.32252	4.24024
XM_018046942.1	102179544	AHCYL2	1.06987	0	0.469048	0	0	0	0.761484	0	0	0	0	0	0	0	0	0	0	0	0.905153	0.936694	4.68346
XM_018052865.1	102186119	SLC17A5	4.30102	5.21754	6.371	4.05563	4.26063	5.79766	4.62789	4.66946	3.5678	2.18863	2.78326	4.0621	1.39973	2.31665	1.90443	3.44997	2.46153	3.14881	4.00701	3.31176	2.15603
XM_018058493.1	102185849	CHCHD7	3.02831	5.64546	4.79519	7.42803	3.34401	4.43353	2.01362	6.24692	5.83195	2.25521	0.925228	0.826783	0.753847	0.723521	0.28511	0	0.930908	1.15065	3.65917	1.79567	4.44683
XM_018038699.1	106503493	ZBTB12	4.21794	3.92401	4.17186	4.68742	4.90008	2.82797	2.43787	2.2062	2.17059	1.55322	1.17022	1.09915	0.132931	0.182639	0.175023	0.546696	0.234222	0.683277	0.415279	0.389199	0.480154
XM_005683059.3	102183061	TAF7	47.8496	58.1041	55.1657	66.0829	61.9166	59.4694	47.3741	46.6398	59.7552	77.6148	65.4075	74.0026	59.1051	56.2888	61.846	54.7487	40.759	58.1423	49.6302	40.7801	40.5495
XM_018046462.1	102187999	GPR161	7.40496	7.37187	8.07624	3.17074	7.02605	8.28983	3.21877	5.40976	2.017	1.19584	2.01037	1.82665	1.56312	1.50746	0.846346	1.25877	0.177007	1.63993	0	0.681756	0
XM_018062792.1	102171270	NOSIP	6.93479	12.0754	8.24415	13.5985	11.8741	9.39802	13.0254	11.9791	20.0454	20.7501	15.5242	21.3728	13.3812	11.2805	11.9237	8.08005	8.90167	12.6572	15.0572	14.7679	13.3011
XM_018040741.1	102169643	COL6A3	0.028929	0.571595	0.702679	0.183827	0.484268	1.67211	1.12826	3.23322	2.12962	5.0041	3.60541	27.9297	2.30487	1.51559	2.07347	4.98191	0.696708	4.47493	0.801903	1.78969	1.93945
XM_005679283.3	102172032	HNRNPA2B1	63.2505	40.1579	45.5943	34.6649	52.7723	32.0287	40.8126	32.7863	35.2288	16.1703	16.7307	19.9586	24.8395	28.277	33.6493	22.0371	21.9799	29.4559	12.1911	16.3108	16.0829
XM_018038903.1	102180638	TAP2	0.793106	0.715798	0.852602	1.93253	1.70648	4.88617	2.91482	2.45636	3.01924	5.25084	6.2099	3.61519	2.5438	1.92693	1.81706	2.02758	2.04644	3.02245	5.03599	4.23769	5.27996
XM_018039034.1	102170570	ECI2	0	0	0	0	0	0	0	0	0	0.504754	0	0	11.4463	1.92243	0	1.24353	0	3.03193	1.72229	0	0
XM_018057940.1	102175162	ST3GAL6	4.06065	5.08148	4.15238	1.91973	3.51936	6.38925	3.43182	3.16153	3.42067	3.80773	3.57348	3.87553	1.96788	1.85463	3.06514	3.37238	3.63209	4.99483	7.35443	8.97037	6.85528
XM_013977144.2	102185557	DNASE1L1	10.2967	9.81526	9.47398	18.4018	15.6812	10.0647	27.2606	24.9316	26.9092	37.415	37.8819	31.8699	33.9464	48.6284	43.5461	64.825	80.1003	86.24	63.2428	84.2716	50.6735
XM_018052822.1	102174604	PIGP	11.5647	9.90159	12.5998	16.1762	12.6758	8.76479	14.6417	15.5632	17.1897	16.6629	18.663	16.7646	16.1458	15.495	10.8053	26.9235	34.844	27.4189	19.3752	15.3647	13.766
XM_018065596.1	102171920	MOCS2	0.101215	0.092945	0.050863	0.058789	0.067255	2.06818	0.101511	0	0.195126	0.085367	0.591164	0.49716	0.352993	0.086581	0.552822	1.47416	4.16691	4.07582	0.816272	3.82192	1.79714
XM_018053444.1	102172812	PARK2	1.02701	1.19068	1.08066	1.62593	1.39005	1.30829	1.1892	1.48527	1.22829	1.20315	1.47872	1.33265	0.989073	0.875653	0.736573	1.33567	2.10168	0.912259	2.05055	3.12064	3.61658
XM_018049553.1	102174550	MOB1B	6.26842	3.98849	3.7653	7.04424	8.74044	5.16955	4.3294	4.54362	4.30394	2.15491	1.898	2.318	1.01412	0.939679	0.99064	1.4522	0.88591	1.16886	0.705685	0.611427	1.67557
XM_018050920.1	102191605	RANBP3	4.05675	3.72241	5.23724	5.81949	5.93762	3.96484	2.33985	2.63889	2.94668	3.46668	2.00913	1.93725	2.08566	2.13638	1.51818	1.52616	1.96925	2.46926	1.63388	1.43216	1.66816
XM_005674837.3	102177469	TBC1D23	37.6672	41.3454	39.9246	40.6932	40.9495	37.5417	35.6098	35.8251	37.9686	27.1882	24.5947	22.309	19.8432	20.8075	21.8457	20.4751	13.6156	26.1184	22.7009	23.7838	22.6446
XM_005688494.3	102172278	LOC102172278	11.6967	11.3517	10.8706	15.0797	12.8563	11.6895	13.6498	12.7102	13.4959	15.9755	14.8007	15.5282	18.6544	16.8459	14.3893	18.2234	30.6645	25.2524	16.9071	29.2916	20.8567
XM_018056589.1	102189875	LNX2	6.61278	5.96369	6.39262	3.64256	4.37945	5.75233	3.23253	3.14483	2.87573	1.87892	1.89224	1.06441	1.96462	1.45715	1.71579	1.43876	0.6824	1.55584	1.18906	1.68966	1.84631
XM_018056679.1	102171617	FREM2	8.26462	8.66821	8.66795	5.67385	5.05736	4.07918	11.5536	10.9394	12.8	8.02534	9.1239	7.53268	1.1482	1.69061	0.810946	2.14507	4.4132	1.61222	0.44896	0.625263	1.76488
XM_013972774.2	102174599	NNT	6.03058	8.64043	3.07465	1.60254	2.73973	2.26028	1.67451	4.76235	0.320689	0.016359	3.4021	2.97585	2.5502	9.55169	6.36116	5.37487	9.57936	7.18564	4.11625	3.74558	3.81124
XM_018054497.1	102169626	VGLL3	14.7734	9.05615	8.61507	4.61801	5.57106	5.11762	4.32657	5.14497	3.22863	1.27213	1.0385	0.130998	0.057161	0.046029	1.40875	0.208456	1.42397	0.789119	0.023793	1.20304	0.000427
XM_018065220.1	102182440	UBTF	7.9936	2.59474	9.34473	12.4179	5.86434	8.24972	4.86662	3.9788	6.51937	4.61181	2.47338	4.8494	7.31708	6.83642	2.80497	3.38495	2.05999	1.67022	7.91174	7.64445	9.66126
XM_018057954.1	102182807	NCOA5	2.62439	2.33797	2.14919	2.08452	2.90225	4.84459	4.869	1.79107	3.41578	1.32618	0.555947	1.37893	6.327	1.9188	0.315497	0	0.436503	0	1.42986	0.666139	0.641255
XM_005688364.3	102182147	MYLK2	12.1305	7.43801	8.54361	29.2669	22.7088	3.16799	31.3616	33.8642	33.2643	57.8651	45.4973	39.8165	100.448	103.849	75.1978	139.883	90.7594	149.712	404.008	719.778	473.305
XM_018044851.1	102176228	KLHL22	2.19204	1.96082	4.13567	0.796472	0.324299	0.941227	0.24357	0.38436	0.263012	2.52496	0.305373	0.180748	0.364072	0	0.711149	0.668755	0.868535	0.745859	1.4689	0.05534	0.903232
XM_018062887.1	102180806	NEB	1.18481	4.1983	0.017623	0.018179	0	0	0.132938	0.178942	0.634001	6.86515	8.99794	0.254998	11.8818	13.5296	18.6686	10.7698	13.6741	8.17442	32.9054	4.36382	10.5412
XM_005685718.3	102182133	MYZAP	2.89829	3.05119	3.77295	3.4216	4.15345	3.39724	7.50389	8.51607	6.50708	12.2376	7.65766	8.54947	4.23595	4.01229	3.14016	2.77012	5.18305	2.77292	3.53213	4.48728	6.68071
XM_018049337.1	102180203	ADGRA3	0	6.19545	0	9.25729	0	0	4.06506	7.05048	9.49507	0	0	1.65098	0	0	0	0	1.93264	1.77784	0	0	7.67427
XM_018066401.1	102180431	CIB2	17.6252	18.1066	24.4977	9.6196	8.48885	4.7687	4.01665	4.27158	0.493629	6.41275	5.36916	0.034518	0.655497	0.184468	1.38937	2.55982	6.91216	0.136058	4.35799	2.99893	5.89942
XM_013965621.2	102178949	DHX36	30.6474	28.5338	28.3982	23.3339	21.5106	24.4072	15.496	16.606	13.3784	12.1868	11.6729	10.2867	16.4929	16.7484	21.1024	14.1281	9.87258	16.5023	11.1723	11.6132	11.8113
XM_018048933.1	108636079	PIM3	4.60376	4.69719	4.29623	9.82971	9.41131	6.75498	9.95504	13.378	10.6396	13.767	11.0624	13.7087	10.8523	22.3793	20.3699	12.2189	8.92281	20.9941	17.6305	7.20099	8.27226
XM_018060895.1	102181889	LOC102181889	3.63503	3.07559	4.83649	8.55067	4.12732	5.53296	3.85664	4.44795	2.84788	6.07252	7.57476	4.82073	12.4683	22.2241	14.8337	13.7873	12.8424	20.4852	10.972	5.34688	3.54311
XM_018053755.1	108636851	LOC108636851	2.54406	4.86196	2.84675	3.17595	4.12411	5.90138	9.9892	11.063	9.93072	6.02783	5.20856	4.97129	5.63713	8.00313	11.7543	3.63048	2.40415	3.86823	6.53379	3.12862	3.25514
XM_013975238.2	102174539	BBIP1	3.15712	1.5556	1.59876	1.32288	1.27042	2.73304	4.1552	1.23855	4.58134	1.56239	4.03516	3.00368	5.05069	3.40191	3.0646	4.38268	1.95198	5.56887	3.60969	3.76965	7.07945
XM_005695108.3	102186437	ETFA	57.3869	55.1117	51.0441	68.1568	66.3492	62.551	66.8916	71.6851	67.9601	117.193	109.819	123.434	150.51	135.862	111.486	144.751	176.975	135.434	99.3721	110.715	109.922
XM_018047731.1	102185438	NR4A1	0	0	0.052916	0	0	0.00276	1.20247	0.738548	0.006441	2.11794	0.855138	3.81725	2.59315	0.762919	0.429409	0.648494	2.14108	0.954301	10.7791	7.56705	6.60888
XM_018066626.1	102168495	ZCWPW2	2.71344	5.01074	3.90329	4.50635	3.98944	3.91038	4.6947	3.35357	5.81313	5.943	4.51789	8.52934	3.19707	2.63807	2.04375	3.08677	2.08477	2.33104	1.22621	0.832562	0.754087
XM_018041905.1	102180187	TOP2B	59.0785	68.0727	73.1134	42.8819	50.1617	55.052	33.6707	38.6966	33.3957	22.7581	19.7118	21.614	18.0321	27.2857	24.7925	13.0119	0	21.6284	15.2348	24.0376	20.8303
XM_018056386.1	102179020	TMTC4	12.8847	14.2627	16.3625	13.1287	10.6661	14.2305	8.79916	8.37212	11.0649	6.96498	5.39384	5.75552	3.38496	2.65191	2.66728	4.04852	3.86537	3.80005	1.39424	0.988791	1.54244
XM_005693251.3	102186336	TMEM199	10.332	10.1388	11.4548	10.9106	9.08584	10.2014	8.56319	8.85074	9.36837	8.89095	7.43243	9.12538	4.15181	6.9998	6.75719	10.6891	8.69848	14.3898	8.80156	9.51525	9.09116
XM_018057841.1	102183158	NNAT	20.1211	22.2291	26.4407	33.1233	21.2622	9.87473	16.2285	14.9577	14.2044	0.248904	0.074029	0.599058	0.164372	0	0.358597	0.251255	2.00338	0.076093	1.70272	0.747193	0.042208
XM_018051369.1	102178822	MRPL3	29.2884	34.4697	33.0254	32.1324	32.1584	33.4716	30.6455	26.4179	29.6144	34.1992	24.321	36.096	41.2905	43.9453	45.0057	40.2138	36.5742	43.8731	31.8929	31.7151	26.7436
XM_018061609.1	102170347	FHDC1	2.21831	2.6664	2.57071	3.10172	2.52962	3.04051	2.52547	1.8176	2.0804	1.59839	1.06475	1.15772	0.457962	0.381215	0.464503	0.484789	0.389156	0.56922	0.41009	0.302986	0.625854
XM_018061551.1	102185855	NAA15	18.6778	16.0084	16.4483	13.7491	15.6199	16.6791	12.7623	13.1462	12.0145	11.1104	11.8716	9.11582	21.7567	32.5518	31.061	21.7947	13.2638	27.2762	17.3646	14.7538	16.922
XM_005693522.3	102191171	MPDU1	17.4504	16.5325	16.6364	13.2969	10.389	16.6958	9.85275	9.89774	9.88408	6.67496	7.19388	7.13597	4.37025	5.09059	5.31816	6.10277	5.83076	12.4271	7.07051	6.49466	5.5336
XM_018056868.1	102170087	MRPS6	23.8528	29.9243	23.4748	26.7034	34.8023	25.8604	14.5743	13.0075	13.1534	16.4917	19.0786	15.3869	12.6673	13.2969	15.7563	13.2751	10.7816	13.4728	7.60849	7.25443	8.83464
XM_018048296.1	102178335	MPST	4.3494	1.93686	3.18735	5.40072	0.826988	3.58241	4.39633	4.29993	3.95576	9.34001	5.89159	2.97893	10.0049	9.71481	5.1132	9.5607	5.3838	12.3204	16.4049	11.2246	14.4199
XM_005680075.3	102175468	NUDT4	29.732	28.4971	31.0302	28.9935	28.2685	22.1112	17.2006	19.3345	15.9887	11.3198	12.2102	9.91302	30.0868	28.9292	33.6717	18.6301	13.6046	18.191	31.3799	43.5816	32.9856
XM_005681489.3	102185819	TBC1D19	8.3135	10.3034	8.53353	10.5837	10.506	8.27646	9.20461	10.3622	9.72457	8.5108	9.08391	9.37066	4.9	4.64817	4.42651	4.48135	5.01741	4.29147	2.13975	2.33972	2.76776
XM_005685407.2	100860967	APEX1	1.69941	1.35648	1.72044	11.264	1.02157	1.15411	0.912996	1.55865	0.725543	0.946401	0.770715	0.70612	7.1043	1.70921	0.555594	2.73154	0.402745	0.737015	0.476522	0.576536	0.403712
XM_005685700.3	102177527	GTF2A2	0.686168	1.25526	2.6522	1.31256	1.69547	3.0872	2.69146	3.34597	3.17615	1.66597	1.71895	1.60928	2.59398	3.33164	2.53506	2.63261	1.73634	2.88215	1.4903	1.42491	1.45439
XM_013973506.2	102184671	IMPDH2	2.09826	1.12061	0.636244	2.92	2.75572	1.30914	1.15293	1.32428	1.63106	7.03012	6.66638	8.85772	31.8751	39.5712	37.6118	44.104	22.0194	55.399	20.3235	18.8728	22.4541
XM_005690525.3	102188242	SRP9	21.7585	18.8166	20.5153	13.9537	15.8592	14.8696	17.1642	15.8208	18.2571	13.4958	12.2834	12.0475	11.9063	17.2581	18.0266	20.2179	14.1247	21.8355	16.5137	14.8119	13.0924
XM_018052076.1	106502409	C8H9orf40	8.56738	9.13586	8.5281	8.24096	9.5523	7.52355	6.63637	6.43128	7.70034	6.17433	6.85262	6.20015	7.84557	6.97642	7.4808	8.92717	5.68181	11.4744	7.11356	4.90551	5.12111
XM_018060770.1	102188788	HHAT	4.64704	4.52173	4.16281	4.50318	2.81002	3.41428	2.64846	2.4817	2.88686	1.73009	1.03989	1.31352	0.269496	0.344883	0.350507	0.202935	0.157069	0.254416	0.166648	0.12619	0.186842
XM_005701773.3	102169754	GEMIN7	11.0499	11.4329	11.0782	11.8718	11.0316	11.6072	9.08355	9.91269	11.2003	8.27572	7.5512	7.03449	9.36716	15.3366	18.0919	16.037	12.0583	24.564	13.0325	13.1757	12.2103
XM_018049231.1	108636206	LOC108636206	10.2454	11.9532	16.3631	5.19331	4.47632	31.1468	1.67493	2.5255	1.73102	0.853234	1.03865	0.505246	0.164014	0.122901	0.305615	0.191031	0.058292	0.172735	0.483553	0.409006	0.435329
NM_001285674.1	100861577	NPR2	2.37436	5.81605	6.23437	3.43211	3.49148	8.25465	5.28499	5.59016	6.28185	1.80321	3.31258	1.76225	1.4298	2.70784	2.11045	2.41182	1.31977	2.2111	1.38225	2.13759	2.09321
XM_005681806.3	102168437	MRPL1	12.6049	13.8962	11.185	12.5334	13.3751	10.9647	9.62201	11.5206	10.8763	11.9358	9.57182	14.6897	17.1461	22.6688	18.9123	21.2545	25.8874	26.4683	18.3974	14.3386	14.2606
XM_018067118.1	102179715	KLF15	0.147414	0.176636	0.083301	0.144452	0.27371	0.101692	0.237406	0.605374	0.414709	0.452734	2.06229	0.424801	1.96044	0.440456	0.581505	0.267713	0.179921	0.219235	1.7581	2.9053	0.552881
XM_018054800.1	102170326	FBLN7	5.58846	6.8777	4.43441	5.7285	4.8689	10.3977	8.21684	3.85939	4.81116	2.50168	1.6394	3.00683	1.08753	0.481105	0.725733	0.441064	0.603867	0.259493	0.562804	0.575005	0.561945
XM_005687021.2	102187686	CPSF3	22.1773	23.6832	21.772	18.0698	17.3866	16.9916	15.4985	14.4132	15.8555	12.2332	14.2812	11.0174	11.7484	14.8252	17.404	16.0281	11.3566	19.9854	11.8919	12.9958	10.1875
XM_018047561.1	102178512	KCNC2	1.58098	0.159006	1.21482	2.60316	2.09627	2.84573	1.5836	2.77866	3.08549	0.040734	0.320686	0.022129	0.016362	0.027816	0	0	0	0	0	0.00639	0
XM_018056129.1	102172910	EGFL7	0	0	0	0	0.496527	0	0	0.891518	0	0	1.85888	2.07756	1.76435	0	0	0	0	0	0	2.38879	0
XM_018056116.1	102171524	SDCCAG3	0	0	0	0	2.83803	0.05004	0	0	0	0.099015	0	0	1.53953	2.59188	3.22559	4.7869	1.74638	0	4.12334	5.68902	5.85665
XM_018065385.1	102174429	TBCD	5.84661	4.89739	7.00982	10.2112	8.04458	11.4597	5.5658	8.65635	8.62389	8.29343	7.8341	4.67471	5.16932	2.75998	5.35989	5.13928	4.18049	6.30567	5.03948	6.04332	4.84521
XM_018062364.1	102180618	HNRNPL	83.7363	70.8391	65.2945	73.5738	78.0709	69.2785	56.0798	57.0691	55.5586	43.1992	44.8984	39.8342	42.8648	37.0058	38.2949	30.3216	30.3356	53.1991	33.25	42.1285	28.0261
XM_018042953.1	102182480	RSF1	14.1238	15.605	14.9072	11.069	11.6521	12.2815	9.78228	9.6077	9.36141	8.11921	7.92598	6.43168	6.46332	6.41315	6.65175	6.97834	4.74429	7.12904	6.32168	6.41089	6.68272
XM_018050318.1	102191234	MATR3	4.48591	2.66127	10.9909	5.90644	14.4558	25.073	7.32292	10.7804	3.70001	6.8561	5.93848	8.08014	5.79557	12.2255	7.01166	28.1711	2.67585	12.3956	1.06171	0.21706	0.749896
XM_005696222.3	102190918	PFDN6	14.2828	14.9132	14.2436	13.5133	12.4491	9.32747	13.2731	13.2996	13.848	12.9608	12.9707	15.3558	15.1944	17.2239	27.873	22.7083	32.7568	29.3156	20.6782	18.1531	13.1079
XM_005683394.3	102168345	XRCC4	10.8633	10.7202	11.4908	10.8157	10.3397	12.2889	12.3089	11.1276	11.1915	10.8012	8.69779	10.2486	4.58931	3.87759	4.23068	5.1516	2.88434	5.0324	4.11077	4.07232	4.88413
XM_005686729.3	102172070	TGOLN2	9.48924	10.2792	11.1204	8.87914	8.51121	9.45825	10.9006	9.22911	9.86433	6.04853	5.91476	5.24506	6.50458	7.4017	9.12459	5.93639	3.16025	6.41214	7.46259	6.57873	7.30701
XM_005685765.3	102169677	LEO1	15.178	13.2154	16.5059	11.2922	10.6337	10.0509	9.81993	9.67012	8.13114	5.85021	5.18468	5.15058	5.26783	5.51878	4.11605	6.93164	7.34813	10.0218	3.73335	4.82073	3.4215
XM_018039511.1	102173802	ZNF532	3.97248	5.15057	0	7.07302	0.979866	0	6.36794	5.71936	5.92004	0	0	3.42163	5.22596	7.60651	8.71063	3.19561	0	0	0	0	0.616107
XM_005693901.3	102176358	MEOX1	14.8762	18.1358	14.8134	7.95464	6.70218	4.70341	9.15668	6.14673	6.99686	3.09638	3.10678	2.93903	1.23933	1.03249	1.44266	0.875282	0.540295	0.793611	1.53457	0.787383	0.883438
XM_005696756.2	102186170	LOC102186170	137.303	133.078	107.989	89.9056	85.3464	135.688	69.8762	56.9323	54.5688	13.6967	14.5752	20.6502	0.776715	2.19636	3.22894	0.995254	7.81821	0.967514	0.592127	1.25745	0.697801
XM_018058040.1	102175139	ATP9A	6.33497	6.0559	8.03136	8.1331	6.70036	7.6228	10.0688	9.88438	8.36074	7.47187	7.4315	5.60794	4.00508	3.92552	4.10341	4.00701	4.15018	3.54518	9.32156	11.1573	11.1459
XM_018062678.1	102172186	NAPA	9.09955	8.24221	8.97094	15.8659	12.2648	10.5641	10.7569	9.82111	8.69083	10.9769	8.62616	9.76204	9.23904	11.0848	12.129	10.3093	8.90299	13.2092	13.3034	12.9903	10.4571
XM_018054683.1	102183195	SDHB	42.8885	38.3916	42.7955	68.5277	59.5334	52.1198	79.0275	89.2163	72.6325	161.928	128.606	155.053	283.908	273.744	210.4	273.616	237.102	288.616	292.867	304.061	293.222
XM_005684864.3	102179854	LTV1	18.5697	16.9852	19.2772	19.0802	15.5531	17.8034	14.6946	12.2467	14.8826	8.3563	9.18156	8.33931	22.7669	17.431	25.2464	20.6039	10.0907	18.8277	9.96836	10.4441	10.0392
XM_013962471.2	102169928	PRKAB2	0.890813	0.854035	2.65049	1.47081	2.46006	6.79264	5.5156	3.41571	3.6575	3.96831	2.3888	3.62789	2.459	0.888802	1.35389	2.73483	4.94878	1.37286	0.607998	0.99654	1.03662
XM_018058336.1	102187062	LRP12	5.04603	3.64229	3.83425	3.18601	2.81936	4.61849	3.37721	2.85962	1.83733	3.02156	2.31663	2.0315	2.0484	4.10821	3.80106	2.90886	1.87654	6.44184	3.16545	5.11646	3.1285
XM_005678965.3	102170577	GLCCI1	2.22552	2.27981	2.24097	1.66465	1.64992	3.0571	2.51643	2.9446	2.02625	2.08637	2.60604	2.53438	0.801346	0.895058	0.809742	1.33656	1.125	1.02808	0.614245	0.502607	0.496732
XM_018064660.1	102181716	LOC102181716	705.578	599.059	427.267	1048.85	1272.91	314.192	1034.47	902.023	929.409	246.353	260.343	203.472	47.1625	25.3789	66.9858	27.259	68.1301	21.8527	6.46827	6.50513	11.5852
XM_018046998.1	102178424	MPLKIP	5.20678	5.5546	5.1991	6.5057	5.49796	5.16462	4.86076	6.05898	4.93803	4.87344	4.75581	4.55872	5.15482	5.01368	6.32234	7.02533	3.86032	7.04773	5.41935	6.48325	5.92394
XM_018062002.1	102188073	LOC102188073	0	0	0	0	0	0	0	0	0	0	0	0	0	0	0	0	0	0	12.7247	19.4798	8.45955
XM_013972431.2	102168939	CALCOCO2	1.58373	0.039158	0.313805	1.03156	1.1361	1.86912	1.63241	2.8173	0.889406	2.1453	4.02014	0.68119	9.69092	2.30261	6.58457	2.56612	1.26112	5.75852	5.90892	3.90458	10.8967
XM_018051649.1	102188635	MX1	0	0	0.489754	0	0	14.5043	1.52083	1.33436	0.397296	0.004577	3.80572	2.68541	0.667461	0.98222	0	0	0	0.973672	1.76536	2.1352	3.20451
XM_018046457.1	102188451	MPC2	27.7833	27.3483	24.0757	42.931	34.7793	25.445	29.3575	34.645	27.7038	32.0663	34.481	46.5897	72.3388	141.989	104.144	119.302	154.128	110.666	57.1592	79.5517	61.7662
XM_018054063.1	102189488	LOC102189488	5.06416	5.33077	5.16867	5.52089	4.95352	4.47039	3.98069	3.87775	3.80274	2.67985	2.25921	1.86959	4.14363	3.50232	3.42854	3.06308	3.38957	5.5356	3.14757	3.85367	4.11567
XM_018045930.1	102171831	LRIG2	5.50013	5.63772	6.44041	3.38938	2.7592	3.61269	5.09237	5.86356	6.22244	1.68495	4.4453	3.84041	0.005034	0.009624	1.41186	2.10903	2.10237	2.23272	2.17601	0.005018	3.83032
XM_018062567.1	102171421	CLPTM1	9.39953	9.10722	8.87736	10.1513	9.35208	8.65305	8.33133	7.22872	6.39151	8.09444	6.29646	5.96048	9.56457	12.9864	12.0374	8.9071	7.78158	11.4609	13.7403	13.7842	10.0996
XM_018044505.1	102172593	CUNH7orf50	6.78159	0	15.0904	17.8631	13.5127	12.7185	25.2523	23.5622	28.7578	16.6186	13.8477	18.8127	10.4863	17.0442	10.4995	17.5949	7.75106	20.941	19.289	17.7682	0
NM_001286991.1	100860949	SLC39A13	11.8412	13.6095	13.4251	22.7034	18.1227	15.4273	15.6046	15.1994	15.3191	13.9974	10.4756	14.2933	8.18767	6.37433	8.22297	5.46276	5.40888	7.81043	6.71773	8.41776	6.3393
XM_018050010.1	102187948	CHD1	9.33243	9.73344	8.53014	9.95223	8.64148	11.5853	5.58094	8.0081	5.83061	6.06793	4.2438	6.93166	7.20706	4.64574	6.46913	4.2608	2.80306	6.51199	5.37956	5.46601	6.43062
XM_018064587.1	102189341	SENP3	16.471	17.9198	17.9838	20.0795	17.7895	19.6538	15.0306	15.1397	15.6191	13.6061	10.7425	12.0543	13.0277	14.6835	17.2627	12.739	6.0236	17.1706	10.0226	9.33044	9.36501
XM_005679828.3	102181653	NR2C1	7.64057	8.35602	9.18827	5.7854	6.16661	7.81837	7.3504	4.37942	6.43108	5.30293	4.73098	4.41369	5.54145	7.05372	6.46235	5.1707	3.58425	2.89154	5.70102	5.03411	5.2766
XM_018059734.1	102186415	RNF214	4.26983	3.84153	2.75377	4.00153	2.94772	3.18001	3.61607	3.31309	3.50518	2.52758	2.3703	0	2.05461	0.878022	0.830324	1.40644	0.408927	0.590703	3.32538	2.83644	1.01464
XM_018064659.1	102181155	LOC102181155	6.81149	9.06141	6.02473	33.6608	39.8638	5.16484	100.678	90.7306	101.966	804.752	1003.64	606.019	2231.51	1792.31	1602.58	1719.11	1688.67	1252.92	1029.08	925.708	1185
XM_018048071.1	102169077	COQ10A	5.42237	3.8908	4.03807	4.72046	6.46444	3.44557	6.06222	7.08483	6.65968	9.57455	10.6195	10.5241	23.7518	70.5993	46.1143	60.14	76.0717	81.6065	106.09	124.719	57.8713
XM_018052286.1	102179476	BMP1	10.8921	13.0433	14.3628	10.5636	11.3191	17.3672	12.9613	10.8441	13.2754	8.4735	7.38933	6.93608	2.52455	2.94072	3.46784	4.21112	2.77178	2.82965	1.09795	0	0.795252
XM_018052486.1	102189036	CDC14B	3.11535	3.95256	3.62561	2.93084	1.21984	7.39203	0.52069	1.50909	1.67281	2.45595	1.40846	1.4876	0.57048	0.096011	0.668959	0.044912	0.635709	0.153328	0.040647	0.05238	0.628784
XM_018043020.1	100861368	PPP6R3	0.642473	0.983554	0.899494	1.74833	7.83173	0.86935	0.617593	4.43646	2.37832	0.676596	0.692154	0	0.366932	0.851048	6.32297	3.26929	4.60676	4.32238	4.28971	0.510676	0.555077
XM_005678249.3	102188998	IFI44L	1.5051	1.43816	1.20241	1.89187	1.33331	12.203	3.83877	2.6807	3.52066	5.03137	5.86362	5.64228	1.27706	1.35653	1.08329	2.00053	3.16021	2.26734	4.25817	3.29427	2.77977
XM_018048269.1	102171143	LOC102171143	0	0	0	0	0	0.285356	0.018511	0.440564	0	0	0	0	0.808822	0	0.012225	0.598248	0.17756	0.332064	0.659261	0	2.68956
XM_018063449.1	102173179	PRPF31	4.49724	3.43716	3.84541	6.95603	5.78266	4.69124	1.64399	3.83229	0.016653	4.06274	3.20629	3.01273	2.96574	2.42206	3.59887	2.72911	3.11402	1.71314	2.60427	0.920137	2.91656
XM_013969426.2	102185015	LOC102185015	5.53772	5.54639	4.90198	5.90905	5.61411	3.69282	5.74356	6.25091	4.90033	8.4644	7.95862	7.95384	9.07399	11.9536	8.84597	11.1201	12.8125	14.0081	23.7154	26.678	16.7602
XM_018038280.1	102182921	VHL	16.7095	15.7628	16.0185	17.4107	13.7901	16.2503	11.866	11.1886	9.36357	7.86343	7.88074	7.12592	4.59021	6.33611	5.23066	9.19074	4.63673	11.066	4.46717	2.31622	3.29876
XM_018038925.1	102180664	LOC102180664	2.50447	1.95521	1.29265	0.393685	0.548354	1.89629	2.19433	1.98435	1.48127	0.671913	1.50578	1.31629	1.88923	1.04018	3.89918	2.34186	0.151605	3.74541	5.11447	1.64811	3.8155
XM_018058476.1	102189496	ASPH	3.79677	2.82303	2.75941	5.54179	4.84811	2.81645	8.19751	7.33519	7.76705	18.4888	9.75407	14.186	21.8344	20.4653	22.4791	35.0046	18.8537	28.1894	37.5537	22.227	25.7767
XM_018056639.1	102180134	STARD13	4.08826	6.05933	2.51175	4.22178	4.93975	3.27983	3.4832	4.80621	6.08208	2.48346	1.95225	1.30129	1.25054	0.445973	0	0.26634	0.261461	0.313993	0.804007	0.7169	1.11389
XM_005687980.3	102180945	STAM	9.69871	10.1965	9.51869	7.05141	7.54319	10.0503	9.30157	9.46124	8.45984	7.95334	7.17246	4.61196	9.04644	8.66127	12.6371	8.03946	5.57349	9.32835	6.9556	5.37377	5.75096
XM_018065184.1	102176824	DUSP3	1.90285	0	0.676178	0.74334	0.881486	0	0.503623	0.28529	0.906631	1.36519	1.03544	1.4567	0.55433	0.781569	1.19683	2.32832	4.65837	0.270097	6.4316	2.40377	0.839691
XM_005678948.3	102189731	ASB4	5.15011	4.62769	3.77377	7.63331	9.84557	2.4867	4.84593	7.17014	6.27423	3.44549	4.01573	2.7622	1.53611	1.7962	0.66047	6.21499	8.55161	6.14848	10.6152	16.9336	11.6372
XM_018039664.1	102188002	SS18	29.7356	9.47738	34.9505	19.8555	22.8737	21.926	12.6525	13.3514	14.907	10.965	6.09171	8.29953	8.9273	9.07179	10.0162	7.47407	6.33603	11.5184	6.51159	6.88152	5.89817
XM_018063209.1	108638084	LOC108638084	2.57582	2.64768	2.70715	1.94447	1.86866	2.78892	1.6088	1.14135	1.17195	0.864174	0.648132	0.795465	0.592399	0.901283	0.602742	0.566753	0.330164	0.424398	0.533828	0.247852	0.380981
XM_005676619.2	102188364	DOCK10	0.72238	1.80586	1.874	1.70583	2.55853	3.21825	2.77898	2.37975	2.33339	0.588484	0.793645	0.587316	2.9972	1.5721	1.1786	0.249616	0.300702	0.436688	1.08944	0.840133	0.742523
XM_018043690.1	102177952	MAST2	7.20305	6.28329	5.27902	7.6609	8.19572	1.61302	3.75832	3.21656	4.37059	2.93895	4.57883	1.04593	1.77811	2.12323	4.92152	1.25223	3.55989	2.55552	2.964	3.91347	4.50833
XM_005696209.3	102187998	LOC102187998	1.33262	1.46663	1.07963	1.24527	1.05111	3.36747	1.60803	1.724	1.6907	1.10396	2.15371	3.15257	0.669837	0.201948	0.577692	0.536406	0.691405	0.284056	3.20088	2.26354	2.50177
XM_018041592.1	102171123	KIF20B	13.3698	13.4896	2.3992	7.30183	4.78777	7.87449	6.41634	2.92039	5.50636	0.006865	0.401148	0.736496	0.002874	0.052292	0.002225	0.007118	0.001913	0.014482	0.242378	0.069921	0.015761
XM_005688662.3	102172170	SNTA1	2.19635	2.68824	2.56186	3.75371	3.05017	2.8138	6.78512	6.87711	8.27476	27.0055	19.1932	25.3279	48.8999	55.9701	44.2505	50.3108	32.4785	58.0389	90.7285	64.88	48.2883
XM_018059792.1	102175970	HSPB2	34.1337	27.9366	29.9185	77.4799	73.7058	26.924	50.4971	48.7907	40.6616	15.8697	27.6148	25.0156	6.84692	7.80994	7.38223	10.92	19.6934	11.5034	12.6383	18.7338	11.6206
XM_018058697.1	102181318	PARP10	1.0484	1.65116	1.63627	2.77241	1.9243	6.37932	2.8104	2.94978	3.54932	4.03256	3.07321	3.60677	1.1499	0.765573	0.854891	0.998676	1.25427	1.09482	1.66824	1.42643	1.4225
XM_005684900.3	102188222	KATNA1	30.5679	32.0477	31.7646	31.3827	31.6168	28.7145	21.3357	23.2373	22.8164	20.5369	21.2209	23.0513	15.5539	21.0227	24.7408	18.8178	19.7031	24.7945	14.235	14.4642	12.919
XM_018049380.1	102172425	SMIM14	19.3089	21.5228	25.4931	16.0203	15.838	19.1151	20.5948	17.5811	21.2903	19.8274	17.7111	18.2143	11.7362	15.2856	14.1692	20.0606	14.5406	24.9596	18.7858	18.7266	16.8062
XM_018057967.1	102169886	SLC2A10	8.57621	5.35178	10.387	7.95628	5.83785	6.61766	4.21356	3.2366	5.05335	2.12775	0.809743	2.01239	0.370416	0.335198	0.194467	0	1.05805	0	0	0.313361	0
XM_018060152.1	102191821	UCHL5	10.0099	6.70643	7.97597	3.5008	4.56352	3.4987	3.32337	3.461	7.63134	9.00182	11.1606	10.3583	12.2994	13.2944	15.115	16.4228	13.0949	19.8696	12.1218	10.6867	12.8427
XM_018046863.1	102179350	DENND2A	28.6122	22.8324	25.876	27.0906	23.5976	12.9078	20.7511	18.4451	21.4819	7.33474	9.27342	8.40562	6.28772	6.721	8.53381	4.50519	4.55698	5.19101	5.88296	3.10161	4.89784
XM_005681611.3	102170682	SCFD2	6.34891	5.01552	4.89706	7.31414	5.48692	6.79301	4.27462	3.53538	4.28571	3.53782	3.46292	2.73537	3.42974	3.15394	3.1476	3.42104	3.32549	3.79783	3.63541	3.7942	3.6299
XM_018059061.1	108637646	SMTNL1	0.771978	0.597467	0.545822	0.96521	1.33228	1.34309	1.87817	1.8483	2.32281	9.86731	13.5324	10.1401	13.5349	17.0889	12.3417	10.327	2.07121	12.4107	12.4137	7.73721	3.73879
XM_005685955.3	102182878	PPP2R5E	7.7519	8.98396	8.55721	9.54718	8.55782	8.49256	5.59445	5.95539	6.14855	6.60027	5.54174	5.85269	3.79423	7.21145	5.96145	7.9042	3.36209	8.00776	6.59906	7.25671	8.1112
NM_001285597.1	100861246	GABARAPL2	43.1779	53.6766	42.5429	50.4631	56.0084	58.7958	60.8191	67.3273	62.7276	55.2041	51.7037	57.0247	46.7538	53.8323	48.9473	67.5246	61.1282	75.5994	80.4103	92.4173	66.8352
XM_005693177.3	102183908	DGKE	2.9769	2.72733	2.11109	1.43329	0.9156	0.669934	1.36365	3.19619	3.71982	2.78551	1.59922	1.83177	1.01367	1.05822	1.01448	1.13837	0.318306	0.625808	0.508323	0.47002	0.79961
XM_018050168.1	100861303	CSF1R	5.31615	5.38575	6.10935	5.13762	6.77607	20.8988	10.5671	9.17256	11.179	8.41848	8.05559	6.31969	4.33343	2.54661	3.2395	2.97999	4.35063	3.29814	8.8702	5.62818	5.82674
XM_018066903.1	102180163	KLHL40	18.401	13.4364	15.0348	39.9011	37.8128	14.6606	31.8608	34.5343	31.881	26.0454	21.1323	19.1546	19.6589	29.8533	54.9054	28.2475	38.3604	37.8447	64.7256	62.816	63.2905
XM_018040834.1	100861266	METTL9	10.9481	11.7325	9.65482	9.36056	13.4463	9.25694	4.99319	7.65659	4.6657	6.94557	5.1008	6.06279	5.64541	5.68782	3.55489	6.1148	3.74606	5.43627	2.97238	3.9183	2.77623
XM_018058496.1	102185849	CHCHD7	1.54084	0.760711	1.36401	1.66464	6.30028	1.84694	1.02549	1.69918	1.37327	2.13257	0.984772	6.52483	2.08639	1.62187	1.14103	0.020536	0.322796	0.727674	1.36612	3.07108	0.370735
XM_005675326.3	102177753	CLDN11	1.80085	11.6657	4.22736	2.56797	1.61881	5.05012	3.24016	2.65409	2.7784	3.84428	3.74874	4.67258	2.31935	1.67735	1.61896	1.6892	1.14087	1.16839	1.77674	1.19221	0.87448
XM_018063649.1	102185779	CBX4	3.12635	3.59149	3.79425	2.83696	2.74867	3.19019	3.69564	3.42497	3.21067	2.25785	1.61229	1.36936	0.798943	1.18125	0.931047	1.40258	0.598702	1.80642	0.998423	0.444158	0.525543
XM_005689689.3	102176058	LYVE1	5.77806	4.63316	13.6043	5.46582	6.93126	15.5851	12.0223	10.7242	15.8562	10.5782	9.79959	9.9479	14.2166	11.0191	11.1908	10.5406	7.64468	29.1524	18.625	28.7673	21.4923
XM_018044029.1	108634359	LOC108634359	18.4959	18.7771	17.271	23.5254	18.8331	18.2869	13.2237	13.1454	13.8154	12.6571	14.291	15.6239	11.9116	13.7021	14.2911	14.8756	13.5283	18.4785	12.6538	14.8215	12.5048
XM_018062397.1	102185300	DYRK1B	1.46531	1.46474	0.512128	0.605469	0.650491	0.96751	0.75857	0.936602	1.55203	1.13219	0.962641	0.872425	1.17059	0.855255	1.14894	6.25039	6.07257	5.66618	0.472951	3.28137	0.463574
XM_018054751.1	102189967	DPH7	11.9194	12.4895	13.3466	17.3829	14.8773	13.7051	13.2893	14.2833	13.536	13.8069	10.9069	14.6832	9.90534	13.6113	13.231	14.5938	18.1482	22.56	13.048	12.0506	8.36781
XM_018057881.1	102182704	EMILIN3	6.68844	7.77641	14.3817	14.0717	8.86348	20.5182	17.4068	17.5882	16.3938	19.8457	16.1468	16.9085	4.53407	2.66807	2.91714	3.93225	4.16657	3.07822	1.17431	1.50095	0.775367
XM_018049733.1	102168991	RAB28	8.22093	6.40409	7.99191	11.2219	11.0752	3.27953	9.22609	10.0887	9.20365	7.82566	11.6544	11.3518	8.228	8.38613	6.49127	8.99637	12.1625	8.29064	10.9977	13.4499	9.25663
XM_018064840.1	102174693	MBTD1	0.465302	2.15138	0.075744	1.36768	2.00543	2.01932	0.672024	2.04972	0.067136	0.02025	0.063213	0.035601	0.024066	0.704439	1.08728	0.029926	0.00178	0.013407	0.656623	0.392303	0.021609
XM_018047853.1	102182201	CACNB3	4.41536	5.47874	5.95375	6.30369	4.97469	3.23721	3.90367	3.79392	5.36302	4.21152	2.86711	2.12192	1.45048	1.97689	2.44797	1.55161	1.53209	2.21887	1.35017	0.750242	1.09904
XM_018057897.1	102184074	JPH2	21.1885	17.4366	18.0878	60.5278	49.086	15.0232	50.1179	53.4328	49.216	50.2908	45.2317	34.8576	11.0024	19.4867	15.7124	50.4042	45.0313	53.1137	29.0477	40.2688	36.608
XM_018050700.1	102186006	2019-03-03	9.57422	8.9498	9.88642	8.04744	7.44645	6.25718	6.09664	5.32363	5.60864	3.86736	3.75725	2.53489	5.63219	3.90773	3.4318	2.63852	1.89002	3.03692	2.95736	3.3592	2.60024
XM_018064226.1	102185773	RAD51D	5.5298	4.73921	7.13445	3.54588	6.24191	6.76989	7.02463	4.96553	7.13837	6.14746	3.06192	3.79147	2.00704	4.05163	2.1919	4.27189	2.39604	4.38918	2.14207	2.14787	2.38593
XM_018057302.1	102175776	NET1	10.3791	9.70639	8.39045	4.80621	4.5554	6.30812	4.0736	3.84863	3.19881	2.83392	2.44312	1.66377	2.29915	1.87225	1.69401	1.13254	0.755428	1.78756	1.20763	2.58175	5.99221
XM_018054295.1	102173472	TPM1	2.35274	1.19184	2.48389	2.74104	7.47405	5.85451	15.4127	5.22734	12.1545	29.6059	10.5175	8.62258	14.5545	6.46468	6.03374	10.9965	33.8743	3.71825	7.96853	3.67991	9.18041
XM_018049191.1	102176366	PLOD2	32.696	24.0721	36.2026	16.2708	10.2192	10.1931	13.0096	9.47777	12.3215	12.1897	7.50685	4.58583	4.80053	3.2775	6.01338	5.11527	9.20495	5.14394	2.19043	2.65379	1.8403
XM_018056621.1	102187688	HSPH1	11.8434	32.8095	9.29732	2.55535	17.5905	13.8858	10.149	24.8516	12.6366	3.20266	4.24846	50.6979	6.87605	8.82999	13.3611	12.3451	1.25424	15.5857	1.19447	0.815194	2.77191
XM_018054600.1	102182411	SLC22A17	3.11219	3.63326	4.31341	3.17692	1.47734	2.5577	3.75229	5.03555	3.76691	0.478649	1.6074	1.89363	0.162934	0.114821	0.842447	0.323992	0.161121	0.48596	0.213588	0.158115	0.429762
XM_018040250.1	102173805	NDE1	8.87258	8.55515	6.09138	6.35206	4.89386	10.4034	6.11394	4.09666	2.16263	4.67127	0.853867	1.39639	0.74889	1.10471	2.67808	0.518877	0.059757	1.05747	0.772109	0.042076	0.089404
XM_018055618.1	102186408	MYCN	4.61532	3.57797	4.42113	4.90403	4.85555	2.77388	2.91454	2.65086	2.92487	2.49118	1.83658	1.79199	0.21124	0.329125	0.733115	0.397674	0.503184	0.388773	0.49591	0.12852	0.131504
XM_018059524.1	102180866	IPO7	83.7721	86.1872	74.3938	67.0154	69.4337	56.9868	49.9999	51.8509	47.4741	38.7241	41.3498	38.902	89.4932	113.874	136.01	94.1507	41.4937	101.257	54.305	51.6521	55.2325
XM_013962574.2	102174792	STXBP3	10.274	14.2439	13.3601	10.1778	12.7175	7.22423	7.95054	6.92905	8.81391	7.16754	7.26329	6.57403	5.92856	5.68235	4.29289	9.01707	6.53525	9.82047	8.06475	4.97507	11.006
XM_013973601.2	102188812	TMEM234	1.09708	1.49725	2.4965	4.67774	5.83474	3.48468	1.02016	1.65915	1.86791	1.61776	3.73232	1.84116	1.36538	0.76989	0.841799	2.17712	0.610274	1.2527	5.09284	2.98608	1.26535
XM_005680364.3	102170394	MYL6	2.02195	14.4121	14.7585	24.8904	6.09292	6.05178	9.90876	7.08417	4.80503	3.14378	6.01092	2.88187	7.09616	5.92624	6.70807	1.8831	1.8143	11.433	11.868	0.459222	0.144391
XM_018053334.1	102168730	GINM1	0	0	5.79256	1.09238	1.04444	3.47045	0	1.43289	1.54806	1.17448	2.0955	0	0	1.17677	0	0	0	0.807969	0	0.285221	4.70331
XM_018043069.1	106503774	PTDSS2	8.09526	5.13197	3.15629	7.99836	7.65125	6.33818	6.61677	7.14219	7.39413	6.61856	4.09269	5.29178	3.59299	5.08458	4.18096	4.21522	3.26027	3.08498	4.9593	3.50746	3.96514
XM_018053135.1	102187952	FBXL4	0.655314	0.877199	5.38798	3.06593	0.748206	2.8322	2.71186	3.92403	1.01312	0.280521	5.35508	2.62968	1.37216	2.23434	1.89998	2.38894	2.96151	4.25532	17.6177	19.9723	18.8812
XM_018059159.1	106502912	MDK	58.1616	44.4656	49.0971	46.2729	42.8838	27.6719	26.0312	15.6496	14.4994	11.4747	11.5704	15.0034	0.559748	0.691791	0.483101	0.353592	1.09551	0.16369	0.674868	0.826429	0.930397
XM_018063901.1	102190071	FAM104A	14.4422	12.2631	14.4651	14.361	12.6599	10.3303	8.12156	8.30444	8.29452	5.60594	5.89704	5.10874	5.65306	7.36606	9.54323	6.37814	4.18336	10.7769	9.35715	9.51587	8.27029
XM_005694982.3	102169519	NGRN	36.4343	42.2865	43.5286	44.464	39.657	47.5268	35.2416	35.7122	36.9651	34.6876	29.1176	39.1499	26.1822	30.1884	29.1034	20.3423	18.6211	21.5118	24.6385	28.4651	19.5064
XM_005679191.2	102190377	SEPT7	227.224	224.093	222.482	191.873	183.36	159.562	169.407	158.735	151.765	116.598	112.298	140.614	68.0284	64.3476	72.2579	92.6889	74.1606	89.1088	65.3438	73.8992	68.2626
XM_018047753.1	102187743	DAZAP2	23.6632	21.5234	24.0598	17.232	14.3874	19.7469	22.1322	17.8957	17.0339	10.9123	9.62199	8.86307	15.1715	18.8512	19.379	12.6833	7.37548	21.6048	20.2415	18.5036	15.3321
XM_018040485.1	102190656	GTF2I	15.3384	14.8738	13.8688	10.7036	9.3781	13.3843	9.22856	11.9076	8.89639	8.03707	8.89696	6.81515	5.19035	5.96554	6.64381	7.89399	6.24156	9.13061	4.29828	6.21379	4.64261
XM_018049127.1	100750242	CSN1S1	0	0	0	0.030163	3.71583	0	0	0	0	0	0	0.010975	0	0	0	0	0	0	0	0	0
XM_018042008.1	102171835	RRAGC	13.4212	13.7514	11.1131	7.99663	7.87955	12.1192	8.74762	11.7673	8.35768	4.98941	4.24342	5.49394	8.41338	4.70514	5.00441	3.7886	2.57525	5.00568	7.13696	6.03048	8.04454
XM_018066403.1	102189630	JAG2	4.1994	3.95941	4.82705	10.6377	7.58223	4.19188	9.41181	10.4883	9.42818	8.3154	8.65031	8.01526	3.14703	2.13009	2.09624	3.32478	3.86157	4.22108	5.52044	8.80428	7.57359
XM_013963760.2	102177959	ESPL1	1.0839	1.5964	1.86834	1.62193	1.75648	2.12104	1.10671	0.89348	0.566966	0.028615	0.073586	0.050121	0	0	0	0	0.025096	0	0	0	0
XM_018041612.1	102170578	NEURL1	3.62174	3.52663	3.3668	6.41162	7.70715	1.79799	4.84	5.23408	4.47712	0.672519	0.66027	0.690237	0.018195	0.032354	0.560414	0	0	0.352375	0.014368	0.007999	0.752013
XM_005682256.3	102172884	DDX39A	9.58129	9.91479	11.4523	9.58453	8.40389	16.8043	4.29918	8.87741	4.63696	2.75507	2.89326	4.64051	9.32043	13.1015	15.5777	7.63047	4.24258	23.8928	5.62438	6.73947	6.10162
XM_018051590.1	102184707	MRPL55	1.15701	0.973738	0	2.2882	0	4.4527	0.948815	0	1.04619	1.56428	0.746006	0	2.2643	2.12373	0.949844	2.0041	1.80086	4.51221	2.16779	0.696067	0.488128
XM_005674792.3	102187985	CHMP2B	24.0374	25.3567	28.6168	21.4889	18.307	24.0339	17.5707	19.0664	16.6439	13.4554	12.9827	16.0296	12.0925	17.5527	17.5006	20.3625	11.5367	27.4374	13.3282	12.9557	11.6718
XM_018062395.1	102184935	TIMM50	0.647712	0.399943	0.318845	0.579324	0.615363	0.873526	0.50122	1.15782	0	0.480825	0.438641	0.233662	2.09274	4.68296	2.69825	1.42028	0.350809	1.85207	0.507311	0.502964	0.538707
XM_018062682.1	102173327	GLTSCR2	34.6367	39.7259	39.5989	66.098	50.5378	49.9861	41.9425	45.3171	45.0823	45.5693	43.9993	57.9574	38.1702	37.7533	41.936	25.0665	27.0638	36.7728	27.2383	26.768	24.5084
XM_018042809.1	102189553	TMEM126A	18.1534	20.9606	13.9492	31.3005	29.5333	24.7659	26.9422	29.6455	21.9629	31.3815	32.6098	41.1586	62.1225	91.4372	77.212	85.8116	118.707	81.7775	43.4802	63.3148	45.3598
XM_018042274.1	102184877	ZNF248	5.22811	4.81521	6.12524	3.1823	5.63881	4.91545	2.8837	3.60673	4.41566	2.38998	3.23341	2.70539	3.44475	4.40561	3.35827	6.40819	3.23772	7.81658	2.38278	3.62169	3.52909
XM_018048731.1	102179081	CDC42EP1	0.61688	1.55277	0.919869	1.47261	1.95265	1.08602	2.8076	3.01572	2.35695	1.48004	0.649854	4.04984	0.745275	0.332849	0.735939	0.251457	0.790824	0.204885	0.314693	0.515418	0.409009
XM_018062221.1	102176910	DHX38	5.48395	4.31855	4.68633	6.76724	5.9961	5.36534	4.45823	4.20901	4.44374	3.77556	3.27889	3.04336	2.72197	3.152	3.27388	3.63105	1.65964	4.72364	3.69926	3.3337	3.89763
XM_018063687.1	102180964	SYNGR2	11.0272	10.446	9.66428	23.0123	20.4236	10.6796	22.618	22.3363	26.0717	19.1267	17.378	16.6787	24.0448	28.9847	32.4719	24.3448	19.8103	40.119	66.0832	53.9471	43.1197
XM_005700663.3	108633204	ITGB1BP2	33.3245	25.5281	20.3449	86.3741	75.4899	22.4309	106.037	109.265	108.066	150.285	178.567	138.374	67.7462	48.0738	26.2568	50.9435	135.525	31.4275	38.5956	33.581	27.0393
XM_018045832.1	108635581	LOC108635581	2.82598	3.01478	0.339447	2.53882	1.95836	3.84683	0.092037	0	0	1.92067	1.46754	1.1632	0.88013	2.249	0.402535	1.55688	1.67007	2.51758	3.6023	3.00385	1.48644
XM_018065932.1	108638480	LOC108638480	7.02613	9.93958	8.16668	6.13302	5.23386	5.33192	4.00468	1.78954	1.98998	0.528942	0.553806	0.578916	0.242835	0.054408	0.020178	0.047957	0.4973	0.054663	0.014846	0.048329	0.028421
XM_018059712.1	102183436	PHLDB1	13.1039	14.2356	15.0932	22.4584	19.7599	12.8698	18.4776	14.2155	16.273	12.0472	7.55172	7.84262	4.28535	5.90112	8.16385	5.43036	4.76437	8.36218	5.36499	7.89731	7.45459
XM_018052869.1	102177477	ETS2	3.78058	5.30124	4.71822	5.74649	6.49617	10.3211	8.37341	8.17052	6.96613	9.05758	9.53035	7.56904	22.4762	11.9567	18.3867	8.40982	8.8757	8.67405	16.6939	24.9873	19.5411
XM_005679093.2	102187023	TMEM60	11.8327	15.2722	12.1284	12.3179	10.7242	11.263	11.895	10.2319	11.8393	14.3225	11.259	13.4078	8.17232	11.3043	7.4339	14.3195	10.5382	18.5286	12.3879	12.087	8.26268
XM_018062066.1	102175791	GINS3	4.04032	5.01731	4.39449	2.74892	2.50284	3.45815	2.22726	1.21002	1.78397	0.523972	0.445379	0.39985	0.326713	0.14057	0.452244	0.289527	0.297174	1.02751	0.382142	0.629679	0.280921
XM_013973125.2	102173044	FBXO33	4.59579	4.68422	4.4788	3.36561	3.99684	4.60495	3.30218	3.93499	4.00875	3.80658	3.65343	3.98444	2.84803	4.13157	3.92438	5.76655	2.83046	7.95983	6.16634	5.01272	5.38847
XM_018048778.1	102183492	SUN2	1.30569	1.93795	0.904017	0.48745	1.8649	0.388495	0.793627	2.56854	2.15028	1.77563	1.86631	0.694721	0.904002	1.61357	1.0725	0.63632	3.14167	0.293079	1.63899	0.656092	1.46929
XM_005699130.3	102189190	VPS26A	46.4421	40.6993	41.2654	34.9381	33.02	34.298	27.3703	29.507	27.8458	19.2239	19.3635	19.1149	17.5105	20.0904	20.094	20.0447	12.0419	23.1357	19.5839	16.6179	18.4475
XM_005684842.3	102172156	MAP3K5	7.36347	9.27708	8.67577	8.68629	10.9736	7.57123	10.7779	11.5139	11.8925	12.9759	10.3763	13.3858	6.85125	6.14191	4.80849	7.28038	6.01448	4.94656	4.38047	4.32349	4.13733
XM_013969160.2	102179787	PCMTD1	4.47662	0	3.26617	2.66282	0.842434	8.6594	0	1.20956	0	2.98167	5.79548	0	0.511812	0.532089	3.589	0.134781	0.907793	5.64781	6.32014	4.92344	7.6241
XM_018054870.1	102175586	ANKRD39	5.29369	4.94864	6.04618	7.2995	5.27373	5.70832	4.44442	4.9657	3.96307	4.12655	4.35477	3.58031	1.64232	2.31388	2.74961	3.50018	3.79132	6.5591	4.02765	4.19705	2.05945
XM_005696745.3	102183280	LOC102183280	446.649	690.606	441.323	522.222	447.28	668.149	382.37	296.417	339.263	86.7413	86.1007	135.812	8.40288	10.4852	12.1671	6.20652	35.7489	3.06344	3.09709	4.5689	2.66928
XM_018064564.1	100861136	LOC100861136	16.0396	19.8642	18.751	10.9184	12.8618	17.8006	14.3438	10.8976	15.2808	13.3504	12.2588	10.8179	11.737	11.2729	10.5931	7.7575	6.25171	10.8347	17.52	11.9932	16.7024
XM_005680026.3	102185151	ASB8	7.10241	5.28372	7.10788	5.61122	8.98531	5.71954	3.96064	6.40927	4.84546	6.30009	5.25991	4.01394	5.14304	9.66302	8.80933	7.36496	8.24105	14.6779	21.206	20.3107	16.1102
XM_005690953.2	102169501	DHX9	30.6256	30.0007	26.5131	22.9995	20.6705	45.0324	18.9907	20.0258	17.2651	15.4819	14.7559	12.8604	11.0184	11.7162	15.9473	11.692	8.88921	13.0024	14.5733	13.0822	13.858
XM_018045165.1	102184228	ARMCX4	0.257565	3.00069	0.102442	0.146399	4.25648	0.038712	0.097381	1.17158	1.4537	0.024516	0.029238	0.016911	0.007617	0.010322	0.004016	0.002513	0.009738	0.002299	0.006718	0.096767	0.097426
XM_005682257.3	102172884	DDX39A	5.0936	5.75702	1.00299	7.24822	6.30027	1.19399	4.60278	1.32712	2.68392	3.17978	3.2281	1.68399	5.91362	6.91349	8.63177	7.36237	3.27841	1.8128	3.25092	5.2941	2.20146
XM_018053892.1	102175408	STON2	2.31928	1.61073	3.31771	3.37813	4.48079	4.36524	6.5347	6.28046	7.14355	7.55269	7.41376	5.76155	2.03022	4.01937	3.57237	6.39395	5.15223	6.88954	3.74673	3.03174	4.9718
XM_018053274.1	102175484	CITED2	21.0924	31.9578	26.436	16.9371	20.7238	27.3683	14.0866	14.9462	14.2978	19.793	19.6124	15.8604	11.6473	13.5617	5.68938	18.5484	17.3067	17.7131	22.4224	18.0983	13.2547
XM_018061547.1	102189170	STAT1	0.20956	0.488839	0.448854	0.793209	1.09993	0.659752	1.82108	0.882673	1.29709	0.977535	0.665675	0.719474	6.6351	0.788328	0.414977	0.824713	1.29194	0.846276	1.09156	14.5582	0.664112
XM_018043717.1	102177025	LRRC41	22.8307	24.6696	24.9076	28.4186	24.6703	30.925	25.4429	25.4732	26.5121	18.8072	16.689	14.4197	15.3025	17.6344	21.1688	14.6827	10.4687	18.2177	15.014	15.8608	13.8049
XM_018063627.1	102184374	BAIAP2	1.74608	0.967099	0.381387	0.536637	1.48807	0.527347	0.598848	1.30393	0.450886	0.231194	0.340153	0.234709	0.400021	1.23023	2.1952	3.46154	1.59208	3.12542	2.45375	4.32135	4.89799
XM_005691805.3	102175885	TMEM231	1.98688	2.48051	2.04494	1.66677	1.88775	1.48029	1.71815	1.46965	1.38272	0.856586	0.611057	0.674993	0.237004	0.30613	0.201597	0.17092	0.254423	0.295453	0.317085	0.204281	0.248365
XM_005686066.3	102187685	COQ6	4.36179	4.96595	4.45247	8.34549	6.5115	7.01564	4.86881	5.79825	5.69857	6.64452	5.78493	6.35624	15.3373	19.1474	15.5331	13.9013	17.2837	17.7132	9.90269	16.3858	8.50929
XM_005675306.3	102172575	ECT2	12.6347	14.5352	11.8621	8.65478	7.518	8.29496	5.29356	4.03133	5.1622	1.35859	1.14813	2.15733	0	0.025281	0	0	0.233115	0	0	0	0.038778
XM_018050443.1	100860782	NDUFS7	3.56562	4.21916	4.20008	9.82273	7.29077	6.8587	9.93134	15.4605	14.0993	12.6853	16.1043	15.3922	30.8919	32.5252	36.0701	38.0746	38.5414	20.2737	29.8774	30.3444	17.3876
XM_005691428.2	102174960	ATP2A2	111.219	112.593	97.2696	135.37	124.732	58.8704	95.7361	107.224	99.7194	175.222	155.478	107.158	324.129	408.207	302.37	367.854	391.189	508.731	414.417	440.325	497.423
XM_013973615.2	102188268	LOC102188268	3.93928	4.89636	3.91457	3.19749	2.80427	2.79183	3.64561	3.66722	2.948	2.3433	2.17097	2.26828	1.18479	0.839518	0.694392	0.997591	1.15594	1.03251	0.889075	0.801455	0.705763
XM_005695642.3	102188540	THUMPD3	14.4311	16.5091	14.3944	12.684	11.1202	14.4483	11.742	12.1074	11.666	11.4442	10.8235	10.5295	16.3466	15.91	21.9634	19.9029	12.6105	20.8127	12.6551	9.45603	11.5875
XM_005692713.3	102168383	DKKL1	3.31532	4.22805	5.12244	2.67128	1.32342	3.15565	1.65816	2.0459	1.41193	1.86891	1.68737	1.40289	0.370808	0.483267	0.765461	0.23707	0.451609	0.344151	0.231114	0.192212	0.079623
XM_018053894.1	102175131	GTF2A1	15.5022	15.0923	17.4152	11.2564	11.6395	13.4234	10.5827	9.75455	10.2984	8.68229	8.55002	7.95223	6.17696	5.82383	7.9237	6.80482	7.17839	8.93115	14.2296	11.3208	11.1303
XM_018046662.1	102182759	ACTR3B	2.11011	1.51276	2.0463	2.21527	1.91693	2.00568	1.41597	1.74179	1.47182	1.12825	0.958557	0.693425	2.79792	3.12391	3.38359	1.59583	1.39556	2.41159	1.84692	0.683394	2.06853
XM_005685094.3	102180674	PSMC6	80.8719	88.6773	86.8992	81.658	78.6899	73.1328	61.4082	65.1689	63.1864	68.9713	66.4012	80.2576	81.086	103.084	103.94	119.125	107.474	145.478	104.698	109.167	91.8364
XM_005685661.3	102191338	TRIP4	11.0894	12.1117	12.522	11.7054	10.5254	12.0081	9.69703	9.43912	8.37498	10.4182	10.3268	8.81423	6.69324	8.00745	6.85322	7.25738	5.95388	8.99329	8.32169	8.78505	8.49353
XM_005684541.3	102174937	TSPYL1	14.5887	19.6337	17.9042	17.2862	16.1018	16.1368	15.229	15.3664	15.2954	15.1455	13.8663	10.0538	14.5807	12.6915	14.0846	12.4911	5.76279	14.4025	14.8363	17.1159	17.4771
XM_018049402.1	102179180	LIMCH1	4.89613	4.16636	2.61073	3.16047	3.13196	2.87744	2.68711	4.83112	2.2316	2.11824	2.02184	1.53804	0	1.18988	0.793587	1.19442	2.85853	1.15463	1.89132	4.34593	0
XM_005700222.2	102176205	ATG4A	7.98751	7.5893	8.34814	7.81194	8.1151	6.22264	9.32424	10.2996	7.77841	7.50509	8.36563	8.10022	16.2602	23.1494	25.0652	34.0656	16.424	35.3359	19.4727	25.7685	17.221
XM_018060985.1	102168216	NDUFB3	1.83322	2.51899	2.42944	3.45669	3.302	0.337212	3.00892	4.05712	4.00076	5.89368	4.33271	5.39616	4.88878	8.30637	8.77604	8.47636	13.0431	9.00923	5.27751	6.68609	3.77944
XR_001919788.1	102181996	ASNSD1	6.17294	0.012599	6.88471	7.9911	5.23035	0.044399	0.038973	0.27247	0.017498	6.21106	0.143832	3.37136	0.118123	10.6873	9.69249	8.04599	0.223858	14.231	0.010836	0.28895	7.63271
XM_018066775.1	102171384	MAP4	0	3.80748	0	19.2202	2.57227	2.20278	2.83337	1.75358	4.61662	2.47269	3.12818	2.15467	4.23521	8.78484	6.27534	4.31929	4.39023	5.64597	16.8619	10.2344	16.3946
XM_005693736.3	102178206	CACNB1	5.5447	3.60568	5.5741	4.6252	3.52257	4.06134	5.92442	5.54463	4.50894	2.3099	1.24477	3.59538	0.938364	1.0394	2.22879	2.78041	2.83395	2.12436	1.49745	1.23314	0.680965
XM_018064212.1	102179590	LOC102179590	0	0	0	0	0	0	0	0	0	0	0	0	0.102859	3.17981	0.726372	0.647946	0	10.0535	12.3362	0.897611	1.21896
XM_013970338.2	106501722	LOC106501722	2.30991	1.54161	1.5951	0.782107	0.69907	1.08568	0.635324	0.924515	1.13935	0.191721	0.921357	0.63297	0.364834	1.58806	17.8025	3.01731	13.224	3.75033	2.97485	2.93033	2.90593
XM_018066939.1	102184565	WDR82	63.4661	59.9109	61.0486	65.6098	62.2518	66.9724	49.0654	50.169	47.115	37.4987	38.7359	32.7332	42.1428	52.7949	49.0726	39.3017	22.0743	48.9372	31.5411	31.1128	33.7677
XM_018062533.1	106503133	ZNF428	0.938923	0.694958	0.516653	1.35135	2.51014	2.09328	2.52029	3.16743	4.01543	1.90415	1.86704	1.19118	1.31264	1.17875	0.813202	1.37097	1.998	1.1796	1.46196	0.564731	0.785082
XM_005687495.3	102172638	POSTN	19.6732	10.9806	18.1114	13.1338	19.2409	38.6954	47.4232	17.3419	32.8681	8.02821	13.4522	14.1062	0.520209	2.7475	1.14319	1.88238	8.01172	1.23195	0	0	0
XM_005680784.3	102188479	KCNJ8	14.3074	12.4319	11.4635	21.3427	19.3238	21.0315	23.0486	21.8091	19.3014	13.601	11.8125	15.0763	10.6818	6.43117	7.35192	13.2	4.47928	7.34238	10.4023	6.42505	7.5004
XM_018048760.1	102186247	P2RY1	5.03859	4.03767	5.61959	2.18936	1.98457	5.49821	4.4797	4.15438	3.44997	5.75779	6.68051	3.49081	3.12933	18.6578	17.3459	19.3271	14.2386	25.1563	19.2663	14.552	11.7411
XM_018044291.1	102171412	BEX3	27.1788	3.43877	0.109321	0.08926	39.955	42.494	40.9965	32.2743	27.2741	0.120351	0.090092	37.7128	10.3026	6.63456	0.085701	0.08267	16.8361	8.39829	5.93611	0.21704	4.42279
XM_018043740.1	102175944	GYG2	29.5463	26.7349	28.2544	49.015	43.9302	22.1546	31.2082	33.7289	36.8777	13.2744	13.9675	13.146	3.98056	1.08336	4.21127	2.12062	3.40673	2.57296	0.722342	0.808556	0.661534
XM_018040592.1	102176660	NTAN1	5.20111	0.800719	1.17396	1.52866	2.70432	2.57755	1.87566	2.8947	2.64764	1.91866	1.62946	1.95292	1.22151	3.43526	3.71523	3.17761	5.7079	4.46111	2.4679	3.05644	7.18984
XM_005685493.3	102178452	ZFYVE19	2.33552	4.88483	3.33394	4.04669	5.5924	5.09908	3.18627	4.14298	5.3142	4.06417	2.61493	3.82369	0.756959	0.116902	0.089377	0.780025	2.12711	2.74098	2.3603	1.78407	1.53436
XM_018053095.1	102188221	ARMC2	2.0358	3.13357	2.2659	1.92588	1.69341	3.07471	2.3747	1.99547	2.10523	1.56929	1.3602	0.305654	0.050378	5.41214	5.05294	0.060809	0.45049	0.055757	0.905421	1.2571	0.250759
XM_018038917.1	102171671	ATF6B	0.484916	0.787839	0.003168	0.901465	4.06245	0.905684	0.747109	0	0.772493	0.664568	0	0	0.789641	2.6347	0.0007	0.442132	0	0.443913	0	0	0.455936
XM_018065647.1	102180428	NSUN2	10.6662	11.4544	11.7912	13.8747	12.6868	11.0896	10.0387	9.38162	10.6053	10.0503	10.4194	9.73327	23.6911	25.6395	26.3064	19.5952	11.6337	36.0947	16.6088	12.8783	12.2108
XM_018059427.1	102191442	NUP98	0.984389	3.31162	3.01514	2.09023	1.58565	5.43417	1.37145	0.93236	1.97029	0.027383	0.854248	0.11567	3.1313	1.97626	4.27768	2.36437	1.12248	6.59532	4.79173	4.97048	8.14638
XM_018040426.1	102173145	RNPS1	1.84456	2.08778	2.35558	2.13238	8.0969	2.18055	2.70411	2.49885	5.35508	0.64866	3.1886	0.973347	2.85432	5.12842	4.65664	3.82447	1.72488	4.44483	1.85242	7.28065	0.859875
XM_018040583.1	102186824	ACHE	1.47143	0.86712	1.49244	0.805116	0.56227	0	2.24555	1.92027	3.5674	3.42786	2.6061	1.89044	0	0.106195	0.317481	0.51999	0.438598	0.55298	0.565784	0.59051	0.477292
XM_005679262.2	102190378	CREB5	5.39562	6.25982	7.3537	3.05833	3.89634	7.78973	4.71636	4.82525	5.78898	3.18334	3.9205	1.56271	2.94448	1.68792	0.376355	1.5543	1.23216	1.21031	2.53845	1.28379	4.74018
XM_005692729.3	102172293	BCL2L12	10.1004	8.96492	10.5041	10.5212	9.16794	11.978	9.38246	8.45921	7.24362	4.24505	4.32245	4.75695	3.76809	4.61242	4.69806	4.84401	4.24883	7.06553	3.20966	4.11456	3.23502
XM_018065985.1	108638500	ZBTB42	2.01586	1.396	2.17154	3.51084	3.48934	3.22416	3.76762	4.91511	5.15429	5.13146	5.50123	2.63999	1.76346	2.47726	2.02578	3.30176	2.28145	5.25918	1.487	1.97048	2.2211
XM_005686317.3	102170055	LOXL3	10.729	14.4402	10.2293	6.90238	6.60215	11.4948	7.99786	5.84668	7.07241	4.21369	3.34498	3.01114	1.42458	0.178547	1.16001	0	1.0402	0	0	0.846379	0
XM_018051305.1	102188395	AKAP8L	1.46907	2.53954	0.298539	0.894187	1.06191	1.50774	4.66377	3.40219	0.895137	0.60974	2.70571	0.902237	2.8739	2.94711	3.2734	0.723047	0.57862	1.02788	1.01129	0.692955	0.707463
XM_018039949.1	102189086	TMEM219	0.619786	3.36502	2.78048	7.50876	1.9909	2.51605	1.9999	3.48072	5.29305	7.011	6.5285	3.09181	3.90408	3.363	1.74451	3.80936	2.52655	6.53008	8.41834	2.7044	5.0185
XM_018054281.1	102180128	RNF111	4.89155	2.40621	1.61526	1.14287	1.71174	2.03075	0.513191	0.950083	1.68747	1.92505	2.74505	2.03437	0.436697	1.22222	2.34655	1.48791	0.489938	0.887152	1.29823	3.06446	1.58372
XM_018046980.1	102185894	AASS	3.457	4.52406	4.13968	7.40306	3.27002	5.64462	11.136	13.0483	11.1242	31.1415	45.943	29.9935	31.9585	33.0874	37.9906	27.5443	21.288	32.1762	13.878	12.9274	24.8468
XM_018055989.1	102184349	ABL1	11.5894	11.0064	7.58403	9.15862	8.27979	10.2675	7.0373	4.0285	7.94202	3.21647	4.54477	2.13849	3.85355	2.11332	2.97002	1.5986	1.5995	2.12378	2.24637	0.962573	5.28243
XM_018043506.1	102178236	HECTD3	6.85151	6.67397	6.11877	9.6422	7.80026	7.16064	6.96714	6.91578	7.36931	7.67647	5.533	6.36641	2.80403	3.53806	3.13116	4.14927	4.74122	6.98996	4.85488	5.7271	4.60459
XM_018065620.1	102180700	ZFR	24.5822	21.5651	21.8334	15.0166	17.7381	21.6701	20.9415	20.9885	19.5562	8.90643	8.30148	8.55071	12.4013	13.171	14.8357	10.4013	6.01849	6.78455	6.97243	8.52725	9.4819
XM_018060206.1	102185109	CNIH4	27.4486	16.8368	26.3376	24.2422	20.2043	14.5656	15.4882	13.2025	14.5398	17.8697	13.4654	19.206	16.3686	16.1497	22.1536	17.0305	16.9047	26.0958	15.1512	21.5715	19.1762
XM_018052445.1	102182787	GOLM1	44.6243	33.4324	37.394	41.9053	37.3661	26.6256	15.5567	14.7216	12.1697	10.579	10.6433	8.10228	5.79011	4.48997	5.8538	4.79602	4.6358	4.76018	4.02578	3.73412	4.70199
XM_018057517.1	102181053	ARFRP1	1.55617	5.73174	6.19532	3.06565	8.53971	1.38824	4.52044	6.48724	7.34976	2.31576	3.70617	4.4456	3.50698	1.01051	2.76198	4.00561	3.23151	3.68415	4.33308	1.74077	1.66127
XM_018057132.1	102175867	HSPA14	3.85009	3.86987	3.51506	1.74069	2.44356	2.53705	2.23073	2.38546	2.83422	0.724748	2.17075	0	0.782536	3.7623	0	1.34074	0	2.64766	0	0	0
XM_005690040.3	102184172	IMMP1L	3.25776	4.96794	4.02618	4.2549	4.97795	3.93466	1.92341	0.930651	0.524068	0	1.04854	4.24379	0.670082	2.35472	1.37682	3.84608	6.31853	2.52232	0	0.517729	2.23988
XM_005690453.3	102190625	B3GALT2	12.6844	11.7639	14.5562	12.1075	11.7647	7.31856	8.60686	8.93363	8.52214	2.99989	4.82721	3.98303	0.703523	0.694662	0.714847	0.794678	3.36195	0.874271	1.32882	0.603095	0.671768
XM_018049617.1	102189847	SEPT11	64.3739	56.2743	73.1266	40.4185	42.1784	54.8523	42.4043	43.6705	31.0782	14.0312	14.5677	12.1063	7.30746	5.86324	9.3676	7.95774	10.4515	9.57266	7.464	8.03452	10.2766
XM_018060163.1	102177077	EPRS	55.212	55.5899	52.5632	44.545	43.0903	45.6518	38.9739	35.5242	34.8651	29.4819	34.3505	28.5292	52.4905	65.8187	88.1068	75.1295	50.0547	74.1158	33.6327	33.6589	25.2362
XM_018065495.1	102187079	FBXW11	4.06968	10.2323	6.36822	7.4596	8.38636	4.29224	6.4045	7.26993	5.26795	6.3657	3.27959	2.04427	3.26363	4.60826	5.79467	3.98302	2.32734	0	1.97376	4.76496	6.35183
XM_018051260.1	102170687	PRDX2	153.474	159.247	161.02	183.661	154.627	162.957	117.971	106.43	102.778	105.947	93.9296	118.728	79.9655	115.723	71.5615	83.2471	95.3898	92.297	122.182	158.515	104.624
XM_013967662.2	102188227	CCDC88A	2.45342	2.69352	2.2358	0.608209	1.28247	1.95799	0.980839	0.477284	1.06007	0	1.41479	0.203872	0.175751	0.137112	0	0.198196	0.210457	0.531889	0.144243	0.019879	0.10468
XM_005687994.3	102184256	KIF5B	17.0506	0.042856	0.082038	0.04231	0.01813	0.136972	0.032161	0.047042	0.082179	0.083271	0.89249	0.063499	0.134194	0.046802	0.035802	0.076745	0.188776	0.069149	0.01896	0.018207	0.100249
XM_005681056.3	102177314	NOL12	3.59714	2.67341	3.58574	4.50957	4.66151	3.89491	3.41984	3.25953	3.66604	4.05653	2.58024	2.45757	6.65482	3.90904	4.86172	5.20922	1.99132	5.83058	1.85112	3.02497	2.31023
XM_005688508.3	102175418	RBM39	9.99295	14.734	11.1606	10.7074	12.7426	11.0189	8.35212	9.59032	10.7317	11.6245	10.3782	5.88151	9.4758	8.112	10.14	7.03903	7.03566	9.67765	6.93147	0.924512	1.02023
XM_005684222.3	102186397	UBQLN1	29.4746	31.2671	38.4844	28.0982	31.261	28.0397	19.3128	17.5059	18.8971	16.5503	18.7547	14.911	17.1059	24.364	23.9974	22.9568	20.4052	37.3561	29.8346	28.1472	29.8446
XM_018060743.1	102190060	ANGEL2	4.24134	7.22014	8.00778	5.95852	5.19386	6.49368	4.07432	6.46738	5.75317	6.12165	4.36537	3.61134	3.79119	2.97585	5.14363	4.37615	1.29088	5.42035	0.769621	0.345359	2.51143
XM_018061816.1	102184182	EMC8	10.8236	11.3086	12.1013	15.1301	12.9813	11.3202	12.1316	13.8343	13.6524	14.2612	11.559	11.499	16.7252	25.9518	25.0627	21.4312	14.4723	29.6834	17.4086	13.5749	12.6749
XM_005690379.3	102188334	ZC3H11A	1.55191	10.8912	2.18761	0.97834	1.40545	1.81721	1.56959	1.19165	1.71417	4.26658	0.761614	4.86055	0.731937	2.52374	6.2539	2.77201	4.43295	1.54567	1.8404	3.47629	1.42677
XM_005679717.3	102173364	ZFC3H1	11.4862	9.71983	10.7618	7.4242	10.5217	13.2418	9.24948	8.43968	8.94669	6.62644	7.23997	3.54848	4.04121	4.87914	6.64556	6.20458	3.70054	5.43111	4.46822	5.32339	6.51226
XM_005699475.3	102171953	PCF11	12.3687	11.5597	18.5303	17.3077	13.383	12.1769	16.5225	15.8178	14.033	17.3596	10.4939	13.5617	13.9615	7.53853	11.8582	8.87441	6.70977	7.98705	11.1138	11.6888	8.76594
XM_018059995.1	102182713	MYBPH	78.0921	72.9174	82.1493	173.025	121.194	54.9987	137.16	140.97	130.086	210.563	218.937	217.976	184.815	245.083	246.585	197.807	274.805	331.409	48.1523	68.6405	159.348
XM_018056598.1	102188509	PAN3	11.5624	12.2243	13.8877	9.06356	9.59992	13.1737	13.0433	12.7011	14.0998	8.62355	8.29756	6.61556	5.74762	5.08721	5.51848	4.40941	3.33133	4.67245	6.78813	6.29883	5.26949
XM_018062898.1	108638010	JOSD2	2.95204	0.487482	1.90498	1.18352	1.86726	1.4748	1.23326	1.88489	1.63068	2.48751	3.63126	3.95498	1.27468	1.25882	2.27198	1.02625	1.10945	2.30452	7.30227	7.67767	1.7754
XM_018047153.1	102183267	EIF4G1	1.1727	1.01522	0.993102	0.899632	1.00788	0.940342	1.08341	1.58942	1.16739	0.576536	1.28576	2.31436	8.3923	9.85347	9.23712	4.43273	0.51925	7.572	8.55937	8.44928	5.38134
XM_013966866.2	100860962	THTPA	1.43402	0.876045	1.51096	0.007043	3.0084	0.012118	1.32561	2.73888	2.57636	0.562107	2.71935	1.7133	0.441561	1.84062	4.29332	2.75666	1.78146	5.2125	1.65988	1.7159	2.64312
XM_018048844.1	102169002	LOC102169002	1.0611	1.0143	2.05923	2.3828	2.2429	1.08268	6.09068	2.41567	7.35683	5.39351	4.39147	3.23884	1.86847	3.06857	4.52561	2.79643	1.97057	1.98091	4.33936	3.73695	2.16559
XM_005686659.2	102176969	POLR1B	8.4995	9.34371	8.96348	7.08129	6.93756	7.91775	5.83988	4.50678	5.36228	3.68785	4.11158	4.11499	4.64936	6.4091	7.04666	8.44416	4.75149	10.8996	5.97788	5.81102	5.23224
XM_018046138.1	102189260	S100A16	2.22054	3.04089	1.78157	5.07561	4.80778	1.3898	4.75578	4.19151	5.1624	1.74533	3.12824	3.63838	1.06451	1.84457	2.09291	4.46608	7.06596	6.77866	11.1364	18.1388	10.8447
XM_005682516.3	102183141	C7H19orf70	21.6474	23.2495	20.9652	31.328	25.8372	24.5768	27.7805	25.9003	21.6749	25.8801	27.1394	35.9735	39.027	51.2705	47.1933	46.303	52.8703	50.7737	45.185	60.2447	33.9407
XM_018057618.1	108633189	LOC108633189	6.51673	4.97367	5.22823	4.64062	5.53947	1.94787	3.94171	5.13498	2.98849	2.26471	1.58124	1.6225	0.274398	0.486393	0.885279	0.766614	2.98965	0.334279	0.356596	0.507797	0.341008
XM_005677115.3	102177576	RGS5	1.55952	5.41308	5.23447	2.68771	2.15615	1.82652	11.0174	14.8697	14.3626	36.1592	35.3003	43.4589	33.9805	31.6301	19.9554	35.6423	43.278	21.006	74.5912	98.7569	88.4611
XM_018044958.1	102176338	TMCO3	17.4618	16.7062	18.493	22.4257	19.4319	18.9239	12.7397	16.3218	14.8241	12.1034	10.1277	10.294	7.33823	8.89349	11.4106	6.19016	5.29842	9.34046	6.79195	5.67158	6.26669
XM_018051375.1	102175110	ANO8	3.48722	3.3653	2.81995	1.30291	3.20881	3.1856	3.65156	2.47775	3.20287	3.89167	1.66117	2.85376	1.44317	1.34392	1.07552	3.99026	4.06748	5.50078	3.72006	2.39915	2.8885
XM_018044966.1	102184735	ADPRHL1	14.6796	13.5353	7.75231	29.833	35.7121	13.8601	65.054	59.1814	42.7128	67.9472	99.5246	82.361	51.3853	63.4519	73.2545	46.7185	65.918	42.4584	40.6868	45.0793	57.4955
XM_018062932.1	102180806	NEB	0	1.89198	3.79323	2.73816	1.05856	1.52096	12.6563	7.36189	15.4138	8.02084	16.4743	0.589498	15.2106	15.1965	13.8724	20.3392	0	13.0552	13.6823	3.85251	10.8053
XM_018043776.1	102186947	PUDP	7.65126	8.76159	8.92785	6.87754	4.55854	4.84354	4.37598	2.92654	3.82724	2.8537	2.6279	2.85541	2.11386	1.78412	1.83872	3.72637	2.38517	4.25393	4.94473	3.74254	3.72614
XM_018045422.1	108635156	LOC108635156	33.8549	34.9294	34.8081	27.0596	30.281	9.26476	30.8445	24.0126	30.0782	16.8679	26.9418	29.4099	26.154	27.1239	34.4966	24.7777	14.5482	38.5624	31.3834	19.3853	16.9979
XM_005687438.3	102181402	LCP1	1.72541	1.54019	1.70816	1.03715	1.37348	6.75104	1.45301	1.30908	1.65573	1.1296	1.79478	2.30029	1.09709	0.884619	1.17322	1.60745	1.39633	1.19057	3.97895	3.33814	3.24315
XM_005694967.3	102189162	ABHD2	6.69106	6.6493	8.11819	5.90471	6.52185	9.68003	6.86575	7.04741	6.89477	4.92438	3.73475	3.8275	11.5195	19.5273	18.6852	4.27559	2.26117	9.36666	9.32218	19.1518	10.726
XM_005696750.3	102184572	LOC102184572	274.273	324.3	225.647	203.07	220.875	285.742	221.747	227.732	184.629	42.3533	40.063	67.203	16.6708	20.1077	23.9144	11.8378	25.816	12.5723	11.8191	13.7837	10.7933
XM_018057868.1	102181878	PLCG1	7.11613	5.80258	5.44064	5.06948	6.24673	6.63225	5.23986	5.50441	5.13212	4.74723	3.44411	1.42065	4.02217	0.985829	3.47548	1.63914	2.26936	1.71938	3.14311	2.08132	1.8433
XM_018062658.1	102176550	SLC1A5	8.00283	10.6669	9.10716	9.52192	9.30244	12.1285	7.78652	7.58573	7.79275	8.36666	8.29406	8.42084	14.3109	10.0142	19.7259	10.5872	9.15698	10.6657	6.1151	6.44864	6.90181
XM_018041560.1	102182472	ADAM12	6.29878	6.60535	6.71962	4.53684	5.87914	8.73692	8.31652	7.18259	6.23605	2.38357	2.18535	2.42841	0.264027	0.266332	0.263275	0.311535	0.536975	0.284966	0.110841	0.055438	0.093828
XM_018059084.1	102188880	NUP160	14.6463	15.5871	14.424	11.7536	10.8347	16.4238	10.2295	9.32864	10.0515	6.85251	6.57316	5.83977	6.96245	5.98053	6.04201	6.84305	3.49152	7.76035	4.5734	4.86173	5.45925
XM_018041378.1	100861357	PCGF5	0.338014	0.49407	4.81648	0.431086	7.16575	6.31661	1.1836	7.42953	0.813132	7.12906	11.2453	6.76506	2.02011	1.6049	15.0571	1.84906	2.8483	1.34371	1.78483	1.60333	1.09709
XM_013962974.2	102169353	LOC102169353	4.69364	1.76684	2.06375	7.25119	6.83847	12.1407	1.36902	3.36137	0.75413	1.86986	0.366642	0.758938	0.273203	0.144586	1.65459	0.374531	0.174675	0.643682	0.178412	0.530883	1.10428
XM_018065582.1	102180081	KIF2A	0.759865	0.982605	1.34091	0.813069	0.913325	0.887973	0.740643	0.753528	0.604197	3.37203	4.30706	0.284827	0.87584	1.61478	0.390867	0.383093	0.18585	0.575192	1.25137	0.176591	0.278554
XM_018048318.1	108636026	C1H3orf80	1.42805	1.06544	1.3852	2.64686	3.31917	1.61452	2.13305	1.74913	2.02287	0.67199	0.23474	0.401715	0.086017	0	0.253375	0.032558	0.030245	0.120645	0.022438	0	0.035847
XM_013973581.2	102191189	LRIG1	24.248	23.1084	27.5677	36.2882	31.36	25.4346	23.6208	25.6649	22.4962	18.8191	21.1311	14.4632	3.12145	3.79473	4.18182	13.3473	14.9773	13.2046	12.933	15.0467	13.7242
XM_018038725.1	102172224	FAM8A1	15.6096	10.1036	12.5573	9.65085	11.0569	10.9908	10.4559	10.79	11.7855	9.50573	7.35066	7.08695	8.3448	9.60818	8.80514	10.5201	7.96128	11.6937	13.2771	15.91	16.5266
XM_018049807.1	102189858	SLBP	23.2726	15.96	21.7424	20.844	19.9087	18.8016	12.9575	15.1628	14.2375	10.7257	9.55626	5.96796	8.16868	7.44645	7.75843	5.5558	4.4715	7.78204	6.86794	5.70464	8.3761
XM_018047328.1	102171125	FAM126A	12.8625	13.8005	14.3106	11.6738	9.12346	13.7613	15.7701	15.9496	14.642	14.1265	17.642	15.8051	3.57088	2.47174	4.81557	5.25027	6.34165	5.03133	4.54767	7.66277	5.48642
XM_005685255.1	102175024	PSMB5	54.9121	55.5043	50.2705	64.4953	57.0354	62.2726	49.4212	47.9959	45.6772	41.4853	40.1514	43.3507	49.583	62.1081	59.7076	60.418	67.7135	96.9615	93.7039	98.8698	65.0758
XM_005686027.3	102178455	SYNJ2BP	12.3194	13.6447	15.3718	13.3431	13.1389	11.1848	11.001	11.2757	10.9734	10.2727	8.90203	9.38323	7.66526	14.674	9.69075	13.3163	9.73773	16.628	8.43622	15.7072	9.27254
XM_018049960.1	102186526	ARMC8	0	2.20924	0.286043	0	0.348175	0	0	2.29063	1.45757	0	0	0	0	0	2.71091	0.345863	3.26629	0	0	0	0
XM_018055980.1	102183246	NCS1	4.52538	5.10781	5.02679	4.1846	3.41149	3.30678	2.43637	2.18281	2.11732	0.751316	0.765939	0.572316	0.3921	0.374059	0.454567	0.277244	0.241589	0.298063	0.382465	0.346593	0.393007
XM_018040620.1	100861034	RABGEF1	0	0.059566	0.063477	0.007402	0.151022	0.047125	0.254175	0.318429	0.294301	0.037458	0.003777	0.146901	0.001827	0.026743	0.003526	1.34272	0.043844	0.029019	0.184569	0.004017	4.48553
XM_005688324.3	102171259	AURKA	8.95815	10.8226	9.62303	5.98704	6.572	6.7389	5.51251	4.35929	3.3811	0.770035	1.15843	1.05001	0.051086	0.215119	0.078559	0.135218	0.453331	0.37461	0.131371	0.065291	0.206402
XM_018050023.1	102183237	GLRX	5.52385	6.07951	4.91054	4.42954	2.17598	5.81017	3.74264	4.60554	4.59979	3.55782	1.96205	2.09474	2.44382	2.61558	3.83588	8.18741	11.0464	4.48231	4.02479	5.09422	2.68642
XM_018066117.1	102178667	TJP1	4.85819	8.14242	5.72416	6.51489	1.69589	6.30834	4.16684	6.38035	3.03579	1.0254	0.870168	2.84944	0.578738	0.550463	1.2687	0.474298	0.85928	0.656277	1.20996	0.782423	0.241504
XM_013974525.2	102188366	ZBTB40	4.25025	5.38158	5.36903	6.37606	5.73453	4.3468	3.297	4.14844	3.40941	1.94135	3.30784	1.02974	1.78066	1.59089	0	2.03061	2.98092	3.40671	3.16527	1.85938	3.64719
XM_018049973.1	102187317	MYOZ3	11.8597	10.5188	8.96218	29.6983	26.9548	8.77469	18.8353	22.1188	16.5772	16.9155	19.505	17.28	1.54814	1.71466	1.8032	12.2657	42.0893	14.6561	12.6903	27.1722	26.6221
XM_005675475.2	102176830	SLC9A9	9.17155	10.2519	11.7763	6.66355	8.13582	17.8719	7.72572	6.97263	9.40678	6.35206	6.22498	6.52646	1.85528	1.57631	1.63273	1.6074	2.37602	1.49856	2.36068	1.72897	1.98415
XM_018063683.1	102187711	SOCS3	1.95291	2.02232	1.97126	2.64828	3.00998	2.80855	2.97462	2.97517	3.19993	2.21527	3.19081	2.19239	5.30691	4.00338	3.63348	2.38194	1.38804	1.75213	4.93472	5.56464	5.50585
NM_001285656.1	100861308	RHEB	79.8749	89.8161	86.0626	91.3055	85.7035	78.2591	76.3013	73.4531	73.6365	86.0305	85.3713	98.1421	168.261	206.632	213.944	171.448	84.8277	201.424	137.782	109.077	108.161
XM_005677489.3	102187012	ILF2	111.643	119.913	116.602	116.828	98.3051	96.8725	81.6494	72.3294	68.2963	55.6833	56.8829	59.5148	81.3502	76.6679	78.6855	69.0488	58.3099	91.0003	57.5329	51.9568	41.2393
XM_013967933.2	102171252	SLC25A25	1.38059	0.659726	1.66198	1.05159	3.67537	1.45562	4.34716	7.58768	4.54909	2.50248	2.38092	4.99004	7.61368	2.17836	0.782474	5.01965	0	0	8.86058	7.00965	4.04114
XM_018057177.1	102176083	SRSF4	6.10233	4.64205	4.86286	6.51573	12.2497	4.07801	4.15092	5.35447	6.35652	2.39191	3.52472	2.68493	5.70978	8.64196	7.34069	4.44379	2.25933	10.8597	2.86927	3.92455	3.42292
XM_013965349.2	102173836	SLC12A2	13.6199	11.7878	14.6374	10.7438	10.8123	14.3719	12.165	11.5378	9.74462	8.66678	7.47303	9.52251	3.55232	3.37978	3.43237	3.91754	3.58193	3.47146	3.95632	4.85538	5.01212
XM_005686621.3	102189045	CFAP36	32.4128	32.5687	31.342	35.1528	32.9248	34.0158	31.3845	28.4978	32.1256	20.8295	19.2173	28.3973	14.6882	13.6945	14.8494	13.9898	18.5618	15.92	12.4034	17.706	11.3285
XM_018052109.1	102172263	DNAJB5	3.22594	3.29053	3.86245	3.13323	4.07194	2.29331	2.30128	1.41571	4.89841	7.0332	3.28064	1.91025	10.8088	17.4329	28.1682	10.4185	1.91703	7.16196	15.8588	5.1262	5.65045
XM_018057863.1	102180775	FAM83D	6.2148	6.87695	6.35719	6.32499	5.18632	6.16112	5.29534	3.2582	3.31945	1.08889	1.2495	1.02978	0.182825	0.219582	0.261778	0.086972	0.582631	0.120679	0.067574	0	0.028979
XM_018056205.1	102189689	ZMYND19	12.73	12.7516	11.1306	13.9463	15.8026	12.3764	10.7145	11.6187	10.4946	12.0816	11.5463	12.5199	16.914	18.2039	14.0628	15.6056	9.07247	18.6445	9.09404	11.2265	10.0643
NM_001285629.1	100861286	FASN	8.46429	8.32254	8.51982	9.60804	8.17538	14.2824	8.32362	7.61997	9.42448	3.99438	4.23784	3.40643	3.54061	2.911	3.23125	3.47018	4.17496	3.89185	2.62457	2.45881	1.4317
XM_018046523.1	102181455	SLC27A3	4.91051	4.69093	5.2161	7.27109	6.60576	9.29342	7.18285	8.01364	6.31193	3.81572	3.41387	4.27481	0.632983	0.385454	0.505626	0.522597	0.355884	0.503943	1.20879	1.23042	0.794086
XM_005684899.2	102187953	PPIL4	13.4312	15.869	15.5816	13.6797	11.8362	13.9357	10.5245	12.11	11.4885	11.1251	9.75802	10.6383	8.12699	6.08969	8.7642	6.48346	4.87918	6.15663	6.42991	6.45315	8.06617
XM_018044771.1	102191391	HOOK1	2.02756	2.05749	2.67804	2.82192	2.58617	3.26169	0.8975	1.02012	1.279	0.481958	0.463831	0.641236	0.714422	0.364498	0.193175	0.062232	0.250046	0.171689	0.096804	0.038037	0.042684
XM_018054207.1	102169187	MAPK6	2.98452	2.67673	3.3423	2.47933	9.68016	2.61374	1.90339	2.03882	1.92012	2.83385	2.12128	9.58544	14.522	23.029	12.3817	5.39471	6.90833	14.2922	8.37821	13.1248	10.8794
XM_005685510.3	102183245	NDUFAF1	6.27099	3.29296	4.82562	5.37457	6.03979	3.8363	5.29263	4.50901	4.15629	4.67051	4.5757	4.65098	7.53488	5.887	7.13542	11.7512	9.4853	17.3111	7.63695	13.1999	6.76987
XM_013972217.2	102173412	DHRS7B	0	0	0.068655	0	4.19084	5.32684	0.017935	0	0	0	3.81482	0.008056	1.54444	2.36792	1.2831	5.86402	3.80795	5.39955	1.53585	0.054818	1.05073
XM_005678093.1	102188821	MTF2	2.01267	2.32715	1.5239	1.77418	1.56775	1.73412	3.0519	2.25638	1.59078	2.36187	3.20218	1.57734	0.837977	4.00555	4.31436	3.87843	1.73844	4.00563	2.31733	1.83616	1.57696
XM_018053427.1	102170875	FNDC1	6.24559	4.90034	5.34995	6.27025	8.1158	21.1833	10.9401	7.11672	7.55184	1.05767	1.95647	1.35027	0.952738	0	0.397943	0.104412	0.196402	0	0.389619	0.268082	0
XM_018040836.1	100861036	MLST8	5.50061	4.69528	5.58584	6.96932	6.05993	5.19761	5.44705	5.29048	5.85743	4.39027	3.70943	3.94017	8.72236	8.16672	8.74917	6.74442	6.48669	11.5253	8.65035	7.08739	4.15811
XM_018057855.1	102187505	RALGAPB	8.58021	9.1629	8.74544	6.59601	6.89826	9.30861	4.74821	7.75508	5.05785	3.6032	4.2282	1.2606	5.24689	7.82553	9.18514	1.97238	0.461228	2.83425	8.10302	7.88497	7.80277
XM_005676354.3	100861150	PPIL3	3.04838	3.61409	2.32433	2.51726	1.19575	1.00078	0.53171	2.15252	1.37584	1.41676	0.726092	3.14436	0.970699	1.46399	3.30661	1.508	0.708584	2.80033	1.26429	1.29975	0
XM_005695252.3	102187081	GEMIN2	17.5309	17.2126	19.9403	19.2868	17.7664	21.8533	20.8178	19.4948	18.6431	16.0653	12.7356	14.3387	14.2136	17.8963	14.0153	10.9348	9.81057	14.1771	7.52138	8.69432	6.33363
XM_018043357.1	102179075	ACTN3	0	0.250293	0.192085	0.009632	0	0	2.15519	2.03844	2.27482	2.72377	2.66717	1.6512	4.44328	3.12564	2.72867	2.75237	2.91044	2.58235	8.01378	5.30861	5.72054
XM_005675204.3	102186804	PARL	23.4128	26.6898	28.1294	37.7898	28.2097	29.6831	32.6015	29.8202	29.4151	35.9292	35.0536	34.6264	37.9013	39.1084	36.9677	33.0174	24.5806	34.7642	32.901	28.4408	24.5772
XM_018061953.1	102185298	CNEP1R1	16.5927	12.6977	13.265	12.9399	14.8547	12.9472	10.8508	10.0608	11.8493	9.84633	10.069	9.84528	9.51819	13.4574	13.9999	12.957	7.53477	13.336	8.99893	8.23025	9.32715
XM_005692196.3	102174773	PSMD7	32.5138	25.5342	26.918	33.8583	27.4549	27.1679	19.8255	20.1511	17.8701	16.3	19.2447	15.2416	18.2634	33.4937	37.205	35.3925	28.589	71.007	45.8484	54.7535	44.3123
XM_005700814.3	102187663	RP2	7.942	10.0823	7.88635	6.72531	6.55044	7.82806	7.58383	5.52062	5.76258	3.67028	4.03377	3.37868	1.23945	0.683263	0.549391	1.28611	1.68122	1.923	1.61437	1.53098	1.31515
XM_018057813.1	102178087	MYL9	21.864	16.758	18.9417	26.1102	21.9658	13.3994	14.3059	13.2644	9.42744	5.52089	6.89289	2.83708	2.67193	3.92062	3.99088	6.18278	7.0837	3.39283	5.84613	5.81117	7.82262
XM_018042192.1	102188195	LDB3	0	0	0	22.6467	0	0	0	0	16.3925	0	26.1589	16.3244	39.1499	36.5029	16.6769	33.6792	25.0417	24.6498	94.7507	24.5962	56.3518
XM_018045406.1	102181879	LOC102181879	12.2431	9.50916	13.2757	22.5216	18.5136	16.7893	19.6399	20.0246	19.5701	25.6669	25.4896	18.3102	16.1328	16.0783	17.7295	13.5145	15.5132	16.4435	36.5072	41.7449	37.3844
XM_018061360.1	102183718	KMT5A	4.25264	0.689016	4.17349	0.105168	0.128974	0	2.66531	0.093185	0.183873	0.152359	2.02141	0.052928	0	0	0	1.37409	0	3.95926	4.17012	5.95703	6.55628
XM_005682692.3	102187125	ALDH7A1	19.6434	19.7569	20.8985	22.1937	20.296	19.2636	15.3885	15.4498	14.8986	14.6382	15.9582	13.7896	15.0689	14.2101	12.3347	16.7557	14.8073	21.5944	18.221	17.0237	24.2303
XM_018062472.1	102180150	ARHGEF1	4.39137	4.8199	4.73644	4.63622	4.32417	5.40608	4.1652	4.11642	5.25264	5.31481	3.25113	4.14433	2.02914	2.27962	2.48349	2.75991	1.8134	3.74097	2.87595	2.74609	2.06694
XM_005674865.2	102184375	TRMT10C	10.1116	10.5461	11.0881	6.02623	6.85051	6.49931	5.95338	6.13396	7.27739	5.81179	6.9022	6.37427	8.60205	11.1819	13.4222	5.9597	7.11893	10.7297	7.27875	6.18724	8.15047
XM_005697522.2	102173524	C25H16orf45	3.06456	4.39069	3.71983	3.13212	1.92771	4.29911	3.18758	2.66998	1.30823	0.954238	1.23639	0.79378	0.129194	0	0.112077	0.054055	0.148638	0.219856	0.084303	0.062074	0.114992
XM_005681324.3	102186381	LOC102186381	974.597	1036.6	1030.13	1402.12	1222.23	1356.49	1162.63	1081.58	1194.04	1387.41	1225.62	1817.04	1497.21	1640.68	1600.44	1696.09	1266.42	1571.92	750.889	618.291	561.296
XM_018063647.1	102185503	TBC1D16	1.92354	0.815535	2.49928	4.10844	4.2163	0	2.91897	3.03885	2.68922	0.393789	1.82274	0.418997	0	1.23182	0	0.290075	0.914506	0.222954	0	0.188968	0
XM_005701713.3	102190873	CCHCR1	4.40683	3.63741	4.26432	7.52355	4.69919	4.29591	3.88266	4.67243	4.96622	4.51034	3.47664	3.89994	1.03879	0	0.001685	0.736272	1.54692	1.46193	1.56199	1.54623	1.44468
XM_018053164.1	102179769	SMIM8	2.78973	2.88569	0	0	0.761152	0.897871	0.354737	1.22565	1.24198	1.68246	2.68298	2.30403	0.973641	2.00502	1.65544	1.49522	1.22872	0	0.129098	0.104022	0.46856
XM_005709381.3	102180529	SEPW1	38.8938	39.1158	43.2595	64.1209	48.9041	57.4195	58.6058	65.8409	70.4834	106.823	78.305	113.619	71.3845	58.6405	34.2162	56.7738	73.445	53.4307	91.0648	66.5059	59.0075
XM_018051739.1	102183643	NDUFV3	12.0072	13.4977	11.5824	12.6763	11.9851	8.23551	9.40786	9.7992	8.76765	7.90857	6.45549	7.07826	14.0376	30.4483	19.4517	13.512	5.37593	10.0282	8.16254	11.3257	8.25291
XM_005681623.3	102171773	FIP1L1	11.1211	12.1496	10.6978	9.15791	9.03545	3.10345	6.63817	5.76097	4.99734	4.66752	4.62933	4.34229	1.40388	3.43389	1.13586	0.948671	2.11907	5.66383	0.402268	1.46552	1.24735
XM_013964525.2	102170637	NAALADL2	3.97594	4.67519	4.77904	2.73409	3.0385	2.77048	3.8016	3.27106	3.15827	1.89796	1.94309	1.83821	0.613225	0.008893	0.045899	0.431217	0.580474	0.081619	0.056293	0.505224	0.096352
XM_018049234.1	102171856	HADH	42.93	47.0644	41.5732	53.3756	48.3806	45.2087	47.4449	53.9076	49.0751	68.524	69.5729	75.2402	75.9102	69.9013	58.1294	92.3928	202.798	84.1419	73.6644	97.3341	83.8153
XM_018065940.1	102182258	ATG3	18.2451	17.5137	20.2352	18.4443	18.3244	13.2599	16.6875	17.2685	17.2806	13.4018	10.5695	11.8125	16.5939	23.2266	20.4158	17.48	12.5121	21.7499	16.6747	16.5011	13.1243
XM_005690494.3	102180613	BROX	4.16036	3.553	0	4.55298	6.64351	2.51054	1.24232	1.92726	1.19904	0	2.12905	2.03861	1.78878	4.44827	3.00072	0.511366	0	0	0.537882	0.142609	2.40457
XM_005695740.3	102173423	MITF	1.82528	1.55867	1.59429	1.66774	1.25244	2.17298	3.01721	2.34919	2.69172	3.86471	3.62524	3.86437	4.54567	12.2519	9.25932	8.73118	4.85472	11.2087	24.0497	19.4934	21.2921
XM_018049158.1	102180740	PITX2	7.45957	6.74407	5.63584	0.549797	5.6625	2.92838	4.85686	4.2819	4.65843	4.79643	3.84614	4.20495	0.195648	2.54997	1.49676	3.08445	3.75845	6.25533	0.07653	0.098935	0.97713
XM_018051186.1	102174070	CDV3	11.109	11.6195	9.93974	9.63829	12.5902	10.7914	11.0121	7.1578	7.65635	7.0725	7.40604	6.06772	14.2803	10.8143	11.8185	8.01224	4.33272	11.5038	6.84472	5.6727	4.69752
XM_013974948.2	102184579	MBLAC1	11.2872	13.9761	12.8756	15.9638	13.6207	11.3425	12.288	10.1978	12.7657	10.25	7.60959	8.50351	7.29599	5.38866	5.43691	4.21507	4.49575	6.25467	3.65718	2.93979	3.39427
XM_018063894.1	102176728	COG1	8.5459	7.2416	7.53488	11.5131	9.14028	9.40311	10.51	14.0442	12.4847	7.89373	7.43407	6.28062	8.61892	9.25899	8.24486	7.83814	5.83	8.93585	9.19339	7.86591	7.36034
XM_018050281.1	102175395	APBB3	2.7913	0	4.26228	0.005754	4.37982	0	3.69594	0	0	0	3.21362	0	2.48569	0	0.015825	0	0	0	3.32846	0	0.030053
XM_018048045.1	102179168	STAC3	0.955597	0.637373	0.858162	2.34211	1.40532	0.912181	2.95344	4.4786	1.05086	3.67059	2.48063	1.17013	14.4913	7.58566	1.65847	4.17322	3.1848	2.93009	10.4669	11.3063	6.43165
XM_018039442.1	102170194	NEDD4L	0.032271	0.128151	7.5e-05	0.022275	0	0.000249	0.00017	0.008294	0.062081	0.051691	0.858801	0.024316	1.97517	2.54248	2.17711	2.24278	1.08862	2.44297	1.22784	0.143554	2.10094
XM_018040373.1	102190755	MAZ	29.2755	29.808	27.0436	0	23.9005	0	15.9811	0	13.1799	9.1483	0	0	0.82543	0	1.02759	5.48113	7.86512	0	13.831	16.4296	0
XR_001918666.1	102178628	MNAT1	1.73423	2.79374	1.78256	2.33366	3.95282	2.62871	2.69305	3.43529	5.97709	6.548	7.16037	6.19506	3.52299	2.74941	1.35316	3.32629	2.34126	3.76502	0.856581	1.54582	1.22362
NM_001285603.1	100860747	TLR2	8.07359	7.34572	9.36602	5.8863	5.91732	12.5663	6.13181	4.71384	5.9678	3.6666	3.21729	3.82121	1.23826	2.69069	3.15299	2.01188	1.80461	2.69163	1.74297	1.44522	2.20597
XM_018040378.1	102173633	UBE2F	2.88922	2.63042	4.8392	7.49282	7.13981	4.14256	4.42525	5.97441	6.12117	4.25908	5.25639	6.49558	8.27958	11.0314	15.4702	12.0571	5.73703	7.70315	3.305	7.39925	1.759
XM_018060823.1	102172287	DDX59	0.33428	0	0.432837	0.598159	2.89283	0.762415	0.252447	0.321709	0.477319	0.522652	1.18844	0.310416	0.688034	0.291149	0.257688	1.52163	2.39669	0.570618	0.91186	1.28372	2.03781
XM_005693209.3	102173777	ZNF830	7.22595	5.83809	7.17509	5.8114	5.87681	5.05746	5.73144	6.88613	6.14679	4.29144	3.71906	3.37573	5.67767	6.13185	7.45062	5.12594	2.77608	6.56379	4.8509	4.1356	6.36638
XM_005698333.3	102183657	C26H10orf2	5.09404	5.06299	5.39038	7.1629	5.47354	4.86388	4.70806	4.84685	5.3491	5.289	4.91645	4.94617	7.33565	13.3718	8.17334	6.59451	4.76359	9.68597	4.54847	6.11256	5.504
XM_005698766.3	102168604	FGL1	9.80358	8.87959	9.52843	7.65372	7.76196	4.4958	12.7935	10.6834	3.52895	6.4501	7.81536	8.6709	13.1651	2.8439	5.44588	4.14864	6.49913	7.21288	9.80083	4.35356	3.33169
XM_018044095.1	102184230	DCX	13.9017	18.67	18.0141	8.03228	7.05539	5.48285	1.28252	1.64626	1.19172	0.401174	0.226362	0.171516	0.147924	0	0.019346	0.064981	0.223424	0.153171	0.065153	0.018411	0.045771
XM_018065008.1	102181717	PGAP3	5.41475	4.96589	5.25745	8.74167	6.80272	7.1558	5.43246	5.88733	4.37117	4.70842	3.9646	2.93003	2.11999	2.11313	1.81273	2.32626	1.18238	4.19027	2.61591	3.21113	1.52694
XM_018038697.1	102178316	EHMT2	9.05303	8.62269	8.87289	2.12532	10.885	9.08491	1.9506	1.553	7.708	6.40179	5.87795	3.31719	1.38398	1.83204	1.20966	4.04625	1.80899	5.8945	1.29391	2.3249	1.21
XR_001917105.1	102170839	PRPF4B	0.459583	0.34785	0.380738	0.910296	0.62826	0.557932	0.418338	0.65211	0.68108	0.258868	0.298471	3.45087	0.565823	0.69879	0.453679	0.251251	0.509755	0.474579	1.35931	0.298112	0.289112
XM_005695288.2	102179326	FANCM	5.73541	6.78561	6.72698	6.12761	5.17741	6.05947	5.24994	5.2047	5.6274	5.04784	4.29316	4.61778	1.12904	2.91107	2.27564	3.86145	3.42087	5.2646	4.09781	4.17742	3.37978
XM_018062583.1	102172663	BBX	3.38785	3.2639	11.3277	8.5487	3.47719	4.24801	4.48511	6.05947	6.26633	2.47832	2.09459	3.35132	1.52704	2.34247	2.10809	1.05581	1.14986	1.05992	1.2621	1.5173	4.11486
XM_005685161.3	102175213	UACA	61.3018	52.5334	51.1576	55.6063	50.8242	22.3529	36.5496	36.5914	38.1699	15.7917	22.2605	14.7464	6.27167	7.22894	5.29506	4.89775	6.29361	4.23256	12.1191	10.644	10.9831
XM_018067208.1	102174073	ITGA9	12.0197	13.7091	14.8817	9.53247	12.9523	12.3651	13.6809	15.6723	14.5056	12.7585	12.8716	12.1437	5.14606	3.3651	3.33436	3.90224	4.64765	3.80891	3.55971	3.55221	4.3132
XM_018056084.1	102189594	LOC102189594	3.0668	3.2839	3.2679	4.42229	3.34137	3.09447	3.47655	2.7841	2.71307	2.49402	2.29983	2.20594	4.78283	3.03128	3.17398	1.56942	1.35812	2.09439	2.79201	1.99512	2.44298
NM_001285645.1	100860788	MAGED2	182.228	187.142	188.21	192.967	152.985	179.436	106.181	125.293	93.603	68.3048	59.7392	59.4031	9.5848	7.3717	5.74944	8.3505	19.8751	10.8951	13.3459	13.9314	11.2653
XM_018052387.1	102171152	CNTFR	3.29149	2.84271	1.42245	2.11048	0.452343	2.33749	0.378361	1.72928	1.02694	0.39267	0.211272	0.296674	1.10124	1.45638	0.62155	0.959854	1.00954	0.731274	0.194112	0.42916	0.845196
XM_018065759.1	102182970	BIN1	56.2648	41.6844	31.8982	118.737	111	43.7141	145.131	136.623	148.373	201.008	242.529	268.567	159.999	114.713	108.5	175.369	405.368	128.428	161.768	174.047	193.231
XM_018055418.1	102177900	PELI1	5.58178	8.67924	6.55745	7.15283	10.4465	6.35548	6.90038	5.66293	7.10438	1.77149	4.16139	3.68461	6.43473	3.80728	6.10626	1.56287	2.52432	2.15693	1.43702	5.66463	7.10454
XM_018040757.1	102185140	PRKRIP1	5.98684	6.72397	6.77376	7.08421	7.16065	6.67987	5.98097	6.08734	6.34465	5.37552	5.1073	3.96499	5.73517	3.82879	5.31681	3.59494	2.69182	5.40282	4.87362	4.46041	4.66348
XM_018061494.1	102187973	RAPGEF2	5.23165	2.02243	0.982048	1.63193	0.923329	3.10391	0	1.5986	1.24069	0.075313	0	0.456162	1.27128	1.33978	0	0	0	1.24396	0	1.0957	2.49607
XM_005698485.3	100861044	ZDHHC6	6.59653	8.00801	8.48794	4.53303	7.81812	7.69537	6.57725	5.52514	5.05146	4.10107	3.74554	2.88019	2.31036	5.95338	6.60295	4.65252	4.21788	6.97863	3.50619	3.36907	2.9879
XM_005685361.3	102190419	RAB2B	19.0335	21.252	21.9433	14.4591	14.28	16.2991	14.3571	10.9572	13.3969	8.33577	7.53517	7.66208	5.38072	4.81642	5.48708	5.37642	3.40389	5.93987	6.1885	5.72855	5.51164
XM_018045659.1	102175641	NEXN	20.9788	8.13538	2.94502	8.4866	19.7687	11.9192	21.8833	26.1164	9.7085	7.10562	16.5508	2.55189	81.867	98.4935	143.945	55.8246	30.6669	44.2455	17.1076	14.8493	19.4036
XM_005676308.3	102173340	RFTN2	16.3255	19.2257	19.2295	11.824	13.5282	11.9592	10.6487	12.1145	11.643	13.4687	8.12252	11.5453	11.8128	8.82411	3.78592	4.22333	6.78093	6.05761	6.30658	4.93072	8.01134
XM_018052355.1	102183325	DPYSL2	38.3953	48.9356	44.8661	36.7853	35.6853	45.7078	36.4367	27.8173	29.0043	29.266	26.8508	23.2793	21.5093	16.4056	18.6996	13.9785	12.7583	14.1324	24.1527	19.3535	21.0211
XM_013965970.2	102180312	FAM189A2	1.557	1.85269	1.33287	3.42236	3.85347	1.84512	6.18755	5.73231	6.69951	7.33768	9.79633	6.06426	3.65353	3.75305	2.95926	4.77889	5.5838	3.8233	7.40186	9.56709	8.20269
XM_018041381.1	100861357	PCGF5	7.64879	6.93284	5.45481	8.96518	10.1389	2.94974	8.33981	9.23116	9.19917	4.79953	2.26807	4.16211	6.94551	5.8689	6.69961	6.06228	2.4407	5.07876	4.27188	3.46307	7.22203
XM_018064402.1	102176822	RPA1	33.9499	41.3879	37.7677	26.397	26.6576	34.7924	24.1497	23.5376	19.2115	13.8389	14.603	16.2432	9.28164	8.29637	7.2272	12.1394	16.042	17.9362	16.2669	15.5255	14.9488
XM_018051459.1	102189849	UPF1	9.50623	8.62036	10.9776	15.4186	12.0636	14.6676	10.545	9.89585	9.81599	7.46659	6.47924	4.72228	7.50292	7.40247	8.75565	6.29988	3.31209	6.59483	5.19311	7.32569	6.7346
XM_018063075.1	102180251	RPL28	224.672	5.78327	18.7277	25.5481	179.238	131.055	26.1605	16.8485	34.774	113.497	74.861	83.4007	93.5479	96.3369	104.881	93.1125	26.8965	166.176	120.103	15.6929	7.98444
XM_013965358.2	102188669	ZNF608	0.527456	0.852201	0.493144	0.420569	0.465578	4.00527	0.695456	0.808266	0.703433	0.75717	2.82157	3.20125	0.241424	0.397875	1.73867	0.433452	0.395207	0.076196	0.603026	0.122671	0.700525
XM_018046691.1	102180727	PRKAG2	0.053427	0.065992	0	0	0.099804	0.065317	2.53874	4.67482	1.06898	1.94963	2.67926	2.0589	0.315118	3.42928	0.683267	0	0.687347	0.432895	0.545415	0.139615	1.03351
XM_018043794.1	102184607	RPS6KA3	0.027768	0.050377	0.806168	0.389128	0.357897	0.070787	0.902771	1.30812	1.74572	1.09929	1.57952	0.898749	4.97162	20.6782	26.7876	15.3869	2.77912	18.0321	4.05006	0.672989	1.87766
XM_018064539.1	102179879	C19H17orf49	5.93163	7.02647	6.12493	4.69971	3.73758	3.88211	4.28334	6.16426	3.96885	3.02259	2.6755	3.81349	0.767258	1.38984	1.47971	2.46265	2.01879	2.63233	1.87288	0.741825	0.847307
XM_018061469.1	102173217	ZNF26	0.664642	1.1837	1.39803	1.75943	3.65572	0.543469	1.03746	1.65431	1.37418	0.765358	0.720237	0.72367	0.739137	1.31115	0.564538	0.460683	0.528525	0.363148	0.065921	0	0.421317
XM_013976518.2	102177041	LAS1L	1.32847	1.91372	3.84093	4.76974	1.73514	6.35725	4.76371	6.2553	1.45786	4.90318	6.2379	4.57477	3.88809	2.8001	3.12956	4.7854	2.09263	3.59301	3.38746	2.41526	2.65052
XM_018054201.1	102170524	TMOD2	6.19849	6.21644	7.03203	2.78038	3.32389	3.96953	3.64636	3.72608	4.04588	2.42996	2.9084	2.45087	1.57446	1.99233	1.48493	1.078	1.09543	0.772806	2.21943	2.42836	2.40622
XM_018051193.1	102173379	PRKACA	17.6557	12.4909	14.1844	15.8061	15.238	9.40829	21.8008	21.0104	17.4134	4.86893	5.67547	6.30794	4.69358	7.24748	7.23007	5.11543	5.39702	5.37084	6.67492	6.68964	6.49228
XM_018041906.1	102180187	TOP2B	2.37513	1.12034	1.83549	3.49647	2.1694	4.50521	1.1067	1.65392	1.20856	1.45343	1.26496	1.09678	1.52409	0.73878	1.59557	2.79618	19.1389	2.07995	4.61771	1.1416	1.47694
XM_018057079.1	102190530	MLLT10	2.21438	4.29962	1.86797	2.65148	1.59777	3.29086	4.03697	4.70179	4.18276	2.54178	3.13354	1.32632	0.870698	1.03765	1.88361	1.76744	0.958283	1.89711	2.67076	2.01593	1.93209
XM_005693870.3	102168295	LOC102168295	15.1912	11.5389	13.2989	24.0995	24.5611	20.7674	36.5806	39.9533	36.2323	35.3202	35.0971	35.3761	8.74104	10.038	9.20337	6.06965	7.75555	6.54456	10.1304	7.99059	8.68502
XM_018059066.1	102181062	SLC43A1	2.59533	2.58793	3.41075	3.32133	2.565	3.98645	4.12696	5.63245	8.8412	7.29051	6.4245	4.51467	11.0567	10.5673	12.822	7.40677	3.51569	12.7803	7.99857	4.38732	6.64896
XR_001918366.1	102188395	AKAP8L	1.49069	0.508327	1.00698	0.909047	1.99884	3.14448	0.698843	0.678097	4.1051	2.98637	2.47489	2.82037	2.88951	0.632612	0.196113	0.760147	2.10161	0.592983	2.2904	1.97801	2.27764
XM_005685918.3	102170322	DAAM1	19.6299	18.0448	19.1197	25.573	25.3537	16.8528	26.5248	25.7063	26.6002	12.9375	12.75	9.66812	5.33905	3.80001	4.68448	4.55056	3.1811	4.54159	7.54788	5.65559	5.82186
XM_018040183.1	102188012	SH2B1	1.28204	2.53656	1.43408	3.05867	2.48351	0.719084	3.41644	1.77151	3.39533	1.64543	1.39382	1.18055	0.645115	3.83521	3.09193	1.65635	0.64498	2.48283	0.434773	1.75248	0.407751
XM_018051781.1	102190225	CTSV	27.2133	10.1357	10.3895	9.72439	10.8902	10.892	8.40043	10.2427	14.798	10.926	14.6565	13.6709	11.6603	14.444	12.2506	15.1987	13.127	18.2595	4.95003	4.57	3.94299
XM_018052137.1	102178827	TPM2	455.98	446.972	347.865	1247.51	1030.85	294.364	1095.69	1011.82	1118.49	2423.21	2230.57	2746.86	2538.32	2585.99	2085.19	2611.19	2396.71	1840.49	1032.09	1454.65	1961.69
XM_018050502.1	102172710	PALM	3.2989	4.17226	3.807	4.97591	3.5222	4.43213	4.44626	4.01056	3.44196	5.07707	4.4377	4.0822	4.59764	6.55086	6.83887	2.7901	2.31159	3.64514	5.17769	4.54516	4.18728
XM_005687518.3	102178370	MAB21L1	6.64856	9.32293	6.55257	5.70941	6.3454	6.02001	2.90616	3.11015	3.03044	2.6644	2.65913	2.24491	0.445968	1.80083	1.85945	2.15047	3.19276	3.5059	3.55746	2.58544	1.79269
XM_005690788.3	102168281	CPSF3L	7.61191	8.34794	8.54946	11.5955	9.75235	10.0929	9.01013	8.38319	7.83229	8.25908	7.52639	8.64292	9.11753	11.064	11.2057	12.7069	9.74753	16.7574	10.0328	9.43894	5.56683
XM_013967938.1	102189767	SWI5	30.0655	31.4136	31.7134	25.5141	25.8062	25.4945	22.719	17.1616	22.6487	15.9766	14.3644	16.4746	8.3658	10.2232	10.1046	12.0303	10.233	12.8962	7.74532	6.91716	6.5764
XM_018041151.1	102180372	ZRANB1	15.1034	16.979	13.995	15.2183	13.5373	15.6062	13.9644	12.494	14.4783	14.6245	14.2149	12.0468	12.7745	17.7544	20.7331	12.4099	7.00302	22.8614	19.8152	25.7659	25.5489
XM_018054477.1	102168832	FAM98B	7.41278	5.20118	5.05491	4.51931	4.1945	5.33314	4.45869	4.20365	3.33158	2.73862	2.4277	2.52586	1.95424	2.69077	3.10912	3.42812	2.19741	3.04012	2.8202	1.99797	1.98944
XM_013967703.2	102176080	NAB1	1.17136	1.09339	1.40471	2.40064	2.26182	9.74811	1.98031	1.78008	9.82753	1.87527	2.64524	1.86414	1.39004	1.11692	4.7803	1.82645	4.34954	1.01367	6.34795	0.790927	5.57812
XM_018066093.1	102188804	TMEM266	1.10292	1.21789	0.873696	1.34535	1.38135	1.15653	0.564963	0.662426	1.01374	1.09477	0.598338	0.841683	5.20472	5.53046	4.52419	4.32913	2.66984	9.19339	10.348	10.9987	5.50707
XM_018055503.1	102179015	EIF2B4	1.41291	0.561125	1.25486	3.38079	1.63156	3.07091	1.57095	2.08978	1.28365	3.79055	1.05887	2.16968	3.11025	2.91518	5.30099	4.34339	1.4017	7.90378	1.55544	3.51618	1.58365
XM_018044094.1	108634436	LOC108634436	0.555831	0.687029	0.590297	1.79215	1.71469	3.10729	1.45833	1.63756	3.11531	2.80545	2.3346	1.68805	0.587698	0.314404	0.518481	0.844344	0.692544	0.573998	3.01166	2.08559	1.7968
XM_018062370.1	102181421	NFKBIB	2.54458	2.74539	1.8212	3.16939	2.95056	2.08313	2.17034	2.90021	2.58581	1.64448	0.911205	0	4.40263	5.47065	5.66336	2.37471	1.52032	4.09996	3.26649	2.1733	2.87738
XM_013962706.2	102188730	ADGRL4	4.37814	3.62807	3.65429	2.81149	3.02318	2.99564	6.07128	7.77301	7.25263	8.51523	7.55413	6.4454	5.10806	7.81326	8.10208	5.3594	3.18346	2.45587	4.45115	3.92183	3.69332
XM_005678257.3	102169821	CRYZ	18.823	22.7487	21.1137	17.9948	15.5064	24.1023	14.2171	13.1801	15.3989	10.8758	9.45602	14.316	5.20314	5.20601	5.73769	8.87688	18.6066	8.45352	8.51639	8.51711	9.08973
XM_013966243.2	102177893	SMC2	31.3512	31.2431	26.1145	21.7821	19.5204	25.2561	15.9253	15.5089	12.9366	4.67313	6.33228	6.09182	1.25375	1.22493	1.29154	1.27715	2.08075	1.77692	0.913651	0.986806	0.87325
XM_013972202.2	102168860	TMEM88	8.05664	7.37748	8.82602	9.22459	6.8267	3.75986	10.936	11.8364	8.29821	5.77546	8.53482	5.57634	10.7708	9.20712	14.0514	6.75593	8.36249	3.90177	11.3908	11.1686	12.2316
XM_018058945.1	102182081	OBSL1	1.65315	1.22429	1.7518	3.01675	0.214105	2.42137	1.77399	1.30607	1.40311	2.66614	3.09828	3.06841	1.36468	0.317014	0.034632	0.552576	1.46673	2.203	0.381026	0.712367	0.815703
XM_013965696.2	102174025	TCOF1	3.39365	4.88062	3.42108	4.33651	3.6207	3.61514	5.11753	2.88537	2.44725	1.29493	2.70146	0	1.82542	2.14429	3.13266	4.95836	1.59494	3.16034	1.66047	1.05326	0
XM_018066469.1	102184951	SNRPA1	22.9148	17.343	19.9739	17.2286	14.2148	13.845	13.22	8.57676	12.2292	8.36369	8.51657	10.246	7.8649	10.0713	8.68137	11.912	9.07483	19.4262	9.9096	10.6841	10.0299
XM_005682984.3	102185083	BRD8	9.16172	13.2051	10.2334	12.0686	9.38276	12.1052	6.6611	8.11192	7.75164	10.4697	0.35932	1.38406	4.22735	3.57187	0.374358	5.18808	4.02319	11.3842	0.1966	5.78349	0.191064
XM_018053856.1	102189963	FOXN3	12.127	7.32053	8.17318	7.8538	6.1736	5.86972	6.04608	9.32891	7.14152	5.55284	3.80012	5.22244	3.52733	6.2699	3.66843	5.65918	2.50872	6.34394	6.94563	6.61499	10.4214
XM_005679870.3	102168606	ATP5G2	55.3832	51.4557	50.8012	26.4046	21.9086	23.0556	20.5186	15.5587	4.92863	25.7499	16.9502	43.7563	12.2561	13.3765	16.9375	14.5726	6.70145	11.3108	86.3542	35.1611	22.3184
XM_005693278.3	102170084	NUFIP2	25.1024	25.031	26.1873	17.6468	21.8898	25.8164	24.43	27.0526	23.5578	13.9578	16.5757	11.8924	21.6513	25.4272	32.9377	22.9282	10.4884	23.8011	17.5971	19.2155	17.9338
XM_018054778.1	102170566	MRTO4	14.5493	16.1466	17.1995	15.885	15.2794	14.3654	12.54	11.5638	12.9796	10.2697	9.25655	9.29216	15.1816	14.9994	18.3669	14.3604	8.44106	19.9637	6.17459	5.76951	6.21418
XM_005687710.3	102175036	LOC102175036	2.49214	3.40404	1.76728	1.42393	2.64321	2.04409	1.82946	2.22789	1.42383	1.33083	1.21048	1.5506	1.06084	2.96009	3.8055	2.04895	1.49784	4.61019	2.64823	0.846454	2.11165
XM_018045121.1	102174369	TSC22D3	0.088316	1.48835	0.124675	0.140913	0.287603	0.28545	0.297563	0.255292	0.635137	2.49808	0.882439	0.406263	1.24482	1.83925	2.20981	1.63339	0.635943	2.67621	1.85268	2.65839	1.5098
XM_018051970.1	102174567	PTPRD	2.06465	2.81658	2.22088	7.99536	1.75692	3.38065	1.43911	1.33037	2.59541	3.54812	4.10956	0.259243	0.257549	0.140147	0.191535	0.106747	1.19035	0.056208	0.053989	1.14015	0.056666
XM_018043925.1	102190676	SMS	25.0222	25.1668	22.5709	23.7129	25.7282	19.0886	15.3788	17.5882	17.8495	19.9337	21.3599	16.9904	34.4319	36.8065	28.5431	37.8698	25.8572	38.815	29.2535	35.7428	21.3014
XM_018047851.1	102180567	FKBP11	19.5753	20.5187	24.6956	18.5141	15.3519	41.1846	21.8283	13.0222	17.8657	14.1445	12.9388	14.3267	9.46458	9.01967	8.33438	12.2212	10.474	9.5862	5.2368	4.53432	3.87876
XM_013977046.2	102179187	LOC102179187	101.597	155.811	103.169	110.613	74.9249	123.738	85.8567	66.5662	73.4818	15.9226	15.6582	19.4209	0.825388	1.21415	1.3914	0.371599	4.8106	0.290541	0.549585	0.785698	0.626767
XM_005689031.3	102171804	MYBL1	2.90577	2.86885	2.4548	2.59669	2.47606	2.31237	1.69353	0.973815	1.65101	1.18889	0.556442	1.35277	0.387545	0.304564	0.369252	0.320572	0.32006	0.228991	0.171738	0.172511	0.160437
XM_013976299.2	102169945	MMGT1	8.07727	8.20824	7.98099	6.14468	7.58702	8.55053	7.6023	6.84653	6.69207	5.36939	5.03645	5.08229	6.39332	9.17567	9.0995	10.3032	6.0659	14.7578	8.57368	7.74275	6.38555
XM_005684921.3	102173191	ARMT1	5.95944	5.49424	5.08264	6.32056	5.1957	5.89942	3.26435	3.62901	3.31591	4.69615	4.45803	4.38504	2.39512	3.33859	3.0682	3.83323	3.61157	6.04987	4.44678	4.11781	4.44297
XM_005697619.2	102174529	LCMT1	21.7402	21.9236	22.4067	24.4525	22.157	19.5371	18.5502	17.3037	18.903	16.7643	15.4812	17.4306	16.7641	16.7021	17.2399	22.8411	20.7557	24.5696	28.8572	33.2116	23.2715
XM_005696330.3	102173700	SRF	7.71568	5.12677	7.15727	12.797	11.9539	6.27968	13.024	13.5416	12.8474	20.2218	11.9304	7.26819	14.4083	13.0719	13.9309	10.6011	9.41666	11.9801	9.43969	8.80651	10.9867
XM_018065866.1	102189908	NUDT14	13.707	17.425	16.1409	31.5396	29.1704	25.1656	21.8303	24.3523	18.0997	19.7065	17.1327	21.9947	6.23292	5.79077	3.45761	6.69791	10.577	6.78087	4.85548	4.37843	3.2942
XM_013973847.2	102170832	LOC102170832	62.9214	65.3071	61.3519	104.902	96.9282	65.2556	87.6296	88.0396	80.8161	90.8014	104.586	138.978	112.124	127.372	124.975	127.084	162.062	135.213	112.695	102.187	67.0353
XM_018056552.1	106502700	MRPL57	20.5073	27.3947	22.9415	56.0635	51.4664	31.4612	40.4663	40.5154	51.7001	60.0537	59.4676	78.6465	78.6306	95.9201	100.139	91.6947	98.1937	103.817	23.3633	44.3054	14.3138
XM_018040229.1	102178693	HES6	6.09299	7.71396	6.31756	15.6639	11.2769	5.74763	3.60429	4.85133	4.48799	2.2043	1.26667	2.66735	0.548227	0.435542	0.492084	0.64005	0.361495	0.815342	1.14525	0.378534	0.225912
XM_005685091.3	102179951	GNPNAT1	15.0601	16.8447	15.637	9.90404	11.5164	13.2675	8.84046	7.06416	8.15207	7.00958	5.94505	7.17838	3.3774	3.40068	3.65223	8.43434	6.26971	10.1859	4.0326	4.06654	3.42959
XM_018042454.1	102177497	IRF2BP2	10.5319	14.8351	12.3881	9.38082	7.63808	10.9451	11.7763	12.0673	12.7058	19.1762	19.4833	15.5342	20.4641	12.0363	7.75544	11.5815	8.48048	8.28275	19.3708	17.8813	21.4657
XM_005689706.3	102180060	ZNF143	0.444461	7.65485	7.44817	0.395398	5.79365	4.58319	4.51666	5.89582	4.63796	7.2761	6.24865	8.00122	6.83442	1.13904	8.59481	7.94817	2.04962	0.348689	0.648403	8.70185	9.03582
XM_018052293.1	102173387	POLR3D	4.15435	5.20708	2.21534	4.53402	4.56664	3.14031	4.66135	3.13195	3.68207	1.5015	2.26072	0.566829	7.73283	6.81732	8.22301	4.13963	1.04066	6.42185	2.07617	4.31139	1.88576
XM_018051019.1	100861294	DNMT1	20.1842	20.7433	11.1468	8.06395	17.9346	19.1455	12.2971	12.0562	10.8558	7.38388	7.98171	6.58772	4.70731	4.25309	4.75477	2.39891	4.5852	3.35211	3.57231	2.91656	3.31882
XM_005682942.3	102175571	UBE2B	31.3841	31.2779	31.4295	34.3329	32.8916	27.0767	30.034	33.0077	33.743	54.8156	49.0585	52.5671	73.1832	125.851	101.429	91.9074	58.918	86.1316	127.853	135.2	138.934
XM_018039304.1	102171142	LOC102171142	1.82965	2.26828	2.54115	1.20296	0.589558	0.920015	0.904072	1.06041	0.602812	0.348126	0.263825	0.66626	0.128175	0	0	0.075229	0.063128	0.07684	0.133479	0.025221	0.100859
XM_005693866.3	102190987	CNTD1	0.058278	0.097569	0.104543	0.128535	0.166677	0.193141	0.269007	0.286944	0.6277	0.326959	0.363071	0.338096	0.043166	0.119381	0.1271	0.166472	0.194704	0.200045	3.40416	1.01632	2.16092
XM_005682946.3	102176790	DDX46	21.5116	18.5993	18.3278	18.7766	18.3722	17.2201	15.1897	15.2195	14.5635	12.0192	12.1179	9.7265	8.64782	8.17084	9.10485	11.4176	5.71013	12.7471	7.40524	7.17208	6.92558
XM_018059714.1	102183162	ARCN1	76.7474	88.4178	87.214	54.8415	53.1633	73.7325	57.93	53.3085	55.5302	39.8116	40.3349	34.3159	33.8074	35.2211	41.5282	49.5134	28.8004	54.8043	41.8699	37.3818	40.6411
XM_018061543.1	102186891	ELF2	24.4717	20.3653	24.5441	22.5018	21.2563	25.5716	23.1023	22.7349	23.586	19.6761	13.8298	13.434	7.71282	12.1094	11.7349	11.713	11.9819	13.7225	15.0232	14.5633	14.9993
XM_018053071.1	102177630	SLC22A16	0	0	0	0	0	0.15781	0.189529	0	0	1.59902	1.44089	0.788011	1.89934	1.28584	1.58971	5.81829	3.01338	5.57209	11.4373	4.33628	7.26765
XM_018061129.1	102178934	SRSF9	42.9557	32.4239	38.3802	29.3197	26.6203	30.4856	21.9502	19.6068	19.5385	15.5336	12.4004	12.799	10.8027	17.0677	19.0319	15.4169	9.79313	19.1618	9.31571	10.8009	10.0356
XM_018052531.1	108633218	TMEFF1	25.3545	27.8442	26.5912	13.1994	13.3246	15.8027	10.4359	10.805	11.9863	6.3945	8.5405	6.64846	2.1622	2.08917	2.56087	1.37994	1.35935	1.63314	1.39388	1.53991	1.49262
XM_005690557.3	102172742	ADSS	6.65451	7.57629	7.64912	6.39482	6.29466	7.17454	6.11497	5.98111	5.92914	5.64653	4.23188	4.62466	9.94264	9.30212	14.6556	9.83747	3.51534	13.6161	2.85773	2.68706	2.7513
NM_001285663.1	100861313	CAPN1	2.35957	3.05212	1.84813	0	2.7525	0	0	1.4097	1.33247	3.12229	2.39318	1.33573	0	0	1.09424	0	1.09006	0.919868	3.33837	1.44238	0
XM_018041119.1	102170382	EFHD1	6.89656	4.95494	4.50881	4.20995	5.71419	6.71869	9.03775	10.5875	10.8639	4.53092	5.15677	3.57128	5.42226	4.43874	4.48911	3.63374	2.97023	3.80872	5.0404	3.99958	4.50923
XM_005685668.3	102169676	FAM96A	30.7403	33.8437	32.3371	30.3603	27.8649	22.9711	27.0108	24.0047	24.7591	24.5131	18.1745	30.2314	20.19	31.2556	25.3548	44.6674	30.2051	44.411	24.9723	33.7721	21.9578
XM_005676537.1	102191473	LOC102191473	51.714	59.3159	60.6013	42.0207	39.6127	38.615	41.4571	48.3692	42.0337	44.0237	37.8693	55.7715	49.5605	45.816	44.7298	46.8007	44.246	46.8255	41.6486	42.1953	37.8455
XM_018065115.1	102176415	STAT5B	7.60003	1.32583	1.0846	2.47705	2.71179	5.9055	4.26909	5.00222	5.48447	7.25582	7.1455	2.64454	5.1585	7.97235	4.12453	7.5039	2.90474	19.3366	10.0748	10.1457	11.0605
XM_018043907.1	102171916	ITSN1	17.6164	16.6479	15.3574	11.3878	13.211	13.5749	10.5324	11.0099	10.4524	5.79912	5.90215	5.13875	6.41387	7.81029	6.84906	4.62257	3.89569	4.92257	4.73354	4.94194	5.03513
XM_018066100.1	102171012	MAN2A2	1.48999	2.20398	1.7555	3.99439	2.78089	3.0351	2.13973	2.20114	1.89472	1.40738	1.48974	2.6437	3.14741	3.31222	4.54996	5.55346	1.3634	3.55328	7.8705	5.16035	4.26401
XM_005676517.3	102185877	XRCC5	15.3551	15.8352	15.4403	12.246	11.3582	14.0597	10.9932	10.1857	11.023	9.57204	9.07707	9.32948	4.73649	4.00145	3.90889	5.87833	6.01284	6.3832	4.26232	3.99214	4.71069
XM_018049633.1	102186574	PRDM8	0.326433	1.76254	2.39919	2.62751	1.7202	0.770936	2.09843	1.84591	0.436696	2.15307	0.381294	0.216646	0.398284	0.666031	0.540413	0.116773	0.306944	0.150508	0.07294	0.371961	0.123043
XM_018064324.1	102191828	FLOT2	0.834313	1.05351	2.62844	3.41409	2.87869	1.20352	2.36071	3.78033	2.34982	2.60192	0.997496	1.07069	1.64947	1.52351	1.73428	1.79788	0.052946	1.41797	2.8842	4.16326	1.40617
XM_005691166.3	102186793	TRIM2	8.45726	0.012174	4.0744	6.38163	2.28827	7.04355	1.88577	5.63974	7.15729	6.15311	0.011586	1.73624	2.13553	0	0.004663	9.51072	13.8634	12.2481	13.508	15.8862	8.52792
XM_005675825.3	102191279	PLEKHB2	17.1876	17.3362	18.1127	16.2921	19.3841	17.614	14.6607	15.0859	17.2052	13.6836	12.5349	13.9421	14.9196	22.0027	20.4284	23.8049	17.0618	35.3011	36.949	52.0237	35.5814
XR_309952.3	102172032	HNRNPA2B1	29.8069	27.5606	28.5458	26.0342	23.7303	22.1267	26.3576	17.1678	23.1765	19.2238	15.4968	19.9399	17.4944	15.4789	21.9991	21.0737	18.0487	20.8995	19.9485	28.0481	35.6814
XM_005683168.3	102185084	CAMK2A	2.33999	2.40221	2.7752	2.31556	7.06548	0.989479	5.92141	1.65171	4.70101	8.34311	9.67705	7.08275	8.54375	12.8356	10.5173	27.488	25.6878	27.5951	18.6215	19.9857	17.2418
XM_013965895.2	102185271	HAUS6	11.8298	10.6837	13.7553	9.372	8.71072	11.1296	8.02519	7.96218	8.24203	5.50727	6.34443	5.03643	4.31623	8.39431	7.56387	7.75197	4.22715	9.65084	7.05908	6.80868	6.58681
XM_018053264.1	102174395	NHSL1	1.88489	0.015359	1.541	1.76029	1.73386	2.28312	0.396777	0.051762	0.046702	1.10657	0.213995	0	0	0.650956	0	0	0	0	0.200908	0.601609	0
XM_018043359.1	102175470	SART1	6.28401	6.16813	5.76209	8.44281	6.68285	5.84807	5.61702	5.12282	5.53939	6.89659	5.43651	5.80858	6.39078	7.31588	7.62134	5.47551	3.95227	7.91224	6.93379	5.19024	6.38384
XM_018058214.1	102189141	RBM12B	10.6472	11.3269	15.2512	15.8729	13.2249	9.35563	9.20412	10.6612	10.4068	5.71082	6.56647	7.0754	6.47013	5.04852	5.04067	5.20385	3.17069	4.05266	3.07238	5.21477	5.29882
[truncated: 10,612 more rows]
