# Supplementary material for: Comprehensive Analysis of LncRNA Reveals the Temporal-Specific Module of Goat Skeletal Muscle Development
Source: Int J Mol Sci. 2019 Aug 14;20(16):3950. doi: 10.3390/ijms20163950 (PMC6719106; doi:10.3390/ijms20163950)
Supplement: Supplementary file 1 [file ijms-20-03950-s001.zip › supplyments/Table S6.xlsx]

## Sheet: lncRNA
lncRNA_id	Gene_id	F45_1_fpkm	F45_2_fpkm	F45_3_fpkm	F65_1_fpkm	F65_2_fpkm	F65_3_fpkm	F90_1_fpkm	F90_2_fpkm	F90_3_fpkm	F120_1_fpkm	F120_2_fpkm	F120_3_fpkm	F135_1_fpkm	F135_2_fpkm	F135_3_fpkm	B1_1_fpkm	B1_2_fpkm	B1_3_fpkm	B90_1_fpkm	B90_2_fpkm	B90_3_fpkm	F45_vs_F65.log2(foldchange)	F45_vs_F65.pvalue	F45_vs_F65.qvalue	F45_vs_F90.log2(foldchange)	F45_vs_F90.pvalue	F45_vs_F90.qvalue	F45_vs_F120.log2(foldchange)	F45_vs_F120.pvalue	F45_vs_F120.qvalue	F45_vs_F135.log2(foldchange)	F45_vs_F135.pvalue	F45_vs_F135.qvalue	F45_vs_B1.log2(foldchange)	F45_vs_B1.pvalue	F45_vs_B1.qvalue	F45_vs_B90.log2(foldchange)	F45_vs_B90.pvalue	F45_vs_B90.qvalue	F65_vs_F90.log2(foldchange)	F65_vs_F90.pvalue	F65_vs_F90.qvalue	F65_vs_F120.log2(foldchange)	F65_vs_F120.pvalue	F65_vs_F120.qvalue	F65_vs_F135.log2(foldchange)	F65_vs_F135.pvalue	F65_vs_F135.qvalue
LNC_010439	XLOC_205199	2.75192	0	0.142926	0.032476	0	0	0.140655	0.046334	0	0.238241	0	0.031266	0	0.041391	5.90619	2.78309	0.746784	1.91758	0.56786	0.358411	0.02739	6.47797	0.178566	0.528143	3.95246	0.0382124	0.330488	3.42509	0.349995	0.693813	-1.03882	0.722901	0.914659	-0.912093	0.670662	0.808711	1.60194	0.340367	0.79859	--	--	--	--	--	--	-7.51679	0.198755	0.844211
LNC_005923	XLOC_121188	0.462447	0.49486	0.216795	0.736814	0.190145	0.573825	0.334606	1.49759	0.674288	5.22517	5.61127	6.4112	0.192022	0	0.043418	0.523056	0.116729	0.162945	0.47762	0.431501	0.608801	--	--	--	--	--	--	-3.87677	0.0245236	0.321988	--	--	--	--	--	--	--	--	--	--	--	--	-3.52261	0.0551421	0.668152	--	--	--
LNC_004433	XLOC_089419	0.058127	0.121391	0.170377	0.273519	0.210221	0.023871	0.077474	0.280606	0.130736	2.05905	2.08759	2.94739	0.204427	0.067057	0.136461	0.490323	0.288175	0.20717	0.635501	0.968619	0.688142	--	--	--	--	--	--	-4.34161	0.146794	0.527938	--	--	--	--	--	--	--	--	--	--	--	--	-3.80481	0.187609	0.787874	--	--	--
LNC_006193	XLOC_126005	9.39822	0	0.01948	0	0	0.021707	0	0.071413	0.033638	6.77638	5.32557	0	0	0.144803	12.7879	1.64347	4.67243	2.57243	0.132299	1.14474	6.53073	8.76107	0.193102	0.541591	6.48621	0.0157153	0.26936	-0.361792	0.871794	0.955739	-0.457582	0.905767	0.976819	0.0834617	0.614627	0.769461	0.270464	0.0167314	0.57486	--	--	--	-9.12286	0.053263	0.668027	-9.21865	0.188012	0.844211
LNC_007822	XLOC_157679	0	0	0	0	0.152941	0	0.259332	0.377042	0	1.79287	0	0.006162	2.52473	2.0894	3.16523	1.03812	1.30842	1.32522	0.783498	0.682602	0.774509	--	--	--	--	--	--	--	--	--	#NAME?	0.106681	0.665207	--	--	--	--	--	--	--	--	--	--	--	--	-5.66861	0.279078	0.863059
LNC_003287	XLOC_065223	1.93845	0.364111	0	3.67742	1.6149	0	6.55084	6.1579	6.22112	6.35299	15.5899	16.1758	0.244373	0.620599	0.686231	1.69266	0.513447	0.226252	1.79196	3.82625	1.10944	-1.20066	0.962519	0.983851	-3.03935	0.952899	0.988885	-4.04919	0.366231	0.70695	--	--	--	--	--	--	-1.54686	0.670859	0.910171	-1.83869	0.581414	0.906914	-2.84853	0.943756	0.996109	1.77051	0.780497	0.960116
LNC_011795	XLOC_228258	0.124475	0.138264	0.158368	0.184039	0.087893	0.169762	0.172061	0.839515	0.358954	1.86841	1.56193	2.13607	0.058517	0.074263	0.01397	0.075078	0.043649	0.058962	0.163569	0.123482	0.11979	--	--	--	--	--	--	--	--	--	--	--	--	--	--	--	--	--	--	--	--	--	--	--	--	--	--	--
LNC_011667	XLOC_225270	3.78514	3.46825	3.23846	7.76063	5.07335	3.22159	3.0742	3.70404	3.36914	1.88594	1.87503	1.63737	0.86052	0.751802	0.999381	0.505055	0.754122	0.924937	0.540216	0.340459	0.151492	-0.613804	0.427366	0.722602	--	--	--	--	--	--	2.00621	0.144713	0.67868	2.26415	0.0668895	0.198342	3.34552	0.459017	0.848155	0.661966	0.404878	0.89525	1.57249	0.471992	0.927127	2.62001	0.522161	0.893878
LNC_011177	XLOC_216836	0	2.28843	3.69173	2.17369	1.47362	1.23113	1.83513	2.24469	1.77739	0.085836	0.571793	0.427412	0.399568	0.570888	0.553072	0.454638	0.372896	0.711617	0.247978	0	0	0.293766	0.521555	0.777776	0.029969	0.0116175	0.25494	2.46243	0.592494	0.841323	1.97277	0.225067	0.705491	1.95805	0.720325	0.84246	4.5919	0.114795	0.717918	--	--	--	--	--	--	--	--	--
LNC_011410	XLOC_220935	0.803014	1.23313	2.5082	1.55587	6.54259	0.475809	8.42166	16.3033	8.73924	1.49798	5.40777	1.62096	5.42294	0.457361	0.770526	0.356599	0.234204	0.264553	0.222824	0.142669	0	-0.915945	0.966115	0.985571	-2.88048	0.0485805	0.351955	-0.90792	0.475891	0.776966	-0.549464	0.574632	0.855867	--	--	--	--	--	--	-1.96453	0.485719	0.903652	0.00802516	0.542026	0.942066	0.366481	0.0421002	0.844211
LNC_012661	XLOC_243718	0.176832	0.082678	0.156526	0.267973	0.18502	0	0.167938	0.089783	0	1.79721	1.31659	2.7223	0	0	0.458378	0	0	0.058843	0.335984	0	0	--	--	--	--	--	--	-3.81023	0.676547	0.880641	--	--	--	--	--	--	--	--	--	--	--	--	-3.68744	0.625399	0.958735	--	--	--
LNC_012142	XLOC_233539	20.0434	19.533	22.6335	16.0427	15.0241	19.0128	15.3373	14.07	16.7008	11.7631	9.82717	9.21085	5.20493	6.44164	6.04465	6.2068	6.19974	8.30326	4.89735	3.82124	4.77234	0.312921	0.0957154	0.423654	0.432125	0.428973	0.74375	1.01416	0.622319	0.852067	1.81411	0.582154	0.858138	1.58683	0.113193	0.266916	2.20515	0.23918	0.766135	0.119204	0.543733	0.903652	0.701242	0.597183	0.952933	1.50119	0.71232	0.939499
LNC_009180	XLOC_184830	0	0	0	0.752048	0	0.270513	0.350177	0.715034	0	0	0	2.09105	0	0	0	0.811036	0	4.77201	1.07152	0.607573	0.939119	--	--	--	--	--	--	--	--	--	--	--	--	#NAME?	0.0131659	0.0938784	--	--	--	--	--	--	--	--	--	--	--	--
LNC_007786	XLOC_157258	1.19377	3.23275	1.8457	1.40998	0.779214	0.208467	0.520551	0.6923	0.308111	1.89176	2.84974	1.45623	0.929608	2.55535	0.894593	3.13429	2.02192	2.88211	5.74088	3.23454	4.7715	1.38735	0.231508	0.576392	2.04399	0.871649	0.964399	--	--	--	--	--	--	--	--	--	-1.13206	0.499401	0.862973	--	--	--	--	--	--	--	--	--
LNC_013785	XLOC_264312	0.228546	0.08861	0.118668	0	0.079478	0	0	0.020869	0.069487	1.12589	1.1401	0.960048	0.22147	0.357769	0.131928	0.55262	0.51195	0.073802	3.62138	1.5358	2.05231	--	--	--	--	--	--	--	--	--	--	--	--	--	--	--	-4.04808	0.66704	0.908407	--	--	--	--	--	--	--	--	--
LNC_007099	XLOC_142957	0.020419	0.119413	0.15931	0.573117	0.201284	0.290449	0.134385	0.522925	0.505762	2.56502	1.35118	1.68624	0	0.049356	0	0.135751	0.117477	0	0.469244	0.425138	0.173611	--	--	--	--	--	--	-4.22715	0.0475948	0.378874	--	--	--	--	--	--	--	--	--	--	--	--	--	--	--	--	--	--
LNC_001379	XLOC_029688	1.94173	2.60376	1.58985	0.563806	0.405753	0.786789	0	0	0	0	0	0	0	0	0	0	0	0	0	0	0	--	--	--	inf	0.0294398	0.307467	inf	0.0884752	0.452634	inf	0.267201	0.719302	inf	0.0582455	0.18385	inf	0.296247	0.790218	--	--	--	--	--	--	--	--	--
LNC_005745	XLOC_118036	0	0	0	0	0	0	0	0	0	1.81604	2.23835	1.21945	0	0	0	0.162672	0	0	0	0	0	--	--	--	--	--	--	#NAME?	0.0428347	0.368839	--	--	--	--	--	--	--	--	--	--	--	--	#NAME?	0.0298714	0.626508	--	--	--
LNC_010976	XLOC_211046	0.252406	0.366673	0.251057	1.03054	0.802469	0.22535	0.353973	1.21509	0.554472	2.64734	4.34403	2.97393	0.122878	0.093789	0.139785	0.438413	0.31008	0.183869	0.157654	0.740793	0.370751	--	--	--	--	--	--	-3.5176	0.143877	0.523425	--	--	--	--	--	--	--	--	--	--	--	--	-2.27542	0.481478	0.928029	--	--	--
LNC_010766	XLOC_208279	0	0	0	0	0	0	0.099851	0	0	0	0	0	0	0	0	0.817751	0	4.217	0	0	0	--	--	--	--	--	--	--	--	--	--	--	--	#NAME?	0.0112684	0.0904329	--	--	--	--	--	--	--	--	--	--	--	--
LNC_007437	XLOC_150787	0.69405	0.793637	0.586243	0.646726	0.344378	0.299966	0.264717	0.419824	0.401741	1.82878	1.94522	2.22722	0.127177	0.142043	0.139438	0.436212	0.253319	0.197928	0.491495	0.43625	0.298606	--	--	--	--	--	--	--	--	--	--	--	--	--	--	--	--	--	--	--	--	--	--	--	--	--	--	--
LNC_012144	XLOC_233609	1.0805	2.10222	0.419437	1.15107	1.02176	0.541783	0.660796	2.94943	2.00444	0.960217	1.6651	1.45906	2.55017	4.05426	3.66643	3.63614	0.964427	3.8711	1.87459	1.35981	1.09471	--	--	--	--	--	--	--	--	--	-1.51163	0.712083	0.911668	-1.23379	0.151684	0.318182	--	--	--	--	--	--	--	--	--	-1.91974	0.492744	0.885003
LNC_010023	XLOC_200864	1.68877	1.16472	1.48678	0.365307	0.553872	0	0.23732	0.256548	0.252257	2.36335	2.5112	3.3082	0.270261	0.528508	0.567798	1.18705	0.641208	0.867527	1.19274	1.55469	1.42275	--	--	--	--	--	--	--	--	--	--	--	--	--	--	--	--	--	--	--	--	--	-3.15417	0.593747	0.952775	--	--	--
LNC_010330	XLOC_203998	0	0	0	0	0	0	0	0	0	2.45084	1.963	2.17012	0.090749	0	0.081591	0.351877	0.616942	0	0.386537	0.230463	0.677264	--	--	--	--	--	--	#NAME?	0.00759903	0.269209	--	--	--	--	--	--	--	--	--	--	--	--	#NAME?	0.00460204	0.55326	--	--	--
LNC_002796	XLOC_056538	0.421705	0.32542	0.447297	0.863176	0.946155	0.777651	0.915151	0.77355	0.775584	1.54134	1.08436	0.991177	1.06175	2.9352	2.21273	3.87866	2.22925	4.7603	1.08344	1.04529	1.01793	--	--	--	--	--	--	--	--	--	-2.37821	0.220626	0.705386	-3.18573	0.00224887	0.0636121	--	--	--	--	--	--	--	--	--	--	--	--
LNC_011416	XLOC_220935	1.77516	2.26841	2.21863	2.74646	2.702	2.10926	4.49823	6.20019	7.54885	2.22252	2.28266	1.22496	2.24675	0.676325	0.276537	0.24193	0.43585	0.184082	0.104511	0.158478	0.174595	--	--	--	-1.54294	0.132057	0.492832	--	--	--	--	--	--	2.86114	0.0210328	0.112227	3.83904	0.514981	0.868878	-1.27166	0.263679	0.880387	--	--	--	1.24005	0.0739926	0.844211
LNC_001004	XLOC_021686	0.183495	0.101027	0.338792	0.704912	0.412822	0.161142	0.218744	0.767318	0.284012	2.46371	1.35527	2.7584	0.183196	0.04061	0.069048	0.295476	0.151723	0.246558	0.197229	0.089173	0.058723	--	--	--	--	--	--	-3.39948	0.359746	0.702589	--	--	--	--	--	--	--	--	--	--	--	--	-2.36263	0.533239	0.942066	--	--	--
LNC_014965	XLOC_287278	8.87688	8.53621	7.33396	0	3.34723	0.012215	0	0.100949	1.80407	13.179	12.4057	81.9	4.82179	0	2.07835	4.98623	8.19466	1.27461	2.72637	4.32491	4.10762	2.88096	0.0164216	0.245881	3.69938	0.09664	0.442319	-2.1188	0.240462	0.610006	1.84256	0.419494	0.784428	0.775637	0.0101388	0.08754	1.14906	0.220366	0.766135	0.818416	0.0408072	0.731439	-4.99976	0.192714	0.789178	-1.0384	0.282602	0.863059
LNC_003142	XLOC_063069	0.724878	0.351973	0.729606	0.207988	0.240209	0	0	0.049075	0	1.56399	1.47542	2.44537	1.20668	2.09509	0.627906	2.39794	4.25744	1.67118	16.1294	15.5892	17.0993	--	--	--	--	--	--	--	--	--	--	--	--	-2.20456	0.296531	0.488859	-4.75618	0.141447	0.738592	--	--	--	--	--	--	--	--	--
LNC_010890	XLOC_209431	0	0	0	0.129067	0.149094	0	0.745074	0.462963	0.117779	3.68461	8.3007	6.93404	4.92676	4.32715	5.45775	3.7252	1.33246	1.35406	0.426462	0.376279	0.281321	--	--	--	--	--	--	#NAME?	0.310903	0.662398	#NAME?	0.0318766	0.630421	#NAME?	0.276878	0.468031	--	--	--	--	--	--	-6.0878	0.270073	0.840905	-5.7249	0.113462	0.844211
LNC_010763	XLOC_208279	2.07578	2.74487	6.71131	9.25934	8.63347	2.46933	3.38249	1.94731	3.30469	4.42519	4.11467	2.83559	5.53212	1.73498	1.44607	2.84238	4.59332	13.3786	11.6373	6.66192	8.23501	-0.820251	0.50379	0.768417	0.417455	0.180313	0.546278	0.0197155	0.144024	0.523551	0.404369	0.775849	0.939076	-0.851934	0.203115	0.384146	-1.20222	0.186959	0.759127	1.23771	0.189544	0.861774	0.839966	0.75947	0.977948	1.22462	0.0909377	0.844211
LNC_004369	XLOC_086876	2.56397	1.28761	3.54753	2.73896	1.01489	3.27539	2.51855	4.13845	1.32669	1.33985	4.56642	0.030815	2.71912	14.3442	14.2569	8.36149	1.88971	4.75722	2.85202	8.81832	4.19951	0.073981	0.721375	0.875256	-0.109703	0.828093	0.952632	0.317598	0.532739	0.810147	-2.08167	0.170095	0.686764	-1.02035	0.22976	0.415549	-1.10087	0.676759	0.910891	-0.183684	0.162295	0.844576	0.243617	0.295321	0.853074	-2.15565	0.0413749	0.844211
LNC_014157	XLOC_271229	2.16264	2.62781	1.93987	1.91998	2.0443	0.643387	2.17229	2.83705	1.54866	6.04842	5.07937	6.61772	0.957434	0.713156	0.505348	1.37491	1.69248	1.20845	3.50428	3.49464	2.34007	--	--	--	--	--	--	-1.39871	0.295193	0.651243	--	--	--	--	--	--	--	--	--	--	--	--	-1.94535	0.65312	0.963448	--	--	--
LNC_012813	XLOC_246179	0	1.05008	0.298146	2.07139	1.28526	0.032253	0.070638	0.045784	0.188672	2.48672	0.041924	0.068921	0.030464	0.117225	1.69819	4.48884	0	0.147781	0.106478	0	3.74427	--	--	--	--	--	--	--	--	--	--	--	--	-1.78201	0.687482	0.820941	-1.51407	0.523507	0.873458	--	--	--	0.383659	0.570093	0.945791	--	--	--
LNC_000196	XLOC_004843	0.042309	0	0	0	0	0	0	0	0	0.979003	2.12576	3.43314	0	0.047831	0	0.675606	0.302379	0	1.03721	1.09849	1.28427	--	--	--	--	--	--	-7.27172	0.512839	0.798441	--	--	--	--	--	--	--	--	--	--	--	--	#NAME?	0.638512	0.961992	--	--	--
LNC_003518	XLOC_069275	0.767517	0.623238	0.605014	1.18407	0.775998	0.547582	0.677327	1.27962	0.88242	5.70193	4.4078	6.31343	0.183248	0.449652	0.428724	0.789071	0.42868	0.260533	1.5755	0.717228	0.910815	--	--	--	--	--	--	-3.04072	0.0963401	0.468085	--	--	--	--	--	--	--	--	--	--	--	--	-2.71132	0.149701	0.765521	--	--	--
LNC_010699	XLOC_207860	0	0	0	0.358001	0	0	0	0	0	0	0	0.559263	0	0.266944	0	0.551708	2.10125	0.982676	1.79579	2.70442	0.974616	--	--	--	--	--	--	--	--	--	--	--	--	--	--	--	#NAME?	0.180411	0.756797	--	--	--	--	--	--	--	--	--
LNC_012036	XLOC_231530	0.75321	0.529227	1.07956	0	0	0	0	0	0	1.04581	2.06087	1.73147	0.960453	0	1.02684	2.14946	2.06238	1.31434	3.87571	1.97184	2.25296	--	--	--	--	--	--	--	--	--	--	--	--	--	--	--	-1.77801	0.411646	0.827672	--	--	--	--	--	--	--	--	--
LNC_014304	XLOC_273872	0.216218	0.142894	0.127726	0.492225	0.218018	0.038707	0.472484	0.874707	0.334757	3.3253	4.01236	3.17928	0.071431	0.023481	0.072974	0.462006	0.128021	0.06717	0.500541	0.196369	0.697118	--	--	--	--	--	--	-4.43313	0.0201286	0.311377	--	--	--	--	--	--	--	--	--	--	--	--	-3.8117	0.0728246	0.69131	--	--	--
LNC_004611	XLOC_091989	2.20225	2.3178	2.40974	0.182461	0.344933	0.335934	0.163893	0.81768	0.447229	3.06111	2.54982	1.98465	2.75804	1.85259	1.31869	4.22134	3.59153	2.72513	9.76575	10.0946	6.12177	3.00483	0.000500157	0.127761	2.27801	0.125898	0.481624	--	--	--	--	--	--	--	--	--	-1.90663	0.0777053	0.700522	--	--	--	-3.13718	0.0159831	0.596473	-2.77989	0.311278	0.86604
LNC_010101	XLOC_201442	2.63851	3.92158	4.02318	0.108519	0.315957	0.220008	0.285159	0.101805	0.062797	2.57106	1.93429	2.83473	1.10325	0.983783	0.875207	1.02468	1.13874	1.02781	3.56887	3.86819	2.2381	4.0375	0.00248904	0.179684	4.55648	0.00697355	0.234868	--	--	--	1.83702	0.92495	0.980369	1.7296	0.189348	0.366086	--	--	--	--	--	--	-3.50958	0.124166	0.757769	--	--	--
LNC_002453	XLOC_048569	0.951833	0.626824	0.887303	0.681623	0.736594	1.01926	1.461	1.02763	1.91442	2.59855	4.39019	4.61442	2.45195	1.92281	1.79146	1.2569	1.48097	1.40931	0.868692	1.38893	1.20102	--	--	--	--	--	--	-2.2343	0.923895	0.976183	--	--	--	--	--	--	--	--	--	--	--	--	-2.25106	0.556379	0.942423	--	--	--
LNC_006888	XLOC_138538	0.605507	0.536973	0.726307	0.504223	0.313935	0.146294	0.197155	0.407191	0.235608	1.39568	1.62101	2.48169	0.138294	0.06691	0.182521	0.133513	0.184066	0.16293	0.604506	0.333862	0.282681	--	--	--	--	--	--	--	--	--	--	--	--	--	--	--	--	--	--	--	--	--	--	--	--	--	--	--
LNC_001731	XLOC_035150	0.479788	0.931805	0.940651	0.413712	0.142161	0.039186	0.21365	0.247724	0.21259	1.55889	1.49978	1.87153	0.210279	0.303822	0.193265	0.42441	1.28356	0.574953	2.65939	2.50549	0.965302	--	--	--	--	--	--	--	--	--	--	--	--	--	--	--	--	--	--	--	--	--	--	--	--	--	--	--
LNC_007048	XLOC_141879	0	0.002565	0.006121	0.049203	0	0	0.008157	0.17589	0	2.89847	2.34727	3.63689	0	0	0	0	0.000515	0	0.000538	0	0.001957	--	--	--	--	--	--	-9.99808	0.0919665	0.459991	--	--	--	--	--	--	--	--	--	--	--	--	-7.4961	0.0600766	0.6706	--	--	--
LNC_005562	XLOC_114641	16.183	15.4742	17.6092	2.72656	2.35487	0.295798	2.81104	2.30637	1.47463	22.7145	18.1773	29.816	7.81983	6.82687	6.89625	8.43014	5.63354	5.571	9.34197	6.58247	4.53269	3.19567	0.0120113	0.23532	2.90181	0.0318906	0.315747	-0.521265	0.799058	0.93154	1.19339	0.148906	0.680563	1.3272	0.213487	0.396379	1.268	0.496573	0.861485	--	--	--	-3.71693	0.480216	0.927682	-2.00228	0.585595	0.911198
LNC_002326	XLOC_044950	0.140861	0.214845	0.151109	0.42319	0.274566	0.190805	0.280381	0.696357	0.223298	2.5407	2.38151	3.19722	0.193713	0.400917	0.269075	2.24427	0.442145	0.775031	0.664068	0.767022	0.546088	--	--	--	--	--	--	-4.00185	0.058171	0.397967	--	--	--	--	--	--	--	--	--	--	--	--	-3.19184	0.0884162	0.712762	--	--	--
LNC_014787	XLOC_284348	0.090047	0.140004	0.080498	0.532823	0.311581	0.042637	0.147754	0.399863	0.145765	2.36265	1.93196	2.92421	0.028612	0	0	0.214403	0	0.026816	0.227122	0.030908	0.287718	--	--	--	--	--	--	-4.53887	0.124408	0.504758	--	--	--	--	--	--	--	--	--	--	--	--	-3.02469	0.365544	0.885857	--	--	--
LNC_009982	XLOC_200511	0	0	0.032648	0.124593	0	0	0	0.086951	0.030105	0.311109	0.362163	0.081442	0	0	0.098018	0.348445	0.303111	0.213416	2.93691	3.58217	0.348792	--	--	--	--	--	--	--	--	--	--	--	--	--	--	--	-7.71672	0.18666	0.75872	--	--	--	--	--	--	--	--	--
LNC_012811	XLOC_246179	1.60549	0	0	0.877029	0.763063	0.852305	0	1.09844	0.549209	0	0	2.96048	2.37784	3.20535	0	0	2.12432	0	3.41821	2.83051	3.81672	--	--	--	--	--	--	-0.882821	0.0252303	0.326062	-1.79808	0.105189	0.665207	--	--	--	-2.64833	0.133053	0.733648	--	--	--	-0.248298	0.134967	0.757769	-1.16356	0.34843	0.868813
LNC_004156	XLOC_084244	0.878942	1.05589	0.951782	0.170523	0.21746	0.091337	0.173214	0.20243	0	0.758735	0.778753	1.34804	0.816701	0.743031	0.712755	1.09294	0.984365	1.12211	2.54833	2.34664	1.45327	--	--	--	--	--	--	--	--	--	--	--	--	--	--	--	--	--	--	--	--	--	--	--	--	--	--	--
LNC_006218	XLOC_126663	1.45917	0.358944	0.327852	2.15497	1.06751	1.50436	0.251941	1.14638	0.38124	2.29191	0.777652	2.07055	4.08555	4.96326	3.90137	3.61049	0.651953	3.19514	2.10998	2.755	2.34301	--	--	--	--	--	--	--	--	--	-2.59327	0.548506	0.841039	-1.79708	0.183671	0.359542	-1.74797	0.289014	0.78721	--	--	--	--	--	--	-1.45402	0.332108	0.86604
LNC_010095	XLOC_201366	0.485965	0.797265	0.723607	0.36847	1.13514	0.255725	0.5935	1.23751	1.42643	2.02014	2.07831	3.14714	2.66252	3.33152	3.17789	2.64738	1.45321	1.0846	1.65654	1.338	1.49388	--	--	--	--	--	--	-1.85218	0.579458	0.833869	-2.1923	0.0228169	0.619327	--	--	--	--	--	--	--	--	--	-2.04207	0.437243	0.912242	-2.3822	0.793789	0.962839
LNC_004476	XLOC_090206	0	0	0	0	0	0	0.034256	0	0.035803	0.722018	0.549936	0.651418	0.296328	2.094	0.537765	2.72825	0.51139	3.0506	1.38146	0.118816	0.910903	--	--	--	--	--	--	--	--	--	--	--	--	#NAME?	0.0124073	0.0927768	--	--	--	--	--	--	--	--	--	--	--	--
LNC_004357	XLOC_086708	0.100024	0.248261	0.093057	0.158237	0.226906	0.302093	0.198001	0.35784	0.121234	0.384068	0.436886	0.307282	1.50211	2.00697	1.38509	1.39721	3.52722	1.56615	0.279714	0.094085	0.194064	--	--	--	--	--	--	--	--	--	--	--	--	-3.87838	0.822878	0.906824	--	--	--	--	--	--	--	--	--	--	--	--
LNC_005620	XLOC_115879	0	0	0	0.623296	0.151715	0.10294	0.343005	0.642276	0.179098	1.5213	1.15786	2.51317	0	0	0	0.286889	0	0	0	0.073378	0	--	--	--	--	--	--	#NAME?	0.656269	0.869364	--	--	--	--	--	--	--	--	--	--	--	--	--	--	--	--	--	--
LNC_003645	XLOC_072776	0.517282	0.945984	0.607096	1.20655	0.866267	0.447081	1.27876	2.27177	1.68204	10.1988	9.65087	11.053	0.35959	0.176461	0.172457	0.947819	0.367969	0.151551	1.40505	1.3404	1.60656	--	--	--	--	--	--	-3.89978	0.0183424	0.305486	--	--	--	--	--	--	--	--	--	--	--	--	-3.61629	0.0545087	0.668152	--	--	--
LNC_006530	XLOC_132328	0.074206	0.121398	0.164498	0	0.03114	0	0.175773	0.192698	0.055187	0.713892	0.736623	1.13072	0.143299	0.18195	0.248594	0.689106	0.276629	0.367055	1.6797	3.26972	1.88626	--	--	--	--	--	--	--	--	--	--	--	--	--	--	--	-4.24661	0.274138	0.783208	--	--	--	--	--	--	--	--	--
LNC_006956	XLOC_139784	1.4799	1.71813	1.71404	1.84769	1.55646	0.714829	1.66197	2.33488	1.54371	4.48404	5.39428	6.57282	1.30129	0.730291	1.11565	1.22203	0.501312	1.11263	1.08446	1.02726	0.691875	--	--	--	--	--	--	-1.74379	0.358643	0.701134	--	--	--	--	--	--	--	--	--	--	--	--	-1.99783	0.738213	0.976812	--	--	--
LNC_000615	XLOC_014817	0	0.135151	0.128221	0.123698	0.060712	0	0.13383	0.144811	0.179671	1.03512	1.05158	2.79578	0	0.078332	0	0	0	0	0	0.089386	0.272072	--	--	--	--	--	--	-4.21244	0.807556	0.933398	--	--	--	--	--	--	--	--	--	--	--	--	-4.72662	0.645526	0.962501	--	--	--
LNC_014778	XLOC_284320	0	0	0	0	0	0	0	0	0	88.6928	11.5672	0	0	0	87.1237	0	0	0	0	0	0	--	--	--	--	--	--	#NAME?	0.065732	0.41093	#NAME?	0.221779	0.705386	--	--	--	--	--	--	--	--	--	#NAME?	0.0366093	0.634229	#NAME?	0.207143	0.844211
LNC_012209	XLOC_234496	0	0	0.073831	0.769081	0.261134	0.496716	0.252941	1.10086	0.298452	2.503	3.07328	2.08452	0	0	0	0.079258	0.060142	0	0.065666	0	0.002143	--	--	--	--	--	--	-6.69712	0.0184379	0.30565	--	--	--	--	--	--	--	--	--	--	--	--	-2.32686	0.0463851	0.6548	--	--	--
LNC_009922	XLOC_198912	0.662468	0.873188	0.634027	0.205942	0.194932	0.104272	0.221763	0.567742	0.352504	2.32198	1.97336	2.75161	0.109832	0.153362	0.086581	0.45501	0.308254	0.301437	0.822852	1.27773	0.869961	--	--	--	--	--	--	--	--	--	--	--	--	--	--	--	--	--	--	--	--	--	-3.80223	0.0553952	0.668152	--	--	--
LNC_011371	XLOC_220496	0.21958	0.161251	0.14076	0.010405	0.064279	0	0	0.107283	0.102741	0.551091	0.455017	0.369151	0.127875	0.235972	0.254235	0.791254	0.62625	1.24849	6.64265	7.53833	7.17147	--	--	--	--	--	--	--	--	--	--	--	--	--	--	--	-5.35534	0.0258592	0.60521	--	--	--	--	--	--	--	--	--
LNC_003860	XLOC_076824	0.15096	0.151896	0.243472	0.580777	0.328416	0.317016	0.276434	0.809684	0.551656	2.05291	1.68816	2.60266	0.039349	0.06504	0.070799	0.197327	0.023261	0.013724	0.19688	0.271386	0.14001	--	--	--	--	--	--	-3.53749	0.185234	0.567392	--	--	--	--	--	--	--	--	--	--	--	--	--	--	--	--	--	--
LNC_010401	XLOC_204912	0	2.62678	0	0	0	0	0.134479	7.39794	0	0	33.0359	0	0.582397	0	0	0	0	5.33379	13.28	5.12015	4.13063	inf	0.543994	0.786925	-1.51982	0.827749	0.952632	-3.65267	0.750067	0.911031	2.17322	0.818426	0.95168	-1.02187	0.207536	0.389411	-3.10053	0.416609	0.829947	#NAME?	0.749703	0.950074	#NAME?	0.742524	0.976812	--	--	--
LNC_013054	XLOC_248480	0.234101	0.15215	0.253804	0.526082	0.272655	0.138662	0.546561	0.956213	0.561234	4.58194	5.29352	6.13846	1.01164	0.451481	0.844936	1.8064	0.98395	1.05102	3.60382	3.71624	2.78479	--	--	--	--	--	--	-4.64499	0.0163572	0.299248	--	--	--	--	--	--	-3.98071	0.0573415	0.668913	--	--	--	-4.09452	0.0588986	0.670118	--	--	--
LNC_006188	XLOC_126005	10.9455	15.1872	2.73294	7.37399	10.1413	2.72947	6.56967	4.87628	3.54305	11.1939	4.96369	1.75771	14.0488	4.08913	7.50702	3.75313	2.12058	3.67017	1.26769	6.04893	4.68065	0.51181	0.307156	0.633731	0.945451	0.343426	0.689749	0.688164	0.718921	0.899489	0.170682	0.309638	0.735976	1.59671	0.810398	0.899572	1.26665	0.354255	0.801568	0.433641	0.260073	0.879996	0.176354	0.534113	0.942066	-0.341128	0.21542	0.844211
LNC_001761	XLOC_035251	0.480883	0.693865	0.785826	0.166727	0.163314	0.100797	0.280559	0.648984	0.21062	3.64497	2.85701	3.73815	0.160083	0.073274	0.120603	0.087084	0.13331	0.254339	0.388434	0.20245	0.229875	--	--	--	--	--	--	-2.38489	0.0630344	0.404813	--	--	--	--	--	--	--	--	--	--	--	--	-4.57094	0.0209502	0.610916	--	--	--
LNC_008909	XLOC_180078	0.084572	0.04403	0.050478	0.222357	0.078919	0.053592	0.406487	0.710885	0.611397	2.49799	2.31283	2.60532	0	0.06953	0.040279	0.154636	0.331753	0.15218	0.762989	0.895126	0.993032	--	--	--	--	--	--	-5.37199	0.00245524	0.242614	--	--	--	--	--	--	--	--	--	--	--	--	-4.38532	0.0147582	0.596473	--	--	--
LNC_003272	XLOC_065039	0	0	0.537445	0.272783	0	0	0	0.261163	0.514849	1.82337	1.81651	3.15563	0	0	0	0	0	0	0.307708	0.143962	0	--	--	--	--	--	--	-3.66039	0.478741	0.779139	--	--	--	--	--	--	--	--	--	--	--	--	-4.63875	0.418591	0.905825	--	--	--
LNC_015044	XLOC_289457	2.49174	3.03194	3.06518	2.03651	0.126725	2.24188	2.15176	2.03001	0.376575	0	0	1.64677	2.15189	1.62015	0.108123	0.109923	1.94911	0.120495	0.394977	3.56843	0.584535	0.963286	0.3582	0.670485	--	--	--	2.38283	0.114681	0.491314	1.14635	0.233075	0.708423	1.97845	0.0356716	0.143428	0.917255	0.633203	0.89882	--	--	--	1.41954	0.639339	0.962266	0.183064	0.975034	0.995148
LNC_013038	XLOC_248399	24.0209	31.034	25.3998	5.54521	6.54268	1.63039	9.37973	17.2407	7.5447	209.803	263.004	304.52	37.7052	27.1192	22.6	114.683	106.14	41.3236	355.206	145.07	197.118	2.55207	0.0147132	0.244537	1.23565	0.409767	0.732124	-3.27227	0.056658	0.396405	-0.119863	0.353792	0.750826	-1.70413	0.635336	0.784975	-3.11573	0.394635	0.818826	-1.31643	0.964302	0.992881	-5.82435	0.122663	0.757769	-2.67194	0.256026	0.858292
LNC_000112	XLOC_002925	2.21346	4.07085	2.4481	2.90191	3.25527	0	0	0	0	16.1301	18.1838	16.0606	0.303168	0	0.31785	5.16318	1.19477	1.32297	1.59988	1.31764	0	0.504111	0.337434	0.656243	inf	0.0798714	0.414543	-2.52824	0.077387	0.433208	3.81367	0.724744	0.915917	0.185098	0.916437	0.958442	1.58164	0.287906	0.78721	inf	0.0944032	0.803383	-3.03235	0.679687	0.967996	3.30956	0.339017	0.86604
LNC_002028	XLOC_040114	0	0	0	0	0	0.191863	0.277711	0	0.220281	2.37686	2.73427	1.562	1.36702	1.98579	0.849396	2.0502	1.68775	0.513082	1.87819	0.825362	0.727552	--	--	--	--	--	--	#NAME?	0.0275753	0.334281	--	--	--	--	--	--	--	--	--	--	--	--	-5.12022	0.0170294	0.596473	--	--	--
LNC_010304	XLOC_203807	0.486323	0.498763	0.445283	0.029044	0.083545	0.278864	0	0.238293	0.230982	2.4846	1.7753	2.58233	0.025702	0	0.095495	0.466636	0.440225	0.332811	1.81467	1.36048	0.650174	--	--	--	--	--	--	-2.25808	0.194227	0.573093	--	--	--	--	--	--	--	--	--	--	--	--	-4.12756	0.0895379	0.715828	--	--	--
LNC_012317	XLOC_236155	0.484589	0.646406	0.019953	0.671088	0.166466	0.059235	0	1.07557	0.113371	3.22797	3.03004	2.8783	0.013143	0	0.008389	0.748095	0.208203	0.26954	1.3839	1.8553	0.941437	--	--	--	--	--	--	-2.98879	0.315062	0.66583	--	--	--	--	--	--	--	--	--	--	--	--	-3.34877	0.094313	0.724102	--	--	--
LNC_013466	XLOC_255843	3.98752	3.45174	3.65367	4.29207	4.01832	4.42148	2.53763	2.89017	2.85643	0.848537	1.21678	1.62497	0.365495	0.163571	0.072628	0	0.878191	0.347398	0.299449	0	0.352554	--	--	--	--	--	--	1.58784	0.00659335	0.266456	4.20447	0.00593924	0.52493	3.17809	0.0442016	0.159888	4.08862	0.0818381	0.702729	--	--	--	1.78664	0.0193529	0.600249	4.40327	0.0490041	0.844211
LNC_008523	XLOC_172302	0.372852	0.340976	0	0.717291	0.328069	0	0.186888	1.19416	1.68116	4.9376	4.38847	6.51327	0	0.096485	0	0.828586	0.144083	0.17918	1.15915	1.76204	1.49368	--	--	--	--	--	--	-4.47179	0.203472	0.581582	--	--	--	--	--	--	--	--	--	--	--	--	-3.92144	0.24459	0.825117	--	--	--
LNC_014779	XLOC_284320	0	0	0	0.250905	0.226753	0.11791	204.026	483.611	891.935	1.01812	0	39.2852	1.33083	1.40352	0.120833	0.172194	0.529164	1068.83	0.408339	2.75779	11.4093	--	--	--	#NAME?	0.0233829	0.289544	#NAME?	0.339484	0.687054	--	--	--	#NAME?	0.0898853	0.233099	#NAME?	0.440245	0.838598	-11.373	0.0123483	0.617858	-6.08049	0.292348	0.853074	--	--	--
LNC_008941	XLOC_180710	1.00745	0.916041	1.08897	0.699527	0.465163	0.260632	0.608732	0.871416	0.762296	4.00701	3.06166	4.14644	1.01354	0.496222	0.493367	0.6499	0.316041	0.643528	1.37684	1.52284	1.09457	--	--	--	--	--	--	-1.89643	0.135591	0.514924	--	--	--	--	--	--	--	--	--	--	--	--	-2.97608	0.114926	0.754328	--	--	--
LNC_014966	XLOC_287278	12.116	11.109	19.3567	0.027347	15.8762	0	6.45432	0.719633	5.99293	46.3814	29.1981	236.138	10.0276	4.85545	3.89927	8.25646	15.4835	1.30946	8.13595	8.31778	7.42435	1.42089	0.10132	0.430578	1.69332	0.764752	0.926838	-2.87193	0.658019	0.870532	1.18086	0.396987	0.773828	0.765457	0.0530233	0.175514	0.834547	0.396386	0.819747	0.272432	0.195355	0.861774	-4.29282	0.363298	0.885771	-0.24003	0.124526	0.844211
LNC_013642	XLOC_261936	5.42554	7.19355	8.60918	2.6823	2.33362	1.25146	0.35206	0.358741	1.86641	12.1122	0.27282	1.52329	0.693966	1.06215	0.117114	5.95716	2.41995	3.04373	5.15892	4.32325	5.98938	1.76005	0.0287367	0.295545	3.0421	0.255765	0.61924	0.610037	0.439336	0.755717	3.50239	0.476575	0.806028	0.894318	0.947445	0.97423	0.456369	0.662953	0.906295	--	--	--	-1.15001	0.414897	0.904194	--	--	--
LNC_011401	XLOC_220929	0.786552	1.09459	0.458076	2.46071	0	0.882275	0.82292	0.963301	0.704853	1.85955	2.50481	2.56686	0.784676	0.591605	0	0	0.34774	0.244818	0	0.235435	0	--	--	--	--	--	--	--	--	--	--	--	--	--	--	--	--	--	--	--	--	--	-1.05197	0.471847	0.927127	--	--	--
LNC_011286	XLOC_218857	0.014595	0.048642	0.135817	0.668122	0	0	0	0.401985	0.372523	2.20865	2.43235	2.90177	0.223005	0.274271	0.021505	0.282896	0.320158	0.189248	0.572231	0.303384	0.134427	--	--	--	--	--	--	-5.24386	0.0475544	0.378874	--	--	--	--	--	--	--	--	--	--	--	--	-3.49691	0.288785	0.852328	--	--	--
LNC_008050	XLOC_163076	1.21852	0.585537	2.426	1.52076	2.36589	3.55867	2.12736	2.6804	1.32561	0.459534	0.779366	0.855718	0.309483	0	0	0	0.42447	0	0	0.279651	0	-0.815657	0.245955	0.587142	--	--	--	--	--	--	--	--	--	--	--	--	--	--	--	--	--	--	1.82965	0.282775	0.849016	4.5884	0.483062	0.88414
LNC_014959	XLOC_287278	1.56568	1.93761	15.0648	0	0	0.43243	0	0	0	4.77093	1.96843	172.985	2.77633	0	1.07847	1.18773	0.475153	9.39974	11.1143	0	2.36519	5.42421	0.153328	0.498936	inf	0.66152	0.873993	-3.27489	0.591342	0.840502	2.2681	0.802095	0.948087	0.74713	0.164025	0.334444	0.462063	0.53924	0.880482	--	--	--	-8.6991	0.443973	0.915152	-3.15612	0.878808	0.978522
LNC_007752	XLOC_156702	5.8235	5.87262	7.55221	0.356508	0.333971	0.216959	0.189872	0.303885	0.119068	1.9838	1.77871	2.36294	2.6343	3.08109	1.9453	10.3933	5.8422	5.06859	13.8984	12.494	10.8685	4.40679	0.000427432	0.122614	4.97311	0.00535068	0.226877	1.65185	0.149305	0.53062	1.32919	0.546848	0.840012	-0.146397	0.967607	0.984855	-0.952926	0.0455156	0.640498	--	--	--	--	--	--	-3.0776	0.949636	0.990705
LNC_014602	XLOC_280846	0.144681	0.591373	0.3675	0.550558	0.368799	0.331788	0.245017	0.424085	0.287852	1.94672	1.95883	2.42793	0.21248	0.232168	0.257084	0.621207	0.110276	0.673531	0.678733	0.579003	0.668398	--	--	--	--	--	--	--	--	--	--	--	--	--	--	--	--	--	--	--	--	--	--	--	--	--	--	--
LNC_009543	XLOC_191015	0.178417	0.422651	0.262731	1.7681	1.10814	0	0.282212	1.2679	0	1.56984	1.87579	3.5946	0.02548	0.05277	0	0.639786	0.111318	0	0.236358	0.309507	0.17307	--	--	--	--	--	--	-3.02686	0.940716	0.982031	--	--	--	--	--	--	--	--	--	--	--	--	-1.29144	0.509452	0.937074	--	--	--
LNC_011406	XLOC_220929	1.51692	2.76553	1.40023	3.31001	5.57655	0.903887	3.95434	7.84784	6.12015	2.69369	7.60351	2.62761	5.14847	0.747499	0.35762	0.328581	1.04674	0.241396	0	0	0	-0.784805	0.86818	0.948806	-1.65712	0.335652	0.68437	-1.1855	0.605676	0.845414	-0.138113	0.207107	0.704611	--	--	--	inf	0.660958	0.906028	-0.872311	0.267128	0.880627	-0.400696	0.735786	0.976812	0.646692	0.0237169	0.844211
LNC_002688	XLOC_054152	0.354082	0.235812	0.35746	1.13575	0.710212	0.415809	0.959417	1.65706	1.11892	1.71619	2.80082	3.42058	0.018486	0.057913	0.024187	0.114432	0.015823	0.065598	0.145567	0.037679	0.074397	--	--	--	--	--	--	-3.06673	0.895342	0.965944	--	--	--	--	--	--	--	--	--	--	--	--	-1.81125	0.824986	0.982354	--	--	--
LNC_010327	XLOC_203998	0	1.82598	1.62151	0.157401	0	0	0.658119	0.874759	0.293975	3.97759	4.36851	5.83371	3.79818	0.256899	0.7576	9.31746	0.319268	0.571171	2.87752	1.45985	2.36665	--	--	--	--	--	--	-2.04022	0.298704	0.654765	-0.481294	0.942638	0.985753	-1.56607	0.625112	0.777242	--	--	--	--	--	--	-6.49325	0.0380668	0.634229	-4.93432	0.471046	0.88268
LNC_004111	XLOC_082660	0.257089	0.13499	0.180217	0.077345	0.065706	0	0.169865	0.124032	0.032118	1.54941	0.973612	1.50921	0.233578	0.155363	0.201109	0.596411	0.908746	0.373825	3.1135	4.24268	2.12401	--	--	--	--	--	--	--	--	--	--	--	--	--	--	--	-4.05008	0.211838	0.766135	--	--	--	--	--	--	--	--	--
LNC_011130	XLOC_215679	0.366469	0.1708	0.316904	0.657735	0.169998	0	0	0.70881	0.728253	0.714768	0.205615	2.63811	0.242148	0.404074	3.58754	3.21997	2.00858	6.48386	5.07074	5.37692	3.29803	--	--	--	--	--	--	--	--	--	-2.30934	0.220736	0.705386	-3.77737	0.00759593	0.0813875	-4.00831	0.144438	0.738592	--	--	--	--	--	--	-2.3547	0.227679	0.847572
LNC_002804	XLOC_056600	0.425609	0.568779	0.444472	0.303756	0.134487	0.354219	0.244062	0.56074	0.572353	2.85377	2.73795	3.23111	0	0.058749	0.101909	0.264897	0.10193	0.2319	0.802904	0.760979	0.717732	--	--	--	--	--	--	-2.61631	0.0314057	0.345217	--	--	--	--	--	--	--	--	--	--	--	--	-3.47683	0.0240953	0.622782	--	--	--
LNC_006839	XLOC_137637	0.322399	0	0.280653	1.46502	1.33191	0.217187	0.718258	1.19352	0.377869	3.41775	3.62269	3.45639	0.183396	0.256507	0.334139	0.331343	0.156702	0.154183	0.622281	0.486755	0.126449	--	--	--	--	--	--	-4.12153	0.0719596	0.422282	--	--	--	--	--	--	--	--	--	--	--	--	-1.80015	0.700287	0.971339	--	--	--
LNC_013324	XLOC_252899	0.167668	0.101981	0.26353	0.121609	0.181997	0.18114	0.01548	0.13777	0.018386	0.11261	0.047082	0.176545	0.958298	0.639689	0.53459	3.44053	0.092028	3.25026	0.11882	0.444751	0.763829	--	--	--	--	--	--	--	--	--	--	--	--	-3.66919	0.0312082	0.133793	--	--	--	--	--	--	--	--	--	--	--	--
LNC_003290	XLOC_065223	0	0	0.399027	0.697783	0	0	0	0.099398	0	5.11068	5.90733	6.37601	1.80667	0.151753	0.197511	1.48383	1.78514	1.07611	3.94777	3.77362	2.88783	--	--	--	--	--	--	-5.44596	0.0565056	0.395991	--	--	--	--	--	--	-4.73269	0.0260199	0.60521	--	--	--	-4.63967	0.122231	0.756832	--	--	--
LNC_011749	XLOC_226993	0.335321	0	0.470047	1.23617	0.80415	0	1.58028	0.872285	0.601912	0.699594	2.36983	3.1503	1.42335	0	0	1.41072	0.659293	0.421439	0.661537	2.11762	3.07144	--	--	--	--	--	--	-2.94913	0.501906	0.792162	--	--	--	--	--	--	-2.86086	0.664979	0.90728	--	--	--	-1.60806	0.310995	0.857555	--	--	--
LNC_010402	XLOC_204912	31.88	22.0405	19.695	34.1397	68.9519	45.8832	35.5101	91.5019	45.6458	160.435	74.014	97.7881	54.4778	35.9068	29.7983	117.858	86.9367	82.8376	33.0102	71.3221	75.7625	-1.01699	0.0740895	0.3938	-1.22983	0.903176	0.973445	-2.17413	0.315643	0.666457	-0.707151	0.00194298	0.524045	-1.96614	0.21571	0.399116	-1.29068	0.317828	0.792209	-0.212848	0.424422	0.897583	-1.15714	0.507421	0.937056	0.309836	0.0567502	0.844211
LNC_001956	XLOC_038338	0	0.090767	0	1.0067	0.440519	0.61819	0.46168	0.726503	0.283285	3.63779	3.10355	4.65268	0	0	0	0.203227	0	0	0.089565	0	0	--	--	--	--	--	--	-6.97189	0.0725666	0.422865	--	--	--	--	--	--	--	--	--	--	--	--	-2.46378	0.204491	0.792612	--	--	--
LNC_005212	XLOC_105839	2.47877	3.01612	3.382	0.552506	0.410567	0.171474	0.442808	0.413085	0.105002	1.4607	1.82531	1.44398	0.471782	0.652663	0.467939	1.0599	1.55213	1.26744	2.20573	2.03494	1.20618	2.96794	0.00442226	0.198449	3.2076	0.0570888	0.371491	--	--	--	2.47887	0.82297	0.952854	--	--	--	--	--	--	--	--	--	--	--	--	--	--	--
LNC_010442	XLOC_205208	0.405426	0.235123	0.334573	0.296966	0.024063	0.096278	0.299299	0.796304	0.16135	3.82202	0.911615	0.380716	0.144307	0.107647	0.005514	0.10778	0.125747	0.359989	0.136228	0.029848	0.180526	--	--	--	--	--	--	-2.3909	0.128105	0.509193	--	--	--	--	--	--	--	--	--	--	--	--	-3.61537	0.0390205	0.634229	--	--	--
LNC_014555	XLOC_279724	1.0317	0.461379	1.06146	2.29974	2.2637	0.741446	2.5586	4.43804	3.53157	1.15071	1.1404	1.02712	0.88187	0.540977	1.07204	0.160292	0.601035	0	0.118575	0.283749	0	--	--	--	-2.04313	0.286502	0.644263	--	--	--	--	--	--	--	--	--	--	--	--	-0.988867	0.877202	0.97889	--	--	--	--	--	--
LNC_002523	XLOC_050314	1.0007	1.12482	1.12809	1.37229	0.679938	0.201509	0.13345	1.04007	0.451763	2.96577	3.09021	2.87887	0.146493	0.096481	0.203122	0.350997	0.233599	0.147927	0.279765	0.169529	0.118773	--	--	--	--	--	--	-1.4574	0.00282758	0.244094	--	--	--	--	--	--	--	--	--	--	--	--	-1.98712	0.402049	0.900547	--	--	--
LNC_015034	XLOC_289292	0.812522	9.70578	9.15298	11.6975	6.77645	14.8008	18.1469	36.6242	21.6018	15.6251	7.18589	0.641905	1.26907	9.20669	13.0823	16.0701	8.68356	23.6338	26.008	6.76072	9.64687	-0.758336	0.0601258	0.369325	-1.95697	0.0340808	0.321264	-0.253678	0.00433905	0.260547	-0.260127	0.0162035	0.599341	-1.29854	0.164059	0.334444	-1.1085	0.157384	0.738959	-1.19863	0.093992	0.803383	0.504659	0.0153261	0.596473	0.498209	0.0523242	0.844211
LNC_002358	XLOC_045712	0.070442	0.154045	0.193925	0.436766	0.276075	0.107065	0.334788	0.618983	0.349829	1.97312	1.9641	2.65243	0.026988	0	0.040572	0.067635	0.194429	0.099875	0.210116	0.309935	0.133769	--	--	--	--	--	--	-3.97721	0.10884	0.483194	--	--	--	--	--	--	--	--	--	--	--	--	-3.00667	0.243813	0.823824	--	--	--
LNC_012814	XLOC_246179	0.644957	1.41044	0.906118	3.45165	2.35959	0.882327	8.2105	12.0188	7.12141	51.1392	73.9079	71.0304	13.5366	9.2006	6.51609	16.5999	23.7253	6.43724	44.4322	34.0926	41.3355	-1.17644	0.339822	0.657394	-3.20717	0.0354051	0.323604	-6.04895	0.0239237	0.319683	-3.30419	0.936767	0.983771	-3.98094	0.971713	0.987088	-5.33888	0.086545	0.707994	-2.03073	0.303237	0.884493	-4.8725	0.122931	0.757769	-2.12775	0.339081	0.86604
LNC_010400	XLOC_204912	26.2946	41.5389	35.3478	56.927	3.80991	19.5216	84.8643	48.7424	105.196	26.1349	89.6371	146.276	53.0632	18.682	4.9072	12.5605	111.954	51.7836	73.3151	105.949	36.7381	0.362456	0.753787	0.890796	-1.21064	0.179583	0.544727	-1.34465	0.423692	0.745512	0.428777	0.218307	0.705386	-0.772837	0.613104	0.768561	-1.06586	0.0950689	0.712816	-1.57309	0.0645585	0.774121	-1.70711	0.860229	0.987831	0.0663216	0.850805	0.975385
LNC_003057	XLOC_060586	3.53261	4.20526	3.00137	0.938545	1.40369	0.823918	0.77094	1.66863	0.832358	5.39736	6.33901	4.28393	0.298737	0.33214	0.434935	0.690833	0.635596	0.462822	3.06812	2.75006	2.555	1.76209	0.00407126	0.19702	1.71468	0.134178	0.493995	-0.577009	0.333524	0.681029	3.33287	0.279107	0.72281	2.58546	0.0279703	0.127157	--	--	--	--	--	--	-2.3391	0.109394	0.746217	--	--	--
LNC_007234	XLOC_146686	0.118159	0.173817	0.182172	0.863955	0.415125	0.33393	0.677895	0.975201	0.602772	4.61159	4.04974	6.60942	0	0.093171	0.079089	0.606766	0.113629	0.195592	0.911775	0.511012	0.208209	--	--	--	--	--	--	-5.00929	0.122973	0.503595	--	--	--	--	--	--	--	--	--	--	--	--	-3.24294	0.239874	0.820821	--	--	--
LNC_010758	XLOC_208268	2.21003	3.66239	1.91385	2.35652	2.11519	0	1.60803	4.33413	1.22586	20.8388	28.9566	49.3911	1.20534	0.634692	0.961229	6.40279	2.12728	3.40318	5.35165	4.43005	6.4319	0.800105	0.247847	0.587142	0.11936	0.902022	0.973246	-3.67114	0.575538	0.832328	1.47486	0.55209	0.842853	-0.615982	0.403239	0.594346	-1.0582	0.864142	0.960107	-0.680744	0.644093	0.916807	-4.47124	0.781152	0.977948	--	--	--
LNC_011400	XLOC_220929	2.78764	3.67947	2.50748	7.51628	4.29586	1.36331	7.83394	5.93461	7.62524	2.13572	5.71267	2.99202	3.7954	2.11517	0.431442	0.82596	0.847174	0.254808	0.000135	0.248678	0.202916	-0.553933	0.90541	0.964517	-1.25327	0.132036	0.492832	-0.272501	0.870792	0.955316	0.500906	0.142776	0.67868	2.21879	0.0381503	0.148366	4.31232	0.291458	0.789654	-0.69934	0.900531	0.985032	0.281433	0.687537	0.968183	1.05484	0.157984	0.844211
LNC_005768	XLOC_118323	8.62553	9.31785	7.9687	6.65218	7.34113	7.10434	7.44524	7.12197	7.37173	4.48044	5.64404	5.23447	3.56334	4.12927	5.10142	6.20132	4.29246	6.20477	6.10153	5.622	4.11531	0.296543	0.0398541	0.325563	--	--	--	0.754545	0.0961501	0.467725	1.01815	0.687508	0.902474	0.633902	0.56827	0.733115	0.710158	0.649356	0.904274	--	--	--	0.458003	0.0828084	0.705657	0.721611	0.520748	0.893878
LNC_012846	XLOC_246521	0.788376	0.734806	0.921885	0.515141	0.274493	0.180852	0.407733	0.556334	0.274547	3.06619	3.1209	3.8241	0.332552	0.214243	0.371078	0.842171	0.296773	0.697586	2.15851	2.04374	1.69951	--	--	--	--	--	--	-2.03367	0.106542	0.481256	--	--	--	--	--	--	--	--	--	--	--	--	-3.36676	0.0785112	0.697378	--	--	--
LNC_012499	XLOC_239483	0.090508	0.021201	0.048719	0.136713	0.169622	0	0.128762	0.326218	0.179361	3.44073	2.82956	2.5481	0.153368	0.094045	0	0.223067	0.209609	0.048851	0.779181	0.650199	0.80777	--	--	--	--	--	--	-5.78052	0.00848854	0.274369	--	--	--	--	--	--	--	--	--	--	--	--	-4.84733	0.0157167	0.596473	--	--	--
LNC_013815	XLOC_264531	0.583504	0.562525	1.15701	0.197246	0.110799	0.078707	0.171172	0.787365	0.357949	2.86297	2.37657	3.66571	0.01745	0.059865	0	0.064395	0.069383	0.15673	0.502383	0.19404	0.208238	--	--	--	--	--	--	-1.95111	0.352165	0.696095	--	--	--	--	--	--	--	--	--	--	--	--	-4.52518	0.0854693	0.707316	--	--	--
LNC_009188	XLOC_184830	0.173336	0	0	0.008567	1.77318	0	0.016191	0.013653	0.012063	13.3072	16.947	0.004705	5.46593	3.83791	6.52336	4.73954	3.11101	2.36009	1.02303	1.08353	0.861389	--	--	--	--	--	--	-7.44764	0.131403	0.511093	-6.51269	0.32469	0.741186	-5.88036	0.193469	0.371523	--	--	--	--	--	--	-4.08599	0.239273	0.82007	-3.15104	0.623269	0.920369
LNC_001194	XLOC_025146	1.24793	1.56718	1.18132	0.564449	0.336454	0.300939	0.627334	1.42331	0.546361	4.15228	7.27466	12.1018	1.28158	1.29188	1.38848	5.92267	4.97723	1.04702	5.37148	2.17325	4.47519	--	--	--	--	--	--	-2.55763	0.614123	0.848649	--	--	--	-1.57985	0.340423	0.533864	-1.58864	0.969806	0.989807	--	--	--	-4.2911	0.76363	0.977948	--	--	--
LNC_009708	XLOC_194926	2.77707	1.75273	2.76519	2.1013	2.48906	0.197734	0.373531	0.648942	0.375249	0.364709	0.256546	0.249523	0.076956	0.416915	0.212673	0.05412	0.368088	0.047303	0.02502	0	0.079485	--	--	--	2.38383	0.0736908	0.405976	3.06653	0.174063	0.553984	3.36805	0.614726	0.873754	3.95767	0.0331983	0.138166	6.12526	0.222763	0.766135	--	--	--	2.45907	0.405786	0.90123	2.7606	0.377811	0.873251
LNC_008570	XLOC_173254	0	0.232571	0.048028	0	0	0	0.18612	0	0	2.50293	1.92184	0.159015	0	0	0	0.116093	0	0	0.224918	0	0.126825	--	--	--	--	--	--	-4.02996	0.0556979	0.394376	--	--	--	--	--	--	--	--	--	--	--	--	#NAME?	0.0418812	0.639088	--	--	--
LNC_006462	XLOC_131133	7.93737	10.5241	10.5008	3.79673	2.10646	1.62593	3.8404	6.36556	2.75867	31.2523	30.2795	47.3765	0.480942	0.762536	0.299832	2.21006	1.57274	1.08676	7.02234	5.10591	4.0908	1.94362	0.0210779	0.265885	1.1596	0.649609	0.867722	-1.91087	0.361782	0.703352	4.23008	0.310246	0.736226	2.57231	0.0719064	0.206589	0.836487	0.152915	0.738592	-0.784027	0.516292	0.903652	-3.85449	0.142948	0.759867	2.28645	0.543625	0.902858
LNC_002735	XLOC_055945	1.17366	1.92927	1.62725	0.602956	0.443377	0.667882	1.06019	1.40236	1.33899	4.07912	4.2026	5.0394	0.063636	0.049239	0	0.318872	0.23493	0.122918	0.475728	0.367645	0.189085	--	--	--	--	--	--	-1.49375	0.22955	0.602192	--	--	--	--	--	--	--	--	--	--	--	--	-2.95809	0.0286986	0.624316	--	--	--
LNC_014780	XLOC_284320	0.487906	0	0	161.561	0.338625	181.039	52.6826	164.036	210.97	272.386	0	381.9	248.872	71.3392	0.644019	194.037	1.49447	69.5279	12.0187	51.9845	12.9768	-9.45713	0.0738012	0.393723	-9.77574	0.059354	0.374027	-10.3891	0.916246	0.973301	-9.3611	0.18457	0.694862	-9.0855	0.0727916	0.207787	-7.30174	0.551139	0.881421	-0.318609	0.0637377	0.771617	-0.931972	0.687686	0.968183	0.0960299	0.967628	0.993889
LNC_014128	XLOC_271069	1.09128	1.26407	1.41288	1.42649	1.29037	1.18098	1.14676	1.48177	0.930152	1.16479	1.00492	1.09607	1.42137	6.18505	4.20125	1.97009	1.16086	1.83236	0.757979	0.642719	0.427451	--	--	--	--	--	--	--	--	--	-1.64777	0.196592	0.700935	--	--	--	--	--	--	--	--	--	--	--	--	-1.59898	0.314956	0.86604
LNC_006199	XLOC_126129	0	0	0	0	0	0	0	0	0	0.022379	0	0.050032	2.83487	4.01131	4.38718	6.99695	2.24942	5.10033	0.785682	1.53464	0.608482	--	--	--	--	--	--	--	--	--	#NAME?	0.0279392	0.626759	#NAME?	0.028486	0.12826	--	--	--	--	--	--	--	--	--	#NAME?	0.0321171	0.844211
LNC_006326	XLOC_128322	0	0	0.224577	0.081692	0.008645	0.013311	0.004024	0	0.194237	0.88425	2.28545	1.40584	0.261083	0.160662	0	0.017879	1.05776	0.074449	2.80928	2.44655	7.36254	--	--	--	--	--	--	--	--	--	--	--	--	--	--	--	-5.81217	0.727597	0.926012	--	--	--	--	--	--	--	--	--
LNC_000063	XLOC_002181	13.897	15.9242	7.88973	16.097	7.99728	10.2356	6.87431	7.40194	6.13062	4.97731	4.71561	3.26515	0.281496	0.433971	0.455877	1.0092	1.88349	1.03698	1.31909	0.827712	1.12146	0.13552	0.795187	0.912839	0.885928	0.147432	0.507742	1.54113	0.517527	0.800186	5.00875	0.212114	0.705386	3.2625	0.0380138	0.148344	3.52839	0.164812	0.743584	0.750408	0.969681	0.993763	1.40561	0.758907	0.977948	4.87323	0.813178	0.966027
LNC_014133	XLOC_271093	1.6526	2.39182	2.09301	0.846965	0.839579	0.486369	0.855645	1.62317	1.1187	3.14358	3.2226	3.87566	0.548375	0.839248	0.841559	2.44886	1.00499	2.23115	2.87694	2.93975	1.66499	--	--	--	--	--	--	--	--	--	--	--	--	--	--	--	--	--	--	--	--	--	-2.23677	0.144964	0.761007	--	--	--
LNC_010331	XLOC_203998	0	0	0	0	0	0	0	0	0	3.78858	3.142	0	1.69979	0.829511	1.38618	3.2583	2.92137	1.44901	20.9819	7.33134	8.65523	--	--	--	--	--	--	#NAME?	0.0832059	0.442178	--	--	--	#NAME?	0.437077	0.626679	#NAME?	0.343492	0.799431	--	--	--	#NAME?	0.0554819	0.668152	--	--	--
LNC_002738	XLOC_055949	1.89434	2.75585	2.73041	0.637844	0.409629	0	0.393788	1.15217	0.397091	3.6932	2.50917	3.7738	0.019773	0.033279	0.023569	0.342651	0.385838	0.067629	0.420271	0.68247	0.664713	2.81683	0.0213005	0.266985	1.92542	0.454113	0.760312	--	--	--	6.58986	0.718782	0.913149	3.21268	0.0535795	0.176187	2.06207	0.859907	0.959147	--	--	--	-3.25157	0.29885	0.853074	--	--	--
LNC_003554	XLOC_070155	0	0	0	0	0	0	0.881299	0	0.162571	1.21385	0.327719	11.8562	17.1895	4.75052	0	0.599762	0.053401	11.7515	0.866629	0.368021	0.357834	--	--	--	--	--	--	#NAME?	0.412075	0.737753	#NAME?	0.195283	0.700409	#NAME?	0.0369234	0.146346	--	--	--	--	--	--	#NAME?	0.404696	0.90123	#NAME?	0.197588	0.844211
LNC_010263	XLOC_203587	1.67623	2.57887	2.07981	2.60459	0.659121	0	1.49883	1.10692	0.929769	5.76557	5.63821	8.50311	0	0.312803	0.623526	0.413809	0.353823	0.349086	0.636696	0.912715	0.995882	0.956812	0.338561	0.657295	--	--	--	-1.65187	0.513744	0.798945	2.75824	0.150051	0.680563	--	--	--	--	--	--	--	--	--	-2.60868	0.663088	0.964736	--	--	--
LNC_010329	XLOC_203998	0.840742	0.379589	0	24.146	0	0	50.4934	64.8031	0.014417	9.0175	19.8994	28.4443	0	0	0	0	0.008613	0	0	0	0	-4.30644	0.611522	0.825828	-6.56211	0.57354	0.828827	-5.55473	0.717327	0.898654	--	--	--	--	--	--	--	--	--	-2.25567	0.393227	0.894757	-1.24829	0.783407	0.977948	inf	0.869395	0.976043
LNC_014032	XLOC_268879	0.023056	0	0	0	0	0.782344	0	0.002019	0.009293	0.01364	0	0.011333	0.010753	0.001952	4.58932	15.8356	0.007895	0.002855	0.018964	0.00135	7.16185	--	--	--	--	--	--	--	--	--	-7.64098	0.23085	0.707883	-9.42479	0.728931	0.846348	-8.28313	0.294833	0.790218	--	--	--	--	--	--	-2.5564	0.119655	0.844211
LNC_013801	XLOC_264375	0.33519	0.006338	0.298767	0.450042	0.324666	0.521056	0.618835	0.461012	0.509915	2.35969	1.97653	2.8636	0.1274	0.104277	0.062555	0.092446	0.143058	0.114426	0.123276	0.148286	0.14785	--	--	--	--	--	--	-3.49115	0.34056	0.68732	--	--	--	--	--	--	--	--	--	--	--	--	-2.47416	0.127175	0.757769	--	--	--
LNC_011126	XLOC_215679	14.1083	21.3103	19.7408	1.18652	1.648	0.392489	1.18041	1.02981	0.70658	8.60107	7.3491	10.6877	3.77853	2.83945	3.58293	17.9199	6.90229	9.09558	27.1468	16.4126	17.8872	4.09534	0.00369109	0.193543	4.24115	0.00522115	0.226877	1.05013	0.509679	0.796415	2.43491	0.727866	0.918278	0.701564	0.828025	0.910258	-0.155729	0.273783	0.783208	--	--	--	-3.04521	0.421703	0.906737	-1.66043	0.471882	0.882768
LNC_013352	XLOC_253387	1.27883	2.18971	1.55164	0.842257	0.423549	0.414711	0.000172	1.86142	0.976716	8.34722	10.8501	15.6271	4.56489	3.67308	1.59766	5.6141	3.70442	1.96236	4.29679	7.00101	4.85725	--	--	--	--	--	--	-2.79429	0.450971	0.762293	-0.970279	0.45419	0.796869	-1.16807	0.897662	0.94806	-1.68617	0.29205	0.790218	--	--	--	-4.37312	0.134176	0.757769	-2.54911	0.448948	0.88268
LNC_014209	XLOC_271926	1.83589	1.93219	3.31846	1.6347	1.45942	3.94347	3.01506	3.05783	2.84571	1.41798	1.5626	0.792664	0.795903	0.672001	1.36879	1.18191	0.570085	0.841693	0.804212	0.930927	1.51243	0.00999789	0.515138	0.775275	--	--	--	--	--	--	--	--	--	--	--	--	--	--	--	--	--	--	0.899277	0.418343	0.905593	1.31087	0.241146	0.851991
LNC_014644	XLOC_281783	1.78551	1.40484	1.52027	1.83278	0.90907	0.349699	1.19825	1.67955	1.06737	4.05318	5.47364	6.69316	0.945439	0.686422	0.878947	0.961414	1.92263	0.710436	0.862222	1.13091	0.797241	--	--	--	--	--	--	-1.78378	0.827898	0.940355	--	--	--	--	--	--	--	--	--	--	--	--	-2.39137	0.707632	0.972798	--	--	--
LNC_004137	XLOC_084132	0.277401	0.228495	0.116665	0.24186	0.29234	0.318955	0.455702	0.793928	0.514428	4.60066	3.57084	7.61386	0.169997	0.238971	0	0.600113	0.34241	0.219276	0.409124	0.578519	0.266423	--	--	--	--	--	--	-4.66423	0.496633	0.788486	--	--	--	--	--	--	--	--	--	--	--	--	-4.20964	0.316141	0.860968	--	--	--
LNC_014958	XLOC_287233	10.2267	0	1.50741	13.5211	17.53	1.32148	2.34991	2.85468	0.382983	6.30684	0	0.73602	14.2431	7.16405	0.637576	0	1.45711	0.891899	0	0	0.347408	-1.46407	0.692064	0.864137	1.07041	0.259398	0.622229	0.73647	0.898671	0.966682	-0.909733	0.0744798	0.655123	2.32058	0.514831	0.692938	5.07793	0.173451	0.751182	2.53448	0.174431	0.852101	2.20054	0.859722	0.987831	0.554335	0.0435502	0.844211
LNC_014943	XLOC_286757	0.210117	0.471839	0.865903	0.017818	0.248117	0.408534	1.56644	0.455007	1.79081	0.993522	0.098057	0	2.89528	1.01126	2.04232	0.149232	0.172364	0.244375	0.271018	0.171277	0.119983	--	--	--	--	--	--	--	--	--	-1.94234	0.708829	0.910463	--	--	--	--	--	--	--	--	--	--	--	--	-3.14079	0.972232	0.994301
LNC_002506	XLOC_049933	0.285661	0.200411	0.377665	0.148453	0	0.137041	0.186567	0.466429	0.151699	2.74675	2.50582	3.01896	0.064899	0.157634	0.222192	0.422	0.223477	0.382804	0.575437	0.636122	0.389308	--	--	--	--	--	--	-3.25949	0.0364079	0.353589	--	--	--	--	--	--	--	--	--	--	--	--	-4.85662	0.0150853	0.596473	--	--	--
LNC_007152	XLOC_143778	0.413947	0.532194	0.314509	0.273053	0.298467	0.045694	0.168318	0.301838	0.157548	0.777904	0.32269	0.795283	3.46027	2.45393	1.31519	0.392154	0.631339	0.710708	3.42641	7.74861	4.54248	--	--	--	--	--	--	--	--	--	-2.51971	0.251168	0.713684	--	--	--	-3.64013	0.505216	0.865674	--	--	--	--	--	--	-3.55003	0.126444	0.844211
LNC_014030	XLOC_268879	10.3409	1.56863	1.84328	2.65523	2.88032	0	1.62106	1.89369	1.07333	25.9685	18.5272	16.8784	5.71252	11.3759	9.96309	14.1849	7.50032	5.69969	38.6596	12.5992	18.784	1.31293	0.0783527	0.398911	1.58376	0.0377553	0.328523	-2.1579	0.974805	0.991343	-0.975979	0.673958	0.89701	-0.993655	0.900375	0.949219	-2.34851	0.446458	0.842031	0.270832	0.346538	0.888971	-3.47083	0.413188	0.903004	-2.28891	0.904868	0.982094
LNC_011402	XLOC_220929	0.809249	0.006956	0.275396	2.83895	0.908873	0.361883	2.84674	3.04083	1.61416	0.429103	2.40944	0.583002	1.98601	1.11407	4.20668	0	0.265285	0.256876	0	0.179199	0	-1.91259	0.436242	0.728197	-2.78078	0.535924	0.805846	--	--	--	-2.74278	0.684204	0.901567	--	--	--	--	--	--	-0.868188	0.530109	0.903652	0.26439	0.967217	0.997161	-0.830194	0.613431	0.91818
LNC_010333	XLOC_203998	0	0	0	0	0	0	0.23051	0	0	4.67958	23.2249	0	8.30034	10.0317	6.41392	15.3871	9.63282	7.95623	15.1063	16.5592	26.7115	--	--	--	--	--	--	#NAME?	0.254544	0.619784	#NAME?	0.281541	0.724793	#NAME?	0.0502533	0.170653	#NAME?	0.571512	0.887041	--	--	--	#NAME?	0.22382	0.808024	#NAME?	0.300057	0.865643
LNC_014160	XLOC_271234	0.573582	0.800305	1.02706	0.51338	0.259342	0.251619	0.46071	1.11857	0.634135	4.58352	5.55375	6.13132	0.168513	0.074137	0.076153	0.615286	0.407554	0.187465	1.4946	1.01853	1.33153	--	--	--	--	--	--	-2.76041	0.100169	0.474091	--	--	--	--	--	--	--	--	--	--	--	--	-3.98932	0.0368993	0.634229	--	--	--
LNC_007176	XLOC_144841	2.96289	2.51449	2.02076	2.95009	3.04666	3.38382	1.93164	4.47284	3.86561	2.64068	3.15225	4.91515	1.68969	2.7836	1.28518	2.71559	3.77378	5.17506	3.5176	2.08269	1.41349	--	--	--	-0.453845	0.518526	0.796564	-0.514096	0.0143623	0.292811	--	--	--	-0.637512	0.423186	0.614467	--	--	--	--	--	--	--	--	--	--	--	--
LNC_006830	XLOC_137327	0.793793	1.6364	0.4182	0.162745	3.62119	0	0.042601	0.158648	0	0.044241	0	0	0	0	0	0	0	0	0	0	0	-0.409741	0.455056	0.737045	--	--	--	--	--	--	--	--	--	--	--	--	--	--	--	4.23283	0.0109705	0.617858	6.41836	0.299609	0.853241	inf	0.203259	0.844211
LNC_010298	XLOC_203713	0.259693	0.340543	0.327913	0.253429	0.18096	0.063288	0.076994	0.115435	0.082376	0.207229	0.378665	0.140704	0.169387	0.27415	0.066629	0.672183	0.283071	0.631315	2.53292	2.45401	2.28731	--	--	--	--	--	--	--	--	--	--	--	--	--	--	--	-2.97037	0.0017835	0.422667	--	--	--	--	--	--	--	--	--
LNC_010897	XLOC_209532	0.223109	0.279375	0.195059	0.116596	0.147745	0	0.120622	0.022303	0.109062	1.02125	1.28668	1.0093	0.866739	0.459575	0.308994	0.928397	2.12515	0.577573	3.07661	3.9083	2.2028	--	--	--	--	--	--	--	--	--	--	--	--	--	--	--	-3.71935	0.129893	0.731878	--	--	--	--	--	--	--	--	--
LNC_003429	XLOC_067491	0.015533	0	0	0	0	0	0	0	0	0.001129	0	0	0	0.782369	2.63726	0.015616	0	0.057116	0	0	0	--	--	--	--	--	--	--	--	--	-7.78236	0.119305	0.669958	--	--	--	--	--	--	--	--	--	--	--	--	#NAME?	0.11709	0.844211
LNC_002944	XLOC_058830	0	0	0	0	0	0	0	0	0.315834	0	0	1.86361	0	1.02325	0	0	0	0	9.16514	44.0516	9.84996	--	--	--	--	--	--	--	--	--	--	--	--	--	--	--	#NAME?	0.361211	0.805158	--	--	--	--	--	--	--	--	--
LNC_001648	XLOC_034068	0.187265	0.25687	0.518239	0.457745	0.178483	0.241882	0.121138	0.919103	0.126609	2.68167	2.90636	3.10019	0.159373	0.058125	0.277413	0.430782	0.175908	0.376641	0.915845	0.631912	0.623621	--	--	--	--	--	--	-3.17439	0.0542882	0.391948	--	--	--	--	--	--	--	--	--	--	--	--	-3.30659	0.037741	0.634229	--	--	--
LNC_005052	XLOC_102898	0.059026	0.15655	0.306037	0.504958	0.430266	0.190275	0.508885	0.74852	0.727816	5.25564	3.93146	4.54338	0	0	0	0.097973	0.109823	0.069444	0.248225	0.320155	0.374597	--	--	--	--	--	--	-4.71826	0.0104154	0.286135	--	--	--	--	--	--	--	--	--	--	--	--	-3.60874	0.0380938	0.634229	--	--	--
LNC_014783	XLOC_284320	0	0	0	1.92777	0	0	0	140.186	0	132.591	92.0025	366.916	273.271	288.641	42.3124	160.619	0	86.59	0	0	0	--	--	--	#NAME?	0.858763	0.960087	#NAME?	0.154037	0.534511	#NAME?	0.739375	0.922501	#NAME?	0.0462583	0.163467	--	--	--	-6.18426	0.784871	0.957858	-8.26132	0.213084	0.795415	-8.292	0.840973	0.972949
LNC_007562	XLOC_152769	23.8145	30.5914	31.4818	26.7736	27.7985	37.3242	26.3313	20.4265	17.9352	11.4035	10.6421	8.83277	10.3166	6.42236	11.1433	9.67181	8.5834	7.27027	3.5477	2.86853	4.57209	-0.0975546	0.192969	0.541591	0.40884	0.377896	0.712298	1.47585	0.594454	0.842325	1.62311	0.985489	0.996192	1.75051	0.0698682	0.203074	2.96648	0.34891	0.801076	0.506394	0.980109	0.996225	1.57341	0.334205	0.869457	1.72066	0.967134	0.993849
LNC_002369	XLOC_046235	0.217051	0.10986	0.082274	0.162231	0.120884	0.127926	0.130257	0.234654	0.107002	1.70971	1.43855	2.28627	0.015762	0.05483	0	0.084525	0.203118	0.067752	0.644608	0.313358	0.493591	--	--	--	--	--	--	--	--	--	--	--	--	--	--	--	--	--	--	--	--	--	--	--	--	--	--	--
LNC_009134	XLOC_183967	0.251173	0.391732	0.272984	0.112517	0.099006	0.026979	0.092531	0.215188	0.113137	0.582338	0.543963	0.533047	0.270356	0.512526	0.450717	0.695524	0.633059	0.816569	2.5499	3.15326	1.9325	--	--	--	--	--	--	--	--	--	--	--	--	--	--	--	-3.05951	0.0974885	0.712816	--	--	--	--	--	--	--	--	--
LNC_014703	XLOC_282966	8.1912	9.90184	6.39062	4.93324	4.50136	7.37117	4.15064	1.35339	2.71642	1.34103	0.484093	1.41517	0.818377	0.284008	0.183756	0.220657	0.252868	0.313512	0.381085	0.189584	0.259935	0.542863	0.264722	0.598666	1.57453	0.330105	0.679355	2.91762	0.138881	0.517485	4.2507	0.0459287	0.630421	4.95924	0.0227072	0.117217	4.88151	0.151767	0.738592	1.03167	0.892919	0.983492	2.37476	0.342574	0.873896	3.70784	0.38405	0.873571
LNC_012438	XLOC_237994	0.700739	0.821358	0.511023	0.858986	0.79358	0.459982	0.63274	1.48682	0.425686	4.82643	4.76274	7.2717	0.595604	0.579516	0.674023	1.64331	0.705205	0.419966	1.88585	2.06349	1.39292	--	--	--	--	--	--	-3.05191	0.284008	0.642584	--	--	--	--	--	--	--	--	--	--	--	--	-2.99662	0.208655	0.79381	--	--	--
LNC_005106	XLOC_103874	4.80901	4.12753	5.70392	3.521	3.91858	2.62878	2.60439	2.77713	1.85496	6.26481	4.16731	5.25813	24.0702	197.404	44.6866	50.2353	14.7525	58.6037	22.5282	67.6135	20.0985	0.540132	0.0962474	0.42459	1.0166	0.37083	0.707708	--	--	--	-4.18426	0.437103	0.792054	-3.07755	0.007658	0.0814479	-2.91262	0.3154	0.792209	--	--	--	-0.640039	0.625079	0.958577	-4.7244	0.576847	0.90907
LNC_014527	XLOC_279261	0.886922	0.017026	0.684762	0.549951	1.30285	0.862021	0.816714	0.364892	1.21303	5.42367	4.98722	2.67907	0.809274	0.323796	0.491021	0.912316	0.273744	0.518516	2.6268	1.19624	2.06794	--	--	--	--	--	--	-3.04253	0.197015	0.575477	--	--	--	--	--	--	--	--	--	--	--	--	-2.26953	0.119968	0.754909	--	--	--
LNC_009186	XLOC_184830	0.384321	0	0	0.479408	0.712492	0.366634	0	0	4.32448	3.97813	3.05466	1.58354	0	0.451115	0.97155	0.435716	3.43779	0.418578	0.411068	0.499974	0.359853	--	--	--	-3.49214	0.763534	0.926006	-4.48669	0.14278	0.521437	--	--	--	-3.48129	0.0747167	0.210823	--	--	--	-1.47234	0.706626	0.937169	-2.46688	0.0695637	0.681869	--	--	--
LNC_011424	XLOC_221071	0	0.263436	0.468153	0.56679	0.517992	0.478829	0.436862	0.807844	0.191694	3.94419	4.61098	5.05904	0.357662	0.079126	0.08087	3.70258	1.13352	0.464473	3.53965	2.66684	3.52515	--	--	--	--	--	--	-4.21794	0.0715294	0.421581	--	--	--	-2.85704	0.81401	0.901752	-3.73358	0.150236	0.738592	--	--	--	-3.12216	0.0079356	0.58341	--	--	--
LNC_004899	XLOC_098463	0.082957	0.467896	0	0.96364	0.463984	0.082705	0.542293	0.119097	1.04598	2.23068	1.26754	1.92709	0.615535	0.67281	0.071104	0.99064	1.57028	0.730706	4.56006	6.06341	9.74963	--	--	--	--	--	--	--	--	--	--	--	--	--	--	--	-5.20885	0.906501	0.97227	--	--	--	--	--	--	--	--	--
LNC_002136	XLOC_041498	9.27211	11.5413	10.2428	11.9451	7.71605	10.3284	10.7628	11.3411	10.6788	11.0398	9.00697	10.6136	5.29644	7.50556	5.85494	9.46704	7.97365	9.89404	3.82699	3.14201	2.68782	0.0504185	0.744632	0.88581	--	--	--	--	--	--	0.735166	0.752456	0.928812	0.184143	0.232058	0.41856	1.68526	0.699021	0.918071	-0.128475	0.075625	0.776352	-0.0319161	0.438531	0.912242	0.684748	0.480408	0.88414
LNC_010016	XLOC_200728	0.346279	0.164826	0.413781	1.3254	0.406714	0.014764	1.64576	2.93529	3.40821	1.28319	1.2951	3.23361	0	0.241332	0.144458	0.059485	0.42092	0.165555	0.350529	0	0	--	--	--	-3.11071	0.206951	0.574743	-2.65166	0.566208	0.827778	--	--	--	--	--	--	--	--	--	-2.19328	0.418996	0.897518	-1.73423	0.685704	0.968183	--	--	--
LNC_001065	XLOC_023337	0	0.947922	0.617039	0.749462	0	0.549033	0.501164	1.23098	1.00989	1.84295	2.30541	1.89787	0	0	0.409017	0	0	0.296532	0.211569	0.288132	0	--	--	--	--	--	--	--	--	--	--	--	--	--	--	--	--	--	--	--	--	--	--	--	--	--	--	--
LNC_001195	XLOC_025146	0.567594	0.319726	0.230718	0.183006	0.164089	0	0.490815	0.209136	0.11113	21.1548	20.9651	13.2275	2.09837	1.36794	0.825689	10.9145	11.531	2.19174	12.3147	4.97013	7.12544	--	--	--	--	--	--	-5.62947	0.0229119	0.31516	--	--	--	-4.4618	0.487447	0.669136	-4.44845	0.730656	0.927174	--	--	--	-7.31704	0.00592991	0.561642	--	--	--
LNC_007233	XLOC_146685	3.15043	1.20062	1.64527	2.74793	2.78059	1.96597	1.23131	1.20729	2.90291	2.57947	1.85283	1.64139	1.18388	0.729868	1.58773	1.63795	1.36161	1.43276	0.537255	0.674306	1.07	--	--	--	--	--	--	--	--	--	--	--	--	--	--	--	--	--	--	--	--	--	--	--	--	--	--	--
LNC_009874	XLOC_197663	19.393	15.9207	12.5484	1.51458	2.13792	0.126949	1.39505	1.41322	1.22656	3.68169	7.25763	6.11503	4.04682	3.71099	4.41912	5.05181	6.59857	4.05967	15.493	15.3267	14.5739	3.66263	0.00217011	0.16857	3.5683	0.000908969	0.194058	1.48874	0.0475982	0.378874	1.97473	0.135015	0.678184	1.6072	0.0103899	0.0882972	0.0763964	0.216344	0.766135	--	--	--	-2.17389	0.767609	0.977948	-1.6879	0.537897	0.899911
LNC_013540	XLOC_258314	0.073347	0.060859	0.096883	0.050544	0.194925	0.040907	0.11868	0.386962	0.142602	1.11435	1.05517	1.79281	0.174106	0.34567	0.32183	0.322299	0.12147	0.314816	2.36987	2.9702	1.5742	--	--	--	--	--	--	--	--	--	--	--	--	--	--	--	-4.90305	0.109068	0.712816	--	--	--	--	--	--	--	--	--
LNC_012155	XLOC_233804	0.111111	0.260184	0.100944	0.275692	0.172281	0.062924	0.219664	0.773723	0.150685	3.41152	2.47477	2.29621	0.191327	0.211466	0.203421	0.319207	0.273482	0.64909	0.744805	0.331531	0.265277	--	--	--	--	--	--	-4.11495	0.0160761	0.298875	--	--	--	--	--	--	--	--	--	--	--	--	-4.00144	0.0183905	0.596473	--	--	--
LNC_002527	XLOC_050351	0.545786	0.811022	0.346569	0.423506	0.191693	0.091823	0.280578	0.843505	0.186775	2.65531	1.78188	1.37035	0.418154	0.397611	0.543236	1.79964	0.719875	0.720284	2.44423	3.07782	1.85722	--	--	--	--	--	--	--	--	--	--	--	--	--	--	--	-2.11508	0.37095	0.808834	--	--	--	-3.0381	0.0339678	0.634229	--	--	--
LNC_006458	XLOC_131064	0	0	0	0	0	0	0	0	0	1.56609	0.53579	1.40091	0.1851	0.446828	0.25036	0.885859	0	0.961011	1.98519	3.20752	0.858865	--	--	--	--	--	--	--	--	--	--	--	--	--	--	--	#NAME?	0.197283	0.761916	--	--	--	--	--	--	--	--	--
LNC_005814	XLOC_119278	0.236583	0.392686	0.700875	0.014585	0.341872	0	0.586323	0.864053	0.16075	2.46062	2.65843	3.59666	0.216801	0.138867	0.174603	0.466204	0.162243	0.199078	0.670325	1.17887	0.814163	--	--	--	--	--	--	-2.71204	0.25691	0.621744	--	--	--	--	--	--	--	--	--	--	--	--	-4.61182	0.119119	0.754909	--	--	--
LNC_011501	XLOC_222778	0.703691	0.769069	0.628075	1.47266	0.777823	0.713712	0.877429	1.72371	0.785433	6.56834	5.62108	7.76564	0.266072	0.201745	0.104673	0.619686	0.235829	0.346874	0.693536	0.748079	0.37983	--	--	--	--	--	--	-3.24772	0.0489832	0.38018	--	--	--	--	--	--	--	--	--	--	--	--	-2.75104	0.136035	0.757769	--	--	--
LNC_004338	XLOC_086578	0.106888	0.083487	0.095926	0.921713	0.354696	0.152257	0.218328	0.315807	0.442362	3.79148	2.98277	4.21984	0.034096	0	0	0.144165	0.03073	0.080048	0	0	0	--	--	--	--	--	--	-5.26305	0.0460584	0.374892	--	--	--	--	--	--	--	--	--	--	--	--	-2.94399	0.24805	0.82583	--	--	--
LNC_014942	XLOC_286719	1.3196	0	0.505718	2.34287	15.955	0.45697	2.02601	1.15511	2.29337	0	8.8863	9.11819	5.71688	3.87977	2.60383	0	1.69237	1.63608	5.01956	4.75957	151.825	-3.36104	0.444363	0.73058	--	--	--	-3.30214	0.238757	0.609387	-2.74072	0.194592	0.69993	--	--	--	-6.46817	0.229251	0.766135	1.77647	0.022631	0.659192	0.0589082	0.0673054	0.681458	0.620327	0.090246	0.844211
LNC_013915	XLOC_267073	0.245463	0.164221	0.201952	0.257772	0.308324	0.10657	0.477176	0.695295	0.211713	3.632	2.77024	4.24148	0.241805	0.373618	0.27487	0.539685	0.555403	0.612643	1.50026	1.47017	1.04033	--	--	--	--	--	--	-4.12119	0.112552	0.488561	--	--	--	--	--	--	--	--	--	--	--	--	-3.98397	0.100067	0.733229	--	--	--
LNC_008562	XLOC_173218	9.05513	0	0	10.1243	7.79097	6.36537	8.33624	12.2581	6.82728	16.0922	16.2119	18.5053	51.6607	105.447	94.564	99.0443	0	123.987	67.5462	83.1369	65.707	-1.423	0.288446	0.618029	-1.59851	0.135219	0.494857	-2.48829	0.580181	0.834296	-4.79666	0.775389	0.939037	-4.62237	0.130756	0.290733	-4.57876	0.325542	0.794243	-0.175505	0.896689	0.984223	-1.06529	0.463113	0.924744	-3.37366	0.164151	0.844211
LNC_008851	XLOC_179212	0.044984	0.28553	0.181366	0	0.007394	0.469474	0	0.816819	0.333618	3.33942	3.41344	2.33193	1.23099	0.891829	0.9038	3.41967	0.966494	0.493952	5.98123	6.11833	3.98634	--	--	--	--	--	--	-4.14958	0.00572994	0.262833	--	--	--	-3.25304	0.758804	0.86619	-4.97385	0.0217552	0.598095	--	--	--	-4.25179	0.0232186	0.618207	--	--	--
LNC_010736	XLOC_208041	0.761739	0.641717	0.700894	0.732472	0.552381	0	0.85056	1.41885	0.995586	34.269	30.292	45.3871	28.8529	20.2725	16.6434	19.198	4.63807	19.4248	64.5143	61.9514	51.5895	--	--	--	--	--	--	-5.7073	0.0111102	0.287483	-4.96596	0.709563	0.91073	-4.36162	0.0128836	0.0935476	-6.40281	0.0107469	0.529444	--	--	--	-6.41908	0.0390561	0.634229	-5.67773	0.817573	0.967178
LNC_014964	XLOC_287278	0	4.26301	10.4682	0	0	0	0	0	0	0	0	0	0	8.34568	0.31796	0	1.34702	0	0	0	0	inf	0.264	0.598666	inf	0.0354837	0.323604	inf	0.491432	0.785871	0.765828	0.355618	0.751271	3.45103	0.659554	0.800675	inf	0.148968	0.738592	--	--	--	--	--	--	#NAME?	0.815664	0.966929
LNC_001979	XLOC_038801	0.014925	0.039642	0.120703	0.274548	0.213812	0.120158	0.180371	0.612054	0.413223	2.38357	3.19969	4.916	0.100429	0.076997	0.169961	0.407652	0.239529	0.160939	0.253641	0.378574	0.245437	--	--	--	--	--	--	-5.90456	0.475168	0.776706	--	--	--	--	--	--	--	--	--	--	--	--	-4.10884	0.470464	0.926712	--	--	--
LNC_014405	XLOC_275809	0.130729	0.214267	0.088402	0.516833	0.346566	0.309327	1.05235	1.59473	1.23327	2.50738	4.79202	3.57288	0.076532	0.023078	0.061794	0.573552	0.285613	0.138688	0.50432	0.439606	0.648437	--	--	--	--	--	--	-4.64882	0.258597	0.622388	--	--	--	--	--	--	--	--	--	--	--	--	-3.21272	0.262584	0.835721	--	--	--
LNC_007489	XLOC_151548	0	0	0	0.829519	0	0	0.380715	0	0	0.886239	0	0	0	0.670975	0	1.61993	0	8.90825	0	8.40217	0	--	--	--	--	--	--	--	--	--	--	--	--	#NAME?	0.00765041	0.081423	#NAME?	0.548582	0.88076	--	--	--	--	--	--	--	--	--
LNC_015030	XLOC_289248	0.184567	0.269671	0.847764	0.172261	0.145548	0.06591	0.054539	0.144372	0.229345	0.054195	0.272378	0.803032	4.44316	0.900005	2.38212	1.30355	0.454851	2.02924	0.981243	1.97025	6.72472	--	--	--	--	--	--	--	--	--	-2.56886	0.969333	0.993098	--	--	--	-2.89371	0.699717	0.918506	--	--	--	--	--	--	-4.33147	0.775167	0.95816
LNC_004123	XLOC_083266	17.0647	17.434	14.7832	7.77254	9.73758	0.251962	7.33664	6.14067	3.06136	0.64602	0.435932	2.4895	0.334704	0.54475	0.165734	1.44483	0	1.09249	0.207478	0.337888	0.568812	1.47226	0.094383	0.421408	1.57521	0.270429	0.630944	3.78647	0.0260634	0.329815	5.55922	0.0266921	0.626759	4.27968	0.296856	0.489145	5.46701	0.0106703	0.529444	0.102957	0.434585	0.897583	2.31422	0.207982	0.79381	4.08697	0.265317	0.86284
LNC_000602	XLOC_014643	3.02526	5.02021	2.90757	0.34316	0.472337	0.106828	0.182601	0.397794	0	1.37482	0.705788	1.44028	0	0.039875	0.064447	0.077385	0.383346	0.167795	0.321851	0.268254	0.043229	3.56991	0.00755747	0.214137	4.23815	0.106462	0.454901	1.63732	0.456905	0.765204	6.71414	0.51678	0.826019	4.12322	0.0704133	0.204039	4.11222	0.939035	0.98103	--	--	--	--	--	--	--	--	--
LNC_003730	XLOC_074624	0.541336	0.303869	0.780496	1.92207	1.87349	0.380668	2.33036	2.3698	2.97053	33.3751	21.3432	27.3129	16.6187	12.988	1.90863	16.0015	38.4306	11.0825	25.3123	57.4681	31.1793	--	--	--	-2.23829	0.0752546	0.406948	-5.65704	0.019438	0.308833	-4.27692	0.373417	0.761305	-5.33268	0.550062	0.718524	-6.13132	0.218149	0.766135	--	--	--	-4.2959	0.14472	0.761007	-2.91578	0.12829	0.844211
LNC_010184	XLOC_202306	7.86652	9.22529	11.5836	0.225849	1.65117	0.995878	0.841858	0.168316	2.46844	9.76656	25.408	5.76566	9.15726	6.43977	9.81843	8.65497	11.2098	9.35871	21.8864	10.3877	79.6912	3.31924	0.011525	0.235069	3.04323	0.281384	0.640782	-0.513704	0.386972	0.719435	0.174109	0.466357	0.802364	-0.0273142	0.791688	0.887689	-1.96516	0.541432	0.88076	--	--	--	-3.83294	0.305972	0.855949	-3.14513	0.900738	0.981696
LNC_003603	XLOC_071450	1.90379	1.22486	1.61811	0.417625	0.521861	0.206434	0.601153	1.01121	0.648435	4.82297	4.67319	5.16223	0.658717	0.613021	0.683094	0.928729	0.757687	0.544623	2.60471	1.33045	1.73983	--	--	--	--	--	--	-1.62671	0.254409	0.619784	--	--	--	--	--	--	--	--	--	--	--	--	-3.67715	0.0177951	0.596473	--	--	--
LNC_012528	XLOC_240184	0.50364	0.572008	0.445736	1.07789	0.671669	0.147424	0.634805	1.20302	0.643017	5.74208	6.75121	5.67227	0.429477	0.302933	0.227046	1.46795	0.517898	0.448813	2.31905	1.91233	2.81127	--	--	--	--	--	--	-3.57775	0.00958966	0.281021	--	--	--	--	--	--	-2.21073	0.858487	0.95901	--	--	--	-3.25943	0.169983	0.773655	--	--	--
LNC_009262	XLOC_185774	1.237	3.86886	4.14313	0.491806	0.000978	0.182807	0.351389	0.202471	0.082716	5.09456	1.71474	4.02046	1.72623	0.049871	1.70953	2.78852	1.29024	2.88746	13.4512	0.790542	3.88865	3.77507	0.0272901	0.291863	3.86089	0.360993	0.701266	-0.227633	0.366405	0.70695	1.40788	0.640654	0.884138	0.408921	0.257985	0.447362	-0.97104	0.590733	0.888727	--	--	--	-4.00271	0.196917	0.790322	--	--	--
LNC_001700	XLOC_034858	0	0	0	0	0	0	0.114795	0.235023	0.106928	0.779447	1.19224	0.92547	0.448638	0.200498	0.786877	0.968278	3.19094	1.84037	3.92082	5.4206	3.5595	--	--	--	--	--	--	--	--	--	--	--	--	#NAME?	0.759923	0.866963	#NAME?	0.100531	0.712816	--	--	--	--	--	--	--	--	--
LNC_012941	XLOC_247278	4.61694	3.35583	3.23827	3.38932	2.74108	3.78185	2.03053	1.667	1.88689	0.85832	0.978976	0.646267	2.11954	1.78641	2.0749	1.44697	0.646595	2.55411	0.640953	0.762583	0.640001	--	--	--	1.00544	0.0149932	0.26936	2.17444	0.11062	0.486096	0.9065	0.137077	0.678571	1.27034	0.36868	0.56165	2.45578	0.0684328	0.689287	--	--	--	1.9968	0.218613	0.801872	--	--	--
LNC_002556	XLOC_050860	0	0.112985	0	0.165293	0	0.081914	0.128096	0.564717	0.160993	3.5375	4.98009	1.72013	0.054969	0.040563	0.035107	0.186436	0	0.051105	0.125492	0.131773	0.130223	--	--	--	--	--	--	-6.50162	0.070879	0.420324	--	--	--	--	--	--	--	--	--	--	--	--	-5.37203	0.044084	0.648257	--	--	--
LNC_000951	XLOC_020353	0.138392	0.080188	0.176917	0.133479	0.205203	0.251152	0.231098	0.541647	0.371205	2.25573	2.22489	2.806	0.043804	0.077346	0.024695	0.484518	0.166607	0.112314	0.260856	0.328985	0.268204	--	--	--	--	--	--	-4.20351	0.039137	0.359277	--	--	--	--	--	--	--	--	--	--	--	--	-3.62687	0.0273956	0.624316	--	--	--
LNC_000704	XLOC_016225	1.32068	2.02914	2.51405	0.556877	0.568334	0.495289	0.616197	0.247324	0.840311	3.51406	2.42939	1.86776	0.215494	0.64941	0.623158	0.732405	0.483046	0.948411	1.34799	0.899363	0.655577	--	--	--	--	--	--	--	--	--	--	--	--	--	--	--	--	--	--	--	--	--	-2.26911	0.019157	0.600249	--	--	--
LNC_004098	XLOC_082591	0.669785	0.393856	0.406558	0.088254	0.122175	0	0.057484	0.087612	0.097804	0.639294	0.231797	0.961943	1.01618	1.46509	1.3558	2.85415	1.06612	1.63117	7.62222	6.1742	3.72498	--	--	--	--	--	--	--	--	--	--	--	--	--	--	--	-3.57503	0.276502	0.783731	--	--	--	--	--	--	--	--	--
LNC_007232	XLOC_146685	0.465861	1.29335	1.97606	1.03266	2.02536	1.93036	2.2104	2.40441	1.2479	1.20484	1.98408	3.02503	0	0.995915	0.591166	0	2.32112	0.256606	3.30303	0.878122	0	--	--	--	--	--	--	--	--	--	--	--	--	--	--	--	-0.16269	0.111377	0.714141	--	--	--	--	--	--	--	--	--
LNC_000682	XLOC_015737	0	0.031977	0	0.021311	0.318509	0	0	0.108044	0	0.642891	0	0.759035	2.55605	5.67338	5.35417	11.0492	10.4014	13.8107	37.0532	12.3274	15.5393	--	--	--	--	--	--	--	--	--	-8.73062	0.0825585	0.656449	-10.1068	0.000264687	0.0564031	-10.9874	0.326911	0.794355	--	--	--	--	--	--	-5.32095	0.291036	0.863778
LNC_000652	XLOC_015270	1.73609	2.23007	2.61613	0.758255	0.206716	0.093022	0	0.830081	0.026136	5.82141	4.55051	5.15852	1.10969	0.508056	0.32645	1.29959	1.16896	0.669416	1.4207	1.11766	1.36008	2.63726	0.0257765	0.285827	2.94254	0.393076	0.721842	-1.23844	0.045047	0.373458	--	--	--	--	--	--	--	--	--	--	--	--	-3.8757	0.0691138	0.681869	--	--	--
LNC_001708	XLOC_034904	0.315614	0.718889	0.651642	0	0.446639	0	0.57814	0	0	1.70945	1.35523	3.37774	0	0	0	0.05047	0	0	0.035015	0.019628	0	--	--	--	--	--	--	-1.93387	0.959246	0.988139	--	--	--	--	--	--	--	--	--	--	--	--	-3.85042	0.54928	0.942066	--	--	--
LNC_001904	XLOC_037426	0.126235	0.096134	0.213619	0.218395	0.219435	0.272989	0.092835	0.596606	0.332405	2.54097	1.91743	2.3073	0.064379	0.018959	0.095369	0.108525	0.038054	0.039768	0.054598	0.09137	0	--	--	--	--	--	--	-3.95588	0.0272547	0.33309	--	--	--	--	--	--	--	--	--	--	--	--	-3.25068	0.0186833	0.596473	--	--	--
LNC_004581	XLOC_091812	5.54328	6.83479	4.64442	5.96812	6.06817	5.83822	9.35279	8.58868	9.03003	10.034	10.2157	13.9999	8.53079	11.437	8.87274	10.6692	13.1914	13.8298	9.50914	12.1237	7.10428	--	--	--	-0.663994	0.355096	0.696397	-1.00865	0.869613	0.954981	-0.760656	0.792583	0.944031	-1.14676	0.234992	0.422271	-0.755471	0.442887	0.840294	-0.593532	0.0098003	0.617858	-0.938185	0.962695	0.997013	-0.690194	0.648235	0.925837
LNC_005360	XLOC_109891	0.177304	0.257602	0.11952	0.233488	0.147699	0.071568	0.189545	0.387624	0.20395	1.3694	1.99304	1.26635	0.236586	0.17226	0.164403	0.525702	0.366282	0.221001	2.84869	2.52457	1.95166	--	--	--	--	--	--	--	--	--	--	--	--	--	--	--	-3.72375	0.124841	0.727519	--	--	--	--	--	--	--	--	--
LNC_001008	XLOC_021739	2.96477	3.80973	3.01412	0.487633	0.308151	0	0.315713	0.304859	0.031963	2.95261	2.32916	2.96	3.16005	3.70839	2.28335	3.98341	5.58145	2.56542	9.15724	12.0592	5.75913	3.62066	0.00463479	0.202513	3.90698	0.0361039	0.324291	--	--	--	--	--	--	-0.309434	0.0727483	0.207765	-1.46247	0.172914	0.750216	--	--	--	-3.3725	0.18442	0.786239	-3.52361	0.79514	0.9629
LNC_001066	XLOC_023337	0.85185	0.70284	0.664844	1.47206	0.731105	0.630094	0.940748	1.72779	0.886779	9.90419	12.8489	12.4775	0.651339	0.702242	0.696028	1.24981	0.503268	0.608977	2.16844	2.08883	1.09011	--	--	--	--	--	--	-3.9885	0.0102973	0.286135	--	--	--	--	--	--	--	--	--	--	--	--	-3.6363	0.0732655	0.69131	--	--	--
LNC_004368	XLOC_086876	0.714899	0.540124	1.05061	0.959323	0.234052	0.644561	0.455708	0.756265	0.477008	0.362765	1.30404	0.058771	0.853724	3.20902	4.04511	1.31722	0.525189	2.20617	0.695677	2.58622	1.17015	--	--	--	--	--	--	--	--	--	-1.81416	0.0912784	0.656449	--	--	--	--	--	--	--	--	--	--	--	--	-2.14123	0.048894	0.844211
LNC_001133	XLOC_023992	0.551656	1.3288	0.604984	1.52904	0.780531	0.019718	1.57062	1.9722	0.597762	5.82015	5.02138	9.91188	0.353837	0	0.141706	1.04212	0.097017	0.624482	1.15291	1.37684	0.830776	--	--	--	--	--	--	-3.06177	0.541429	0.814444	--	--	--	--	--	--	--	--	--	--	--	--	-3.15538	0.755383	0.977611	--	--	--
LNC_003286	XLOC_065223	0	1.63391	0	0	0	0	0.027976	3.7055	0	12.3467	21.9343	18.1627	0	0.071653	0.118219	1.5804	0	0.282053	0	4.07792	5.66433	--	--	--	-1.19219	0.849281	0.959749	-5.00437	0.270504	0.630325	--	--	--	--	--	--	-2.57593	0.771808	0.938176	#NAME?	0.778724	0.957704	#NAME?	0.0268972	0.624316	--	--	--
LNC_007686	XLOC_155681	0.455589	0.165344	0.555953	1.14779	0.21787	0.430504	0.69822	0.49473	0	0.046001	0.914273	1.05667	0	0.801392	0.226428	1.48888	1.98623	1.68655	1.85377	3.85994	0.089118	--	--	--	--	--	--	--	--	--	--	--	--	--	--	--	-2.30178	0.272042	0.782311	--	--	--	--	--	--	--	--	--
LNC_005083	XLOC_103518	2.42518	2.99902	2.60442	0.74565	0.42603	0.172662	0.460046	0.722136	0.388791	1.48627	1.32814	2.02528	0.205159	0.189769	0.201882	0.367935	0.11441	0.169343	0.274712	0.358169	0.18299	2.57825	0.0089253	0.224871	2.35349	0.0487072	0.352293	--	--	--	3.74981	0.144457	0.67868	3.6229	0.0467546	0.164369	3.29874	0.647434	0.90411	--	--	--	--	--	--	--	--	--
LNC_013581	XLOC_259743	0.041598	0	0	0.037576	0.029127	0.040019	0.109263	0.378252	0.15483	4.81765	2.61533	3.14661	1.54581	1.35605	1.47933	2.75239	0.147994	1.03104	8.13712	4.93064	7.4332	--	--	--	--	--	--	-7.99055	0.0515191	0.385865	--	--	--	-6.56239	0.20096	0.381016	-8.94496	0.45696	0.846542	--	--	--	-6.63128	0.0272505	0.624316	--	--	--
LNC_001690	XLOC_034817	0.116068	0.486443	0.348157	0.20133	0.109859	0.496779	0.085252	0.775809	0.168059	3.42513	2.18594	2.67424	0.404223	0.326754	0.53697	0.813092	0.179282	0.357398	1.3282	2.41285	1.62574	--	--	--	--	--	--	-3.12354	0.0421687	0.366746	--	--	--	--	--	--	--	--	--	--	--	--	-3.35819	0.0345128	0.634229	--	--	--
LNC_014781	XLOC_284320	9.57484	0	5.88224	71.1491	181.072	3.63477	8.8176	0	2.21313	0	8.97719	0	1.60516	6.39627	3.25239	4.80296	6.50012	3.79388	0.306338	0.262185	0	-4.04899	0.333019	0.652417	0.486739	0.744896	0.917345	0.783932	0.776396	0.919598	0.457853	0.923769	0.980088	0.034009	0.774502	0.875976	4.76491	0.623659	0.897213	4.53573	0.139958	0.831432	4.83292	0.367809	0.886466	4.50684	0.34791	0.868813
LNC_002104	XLOC_041271	0.004444	0.001677	0.489214	0.030992	0	0	0	0	0	1.42026	1.02852	2.71523	0.189796	0.01217	0.0093	0.014917	0.697885	0.015121	0.022625	0.018902	0.010761	--	--	--	--	--	--	-3.38202	0.73556	0.906383	--	--	--	--	--	--	--	--	--	--	--	--	-7.38045	0.790066	0.977948	--	--	--
LNC_015042	XLOC_289433	3.0725	0	0.265488	0	7.39737	0	0	0	0	0	1.95922	0	2.07297	1.57652	0	0.930961	4.8e-05	0.000115	0	0.634828	0.431836	-1.14804	0.324107	0.645154	inf	0.0331566	0.319204	0.768697	0.517057	0.800031	-0.128718	0.0522029	0.636459	1.84193	0.683966	0.81822	1.64587	0.167334	0.745494	inf	0.013407	0.617858	1.91673	0.440503	0.913457	1.01932	0.0499927	0.844211
LNC_006643	XLOC_134297	0.344674	0.365809	0.294804	0.098486	0.126038	0	0.050756	0.117734	0	1.41269	1.04071	1.37671	0.477778	0.575808	0.408857	1.14148	1.02105	0.096442	3.69589	3.83433	3.0916	--	--	--	--	--	--	--	--	--	--	--	--	--	--	--	-3.40135	0.0519642	0.665308	--	--	--	--	--	--	--	--	--
LNC_011796	XLOC_228258	0.035544	0.191061	0.091898	0.604718	0.182848	0.120871	0.186202	0.593633	0.407272	0.409296	0.171279	0.251266	0.041569	0.073043	0.059185	0.214735	0.383121	0.046955	9.59278	14.4135	8.20159	--	--	--	--	--	--	--	--	--	--	--	--	--	--	--	-6.65996	0.0768637	0.699065	--	--	--	--	--	--	--	--	--
LNC_008310	XLOC_168781	3.49264	1.99893	2.1598	0.405295	1.02998	0.133677	0.306229	0.095292	0.052932	0.415607	0.993565	0.969467	0	0	0	0	0.11464	0	0.119314	0	0	2.28591	0.000921918	0.139595	4.07352	0.0172918	0.27024	1.68558	0.0276161	0.334281	inf	0.092568	0.656449	6.06054	0.0403455	0.152333	6.00288	0.105307	0.712816	--	--	--	--	--	--	--	--	--
LNC_013614	XLOC_261425	0	0.033897	0.010331	0.407547	0.939661	0.40066	0	0.623949	0	1.28446	1.56436	0.480038	0	0.041828	0	0	10.7144	0.479639	2.8993	0.666204	6.09122	--	--	--	--	--	--	--	--	--	--	--	--	-7.98355	0.186243	0.362252	-7.77043	0.53994	0.880618	--	--	--	--	--	--	--	--	--
LNC_002045	XLOC_040173	0.136083	0.121085	0.052303	0.168056	0.141956	0.073781	0.360132	0.246562	0.250601	0.14176	1.17222	2.01264	2.71702	5.00254	2.53111	2.61972	0.861088	2.77859	1.74968	0.9703	3.10728	--	--	--	--	--	--	--	--	--	-5.04977	0.584124	0.858297	-4.33815	0.0150623	0.0979991	-4.23494	0.438472	0.837684	--	--	--	--	--	--	-4.73925	0.615891	0.918875
LNC_013067	XLOC_248676	0.648637	0.694898	0.998497	0.790072	0	0.5015	0.315946	0.200902	0.885945	0.932455	0.643094	0.177884	0.210276	0.357607	0.510853	0.867817	0.302997	1.11075	3.55352	2.37655	1.42962	--	--	--	--	--	--	--	--	--	--	--	--	--	--	--	-1.65188	0.119092	0.721004	--	--	--	--	--	--	--	--	--
LNC_009152	XLOC_184554	2.71689	5.83379	0.885531	3.23137	4.34811	0.929896	2.27741	0.828984	2.90148	0.729742	1.38066	0.795832	3.87379	3.71942	1.74219	1.15121	1.27724	2.63918	0.682534	0.856991	2.30096	0.149155	0.601741	0.821122	0.651355	0.603896	0.846008	1.69906	0.573946	0.831893	0.0154957	0.404227	0.777361	0.896895	0.890049	0.944159	1.29692	0.314593	0.792209	0.5022	0.243865	0.879173	1.5499	0.323712	0.866096	-0.133659	0.0867731	0.844211
LNC_008155	XLOC_165558	5.07947	9.53121	7.82441	3.41813	2.71822	4.57965	2.11314	2.34352	2.4125	0.588287	0.705646	2.0303	0	0	0	0	0.336525	0.233401	0	0	0.3946	1.06599	0.0397828	0.325563	1.70755	0.442391	0.75208	2.75466	0.197182	0.575743	inf	0.681813	0.900269	5.29884	0.0780832	0.216514	5.82922	0.59179	0.888727	--	--	--	1.68867	0.167768	0.772736	inf	0.845415	0.973841
LNC_000144	XLOC_003336	0	0	0	0	0.082511	0	0.037341	0	0	0.389769	0	0	0.26339	0.135217	0.299898	0.13483	0.0378	0.590454	0.661569	0.245221	3.67535	--	--	--	--	--	--	--	--	--	--	--	--	--	--	--	#NAME?	0.34962	0.801076	--	--	--	--	--	--	--	--	--
LNC_014242	XLOC_272400	0.609092	0.522521	0.546439	0.157177	0.323596	0.142208	0.160486	0.331045	0.15006	5.08308	5.08732	4.83964	0.539687	0.220584	0.217206	0.907691	0.843732	0.440364	2.06211	2.01063	1.98251	--	--	--	--	--	--	-3.16107	0.000988171	0.228692	--	--	--	--	--	--	--	--	--	--	--	--	-4.5906	0.00460862	0.55326	--	--	--
LNC_014551	XLOC_279724	2.51895	0.951903	0.693208	6.8699	4.219	0.876248	8.33952	5.87573	6.24607	3.52103	1.2711	2.7196	1.50799	0.598201	0.650344	0.793621	0.831975	0.475181	0.201585	0	0	-1.52278	0.51873	0.776546	-2.29684	0.622376	0.855411	-0.851155	0.751133	0.911195	--	--	--	--	--	--	--	--	--	-0.774061	0.95496	0.991556	0.671621	0.784367	0.977948	2.11791	0.304602	0.86604
LNC_009647	XLOC_193847	0.072597	0	0.383257	0	0	0	0	0	0	2.99865	0.631905	0.57041	0	0	0.015159	0	0	0.030403	0.017293	0	0.03908	--	--	--	--	--	--	-3.20408	0.0954395	0.466531	--	--	--	--	--	--	--	--	--	--	--	--	#NAME?	0.079766	0.698069	--	--	--
LNC_007595	XLOC_154007	0.258268	0.309037	0.218769	0.481248	0.255294	0.122699	0.237279	0.443218	0.250015	1.27929	2.02623	2.01395	0	0	0	0.117456	0.049529	0.025838	0.216834	0.178089	0.17572	--	--	--	--	--	--	--	--	--	--	--	--	--	--	--	--	--	--	--	--	--	--	--	--	--	--	--
LNC_004005	XLOC_080822	0.987434	0.927688	0.95994	1.20191	0.912609	0.190625	0.481025	0.93477	0.597222	8.26672	7.45095	11.4232	1.62937	1.88781	1.81245	4.27017	2.469	1.36974	6.48498	5.29226	3.35305	--	--	--	--	--	--	-3.2388	0.104731	0.480127	--	--	--	-1.49592	0.987621	0.993888	-2.39577	0.159065	0.740118	--	--	--	-3.55754	0.31664	0.860968	--	--	--
LNC_014657	XLOC_281898	0	0	0	0	0	0	0	0	0	4.02018	2.25618	0	0	0	0	0	0	0	0	0	0	--	--	--	--	--	--	#NAME?	0.0675395	0.415378	--	--	--	--	--	--	--	--	--	--	--	--	#NAME?	0.0401111	0.635997	--	--	--
LNC_010978	XLOC_211066	0.481079	0.773827	0.609758	0.346425	0.040118	0.056916	0.261322	0.190763	0.198379	2.96643	3.4094	3.91529	0.189054	0.141818	0.086417	0.296902	0.426792	0.090773	0.314087	0.926049	0.821746	--	--	--	--	--	--	-2.46441	0.12982	0.509995	--	--	--	--	--	--	--	--	--	--	--	--	-4.53646	0.0730183	0.69131	--	--	--
LNC_015058	XLOC_289855	7.6075	5.10474	10.1672	10.119	5.56592	16.4335	10.8393	16.2235	6.98836	7.18054	15.3201	0	9.72945	24.6727	36.9532	24.2029	9.82508	24.314	7.52724	16.3825	11.1747	-0.489346	0.223154	0.570797	-0.57365	0.556999	0.817841	0.0240843	0.296063	0.652396	-1.64097	0.107211	0.665207	-1.35048	0.0543313	0.177354	-0.616778	0.752045	0.9317	-0.0843038	0.140879	0.831451	0.51343	0.169707	0.773655	-1.15162	0.00390012	0.844211
LNC_001070	XLOC_023417	0.580087	0.621029	0.729932	0.222177	0.351355	0.211659	0.125478	0.290513	0.183155	1.1132	0.749084	1.00618	0.390788	0.395536	0.546075	0.785868	0.562602	0.874144	2.7811	3.83488	2.43462	--	--	--	--	--	--	--	--	--	--	--	--	--	--	--	-2.22863	0.106582	0.712816	--	--	--	--	--	--	--	--	--
LNC_014274	XLOC_273141	0.064412	0.149299	0.166519	0.147532	0.151932	0.171787	0.228276	0.547554	0.219424	2.30712	2.08894	2.46753	0	0.125786	0.034634	0.106633	0	0.072284	0.315075	0.098162	0.161767	--	--	--	--	--	--	-4.17402	0.0144529	0.29389	--	--	--	--	--	--	--	--	--	--	--	--	-3.86439	0.00555126	0.555902	--	--	--
LNC_010186	XLOC_202306	3.98204	0.002632	0.232342	0.006219	1.33417	0.005331	0	4.58706	0	36.4075	0	55.2733	0	0	0	9.5535	10.998	5.32648	25.9322	42.9582	0.00242	1.64784	0.105191	0.436498	-0.121348	0.261132	0.623767	-4.44233	0.766094	0.915903	inf	0.257871	0.714618	-2.61743	0.88741	0.942551	-4.03006	0.568931	0.887041	-1.76919	0.57305	0.906472	-6.09017	0.990238	0.999255	--	--	--
LNC_006451	XLOC_130988	0	0	0	0	0	0	0	0.083879	0	1.43288	1.08578	1.34545	0.082741	0	0	0	0	0	2.4251	2.54644	0.729415	--	--	--	--	--	--	--	--	--	--	--	--	--	--	--	#NAME?	0.164609	0.743584	--	--	--	--	--	--	--	--	--
LNC_012837	XLOC_246380	0.144094	0.316398	0.169868	0.571177	0.312048	0.329371	0.208464	0.423245	0.248913	1.90086	1.71447	2.21886	0.110707	0.081476	0.084289	0.516894	0.163974	0.296315	0.383168	0.635973	0.339418	--	--	--	--	--	--	--	--	--	--	--	--	--	--	--	--	--	--	--	--	--	--	--	--	--	--	--
LNC_008902	XLOC_179948	1.13822	0.862596	1.25811	0.984211	1.07079	1.44685	1.2509	1.46186	1.22554	3.28463	2.1089	3.26016	0.122764	0.042528	0.186887	0.214211	0.147585	0.14304	0.311026	0.167993	0.211083	--	--	--	--	--	--	-1.40892	0.415249	0.739915	--	--	--	--	--	--	--	--	--	--	--	--	-1.3052	0.302899	0.854612	--	--	--
LNC_009009	XLOC_182194	0.460298	0.550855	0.844253	0.05026	0.296656	0.141401	2.43776	1.65066	3.04494	2.03726	2.51633	1.44165	1.53044	0.97668	0.709307	0.37073	0.792249	0.298056	0.30589	0.120816	0.047208	--	--	--	-1.94285	0.0898545	0.42903	--	--	--	--	--	--	--	--	--	--	--	--	-3.86869	0.0715415	0.776076	-3.61793	0.0978632	0.728834	--	--	--
LNC_000683	XLOC_015770	0.037766	0.098057	0.052611	0	0.075093	0.057559	0.301947	0.201328	0.144211	1.6338	1.57819	1.52802	5.99026	6.6901	8.63301	4.35818	3.46671	5.71908	2.42449	5.42668	6.47117	--	--	--	--	--	--	--	--	--	-6.82156	0.0136437	0.594331	-6.16745	0.000366967	0.0564031	-6.24806	0.976092	0.992042	--	--	--	--	--	--	-7.32797	0.0259839	0.844211
LNC_001655	XLOC_034262	0	0	0	0.239103	0	0.094507	0.065667	0.211037	0.204067	1.53596	1.22163	3.27037	0	0	0	0	0	0.049744	0.10489	0.084954	0.253728	--	--	--	--	--	--	#NAME?	0.980717	0.993661	--	--	--	--	--	--	--	--	--	--	--	--	-4.17543	0.841611	0.985007	--	--	--
LNC_007928	XLOC_160178	3.26147	3.30125	3.01704	0.497105	0.386433	0.157332	0.514519	0.993833	0.443771	3.65611	2.729	4.98018	0.83979	0.949243	1.24501	2.67785	0.727155	1.43827	4.09766	3.61176	4.69959	3.2022	0.000886982	0.139595	2.29495	0.0480454	0.350616	--	--	--	1.65875	0.803111	0.948087	0.984006	0.818587	0.904582	--	--	--	--	--	--	-3.44877	0.312088	0.85849	--	--	--
LNC_009147	XLOC_184554	7.23105	4.07653	1.73371	5.83014	4.02889	2.13572	3.19815	2.52933	4.34795	1.63894	1.49772	0.905379	10.8673	6.77191	2.99367	0.942383	2.5229	4.2964	0.549932	0.721028	0.893606	0.120684	0.467431	0.745096	0.372244	0.0441637	0.34312	1.68993	0.381057	0.716047	-0.66186	0.00666843	0.52493	0.748645	0.869413	0.933506	2.59094	0.0514173	0.662293	0.25156	0.555569	0.903652	1.56925	0.744899	0.976833	-0.782544	0.164237	0.844211
LNC_003000	XLOC_059899	0	0.172749	0.242408	0.449582	0.304413	0.562042	0.820319	0.53648	0.740804	0.76597	0.613527	0.53974	0.513663	0.775146	0.647127	0.355686	0.702887	1.18534	3.34386	1.78494	2.88676	--	--	--	--	--	--	--	--	--	--	--	--	--	--	--	-4.27107	0.389343	0.815438	--	--	--	--	--	--	--	--	--
LNC_012688	XLOC_243912	0	0	0	0	0	0	0	0.053974	0.08735	0.172788	0.132082	0.100399	0.691216	1.31027	2.09098	1.65907	3.40958	7.79432	0.862147	0.419707	0.19251	--	--	--	--	--	--	--	--	--	--	--	--	#NAME?	0.11428	0.268403	--	--	--	--	--	--	--	--	--	--	--	--
LNC_008677	XLOC_175737	0.266518	0.456773	0.337235	0.188028	0.115922	0	0.135253	0.466663	0.223981	2.35121	1.2278	1.84746	0.140594	0.096939	0	0.138445	0.082271	0.033881	0.260562	0.18756	0.253163	--	--	--	--	--	--	--	--	--	--	--	--	--	--	--	--	--	--	--	--	--	-4.15811	0.130439	0.757769	--	--	--
LNC_003275	XLOC_065167	0.474973	0.38092	0.203262	0.185284	0.032558	0.23368	0.087512	0.103919	0.11583	1.6797	1.59333	1.92503	0.859489	1.02165	0.671256	2.41032	1.13874	1.5419	4.1915	3.82242	2.70154	--	--	--	--	--	--	--	--	--	--	--	--	--	--	--	-3.33871	0.32699	0.794355	--	--	--	--	--	--	--	--	--
LNC_011305	XLOC_219075	1.05015	1.24032	1.24878	1.77204	1.20653	0.601477	1.57485	1.88129	1.28018	7.21731	8.02591	8.01286	0.223192	0.214695	0.143535	0.534146	0.532924	0.234402	0.909237	1.21016	1.16843	--	--	--	--	--	--	-2.71609	0.00749395	0.269209	--	--	--	--	--	--	--	--	--	--	--	--	-2.69956	0.18698	0.787608	--	--	--
LNC_003288	XLOC_065223	0.040889	0.050715	0.333098	0.748352	0.018558	0	0.02651	0.20108	0.167541	5.15409	7.47905	5.96153	2.7e-05	0.066917	0	1.50369	0.316015	0.725432	2.68363	2.12886	8.1044	--	--	--	--	--	--	-5.45229	0.0468883	0.377968	--	--	--	--	--	--	-4.92666	0.673405	0.910674	--	--	--	-4.59969	0.123874	0.757769	--	--	--
LNC_007561	XLOC_152769	189.827	204.1	192.529	188.776	172.691	201.978	113.591	112.842	93.9499	60.6392	52.5449	85.585	21.7821	26.0664	26.7059	27.0305	39.1402	25.3685	17.5593	11.8607	9.33119	0.0577445	0.897863	0.960697	0.872221	0.0826652	0.419447	1.56093	0.0570641	0.3972	2.97566	0.0775735	0.656449	2.67956	0.00156927	0.0594126	3.91971	0.617946	0.895621	0.814477	0.0721871	0.776076	1.50318	0.0701983	0.681869	2.91791	0.0775546	0.844211
LNC_002901	XLOC_058020	11.995	14.536	13.3803	1.00801	0.879484	0.315641	0.636477	0.628473	0.274458	2.88928	1.92519	3.70004	1.77797	2.30037	2.99405	5.325	2.95922	3.18425	4.88301	4.63233	3.75697	4.17917	0.00112056	0.140427	4.69635	0.00458286	0.222018	2.22881	0.110096	0.48589	2.49653	0.570742	0.854225	1.79913	0.247737	0.436415	1.58838	0.527286	0.874443	--	--	--	-1.95037	0.829025	0.982693	--	--	--
LNC_004188	XLOC_084438	0.472887	0.437356	0.444994	0.161609	0.052351	0.070804	0.193711	0.285952	0.185141	2.02353	2.5642	2.2726	0.403946	1.00006	0.266789	1.52843	0.942132	1.36026	2.74435	2.12714	1.86781	--	--	--	--	--	--	-2.33973	0.0556987	0.394376	--	--	--	--	--	--	-2.31405	0.191288	0.760121	--	--	--	-4.59044	0.0210545	0.611351	--	--	--
LNC_009179	XLOC_184830	0	0.014621	0	1.64538	0	0.360252	1.15045	0.943958	0	0	0	6.30049	0	0	0	1.04536	0	13.3541	1.20329	0.772292	0.827992	--	--	--	--	--	--	-8.75128	0.230412	0.602918	--	--	--	-9.94376	0.0208481	0.111475	--	--	--	--	--	--	-1.65141	0.352789	0.880588	--	--	--
LNC_012660	XLOC_243714	0.460186	0.331064	0.442948	0.23404	0.265138	0.006693	0.094712	0.248168	0.165987	1.52689	0.942278	1.81526	0.306601	0.570507	0.250479	0.589654	0.350598	0.711127	2.42133	3.82522	2.19795	--	--	--	--	--	--	--	--	--	--	--	--	--	--	--	-2.77444	0.28565	0.78721	--	--	--	--	--	--	--	--	--
LNC_011824	XLOC_228519	0.189475	0.135215	0.396348	0.565896	0.514477	0.410778	0	0.960688	0.918646	2.01328	1.84289	2.37088	0	0	0	0	0.21881	0	0.48788	0.131269	0.128691	--	--	--	--	--	--	-3.1104	0.120843	0.501159	--	--	--	--	--	--	--	--	--	--	--	--	--	--	--	--	--	--
LNC_013425	XLOC_255058	0.147619	0.216894	0.216946	0.371996	0.273951	0.159514	0.375234	0.842053	0.415944	2.46391	2.05673	2.61707	0.107043	0.057503	0.019579	0.024462	0	0.147818	0.164708	0.248868	0.245215	--	--	--	--	--	--	-3.61771	0.0313471	0.345078	--	--	--	--	--	--	--	--	--	--	--	--	-3.14758	0.0579156	0.669315	--	--	--
LNC_011490	XLOC_222645	0.201269	0.311543	0.085492	0.174194	0.230767	0.053901	0.007601	0.033759	0.221748	1.15295	1.09936	0.138549	0.573972	0.663509	1.22116	0.820869	0.283769	0.503122	3.19508	2.13267	3.05526	--	--	--	--	--	--	--	--	--	--	--	--	--	--	--	-3.80852	0.765204	0.936584	--	--	--	--	--	--	--	--	--
LNC_008092	XLOC_163943	0.262843	0	0.160927	0	0	0.112012	0.372138	0.325006	0.37857	0.911614	0.162319	0	0.865919	0.977783	0.257263	1.86591	0	2.38496	1.88975	1.8246	2.99491	--	--	--	--	--	--	--	--	--	--	--	--	-3.32641	0.0288351	0.128969	-3.9848	0.431518	0.836504	--	--	--	--	--	--	--	--	--
LNC_009639	XLOC_193768	0.902297	0.860923	0.637373	0.215262	0.155191	0.035574	0.118535	0.537017	0.247776	2.11919	2.13022	2.29243	0.92918	0.882207	0.712922	1.99412	1.1321	0.764132	3.41395	3.78388	2.60573	--	--	--	--	--	--	--	--	--	--	--	--	--	--	--	-2.02992	0.331397	0.795741	--	--	--	-4.01005	0.0187365	0.596473	--	--	--
LNC_007162	XLOC_144370	1.65815	1.64514	1.50364	0.708425	1.2178	0.217398	0.962684	0.992817	0.547085	6.85076	6.00598	5.40333	0.962444	0.879266	0.55154	1.53422	1.02029	0.88794	1.04176	0.729315	1.28786	--	--	--	--	--	--	-1.92551	0.0124032	0.287758	--	--	--	--	--	--	--	--	--	--	--	--	-3.09057	0.201829	0.79179	--	--	--
LNC_003292	XLOC_065223	0	0	0	0	0	0	0	0	0.027386	5.21992	7.50181	0	0	0	0	0	0	0	3.64317	0	0	--	--	--	--	--	--	#NAME?	0.124663	0.504758	--	--	--	--	--	--	#NAME?	0.575473	0.887041	--	--	--	#NAME?	0.0953159	0.726193	--	--	--
LNC_004677	XLOC_092524	0	0	0	0.215174	0	0	0	0	0.456156	0	0	0.115969	0.210423	0.207728	0.031312	0	1.20581	0	3.37457	2.31836	8.63973	--	--	--	--	--	--	--	--	--	--	--	--	--	--	--	#NAME?	0.517856	0.86972	--	--	--	--	--	--	--	--	--
LNC_014732	XLOC_283404	1.86621	1.94418	1.92459	0.342906	0.427067	0.319206	0.570515	1.13096	0.185276	6.9109	6.64812	9.32103	1.13029	1.09516	0.811112	6.91111	3.37144	1.85952	11.7568	10.4966	9.22068	--	--	--	--	--	--	-1.99623	0.207899	0.585161	--	--	--	-1.08215	0.894853	0.946576	-2.4563	0.0341064	0.612069	--	--	--	-4.39278	0.010855	0.58341	--	--	--
LNC_010757	XLOC_208268	2.18938	3.56374	3.81889	0.071417	0	0.579432	0	0	0	21.7201	10.6295	12.5561	0.746781	1.33674	0.375816	4.7383	1.36006	0.606781	1.69481	2.3548	0.029028	3.87843	0.0017722	0.166951	inf	0.00736567	0.235633	-2.23001	0.0340475	0.349233	1.96055	0.925587	0.98069	0.513554	0.692062	0.824052	1.23073	0.102724	0.712816	--	--	--	-6.10843	0.0153928	0.596473	--	--	--
LNC_014556	XLOC_279724	1.26382	0.96689	0.855	2.79724	4.39559	0.900063	2.16005	2.63094	2.58237	1.01667	0.882941	0.473157	0.146848	0.487677	0.439903	0	0.991575	0.125209	0.176637	0	0	-1.39105	0.320173	0.642222	--	--	--	--	--	--	--	--	--	--	--	--	--	--	--	0.134332	0.0876151	0.796546	1.77008	0.494176	0.933318	2.91309	0.341586	0.867064
LNC_014643	XLOC_281781	0.560646	0.506343	0.406176	0.813549	0.264568	0.382161	0.349739	1.15253	0.604788	2.43984	3.10514	4.79859	0.030194	0.09205	0	0.070124	0.254539	0.20556	0.344379	0.376704	0.394516	--	--	--	--	--	--	-2.81174	0.843937	0.94612	--	--	--	--	--	--	--	--	--	--	--	--	-2.82442	0.594928	0.952775	--	--	--
LNC_002361	XLOC_045853	0.066054	0.095917	0.02632	0.946214	0.668125	0.232027	0.97682	2.50499	1.28745	13.0906	12.5596	16.0052	0.093956	0.123613	0.05537	0.755854	0.475459	0.263513	1.334	1.39335	0.923522	--	--	--	--	--	--	-7.7894	0.00313427	0.244094	--	--	--	--	--	--	--	--	--	--	--	--	-4.49575	0.0528435	0.666857	--	--	--
LNC_006382	XLOC_129212	0.101618	0.135967	0.136697	0.193677	0.086537	0.108509	0.102935	0.310323	0.279549	2.24998	2.26071	2.25248	0.109128	0.134873	0.115212	0.320329	0.097726	0.24765	0.671607	0.791484	0.676772	--	--	--	--	--	--	-4.1755	0.000116834	0.228692	--	--	--	--	--	--	--	--	--	--	--	--	-4.12089	0.00233987	0.55326	--	--	--
LNC_011619	XLOC_224962	0.065818	0.061787	0.027532	0.988369	0.597813	0.406797	1.49533	3.1384	1.3041	2.27183	3.88429	2.70337	0	0	0.022242	0.01522	0.050899	0	0	0	0	--	--	--	-5.25832	0.208061	0.575878	-5.83561	0.146947	0.527938	--	--	--	--	--	--	--	--	--	--	--	--	-2.1523	0.354163	0.880734	--	--	--
LNC_004257	XLOC_085040	0.175901	0.389647	0	0	0.146379	0	0.174128	0.474327	0	2.15213	2.10104	2.91286	0.209875	0.113615	0.08095	0.099472	0	0	0.100814	0.137704	0.049385	--	--	--	--	--	--	-3.66345	0.391512	0.721823	--	--	--	--	--	--	--	--	--	--	--	--	-5.61339	0.0284248	0.624316	--	--	--
LNC_001728	XLOC_035143	0.088455	0.138257	0.167946	0.137353	0.062004	0	0.262374	0.673123	0.573598	7.96508	5.42348	11.7577	0.056463	0	0	0.242582	0.592781	0.10619	0.557543	0.269258	0.345014	--	--	--	--	--	--	-5.9936	0.215305	0.592082	--	--	--	--	--	--	--	--	--	--	--	--	-6.97885	0.144115	0.761007	--	--	--
LNC_008434	XLOC_171316	5.40893	10.8084	8.10498	1.75552	1.56636	0.845907	1.00954	1.35432	0.993513	4.19321	2.76574	5.04759	4.53223	4.84236	5.74597	7.33202	5.29223	4.16941	4.89061	6.22823	3.41482	2.54492	0.0176136	0.248683	2.85687	0.159823	0.520863	1.01846	0.799958	0.931602	0.685767	0.286469	0.727383	0.534361	0.690627	0.823017	0.74288	0.133043	0.733648	--	--	--	-1.52647	0.805127	0.9786	-1.85916	0.593736	0.913377
LNC_002141	XLOC_041540	1.24158	1.307	1.43773	0.331668	0.369366	0.319772	0.437243	0.74818	0.30306	4.25023	2.77397	4.58448	0.443423	0.424491	0.594112	2.07682	1.28201	1.91679	4.34621	4.88031	2.35355	--	--	--	--	--	--	-1.54208	0.373646	0.711358	--	--	--	--	--	--	-1.53852	0.112881	0.716066	--	--	--	-3.50742	0.11957	0.754909	--	--	--
LNC_008754	XLOC_177087	3.49035	2.98294	4.16752	8.32139	6.82741	4.55728	8.215	6.23728	5.04592	5.071	9.14	10.0961	3.30603	4.86259	2.35122	9.28645	27.5115	8.30684	3.09277	4.00775	1.75319	-0.889033	0.117579	0.450867	-0.873732	0.164706	0.527582	-1.19177	0.728415	0.902971	--	--	--	-2.08367	0.283602	0.475559	--	--	--	0.0153005	0.903912	0.986088	-0.302737	0.255655	0.831592	0.905528	0.341735	0.867161
LNC_014884	XLOC_285997	0.116439	0.204823	0.249922	0.544404	0.417667	0.111007	0.40641	0.592006	0.530914	3.61343	4.49555	4.71906	0.053262	0.164635	0.246935	0.909041	0.10071	0.216275	0.221434	0.119766	0.589129	--	--	--	--	--	--	-4.4892	0.0332516	0.34829	--	--	--	--	--	--	--	--	--	--	--	--	-3.57947	0.116871	0.754909	--	--	--
LNC_011595	XLOC_224677	19.6527	33.0812	32.3997	31.7653	33.1391	47.1534	37.3752	39.0718	33.7336	44.6062	35.1661	66.9655	23.6002	18.6349	15.6134	18.4748	25.9484	20.1689	53.1095	52.1914	39.5642	-0.396444	0.0605561	0.369817	-0.372072	0.0154616	0.26936	-0.785442	0.740564	0.909074	0.557446	0.955345	0.989519	0.398367	0.573412	0.736886	-0.76691	0.00993669	0.522022	0.0243717	0.376793	0.889508	-0.388998	0.774847	0.977948	0.95389	0.525855	0.895326
LNC_015054	XLOC_289685	0.479704	1.19766	1.05397	0.684822	0.457157	1.34374	1.40256	0.938558	1.28112	0.91816	0.883163	0.862359	1.30257	1.54551	2.59492	0.97286	0.248803	0.56033	2.01943	2.77586	3.97473	--	--	--	--	--	--	--	--	--	--	--	--	--	--	--	-1.68297	0.721765	0.924903	--	--	--	--	--	--	--	--	--
LNC_002754	XLOC_056284	0.488742	0.56311	0.577607	1.81858	0.831389	0.693723	1.48346	3.57369	2.02642	9.40983	9.45841	13.6957	0.564346	0.736581	0.733481	2.12208	0.939768	0.710554	3.33155	2.14379	1.57561	--	--	--	-2.12008	0.307883	0.660896	-4.32081	0.0478192	0.379803	--	--	--	--	--	--	-2.11342	0.185334	0.758435	-1.08303	0.497615	0.903652	-3.28376	0.200422	0.790903	--	--	--
LNC_011409	XLOC_220935	1.23416	1.36299	2.07992	3.87353	2.35481	1.87988	3.01465	3.26447	2.65623	2.25439	2.27673	0.890172	0.798199	0.601327	0.528052	0.514441	0.163282	0.520756	0.096861	0.106127	0.50072	--	--	--	--	--	--	--	--	--	--	--	--	--	--	--	--	--	--	--	--	--	--	--	--	2.0726	0.428206	0.88268
LNC_010767	XLOC_208279	1.92481	4.61063	7.50217	0	2.02577	2.97519	5.52055	2.58946	0.009358	6.75777	8.18214	6.0402	2.12254	2.84534	1.33235	2.36061	3.28914	0.150973	2.99036	6.95381	0.128172	1.48902	0.384527	0.690494	0.789858	0.373575	0.709831	-0.579725	0.156989	0.53694	1.15582	0.576913	0.856874	1.27499	0.237309	0.424557	0.478898	0.0505659	0.658833	-0.699162	0.762804	0.952801	-2.06875	0.559347	0.942965	-0.333199	0.820928	0.967315
LNC_004189	XLOC_084440	5.51074	4.26762	5.00109	4.18597	2.87004	2.41557	2.85877	2.57643	2.18273	1.94233	1.39581	2.45697	2.10258	1.89148	1.92246	1.05846	1.38131	0.640632	0.989278	0.297254	0.596572	0.641916	0.100894	0.42957	0.956121	0.088709	0.427249	1.35068	0.0858485	0.447062	1.32077	0.100133	0.664273	2.2624	0.00409763	0.0692016	2.97241	0.317131	0.792209	--	--	--	--	--	--	--	--	--
LNC_002602	XLOC_052564	0.246704	0.320499	0.451108	0.105273	0.147474	0.085987	0.255913	0.300137	0.264076	2.20767	2.08452	2.28666	0.354629	0.127954	0.271181	0.24857	0.161407	0.04336	0.536713	0.517817	0.530738	--	--	--	--	--	--	-2.69166	0.0188783	0.305999	--	--	--	--	--	--	--	--	--	--	--	--	-4.27961	0.00129741	0.55326	--	--	--
LNC_014476	XLOC_278276	1.82688	1.88418	0.724158	0	0	0	0.399508	0	0	0.826517	0.518497	0.139194	0.916949	0.386963	0.633283	0.531783	0.22665	0.402195	1.70761	3.10955	2.29144	--	--	--	--	--	--	--	--	--	--	--	--	--	--	--	--	--	--	--	--	--	--	--	--	--	--	--
LNC_002832	XLOC_057228	0.579737	0.960152	0.703878	0.597467	0.135986	0.146479	0.225501	0.733838	0.499875	3.94457	3.15319	4.36623	0.303915	0.253427	0.39636	1.06406	0.140744	0.474595	0.651921	0.723451	0.308929	--	--	--	--	--	--	-2.35311	0.133826	0.513007	--	--	--	--	--	--	--	--	--	--	--	--	-3.70357	0.104844	0.742829	--	--	--
LNC_007944	XLOC_160635	0.243325	0.432963	0.544337	0.308877	0.384084	0.310465	0.558819	0.377967	1.06207	3.61123	1.45831	1.18868	0.115164	0.081356	0.110016	0.027895	0.212808	0.11954	0.405265	0.375752	0.585305	--	--	--	--	--	--	-2.35813	0.0332126	0.34829	--	--	--	--	--	--	--	--	--	--	--	--	-2.64082	0.0615597	0.6706	--	--	--
LNC_009506	XLOC_190593	0.064546	0.016474	0.121164	0.20904	0.125886	0.045984	0.239122	0.905812	0.304631	4.44451	4.38315	5.66832	0.172355	0.156243	0.187278	0.587214	0.441496	0.461239	3.47429	0.958155	1.70163	--	--	--	--	--	--	-6.16384	0.0207763	0.312523	--	--	--	--	--	--	-4.9231	0.636527	0.90059	--	--	--	-5.25006	0.0145247	0.596473	--	--	--
LNC_013438	XLOC_255156	0.546119	1.07813	0.925279	1.6723	0.402364	0.027415	0.546191	0.048756	0.700147	0.201675	0.98706	0.489763	0.128657	0.454925	0.123836	3.86105	1.74336	0.086441	6.90718	3.71719	5.12831	--	--	--	--	--	--	--	--	--	--	--	--	-1.15841	0.530382	0.702936	-2.62729	0.306344	0.790363	--	--	--	--	--	--	--	--	--
LNC_001080	XLOC_023537	1.00517	1.32497	0.640267	0	0.246785	0.253974	0	0	0.37491	0	0.117077	0	0.761044	0	0	1.22657	0.391201	0.725394	4.13749	3.12031	2.28021	--	--	--	--	--	--	--	--	--	--	--	--	--	--	--	-1.68303	0.47919	0.852128	--	--	--	--	--	--	--	--	--
LNC_014784	XLOC_284320	33.0035	13.6518	0	51.9901	107.783	0.010166	45.5569	48.6373	34.8653	236.245	221.352	284.328	317.897	0.000175	120.216	65.0518	148.544	88.0284	121.789	163.104	53.8412	-1.776	0.656223	0.84858	-1.46792	0.260811	0.62334	-3.99116	0.758456	0.913218	-3.23119	0.505982	0.821534	-2.69264	0.966927	0.984497	-2.86004	0.523696	0.873458	0.308079	0.326008	0.885831	-2.21516	0.799426	0.978459	-1.45519	0.489892	0.884988
LNC_006170	XLOC_125617	17.2653	17.9976	29.1156	0.885634	2.73182	0.410181	2.24665	0.690385	1.69265	31.5448	29.6038	36.8133	6.16071	4.66874	2.77648	35.7582	16.3275	15.313	42.0002	30.8232	23.3036	3.99857	0.00834745	0.222468	3.7976	0.110211	0.460153	-0.60564	0.449498	0.761585	2.24234	0.404416	0.777416	-0.06614	0.849901	0.923954	-0.578363	0.0825002	0.704213	--	--	--	-4.60421	0.227309	0.810204	-1.75623	0.0161922	0.844211
LNC_014989	XLOC_287840	0	806.431	0.000122	865.629	1430.98	0	0.007973	0	4e-06	2015.67	2156.01	1997.73	2476.16	1458.12	682.575	1042.17	584.365	556.097	897.86	757.601	536.436	-1.50988	0.7255	0.876711	16.6253	0.955769	0.988885	-2.93551	0.502977	0.792854	-2.51729	0.844241	0.959047	-1.43644	0.615191	0.769861	-1.44256	0.633157	0.89882	18.1352	0.0922443	0.803383	-1.42563	0.789288	0.977948	-1.00741	0.3113	0.86604
LNC_007847	XLOC_158139	0.610996	0.911323	0.819864	0.624596	0.44605	0.145271	0.221859	0.729853	0.126479	2.55568	2.98933	3.40746	1.32786	1.16587	0.93222	1.35781	1.6289	0.999107	2.45694	1.74766	1.90315	--	--	--	--	--	--	-1.93443	0.201381	0.579464	--	--	--	--	--	--	--	--	--	--	--	--	-2.88024	0.263547	0.836842	--	--	--
LNC_003276	XLOC_065167	0.459052	0.681043	0.518932	0.400879	0.447095	0	0.143702	0.627928	0.123519	2.10878	2.30746	3.23103	0.058057	0.12184	0.020326	0.131802	0.194409	0.096634	0.244265	0.122534	0.086165	--	--	--	--	--	--	-2.20461	0.491192	0.785871	--	--	--	--	--	--	--	--	--	--	--	--	-3.17285	0.65939	0.96369	--	--	--
LNC_010698	XLOC_207860	0	0.494004	0.195615	0.675955	0.676247	0	0.672307	0.230218	0	0.656374	1.3079	0.973622	0.494784	0.302098	0.303731	1.48889	2.20957	2.01168	2.39461	2.95993	2.563	--	--	--	--	--	--	--	--	--	--	--	--	--	--	--	-3.52118	0.153023	0.738592	--	--	--	--	--	--	--	--	--
LNC_002075	XLOC_040642	1.63155	2.4522	1.72855	0.939183	0.932258	0.239397	0.72633	1.37184	0.854722	12.399	11.6422	17.1243	2.86499	2.78541	1.94277	6.40673	4.86201	3.08698	7.75234	7.69078	7.48492	--	--	--	--	--	--	-2.82425	0.168049	0.548593	--	--	--	-1.30445	0.882486	0.939865	-1.97993	0.177619	0.755058	--	--	--	-4.28555	0.109137	0.746217	-1.84689	0.276869	0.863059
LNC_001739	XLOC_035178	3.0682	0.764414	0.749619	3.28789	0.498171	0	1.09835	1.32194	0.372956	1.10366	10.1809	10.612	0.230587	0.758102	1.11362	0.603635	2.57435	1.78791	5.23053	6.86792	6.192	0.275353	0.53079	0.782108	--	--	--	-2.25658	0.136067	0.514924	--	--	--	-0.116	0.526068	0.701122	-1.99697	0.249989	0.769791	0.438753	0.858332	0.973082	-2.53193	0.617466	0.956932	0.848722	0.722524	0.941278
LNC_014332	XLOC_274518	0	0.376488	0	0.886347	0.788145	0.089446	0.780125	0.479794	0.884856	2.36882	1.74718	1.59992	0.084173	0.115635	0.059767	0.289493	0.096939	0.025768	0.259963	0.193385	0.378653	--	--	--	--	--	--	-3.92431	0.0635567	0.405323	--	--	--	--	--	--	--	--	--	--	--	--	--	--	--	--	--	--
LNC_014056	XLOC_269407	3.43719	0	0	0	0	0	0	0	0	0	0	0	0	0	0	0	0	0	0	0.650287	2.88015	inf	0.189998	0.539888	inf	0.0163315	0.26936	inf	0.243189	0.610841	inf	0.237584	0.708423	inf	0.548431	0.717555	-0.038618	0.0181858	0.58181	--	--	--	--	--	--	--	--	--
LNC_002488	XLOC_049271	0.333024	0.418693	0.405942	0.34932	0.339698	0.223875	0.219325	0.560803	0.320778	2.60716	2.78271	3.13913	0.393938	0.568627	0.55422	0.632205	0.294942	0.305169	1.0247	0.720825	0.785268	--	--	--	--	--	--	-2.88117	0.0222179	0.314741	--	--	--	--	--	--	--	--	--	--	--	--	-3.22386	0.00596825	0.561642	--	--	--
LNC_010326	XLOC_203998	0	0.291165	0	0	0	0	0	0	0	0.836662	0	0.777264	6.18891	4.79348	0	11.3367	7.7035	3.86476	76.7036	35.3009	38.0903	--	--	--	--	--	--	--	--	--	-5.23721	0.305473	0.735389	-6.29768	0.354348	0.547579	-9.00982	0.159564	0.740256	--	--	--	--	--	--	#NAME?	0.26961	0.86284
LNC_011750	XLOC_226993	0.311993	0	0.093054	2.33418	2.09055	0.601522	2.64293	3.67727	2.16782	4.84121	6.45352	6.17035	2.55216	1.87506	1.27327	3.53311	2.51168	2.2455	4.04165	1.83772	4.94342	-3.63332	0.0667237	0.381693	-4.38927	0.106097	0.454426	-5.43024	0.0523452	0.387234	-3.81493	0.0964321	0.660097	-4.35526	0.138738	0.301361	-4.73984	0.533722	0.877241	--	--	--	-1.79692	0.846056	0.985173	--	--	--
LNC_014031	XLOC_268879	4.19003	6.74787	5.592	1.61244	3.64199	0.001409	5.66599	5.98269	3.19667	30.4759	65.7687	64.3515	45.3195	23.7034	21.4561	43.8521	49.1271	42.7803	120.266	68.3633	58.8463	1.65309	0.0863407	0.409594	0.155068	0.435929	0.747672	-3.28029	0.391106	0.721664	-2.4525	0.894401	0.972972	-3.0379	0.0315486	0.134344	-3.90413	0.0836335	0.705196	-1.49802	0.670662	0.924147	-4.93337	0.743999	0.976812	-4.10559	0.150987	0.844211
LNC_008816	XLOC_178797	0.382842	0.458067	0.672047	1.2572	0.62984	0.148491	0.887907	1.02506	0.671848	4.9526	4.00401	8.32262	0.03587	0.020189	0.061695	0.273867	0.098633	0.085755	0.370766	0.363908	0.408219	--	--	--	--	--	--	-3.5136	0.432672	0.752252	--	--	--	--	--	--	--	--	--	--	--	--	-3.08556	0.681992	0.968183	--	--	--
LNC_004448	XLOC_089804	0.647639	0.486822	0.685505	0.698866	0.34981	0.692551	0.492093	0.877474	0.925197	3.55136	4.06365	5.04229	0.216927	0.155591	0.107289	0.927011	0.32008	0.595021	0.840751	1.53661	0.770424	--	--	--	--	--	--	-2.79799	0.132615	0.51179	--	--	--	--	--	--	--	--	--	--	--	--	-2.86179	0.119986	0.754909	--	--	--
LNC_005018	XLOC_101508	0.166136	0.496008	1.22578	0.796011	1.18286	1.29639	1.49123	0.184502	1.61255	0	0.808683	0	0	0	0	0	2.72053	0	1.63757	0	0	--	--	--	--	--	--	--	--	--	--	--	--	-0.527083	0.195622	0.374443	--	--	--	--	--	--	--	--	--	--	--	--
LNC_001012	XLOC_022035	0.435962	0.32432	0.514098	0.362778	0.19641	0.207003	0.17215	0.730603	0.503161	2.49163	1.48471	4.23628	0	0.090253	0.024495	0	0.0313	0.065312	0	0	0	--	--	--	--	--	--	-2.68805	0.959172	0.988139	--	--	--	--	--	--	--	--	--	--	--	--	-3.42207	0.716209	0.973189	--	--	--
LNC_002191	XLOC_042239	0.201841	0.183095	0.26169	0.376019	0.309001	0.314446	0.043681	0.647269	0.866736	1.94636	2.70833	3.14108	0.035188	0	0.079351	0.341536	0	0.132357	0.171344	0.189046	0.187949	--	--	--	--	--	--	-3.59169	0.265357	0.626547	--	--	--	--	--	--	--	--	--	--	--	--	-2.96346	0.202326	0.792107	--	--	--
LNC_000496	XLOC_011908	8.34083	7.83305	6.93833	13.6656	18.3192	12.1193	7.10499	12.123	7.90051	9.27296	13.8263	11.1512	18.831	16.0578	12.2801	23.1635	14.0702	16.6344	19.4454	16.6243	22.973	-0.932256	0.00552311	0.208113	-0.231152	0.714488	0.901608	-0.567471	0.826676	0.940355	-1.02918	0.0724027	0.653962	-1.22077	0.158844	0.327519	-1.3531	0.314197	0.792209	0.701105	0.0680029	0.776076	0.364785	0.191415	0.789178	-0.0969219	0.000657229	0.844211
LNC_010934	XLOC_210249	0	0	0	1.13737	0.882374	0.212581	0.856002	0.670063	1.13577	3.74985	1.86308	2.86694	0.067184	0	0.075752	0	0.121107	0	0	0	0	--	--	--	--	--	--	#NAME?	0.10434	0.48004	--	--	--	--	--	--	--	--	--	--	--	--	-1.92549	0.457863	0.921351	--	--	--
LNC_002603	XLOC_052571	0.138738	0.195508	0.285137	0.572383	0.467322	0.073723	1.1229	2.0601	1.48348	9.12946	8.69628	11.3769	0.22719	0.051335	0.052242	0.488514	0.194228	0.098572	0.967291	0.915714	0.659572	--	--	--	--	--	--	-5.55912	0.0145741	0.29389	--	--	--	--	--	--	--	--	--	--	--	--	-4.71302	0.0502727	0.658769	--	--	--
LNC_011404	XLOC_220929	2.98903	2.13084	1.95693	7.3712	2.72674	1.04017	6.54391	5.11924	6.38226	0.898976	4.64816	2.40098	3.19893	1.26265	0.776994	0.490074	0.50964	0.784694	0	0	0.221088	-0.654335	0.923074	0.971028	-1.35046	0.276097	0.636643	-0.167516	0.396759	0.726321	--	--	--	1.98765	0.249042	0.43771	5.0004	0.000183084	0.270178	-0.696128	0.69691	0.932873	0.48682	0.617114	0.956932	1.08826	0.358643	0.872053
LNC_002551	XLOC_050832	0.045676	0.123922	0.110696	0.404814	0.30687	0.325485	0.332067	0.716347	0.238103	1.86298	3.36423	3.58517	0.060912	0.057911	0.057348	0.811298	0.314013	0.228839	0.808957	0.48851	0.707263	--	--	--	--	--	--	-4.97452	0.44945	0.761585	--	--	--	--	--	--	--	--	--	--	--	--	-3.08688	0.532142	0.942066	--	--	--
LNC_009156	XLOC_184554	0.349763	0.388869	2.61818	0.293638	0.279632	2.34026	0.429379	0.429202	0.278994	2.89612	2.24488	1.67936	0.627136	0.393653	5.20031	1.97622	0.184283	0.298731	1.26059	1.69728	1.74124	0.204323	0.551557	0.792456	--	--	--	-1.02275	0.14701	0.527938	-0.890076	0.119882	0.670259	0.448886	0.732753	0.849101	--	--	--	--	--	--	-1.22708	0.181938	0.786239	-1.0944	0.113731	0.844211
LNC_008519	XLOC_172198	0.592187	0.308177	0.486123	0.733422	0.420212	0.261365	0.617816	0.682402	0.576835	6.27151	5.5925	8.41777	0.427359	0.529552	0.862632	1.70901	0.47072	0.390544	2.42074	2.42154	2.1953	--	--	--	--	--	--	-3.87068	0.107164	0.481891	--	--	--	--	--	--	-2.34365	0.433709	0.83739	--	--	--	-3.84131	0.105951	0.74307	--	--	--
LNC_014809	XLOC_284890	0.551347	0.867437	0.911323	0.234079	0.124155	0.111946	0.210522	0.406499	0.121424	2.0135	1.95977	2.31662	0.262174	0.226932	0.168837	0.931065	0.354957	0.371161	1.68451	1.44131	1.31486	--	--	--	--	--	--	--	--	--	--	--	--	--	--	--	--	--	--	--	--	--	-3.74175	0.0193574	0.600249	--	--	--
LNC_001225	XLOC_025697	0.118164	0.396162	0.37162	0.324472	0.34027	0.586691	0.276481	4.45455	1.356	6.3652	2.87074	7.61071	0	0	0	0.386937	0	0	0.228946	0.176091	0.44214	--	--	--	-2.78045	0.66786	0.877888	-4.2491	0.330077	0.677813	--	--	--	--	--	--	--	--	--	-2.28216	0.720471	0.941863	-3.75081	0.324465	0.866096	--	--	--
LNC_004078	XLOC_082274	0	0.144097	0.12031	0.205192	0	0.010778	0	0.238013	0.648511	1.98934	2.15138	1.62286	1.20364	0.768273	0.281515	0.469455	1.08668	0.62711	0.386633	0.498066	0.685811	--	--	--	--	--	--	-4.44614	0.00483956	0.260547	--	--	--	--	--	--	--	--	--	--	--	--	-4.73807	0.0167905	0.596473	--	--	--
LNC_010262	XLOC_203587	0.32378	0.322039	0.125386	0	0.655881	1.23462	0.093199	2.19956	0.573321	3.33266	4.15963	3.86207	0.583322	0.334322	0	1.23065	0.392772	0.860873	2.04003	1.81447	1.4146	--	--	--	--	--	--	-3.87999	0.0442508	0.371178	--	--	--	--	--	--	--	--	--	--	--	--	-2.5864	0.409053	0.901723	--	--	--
LNC_004489	XLOC_090285	0	0	0	0	0	0	0	0.168338	0.260338	1.34006	2.15403	2.45621	0.500473	0	0	1.5837	2.42964	0.316429	5.76635	1.64736	3.79039	--	--	--	--	--	--	#NAME?	0.418893	0.742656	--	--	--	#NAME?	0.13786	0.300361	#NAME?	0.789733	0.943878	--	--	--	#NAME?	0.246888	0.825647	--	--	--
LNC_011620	XLOC_224978	0.045583	0.021079	0.13533	0.589362	0.611406	0.053021	0.413589	1.69334	0.918318	2.57147	4.37381	2.56593	0.078947	0.019315	0	0.037371	0.015727	0.015389	0	0	0	--	--	--	--	--	--	-5.55726	0.108923	0.483239	--	--	--	--	--	--	--	--	--	--	--	--	-2.92333	0.379442	0.891695	--	--	--
LNC_010146	XLOC_201860	0.767687	0.636767	0.869209	0.85841	0	0	0.633918	0.762465	0.410662	3.59628	2.42187	4.5955	0	0.293299	0.438497	0.657097	0.360782	0.207886	0.722246	0.993226	0.580798	--	--	--	--	--	--	-2.22283	0.516441	0.800031	--	--	--	--	--	--	--	--	--	--	--	--	-3.62811	0.352386	0.880382	--	--	--
LNC_004077	XLOC_082274	0.177506	0	0.102418	0	0.021267	0	0.225401	0.371335	0.000218	1.65145	0.504796	1.37786	0.427128	0.260999	0.43083	0.675205	0.28219	0.506217	5.28731	4.32465	3.22918	--	--	--	--	--	--	--	--	--	--	--	--	--	--	--	-5.51959	0.172383	0.749748	--	--	--	--	--	--	--	--	--
LNC_004895	XLOC_098354	0	0.045103	0	0	0.27163	0.284419	0	0	0	2.63053	2.09409	0.501092	0	0	0	0	0	0	0	0	0	--	--	--	--	--	--	-6.85626	0.0483525	0.38018	--	--	--	--	--	--	--	--	--	--	--	--	-3.23235	0.0664002	0.681458	--	--	--
LNC_013389	XLOC_253729	0.110461	0.150845	0.141521	0.294354	0.047509	0.146709	0.23764	1.07475	0.306115	7.33087	10.0987	12.5915	0.330542	0.072543	0.021006	0.417946	0.340121	0.299379	1.76386	0.757516	0.680819	--	--	--	--	--	--	-6.21967	0.0604026	0.40089	--	--	--	--	--	--	--	--	--	--	--	--	-5.94126	0.0537004	0.668152	--	--	--
LNC_015032	XLOC_289260	0.5079	0.008959	0	0.990076	5.61749	0	5.99552	0.023564	0.013364	2.66301	0	0.01756	1.39615	0.012601	0.017597	0	1.74951	0	1.87026	1.62365	1.68765	-3.67628	0.52228	0.77802	-3.5449	0.756414	0.922008	-2.3747	0.40769	0.734995	--	--	--	--	--	--	--	--	--	0.131375	0.507213	0.903652	1.30158	0.932963	0.996109	2.2118	0.0418918	0.844211
LNC_006306	XLOC_128178	0.342353	0.404297	0.118277	0.264721	0.273877	0.343777	0.15656	0.895767	0.281307	2.15911	1.98618	3.08824	0.093329	0.068172	0.17982	0.422132	0.170414	0.029649	0.476457	0.170301	0.11407	--	--	--	--	--	--	-3.06405	0.583872	0.83698	--	--	--	--	--	--	--	--	--	--	--	--	-3.03524	0.19809	0.790322	--	--	--
LNC_012771	XLOC_245650	0	0.058139	0	0.698535	1.53947	0	0.544921	0	0	3.61705	2.65982	2.20245	3.7024	5.144	4.61385	7.46103	2.45052	3.78726	6.58434	5.64109	7.224	--	--	--	--	--	--	-7.1883	0.00877816	0.274369	-7.85498	0.0387896	0.630421	-7.88033	0.0877843	0.230472	-8.38601	0.122024	0.724453	--	--	--	-1.92173	0.657269	0.96369	-2.58842	0.690043	0.933682
LNC_013478	XLOC_256294	12.1572	9.1495	12.1019	8.85084	13.802	4.04124	8.5785	10.2066	8.63561	3.37462	4.32689	3.48019	2.03928	1.33125	1.8436	0.768604	0.568034	0.561549	2.40258	1.11191	1.80016	0.3237	0.186688	0.538732	0.284954	0.389677	0.720608	1.57908	0.133349	0.512378	2.67972	0.181683	0.69374	4.13752	0.0129119	0.0935676	2.65217	0.357513	0.804116	-0.038746	0.116531	0.822916	1.25538	0.263658	0.836842	2.35602	0.153805	0.844211
LNC_004659	XLOC_092436	22.4052	30.1975	28.5088	3.89536	3.85983	1.18521	2.16932	3.18854	2.71549	21.294	18.5165	25.986	11.1708	9.5541	8.28039	14.4168	9.03325	9.79645	20.849	17.3675	15.466	3.18149	0.00850402	0.22457	3.32867	0.0130665	0.263324	0.301896	0.744766	0.910377	1.48359	0.414939	0.782665	1.28671	0.450313	0.637823	0.595457	0.128362	0.731878	0.147172	0.266733	0.880627	-2.8796	0.474411	0.927611	-1.6979	0.37269	0.872814
LNC_011407	XLOC_220929	2.28381	2.46697	2.0902	3.79085	4.06117	2.86016	5.07525	4.45434	12.428	4.50801	4.56839	5.0265	8.08346	1.88556	2.01946	1.73988	1.03638	1.70342	0.27833	0	0.187724	--	--	--	-1.68245	0.559649	0.819725	-1.04372	0.144946	0.525	-0.809377	0.227526	0.706931	--	--	--	3.87563	0.202618	0.76368	-1.03547	0.909235	0.986644	--	--	--	-0.162397	0.153509	0.844211
LNC_010155	XLOC_201901	0	0	0	0	0	0	0.062538	0.072109	0	0.139907	0.167102	0.138877	0.169674	0.290238	0.121678	0.366267	1.6484	0.61045	2.0439	1.71859	1.71133	--	--	--	--	--	--	--	--	--	--	--	--	--	--	--	#NAME?	0.0553563	0.667948	--	--	--	--	--	--	--	--	--
LNC_000871	XLOC_018432	0.227821	0.725133	0.730574	0.592895	1.00201	0.726358	0.72232	1.39081	0	8.92498	8.86512	12.8249	0	0.419158	0.362727	1.77547	0.773904	0.82422	3.09943	1.10545	1.75864	--	--	--	--	--	--	-4.18468	0.0979412	0.469756	--	--	--	--	--	--	-1.82468	0.358673	0.804695	--	--	--	-3.72126	0.024996	0.624316	--	--	--
LNC_001586	XLOC_032934	0.802235	1.17816	0.88601	0.45045	0.196887	0.232617	0.194098	0.446267	0.286602	2.48809	2.59735	3.74648	0.052033	0.194997	0.156221	0.559524	0.397572	0.12073	0.685805	0.576444	0.578209	--	--	--	--	--	--	-1.62348	0.682708	0.882126	--	--	--	--	--	--	--	--	--	--	--	--	-3.32723	0.194026	0.789178	--	--	--
LNC_011414	XLOC_220935	1.1399	0	0	0.968868	1.41293	0	3.62318	2.23014	2.26853	0.813275	0.780606	0	1.36204	0.573882	0	0	0	0	0	0	0	--	--	--	-2.8329	0.999502	0.999729	--	--	--	--	--	--	--	--	--	--	--	--	-1.76976	0.829201	0.967363	--	--	--	--	--	--
LNC_004459	XLOC_089903	0.340422	0.639795	0.894374	0.14573	0.16242	0.067354	0	0	0.167545	1.63545	1.21829	1.55001	0.68968	0.854397	0.515783	1.34136	0.737705	0.921362	3.56746	3.39188	3.19279	--	--	--	--	--	--	--	--	--	--	--	--	--	--	--	-2.43713	0.0138249	0.541854	--	--	--	--	--	--	--	--	--
LNC_013154	XLOC_249932	0	0	0	0	0	0.030996	0	0	0	1.47863	1.99534	2.56427	0	0	0	0	0	0	0	0	0	--	--	--	--	--	--	#NAME?	0.286361	0.644227	--	--	--	--	--	--	--	--	--	--	--	--	-7.6059	0.153676	0.766515	--	--	--
LNC_001885	XLOC_037078	8.71354	12.9676	12.102	12.2889	8.07712	7.07973	6.0161	14.1791	8.3373	62.4004	54.6846	80.2123	6.44412	6.05714	4.2394	25.7751	13.4081	14.6754	11.6478	10.1819	8.59609	0.29972	0.573863	0.805859	0.243697	0.890033	0.969702	-2.546	0.1192	0.497911	1.01295	0.645048	0.886257	-0.672874	0.402014	0.593256	0.151005	0.050767	0.659229	-0.0560229	0.906926	0.986176	-2.84572	0.136406	0.757769	0.713226	0.393828	0.874748
LNC_000084	XLOC_002728	0.624174	0.672989	0.570611	0.270451	0.126436	0.196559	0.142545	0.240811	0.580087	1.88654	1.60343	2.18838	1.03211	0.534949	0.659754	3.48121	2.41428	2.40028	7.29038	7.32582	5.97315	--	--	--	--	--	--	--	--	--	--	--	--	-2.15106	0.101849	0.250431	-3.46251	0.0360958	0.613092	--	--	--	--	--	--	--	--	--
LNC_008726	XLOC_176419	0.295525	0.488756	0.598187	0.859878	0.48647	0.264072	1.22647	4.27226	1.99173	22.8516	23.7471	28.8429	0.427443	0.128934	0.158546	1.69402	1.48273	0.308795	6.88631	5.62151	4.80552	--	--	--	-2.43781	0.344679	0.689749	-5.77004	0.00871075	0.274369	--	--	--	--	--	--	-3.64657	0.0130465	0.541854	-2.21762	0.457336	0.901552	-5.54985	0.015812	0.596473	--	--	--
LNC_014888	XLOC_286054	10.9221	169.712	2.28144	98.5033	137.656	432.812	293.648	47.3171	0.010795	0	0	129.034	243.417	1.964	212.879	21.347	125.81	0	0.003548	123.195	97.3238	-1.87077	0.23015	0.576128	-0.898491	0.806795	0.945128	0.503423	0.230795	0.603291	-1.32499	0.908896	0.977433	0.313821	0.148207	0.314041	-0.269747	0.66343	0.906636	0.972276	0.91596	0.987624	2.37419	0.1074	0.744753	0.545778	0.938699	0.988493
LNC_000070	XLOC_002439	0.948073	0.788061	0.980412	0.217782	0.190494	0.127307	0.206896	0.402897	0.193552	2.6558	2.18015	2.90505	0.059719	0.056931	0.045381	0.064418	0.33262	0.056745	0.260102	0.147789	0.185811	--	--	--	--	--	--	--	--	--	--	--	--	--	--	--	--	--	--	--	--	--	-3.85334	0.0332584	0.634229	--	--	--
LNC_003893	XLOC_077986	4.17063	2.4785	1.32052	6.98136	1.38394	6.45268	3.27053	2.04891	1.65117	2.01474	0.808618	2.16524	2.43281	0.637876	2.0235	1.35152	0.764854	0.744369	0	0.555629	0.139749	-0.894761	0.435815	0.727983	0.193231	0.223143	0.590869	0.675881	0.267493	0.62764	0.645665	0.283209	0.72518	1.47812	0.404985	0.595922	3.51865	0.187986	0.759556	1.08799	0.0196015	0.634314	1.57064	0.781792	0.977948	1.54043	0.49386	0.885003
LNC_010762	XLOC_208279	0.012714	0.186937	1.09142	2.24766	7.57262	0.368668	0.060862	0.52459	0.004293	0.445073	0.409995	0.670834	0.200257	0.138458	0.173294	0.012382	0.240744	0.142833	1.5906	1.12681	0.119384	-2.98036	0.379697	0.68666	--	--	--	--	--	--	--	--	--	--	--	--	--	--	--	4.11077	0.0175318	0.622177	2.73927	0.219606	0.802886	4.31469	0.177027	0.844211
LNC_014641	XLOC_281779	1.03182	1.79967	1.45875	0.514619	0.598407	0.262244	0.436764	0.939673	0.449649	2.8797	3.38861	3.58356	0.286116	0	0.158659	0.189016	0.189975	0.183993	0.486703	0.225795	0.150193	--	--	--	--	--	--	-1.19934	0.313009	0.663846	--	--	--	--	--	--	--	--	--	--	--	--	-2.84068	0.0742874	0.691483	--	--	--
LNC_011057	XLOC_213614	1.19595	1.24271	1.71395	0.045362	0.274088	0.060223	0.323408	0.214203	0.352345	1.76837	3.27056	3.3763	1.9422	1.42657	1.53733	2.73374	3.01702	2.57338	5.84662	5.0627	1.3906	--	--	--	--	--	--	--	--	--	--	--	--	--	--	--	-1.56656	0.131343	0.733263	--	--	--	-4.47017	0.55274	0.942066	--	--	--
LNC_009724	XLOC_195631	0.558033	0.930621	0.502616	0.232458	0.205078	0	0.502316	0.373377	0.080637	1.67922	3.19902	2.38849	0.216977	0.183635	0.090253	0.233325	0.249097	0.166757	0.407558	0.635855	0.55882	--	--	--	--	--	--	-1.86762	0.623184	0.852479	--	--	--	--	--	--	--	--	--	--	--	--	-4.05383	0.342571	0.873896	--	--	--
LNC_009787	XLOC_196872	0.33454	0.072662	1.93039	0.019144	0	0.070507	0.027237	0.250984	0	0	0.649544	0.056092	0.107373	0.193752	0.328032	0.042607	0	0	2.49921	1.9146	0.066803	--	--	--	--	--	--	--	--	--	--	--	--	--	--	--	-0.938672	0.122912	0.725044	--	--	--	--	--	--	--	--	--
LNC_010096	XLOC_201371	7.53289	10.8206	9.27302	5.33331	9.11319	2.74712	11.0383	11.1737	19.0934	10.6714	18.0218	20.3122	13.7568	18.6718	20.9821	22.1058	14.1389	13.3047	16.3435	16.3759	12.1115	0.684177	0.152169	0.496747	-0.580281	0.429721	0.744174	-0.826891	0.8155	0.936313	-0.951078	0.0304794	0.630421	-0.842814	0.4491	0.636559	-0.698446	0.048945	0.655265	-1.26446	0.551844	0.903652	-1.51107	0.326431	0.866096	-1.63526	0.850686	0.975385
LNC_003858	XLOC_076819	5.41562	7.98502	6.81091	6.80386	6.84288	7.19121	4.36581	5.51164	5.32775	2.54277	1.96182	3.30059	0.70119	0.886348	0.586343	1.78418	2.38866	1.26329	0.423714	0.227467	0.342982	--	--	--	0.410615	0.877241	0.966117	1.37268	0.329324	0.67693	3.21684	0.455093	0.796981	1.89453	0.0411305	0.154123	4.34555	0.553147	0.881631	0.454648	0.139081	0.831432	1.41671	0.0650583	0.680921	3.26087	0.0510993	0.844211
LNC_014499	XLOC_278702	3.51292	0.111066	0	0	0.076492	0.661911	0.444694	0.085047	1.00551	0	0.517422	2.40111	0	0	0.260512	0	0.2236	0	0.013489	0.608895	0	2.2951	0.385213	0.691151	1.2391	0.0334419	0.320343	0.312335	0.0157396	0.298204	3.79816	0.330595	0.743841	4.01859	0.429863	0.620214	2.5417	0.241005	0.7668	--	--	--	--	--	--	--	--	--
LNC_003732	XLOC_074664	0.021668	0.012975	0.019877	0.035925	0.034951	0	0.065776	0.182554	0.048123	1.94644	2.41231	2.45508	0	0.080783	0.011949	0.957751	0.693916	0.321248	1.47245	1.13292	1.12558	--	--	--	--	--	--	-6.96554	0.0172376	0.302988	--	--	--	--	--	--	--	--	--	--	--	--	-6.58703	0.00753982	0.58341	--	--	--
LNC_005836	XLOC_119541	0.153375	0.241233	0.11681	0.362751	0.070505	0.092487	0.333737	0.197695	0.288414	3.45409	2.12056	2.883	0.042803	0.038431	0	0.275686	0.038578	0.080499	0.316884	0.390863	0.13702	--	--	--	--	--	--	-4.04768	0.0795582	0.435691	--	--	--	--	--	--	--	--	--	--	--	--	-4.00783	0.0617496	0.6706	--	--	--
LNC_000270	XLOC_006259	1.74637	2.81327	2.89133	0.97646	0.862621	1.20464	1.31024	0.757801	1.39825	6.44619	3.29089	2.64989	0.296007	0.060783	0.103039	0.552126	0.410632	0.403382	0.208398	0.231544	0.273532	--	--	--	--	--	--	-0.733324	0.0181917	0.304641	4.01826	0.717102	0.912996	2.44732	0.235712	0.423096	3.38449	0.639416	0.901259	--	--	--	-2.02492	0.0161157	0.596473	--	--	--
LNC_001627	XLOC_033663	0	0	0	0	0.041117	0	0.140593	0.183034	0.407116	2.41222	2.02574	1.62834	1.33755	1.3473	0.732398	3.35099	6.14876	0.798552	8.29012	8.33705	6.48682	--	--	--	--	--	--	#NAME?	0.00564161	0.262833	--	--	--	#NAME?	0.132071	0.292216	#NAME?	0.0188864	0.584676	--	--	--	-7.20494	0.00579859	0.561642	--	--	--
LNC_011853	XLOC_228931	3.01506	0	0.929453	4.4051	0	1.00522	0	0	4.30578	2.44874	2.26585	1.61261	0	0	2.31188	0	1.30973	0	2.18568	1.46942	0.245595	-0.455866	0.894088	0.959455	-0.126427	0.344153	0.689749	-0.68172	0.830828	0.942221	0.770783	0.867671	0.96548	1.59058	0.197663	0.377065	0.0161178	0.873298	0.962736	0.329439	0.784986	0.957858	-0.225854	0.332095	0.868385	1.22665	0.180126	0.844211
LNC_014678	XLOC_282481	0.998084	1.61897	1.32349	0.077763	0.123151	0.107889	0.287863	0.057469	0	0.510325	0.814751	0.336215	0.940811	0.572441	1.24881	0.95184	1.10197	0.602256	2.36372	3.67843	2.18217	--	--	--	--	--	--	--	--	--	--	--	--	--	--	--	--	--	--	--	--	--	--	--	--	--	--	--
LNC_000328	XLOC_007125	2.30302	2.73439	4.06013	0.341312	0.532679	0.139011	0.550723	0.664767	0.274943	10.6919	8.73647	13.9208	2.88564	3.27657	2.33585	5.89097	3.74416	3.74666	8.01133	7.33711	5.26749	3.16684	0.0114171	0.235069	2.60975	0.27722	0.637399	-1.8741	0.286861	0.644287	--	--	--	-0.556723	0.468312	0.653123	-1.18021	0.0132483	0.541854	--	--	--	-5.04094	0.0460838	0.653323	-3.0685	0.541691	0.902019
LNC_000182	XLOC_004420	0.284315	0.243647	0.100022	1.03335	0.983066	0.646376	0.749385	0.799926	0.868715	2.48118	2.25428	3.06955	0.060057	0.109364	0	0.396859	0.302376	0.261891	0.079476	0.299988	0.526484	--	--	--	--	--	--	-3.6356	0.107367	0.481933	--	--	--	--	--	--	--	--	--	--	--	--	--	--	--	--	--	--
LNC_012917	XLOC_247092	0	0	0	0.868045	0	0.337765	0	0.549874	0.961388	0	0.35083	0	0	0.02313	1.41912	0.466361	2.56115	0	0	0.465162	0	--	--	--	--	--	--	--	--	--	--	--	--	#NAME?	0.0253312	0.122172	--	--	--	--	--	--	--	--	--	--	--	--
LNC_014161	XLOC_271237	0.408888	0.429501	0.370051	0	0	0	0	0.102428	0.056703	1.91521	1.13239	1.78027	0.874099	0.794533	0.494269	0.984054	7.90783	0.395283	0.806974	1.13641	1.446	--	--	--	--	--	--	--	--	--	--	--	--	-2.94209	0.0397052	0.15143	--	--	--	--	--	--	--	--	--	--	--	--
LNC_005650	XLOC_116513	0.320856	0.652934	0.248789	0.860494	0.548397	0.683136	0.769287	2.39414	1.41209	16.4465	23.1187	29.0125	0.469931	0.375779	0.503525	0.675445	0.254731	0.248744	4.62993	3.55852	3.52921	--	--	--	--	--	--	-5.80974	0.0686027	0.417109	--	--	--	--	--	--	-3.26069	0.263502	0.774991	--	--	--	-5.03477	0.0370769	0.634229	--	--	--
LNC_010576	XLOC_206623	0	0	0	0	0.444618	0	0.018032	0	0	0	0.392273	0	0.785316	0	1.20375	2.05079	2.7256	1.68479	0	0	0	--	--	--	--	--	--	--	--	--	--	--	--	#NAME?	0.0126668	0.0932462	--	--	--	--	--	--	--	--	--	--	--	--
LNC_005651	XLOC_116513	0.156245	0.100876	0.105667	0.873394	0.474188	0.644113	0.746077	1.49574	1.95146	10.6787	13.3557	17.4516	0.195411	0.0228	0.184912	0.464203	0.427006	0.132001	1.05699	0.810764	0.826473	--	--	--	--	--	--	-6.83735	0.0168015	0.300864	--	--	--	--	--	--	--	--	--	--	--	--	-4.38056	0.0535781	0.668152	--	--	--
LNC_001737	XLOC_035178	2.54917	4.32305	2.76553	0.488669	1.25973	0.158795	0.207526	0.27592	0.57542	14.4217	4.8597	3.40976	1.87404	0.884485	1.56081	5.78038	3.64079	2.38761	6.05833	10.2173	6.88665	2.33725	0.0260999	0.28628	3.18618	0.124075	0.480036	-1.23536	0.090915	0.457494	1.15789	0.75777	0.931288	-0.293091	0.777017	0.877506	-1.26501	0.418273	0.830045	--	--	--	-3.57261	0.155925	0.768408	--	--	--
LNC_004548	XLOC_091518	0.927249	1.33189	1.0808	0.621906	0.6179	0.045895	0.305342	0.560735	0.257862	3.48997	3.4945	3.87146	1.93325	1.27665	1.45223	4.87678	4.1342	3.35234	7.28182	5.59951	5.83721	--	--	--	--	--	--	-1.70059	0.079298	0.435691	--	--	--	-1.88817	0.183981	0.359838	-2.48658	0.113609	0.716105	--	--	--	-3.07786	0.282398	0.849016	--	--	--
LNC_011411	XLOC_220935	0.045967	0.016748	2.02155	1.03009	2.13107	0.540534	2.92208	2.26948	2.0215	0.751469	0.821129	0.384259	1.08261	0.016213	0.075074	0	0.127435	0	0	0	0	--	--	--	-1.79107	0.0737403	0.406079	--	--	--	--	--	--	--	--	--	--	--	--	--	--	--	--	--	--	--	--	--
LNC_014658	XLOC_281898	0.465603	0.535531	0.596605	0.158697	0.914871	0.663787	1.03665	0	0.926756	3.1505	5.05274	4.81754	0.043137	0	0.02631	0	0.177843	0.059771	0	0	0	--	--	--	--	--	--	-3.02671	0.244318	0.611263	--	--	--	--	--	--	--	--	--	--	--	--	-2.90585	0.595988	0.952933	--	--	--
LNC_014994	XLOC_288003	0.334869	0	0	0.214494	0	0	0.392339	0.075508	0.249505	2.74726	0	0.980106	0.89417	0.945346	0.559908	1.1682	0	0.469313	0	0	4.60569	--	--	--	--	--	--	-3.47649	0.611119	0.84769	--	--	--	--	--	--	-3.78175	0.179403	0.756114	--	--	--	-4.11915	0.360539	0.88421	--	--	--
LNC_000629	XLOC_014941	0	0	0.041965	0	0.38974	0	0.999001	0.12449	2.53237	5.22218	12.1561	15.4801	0	0	0	0	0	0	0	0	3.15389	--	--	--	-6.44488	0.584859	0.835481	-9.61286	0.563342	0.826528	--	--	--	--	--	--	-6.2318	0.321629	0.793485	--	--	--	-6.39761	0.623866	0.958179	--	--	--
LNC_002907	XLOC_058052	81.4334	85.3711	79.802	61.6688	52.7515	192.235	244.584	209.222	207.438	120.948	87.3029	145.687	77.5016	72.6981	89.522	59.3753	46.9394	100.39	159.309	118.721	91.8074	-0.314405	0.568019	0.803728	-1.42297	0.00940314	0.244584	-0.521285	0.875714	0.957349	0.0408502	0.492534	0.815141	0.254641	0.0516021	0.173077	-0.584681	0.303746	0.790218	-1.10857	0.0579078	0.759155	-0.20688	0.631387	0.960214	0.355255	0.298706	0.865544
LNC_005856	XLOC_119765	0.440903	0.302374	0.382943	0.350093	0.236359	0.301021	0.340644	0.479393	0.266579	2.82367	2.40662	3.66418	0.146862	0.055573	0.25025	0.322893	0.357116	0.191558	0.7368	0.52756	0.464281	--	--	--	--	--	--	-2.98142	0.233519	0.605	--	--	--	--	--	--	--	--	--	--	--	--	-3.32513	0.106682	0.743957	--	--	--
LNC_011999	XLOC_231327	4.63709	4.18623	3.59349	1.60183	2.07219	0.322457	1.72192	0.302285	0.033548	55.7978	34.4394	68.2848	7.46691	4.32409	6.16624	23.365	10.55	11.307	35.4726	36.094	37.0383	1.63549	0.0180472	0.250755	2.59315	0.326305	0.676492	-3.67432	0.189551	0.569496	-0.532271	0.454915	0.796957	-1.86473	0.296559	0.488859	-3.12872	0.0793756	0.702002	--	--	--	-5.30981	0.183914	0.786239	-2.16776	0.456474	0.88268
LNC_014812	XLOC_284907	2.83213	3.9695	3.90752	0.328196	0.692032	0.359943	0.319158	0.352301	0.588825	1.71646	1.4527	1.00869	0.145427	0.135903	0.244455	0.254331	0.240809	0.161128	0.316816	0.211997	0.104996	2.95592	0.00437644	0.198449	3.08702	0.0436626	0.342452	1.35801	0.100798	0.47527	4.34823	0.820511	0.951941	4.02841	0.0341214	0.140036	4.07865	0.414706	0.828635	--	--	--	--	--	--	--	--	--
LNC_002186	XLOC_042172	0	0	0	0	0	0	0.158386	0.153039	0.12665	1.40559	1.49831	3.59107	0.143653	0	0	0	0	0.615671	0	0	0	--	--	--	--	--	--	#NAME?	0.804294	0.93265	--	--	--	--	--	--	--	--	--	--	--	--	#NAME?	0.929974	0.996014	--	--	--
LNC_005461	XLOC_112498	0	1.02727	2.71844	16.346	4.25044	0.89793	2.5785	0.537033	3.02939	18.7356	11.493	21.2942	11.5861	0	19.3397	0	1.98599	11.9616	0	0.746701	1.29238	-2.52065	0.302926	0.62978	-0.714154	0.103396	0.45148	-3.7819	0.14041	0.519069	-3.0455	0.548272	0.840957	-1.8967	0.290537	0.482696	0.87732	0.521754	0.872157	1.80649	0.620221	0.911381	-1.26125	0.839035	0.984219	-0.524852	0.981083	0.995425
LNC_004660	XLOC_092438	0.896763	1.00692	1.20621	0.235321	0.410911	0.205968	0.201527	0.161061	0.170688	0.964226	0.571965	0.592365	0.448161	0.397662	0.50244	1.03259	0.897975	0.863592	2.67847	2.841	1.91175	--	--	--	--	--	--	--	--	--	--	--	--	--	--	--	--	--	--	--	--	--	--	--	--	--	--	--
LNC_011403	XLOC_220929	3.38212	2.78794	2.22451	5.77725	5.10606	1.20968	7.12587	5.60904	8.20082	2.5822	8.39071	2.3681	3.91523	1.39906	1.39213	0.806567	0.7705	0.277255	0	0.19401	0.204928	-0.526642	0.906648	0.964905	-1.31844	0.391611	0.72146	-0.66834	0.921	0.974961	0.323914	0.0566848	0.644523	2.17856	0.0242436	0.12033	4.39522	0.0266911	0.609037	-0.791798	0.807651	0.962086	-0.141698	0.865281	0.988253	0.850556	0.148743	0.844211
LNC_000753	XLOC_016612	0.289823	0.573452	0.482369	1.13843	0.766835	0.790179	0.855453	1.68029	1.06502	2.49697	3.15459	3.36051	0.201218	0.111877	0.089179	0.699276	0.133896	0.235243	0.619234	0.554681	0.458942	--	--	--	--	--	--	-2.74356	0.137693	0.515354	--	--	--	--	--	--	--	--	--	--	--	--	-1.74134	0.263587	0.836842	--	--	--
LNC_005190	XLOC_105429	1.18785	1.15244	0.992148	0.255462	0.364083	0.226877	0.333857	0.608835	0.283852	2.42049	2.08518	2.45115	0.673597	0.701422	0.714479	1.23669	0.676249	1.43756	2.40436	3.70076	2.41041	--	--	--	--	--	--	--	--	--	--	--	--	--	--	--	-1.35352	0.535191	0.878129	--	--	--	-3.03898	0.0213295	0.61266	--	--	--
LNC_004483	XLOC_090260	0.051667	0.095131	0.130342	0.533083	0.038511	0.226443	0.112123	0.546345	0.633522	1.70169	2.14828	2.85419	0	0.090794	0	0.202682	0.080857	0.082998	0.099595	0.235123	0.085049	--	--	--	--	--	--	-4.59637	0.284891	0.643037	--	--	--	--	--	--	--	--	--	--	--	--	-3.07053	0.383906	0.892739	--	--	--
LNC_014208	XLOC_271926	0.277112	0.509875	1.10149	2.09621	3.40352	0.102337	2.12722	2.01534	2.85037	1.76602	0.693328	1.87719	2.36634	1.19879	0.920043	0.609328	0.238978	0.754633	0.493475	0.720503	0.268132	-1.56874	0.631407	0.83694	-1.88868	0.0358041	0.323668	--	--	--	--	--	--	--	--	--	--	--	--	-0.319938	0.215526	0.86586	0.369413	0.475562	0.927611	0.320797	0.102504	0.844211
LNC_000844	XLOC_018246	1.65772	2.16359	2.2318	5.23773	2.40739	1.62651	1.66614	3.59684	2.37025	26.7119	22.9485	38.8241	0.671786	0.862406	0.688204	7.00266	2.44899	2.69351	2.53239	2.0886	1.96878	-0.615145	0.495664	0.763902	--	--	--	-3.86968	0.0929903	0.461607	--	--	--	-1.00463	0.505963	0.685248	--	--	--	0.28053	0.823958	0.965682	-3.25453	0.311725	0.858275	2.06071	0.752368	0.952913
LNC_001856	XLOC_036809	0.302696	0.169117	0.730769	1.35059	0.751729	0.654957	1.82283	1.60456	0.573418	4.37506	4.08746	4.91253	1.82417	2.39573	0.876959	1.70207	2.29726	1.57435	3.74551	3.1418	3.41117	--	--	--	--	--	--	-3.47534	0.0969078	0.469287	--	--	--	--	--	--	-3.09822	0.194562	0.761787	--	--	--	-2.27823	0.143436	0.760891	--	--	--
LNC_004891	XLOC_098353	0.357124	0.474372	0.63031	0	0	0	0	0	0	2.4925	1.37315	1.61481	0	0	0	0.087742	0	0	0	0	0	--	--	--	--	--	--	--	--	--	--	--	--	--	--	--	--	--	--	--	--	--	#NAME?	0.0342711	0.634229	--	--	--
LNC_006624	XLOC_134083	1.63543	2.08833	2.39582	1.06196	0.473547	0.989553	0.08955	0.177869	0.00605	0.032643	0.103664	0.077081	0	0	0.077356	0.033033	0	0.057809	0	0.021213	0.032964	--	--	--	4.48399	0.0205508	0.27925	4.84188	0.11084	0.48659	6.30578	0.935088	0.983415	6.07393	0.0504545	0.171	6.81961	0.963662	0.987698	--	--	--	--	--	--	--	--	--
LNC_001116	XLOC_023806	0	0.121071	0.078499	0.40207	0.043495	0.176876	0.048513	0.470616	0.281953	3.10203	1.72935	0	0.059413	0.08637	0.066989	0.233699	0.142559	0.111738	0.114462	0	0.232716	--	--	--	--	--	--	-4.59747	0.0519064	0.386308	--	--	--	--	--	--	--	--	--	--	--	--	-2.95643	0.0230957	0.617851	--	--	--
LNC_014887	XLOC_286054	221.503	0	275.361	116.939	130.527	0	75.9038	549.745	633.579	331.426	328.995	157.98	123.121	314.26	185.219	383.933	122.267	459.412	215.404	121.638	28.6173	1.00562	0.619886	0.831125	-1.34162	0.910332	0.97539	-0.719958	0.889127	0.963242	-0.325454	0.999171	0.999949	-0.958594	0.622985	0.775699	0.442351	0.909431	0.972941	-2.34724	0.539326	0.903652	-1.72558	0.995981	0.999944	-1.33107	0.546914	0.903164
LNC_002768	XLOC_056376	0.765152	1.62954	1.71213	2.36742	1.646	1.02323	1.60359	3.50445	1.43752	2.37284	2.45254	1.26891	1.70927	2.62108	1.73645	5.4002	4.34802	4.2513	4.59749	2.50379	3.43231	--	--	--	--	--	--	--	--	--	--	--	--	-1.76929	0.155191	0.322587	-1.3589	0.246594	0.768684	--	--	--	--	--	--	--	--	--
LNC_013448	XLOC_255260	1.88262	1.83628	2.13161	0.314926	0.435315	0.046163	0.275785	0.192803	0.140535	1.99554	1.50695	1.66197	2.57282	2.02456	2.05087	3.79206	2.73315	3.6699	8.51561	7.09971	6.37785	--	--	--	--	--	--	--	--	--	--	--	--	--	--	--	-1.91042	0.0664459	0.681294	--	--	--	--	--	--	-3.0614	0.394332	0.874748
LNC_015033	XLOC_289260	0	9.67554	1.54945	6.49365	0.868134	4.33367	1.621	8.67649	6.77433	0.931929	0.329444	3.19073	0	2.11225	4.10118	0.463312	0	2.86987	0	0	0	-0.0592341	0.36067	0.672201	-0.604903	0.412669	0.734069	1.33416	0.974176	0.991087	0.853253	0.169763	0.686211	1.75174	0.397617	0.589493	inf	0.524397	0.873618	-0.545669	0.396235	0.894757	1.39339	0.770636	0.977948	0.912487	0.0266077	0.844211
LNC_004280	XLOC_085314	0	0.025764	0.328658	1.09266	0.847714	0.806223	1.22195	3.05985	1.80773	5.64605	4.26605	3.28151	0.072644	0	0.047994	0.44494	0.09378	0.063562	0	0.293475	0.058615	--	--	--	-4.10279	0.150302	0.511267	-5.21823	0.00317804	0.244094	--	--	--	--	--	--	--	--	--	--	--	--	-2.26412	0.00967063	0.58341	--	--	--
LNC_010157	XLOC_201904	4.95001	7.11578	7.19764	5.79851	4.30954	4.93884	4.27596	2.97447	3.91483	2.81997	3.39124	2.9127	2.05878	3.23386	2.49476	3.14073	1.26434	4.21886	2.69336	1.71968	1.87881	0.356398	0.340235	0.657549	0.786847	0.694485	0.892258	1.07814	0.836447	0.944235	1.30665	0.404329	0.777416	1.15945	0.0254903	0.122344	1.61431	0.428117	0.834282	--	--	--	0.721743	0.54973	0.942066	0.950253	0.648307	0.925854
LNC_002782	XLOC_056432	1.05185	1.19424	1.5591	0.397129	0.239539	0.065029	0.319591	0.356074	0.244925	2.62497	2.00233	2.61353	0.995328	0.409148	0.607373	0.721282	0.577818	0.537757	1.15532	1.28166	1.06624	--	--	--	--	--	--	--	--	--	--	--	--	--	--	--	--	--	--	--	--	--	-3.36723	0.11077	0.748902	--	--	--
LNC_002982	XLOC_059216	1.58817	2.42475	2.25731	1.6077	0.709835	0.631727	0.630789	1.32391	0.747571	2.35894	2.88629	6.7729	0.540138	0.375519	0.454214	0.764218	0.846463	0.764748	1.76194	1.8493	1.14036	--	--	--	--	--	--	-0.938622	0.500416	0.790889	--	--	--	--	--	--	--	--	--	--	--	--	-2.02679	0.662923	0.964736	--	--	--
LNC_010185	XLOC_202306	1.33349	4.47135	0.58676	0.055711	0.334288	0	0.748956	0.013637	0.248087	42.1546	29.9692	32.6771	9.66456	7.19198	7.97465	14.2414	23.8915	13.7561	37.3398	43.6673	10.8232	4.03464	0.129864	0.469039	2.66085	0.622674	0.855596	-4.03533	0.216431	0.593371	-1.9579	0.995786	0.998935	-3.02118	0.626995	0.778796	-3.84472	0.324811	0.794243	--	--	--	-8.06996	0.00786658	0.58341	-5.99254	0.594705	0.913793
LNC_007221	XLOC_146519	0.218359	0.137602	0.122581	0.167945	0.149136	0.11739	0.250798	0.506802	0.217586	1.95849	2.45187	2.73369	0.060389	0.104567	0.022697	0.302763	0.369755	0.113132	0.489529	0.260869	0.398033	--	--	--	--	--	--	-3.90002	0.0333673	0.34829	--	--	--	--	--	--	--	--	--	--	--	--	-4.03941	0.023652	0.619888	--	--	--
LNC_005128	XLOC_104203	0.007619	1.43373	1.51621	0.222778	0	0	0.220365	0.305312	0.275628	2.66066	2.34475	2.23102	0.335463	0.681693	0.655689	0	0.884133	0	0.68617	0	0	--	--	--	--	--	--	--	--	--	--	--	--	--	--	--	--	--	--	--	--	--	-5.0216	0.0120854	0.58341	--	--	--
LNC_009581	XLOC_191893	4.52354	5.10363	4.73898	5.37505	4.16314	1.86757	3.29478	4.8047	3.67276	2.96794	4.37405	3.25472	3.57881	7.30739	7.74966	10.2208	8.01557	13.0204	8.79711	8.00567	6.89401	0.332912	0.343787	0.660434	--	--	--	--	--	--	-0.375407	0.134394	0.678184	-1.1215	0.00138657	0.0584624	-0.722018	0.093445	0.712816	-0.045629	0.571716	0.906172	0.106145	0.701872	0.971343	-0.70832	0.685445	0.932842
LNC_015011	XLOC_288460	1.72907	0.081927	0	0	0	0.304473	0.327622	0.072845	0.807034	0.061262	0.002556	2.31456	0	0	0.942312	0	0.048551	0.024465	0	0.155275	0	--	--	--	--	--	--	-0.393194	0.0256425	0.328076	--	--	--	--	--	--	--	--	--	--	--	--	--	--	--	--	--	--
LNC_008133	XLOC_164714	0.167504	0.032654	0.147574	0.255119	0.175682	0.119235	0.099325	0.528947	0.325158	1.84528	2.11195	3.85314	0.053342	0	0.045108	0.632383	0.096075	0.184339	0.470883	0.187082	0.29256	--	--	--	--	--	--	-4.48934	0.967754	0.989651	--	--	--	--	--	--	--	--	--	--	--	--	-3.82779	0.768152	0.977948	--	--	--
LNC_010660	XLOC_207353	0.020536	0.034181	0.012465	0.090626	0.162163	0.040422	0.129723	0.367795	0.140186	0.298578	0.494401	0.913905	0.840935	0.870368	1.84013	0.972611	1.77465	1.58086	3.55396	9.74991	6.84377	--	--	--	--	--	--	--	--	--	--	--	--	--	--	--	-8.22832	0.62644	0.897451	--	--	--	--	--	--	--	--	--
LNC_008918	XLOC_180141	0.70592	0.740124	1.05918	0.227214	0.198743	0.291727	0.150493	0.4735	0.210381	2.12467	2.12263	3.11901	0.11245	0.076755	0.172918	0.340595	0.117028	0.210071	0.586528	0.355244	0.304077	--	--	--	--	--	--	--	--	--	--	--	--	--	--	--	--	--	--	--	--	--	-3.35952	0.145724	0.761461	--	--	--
LNC_014300	XLOC_273826	11.7741	16.8727	16.0598	1.01607	1.29679	0.480798	1.06586	1.21604	0.827137	6.82217	7.57018	10.3376	3.15825	2.36703	2.41207	5.76568	2.55858	4.06115	21.2103	14.7319	12.9553	4.00026	0.00207047	0.168175	3.84595	0.00522607	0.226877	0.854228	0.363611	0.7049	2.49376	0.421533	0.785311	1.85185	0.710851	0.836613	-0.129273	0.126005	0.729395	--	--	--	-3.14604	0.229944	0.812705	-1.5065	0.194875	0.844211
LNC_015001	XLOC_288185	11.9959	5.7071	0.278327	1.78602	25.6764	1.56781	3.01769	1.85786	0	47.7786	43.4917	2.91257	0	0	0	2.02342	0.000942	0.781682	28.1844	9.05038	0.040118	-0.691052	0.256604	0.59196	1.88287	0.197405	0.564374	-2.38896	0.546307	0.81686	inf	0.221711	0.705386	2.67989	0.788061	0.884811	-1.0517	0.894672	0.970403	2.57392	0.123785	0.824401	-1.69791	0.552152	0.942066	inf	0.181887	0.844211
LNC_000278	XLOC_006389	0.357872	0.237532	0.304553	0.2575	0.065686	0	0.201968	0.409179	0.042246	2.4069	1.70329	1.85481	0.097251	0.047295	0.220162	0.227211	0.165643	0.159527	0.807808	0.327945	0.433062	--	--	--	--	--	--	--	--	--	--	--	--	--	--	--	--	--	--	--	--	--	-4.20609	0.0382387	0.634229	--	--	--
LNC_009921	XLOC_198911	0.085867	0.142376	0.160119	0.247435	0.374783	0.285876	0.203894	0.846986	0.230406	0.835249	2.5357	1.88029	0.027223	0.041685	0.153369	0.102926	0.212605	0.025771	0.217454	0.162729	0.085356	--	--	--	--	--	--	-3.75718	0.830114	0.941923	--	--	--	--	--	--	--	--	--	--	--	--	--	--	--	--	--	--
LNC_010764	XLOC_208279	9.49763	0	0	0	0	0	0.178234	0	0.381619	0	0	0	0	0	0	0.493606	0	0	0	0	0.224891	inf	0.189998	0.539888	4.08445	0.0181911	0.270821	inf	0.243189	0.610841	inf	0.237584	0.708423	4.26614	0.593564	0.752057	5.40027	0.0940165	0.712816	--	--	--	--	--	--	--	--	--
LNC_004667	XLOC_092503	1.23139	1.61954	1.382	0.163446	0.217328	0.187297	0.045804	0.162057	0	0.76491	0.849418	1.05816	0.412963	0.947262	0.695826	2.01339	1.08254	1.20358	7.36871	5.44718	2.72213	--	--	--	--	--	--	--	--	--	--	--	--	--	--	--	-1.87607	0.149002	0.738592	--	--	--	--	--	--	--	--	--
LNC_014136	XLOC_271110	0.144832	0.212536	0.308757	0.215281	0.114277	0.361096	0.128606	0.320938	0.202524	4.0724	3.01936	3.73402	0.034766	0.052207	0	0.373407	0.341962	0.275919	0.276083	1.05093	0.656887	--	--	--	--	--	--	-4.02253	0.0207174	0.312523	--	--	--	--	--	--	--	--	--	--	--	--	-3.97036	0.0182761	0.596473	--	--	--
LNC_005451	XLOC_112315	8.30191	7.21284	6.13987	6.33469	6.58432	4.78938	4.50746	4.36074	4.74294	3.61985	3.85471	3.86172	4.24775	2.97993	4.33179	3.5632	2.28884	3.45808	2.1214	2.24402	2.04495	0.290242	0.0255284	0.285827	0.669886	0.00435325	0.21948	0.933727	0.0356912	0.353187	0.905599	0.308106	0.735389	1.2178	0.62225	0.775026	1.7562	0.0709768	0.690049	--	--	--	0.643486	0.125797	0.757769	0.615357	0.44915	0.88268
LNC_014089	XLOC_270211	0.787187	1.13725	0.801227	0.192896	0.384021	0.202673	0.187232	0.365293	0.329982	3.5517	4.7474	2.70388	1.6192	1.90012	2.45024	2.7966	0.244152	0.255002	2.05287	1.71378	2.00372	--	--	--	--	--	--	-2.01321	0.0968252	0.469219	--	--	--	--	--	--	--	--	--	--	--	--	-3.81903	0.0678685	0.681458	--	--	--
LNC_014987	XLOC_287775	9.15826	25.711	16.3464	31.4087	22.3538	35.9582	35.0251	40.1003	30.6046	36.1987	25.4777	32.1949	14.7154	14.8832	16.8828	11.862	15.0043	21.3279	18.3025	14.1373	18.1689	-0.808854	0.0492851	0.348639	-1.04573	0.0695799	0.395545	-0.874099	0.24758	0.613295	0.139933	0.342772	0.748603	0.087726	0.515463	0.693434	0.0172008	0.433263	0.83739	-0.236874	0.0375395	0.721996	-0.0652457	0.33361	0.869457	0.948787	0.166551	0.844211
LNC_008454	XLOC_171441	7.15896	4.52523	4.37259	1.7477	2.33252	3.23494	2.5652	1.33496	1.92418	0.432813	1.84892	1.29288	0	0	0.402616	0.430687	0.573617	0	0	0	0	1.13422	0.0595133	0.367783	1.46302	0.0695422	0.395545	2.16732	0.0569033	0.3972	5.31763	0.355714	0.751271	3.99891	0.0106142	0.0884249	inf	0.0307855	0.609037	--	--	--	--	--	--	4.18341	0.653664	0.926918
LNC_004029	XLOC_081510	0.251572	0.147126	0.163412	0.010524	0	0.044023	0.074587	0.198649	0.331053	1.70891	1.83483	2.17023	0.060086	0	0.050561	0.893715	0.449578	0.169161	1.49958	0.880251	1.78984	--	--	--	--	--	--	--	--	--	--	--	--	--	--	--	--	--	--	--	--	--	-6.71085	0.0110611	0.58341	--	--	--
LNC_004582	XLOC_091812	1.95113	2.91536	3.03695	2.83403	2.84057	1.1298	2.29214	2.71981	3.48258	4.07656	3.90332	7.43106	2.55159	3.68454	2.84092	6.31754	4.44545	5.2692	2.84326	4.79971	3.0144	--	--	--	--	--	--	-0.963402	0.968703	0.989793	--	--	--	-1.02042	0.103463	0.252611	--	--	--	--	--	--	-1.17941	0.395223	0.898572	--	--	--
LNC_008186	XLOC_166249	3.25717	3.67656	3.53862	4.12613	4.67858	2.70582	3.70737	4.66967	4.10011	3.30685	3.10143	2.6948	1.87037	2.38776	2.88523	2.33649	2.38356	3.792	1.06784	1.16565	1.60648	--	--	--	--	--	--	--	--	--	--	--	--	--	--	--	1.44742	0.247666	0.769627	--	--	--	--	--	--	0.688279	0.77893	0.959857
LNC_002127	XLOC_041449	0.10144	0.190246	0.072708	0.479434	0.324588	0.231163	0.348315	0.625907	0.45097	1.90216	2.00547	2.84191	0.018582	0.061503	0.043708	0.186599	0.130205	0.069524	0.134737	0.249439	0.143419	--	--	--	--	--	--	-4.21122	0.213968	0.590226	--	--	--	--	--	--	--	--	--	--	--	--	-2.7049	0.311856	0.858305	--	--	--
LNC_001399	XLOC_029945	1.46918	2.01995	2.07269	1.56933	0.97108	0.509488	0.736474	1.32298	0.758879	2.69489	2.66036	2.5312	0.180169	0.082245	0.101892	0.294336	0.171689	0.315627	0.621187	0.508082	0.544551	--	--	--	--	--	--	--	--	--	--	--	--	--	--	--	--	--	--	--	--	--	--	--	--	--	--	--
LNC_006593	XLOC_133771	0.811708	0.605606	0.479747	0.282122	0.160752	0.113666	0.424508	0.629516	0.294577	3.30301	3.90619	4.07111	1.25474	0.92676	0.602595	1.5429	1.0955	1.16507	4.34224	3.40397	2.62386	--	--	--	--	--	--	-2.57197	0.0459707	0.374892	--	--	--	--	--	--	-2.45059	0.448459	0.842472	--	--	--	-4.34118	0.0149333	0.596473	--	--	--
LNC_006210	XLOC_126472	3.30065	3.58427	2.95855	2.00264	1.33647	0.551152	1.22404	2.64279	1.2422	2.84419	3.75729	2.04463	1.46088	0.679416	0.734628	2.13131	1.27085	0.302473	0.02081	0.003807	0.018615	1.3393	0.0519374	0.353029	0.946118	0.317448	0.66841	--	--	--	1.77564	0.0863061	0.656449	1.40984	0.151267	0.31772	7.83092	0.0342308	0.612069	--	--	--	-1.15218	0.463906	0.924952	--	--	--
LNC_006148	XLOC_125377	0.04072	0.187748	0.225453	0.113484	0.062778	0	0.066057	0.151691	0.084606	1.71737	1.92471	3.63999	0.054848	0.05807	0.042369	0.639173	0	0.076376	0.985906	0.918306	0.903667	--	--	--	--	--	--	-4.00384	0.744267	0.910377	--	--	--	--	--	--	--	--	--	--	--	--	-5.36856	0.701504	0.971343	--	--	--
LNC_014026	XLOC_268867	0.585228	0.529935	0.543092	0.613291	0.306254	0	0.238358	0.46959	0.222573	2.788	2.22256	2.07065	0.283254	0.461347	0.378729	0.805244	0.667501	0.641277	1.57434	2.19629	0.944091	--	--	--	--	--	--	-2.09433	0.0201516	0.311377	--	--	--	--	--	--	--	--	--	--	--	--	-2.94501	0.148005	0.763847	--	--	--
LNC_011965	XLOC_230932	0.730948	1.29268	1.56784	0.847863	0.825835	0.835208	0.573264	1.2107	0.826887	4.61299	4.08387	3.94524	0.416907	0.36214	0.580713	1.36426	0.667929	1.47029	3.12892	2.34512	1.13271	--	--	--	--	--	--	-1.81559	0.0188449	0.305999	--	--	--	--	--	--	--	--	--	--	--	--	-2.33311	0.000845785	0.55326	--	--	--
LNC_009407	XLOC_188058	2.06864	1.01256	0.451829	3.53909	5.97524	0.272695	3.53297	5.73249	3.59165	2.58273	2.15646	5.47841	0.646199	0.267042	0.423138	0.227184	0.045099	0	0	0	0	-1.46996	0.881963	0.954855	-1.86359	0.681711	0.885601	-1.53208	0.105427	0.480308	--	--	--	--	--	--	--	--	--	-0.393623	0.264267	0.880387	-0.0621133	0.272983	0.841443	2.87254	0.207177	0.844211
LNC_003006	XLOC_060122	1.1282	0.961923	1.16623	0.593316	0.462735	0.054254	1.00798	1.0356	0.709649	3.52231	2.90467	2.7124	0	0.103416	0	0.433049	0.197775	0.226296	0.517655	0.55496	0.524165	--	--	--	--	--	--	-1.48884	0.0279948	0.334617	--	--	--	--	--	--	--	--	--	--	--	--	-3.04114	0.125439	0.757769	--	--	--
LNC_011413	XLOC_220935	2.29683	1.9228	2.32052	3.65081	4.64752	3.32667	13.4544	10.686	10.2839	3.43536	3.48917	2.85269	6.23051	1.02163	0.169335	0.279869	0.532125	0.240494	0	0	0.096046	-0.829834	0.0212277	0.266985	-2.39603	0.013695	0.268124	--	--	--	-0.182382	0.136218	0.678184	2.63552	0.00653743	0.0783602	6.08946	0.0546653	0.667948	-1.56619	0.0540471	0.759155	--	--	--	0.647452	0.0777854	0.844211
LNC_014867	XLOC_285711	1.63822	0	1.4516	0.015226	2.56399	0	0.039913	0.235555	0.252998	4.23315	13.4928	10.6273	5.95525	7.52796	0	1.89266	7.30345	7.05816	0.245852	0.424456	4.04568	0.260596	0.374715	0.683044	--	--	--	-3.19791	0.915871	0.973109	-2.12557	0.313486	0.736986	-2.39522	0.704343	0.831925	-0.610034	0.26693	0.778331	2.28705	0.00533744	0.617858	-3.45851	0.560889	0.94379	-2.38616	0.0751182	0.844211
LNC_009160	XLOC_184554	3.56888	3.67684	1.38023	2.76628	3.44695	0.849038	2.78802	1.12797	2.10669	0.743346	0.924699	0.970659	7.66662	3.79012	2.19305	1.4822	1.78409	3.87626	0.67542	0.632151	0.895186	0.288551	0.213745	0.562213	0.518279	0.354598	0.696183	1.70885	0.172679	0.552714	-0.662124	0.0487928	0.632339	0.272244	0.670442	0.80863	1.96937	0.13869	0.737058	0.229728	0.360413	0.889449	1.4203	0.238985	0.819789	-0.950675	0.0330113	0.844211
LNC_003557	XLOC_070242	0.198238	0.512052	0.601105	0.47109	0.213551	0.249345	0.342949	0.672807	0.502533	2.21611	1.68532	2.25182	0.034403	0.037051	0.067757	0.223764	0.080405	0.111758	0.354516	0.252828	0.195291	--	--	--	--	--	--	--	--	--	--	--	--	--	--	--	--	--	--	--	--	--	--	--	--	--	--	--
LNC_013280	XLOC_251920	0.982352	1.07346	0.746197	0.226906	0.053504	0	0.168948	0.117073	0	0.55569	0.303182	0.505517	0.430451	0.172752	0.054057	0.597559	0.332108	0.622433	3.69864	3.69374	3.46163	--	--	--	--	--	--	--	--	--	--	--	--	--	--	--	-1.9537	0.368071	0.807634	--	--	--	--	--	--	--	--	--
LNC_000882	XLOC_018608	0.105123	0.297354	0.064088	1.09855	0.815143	0.453021	0.952025	1.53175	1.16036	4.23254	4.07944	4.54646	0.025828	0	0.076823	0.262451	0.153652	0.194024	0.374823	0.110495	0	--	--	--	--	--	--	-4.78449	0.020859	0.312523	--	--	--	--	--	--	--	--	--	--	--	--	-2.44176	0.140171	0.757769	--	--	--
LNC_010849	XLOC_208982	1.08934	1.1901	1.14094	0.788971	1.28422	1.1909	0.69218	0.85146	0.976023	0.501894	0.480705	0.49527	0.284467	0.338985	0.391	0.269899	3.72365	0.262632	0.298325	0.149191	0.285034	--	--	--	--	--	--	--	--	--	--	--	--	-0.315404	0.0566603	0.181229	--	--	--	--	--	--	--	--	--	--	--	--
LNC_009158	XLOC_184554	0.18407	0.242715	1.83627	0.185695	0.201935	2.67467	0.211818	0.28614	0.232079	2.32589	2.30042	1.57967	0.257982	0.219858	3.32337	1.23686	0.150782	0.160012	0.554682	0.77499	0.86864	-0.436346	0.378267	0.686032	--	--	--	--	--	--	-0.748189	0.0971867	0.660097	--	--	--	--	--	--	2.06857	0.529329	0.903652	-1.01904	0.279811	0.847907	-0.311843	0.107796	0.844211
LNC_014868	XLOC_285711	0.754497	1.67249	1.16752	0.079106	0.93908	0.268516	0.122457	0.165645	0.205515	10.1711	4.38289	0	0	2.65105	6.12809	6.36324	2.35723	3.29125	0.610793	4.37835	0	--	--	--	--	--	--	-2.01754	0.0545521	0.39225	-1.28829	0.0802106	0.656449	-1.74058	0.217273	0.401154	-0.472997	0.327515	0.794555	--	--	--	-3.49966	0.117853	0.754909	-2.7704	0.299715	0.865643
LNC_003110	XLOC_061721	1.08924	3.68956	1.88428	2.38916	4.47498	1.47277	2.74289	3.88966	5.14182	5.18538	6.4944	8.80859	6.40281	4.48818	3.24303	3.4524	9.29116	6.26146	4.83881	8.18066	2.91424	-0.323324	0.829457	0.928978	-0.821389	0.310774	0.662932	-1.62054	0.605207	0.845414	-1.08491	0.994545	0.998561	-1.51212	0.841444	0.918856	-1.25782	0.151079	0.738592	-0.498065	0.0528704	0.758849	-1.29722	0.237252	0.817197	-0.761587	0.00953548	0.844211
LNC_009399	XLOC_187413	0.985542	0.942953	0.9233	0.948615	0.877851	1.11723	1.30724	1.38659	1.21214	0.799099	0.747952	0.536694	1.72805	3.10803	2.64685	3.34658	1.23677	3.58177	2.9975	4.11916	5.03242	--	--	--	--	--	--	--	--	--	--	--	--	-1.5176	0.0191539	0.108094	-2.09091	0.776669	0.939965	--	--	--	--	--	--	--	--	--
LNC_014198	XLOC_271556	2.58646	2.30125	2.83009	0.659063	0.872715	0.322631	0.63758	0.614461	0.903534	1.34381	1.06735	0.850258	0.25917	0.282836	0.408434	0.449115	0.415855	0.424617	0.622626	0.329709	0.479166	2.05723	0.0051609	0.20698	1.84012	0.0418209	0.338231	--	--	--	3.02152	0.405738	0.778772	2.58128	0.014475	0.0965286	2.43066	0.4197	0.830825	--	--	--	--	--	--	--	--	--
LNC_011908	XLOC_229753	2.31657	4.17747	2.96835	0.301744	0.686861	0.66058	0.838613	0.864587	0.398594	1.65375	1.17204	1.44641	0.726511	0	0.384895	0.574169	0.303983	1.00513	1.44422	1.74987	1.65344	2.52045	0.0158049	0.24561	2.17058	0.381033	0.714538	1.14723	0.985024	0.994275	3.08982	0.596419	0.863279	2.32895	0.949624	0.975143	0.964955	0.679249	0.911539	--	--	--	--	--	--	--	--	--
LNC_012926	XLOC_247163	1.96485	1.70721	4.05849	0.096168	0.275708	0.197524	0.370487	0.435853	0.092905	1.01927	0.386143	0.39665	0.014073	0	0	0.257405	0.147754	0.13615	0.061437	0	0	3.76305	0.0249716	0.283778	3.10378	0.579974	0.831779	2.10092	0.626305	0.853992	9.1015	0.924433	0.98016	3.83605	0.354291	0.547579	6.97532	0.680743	0.911548	--	--	--	--	--	--	--	--	--
LNC_014474	XLOC_278276	0.296819	0.141645	0.064157	0.078163	0.073463	0	0.075203	0.093562	0.069715	1.52111	2.29202	1.61333	0.106376	0.328447	0.637472	3.58766	1.1284	0.621442	4.55443	3.00722	3.87146	--	--	--	--	--	--	--	--	--	--	--	--	-3.40862	0.804326	0.896372	-4.5076	0.770117	0.937623	--	--	--	--	--	--	--	--	--
LNC_002666	XLOC_053783	0.720546	0.406237	0.947942	0.282975	0.137498	0	0.413274	0.387137	0.539697	3.88098	3.79353	4.57351	0.7282	1.00277	0.56715	4.40487	1.54834	0.927255	5.0765	2.9039	4.07501	--	--	--	--	--	--	-2.56156	0.173672	0.553984	--	--	--	-1.72959	0.851434	0.924989	-2.53869	0.57742	0.887041	--	--	--	-4.86439	0.0314878	0.63399	--	--	--
LNC_014488	XLOC_278396	0.079669	0.83992	0.535946	0.258884	0	0	0.283134	0.202388	0	4.40117	2.46447	5.13	0.761385	0.971264	1.29016	5.27497	3.84589	1.29095	4.3956	4.6063	4.21007	--	--	--	--	--	--	-3.04289	0.280778	0.639605	--	--	--	-2.8386	0.993295	0.996725	-3.18222	0.0769063	0.699065	--	--	--	-5.53406	0.194617	0.789362	--	--	--
LNC_008666	XLOC_175440	0.288031	0.229441	0.346221	1.21133	0.744029	0.693118	0.594038	1.56314	0.86437	4.01651	3.52709	4.30236	0.124207	0.052594	0.109928	0.31175	0.142882	0.217274	0.464411	0.233562	0.371682	--	--	--	--	--	--	-3.77773	0.0163009	0.299248	--	--	--	--	--	--	--	--	--	--	--	--	-2.16116	0.102705	0.740206	--	--	--
LNC_006145	XLOC_125364	0.237034	0.381631	0.257208	0.469343	0.303277	0.178279	0.369969	0.455534	0.57392	2.89626	2.07002	3.18841	0.04461	0.024981	0	0.125841	0.152862	0.057012	0.416235	0.123541	0.142855	--	--	--	--	--	--	-3.21883	0.15554	0.536165	--	--	--	--	--	--	--	--	--	--	--	--	-3.10026	0.165386	0.772736	--	--	--
LNC_008001	XLOC_162138	1.00211	0.600078	0.061136	0.220663	0.106041	0.556966	0	0.255228	0.540617	0.038043	0.040017	0	1.57234	1.82032	1.47594	0.401077	0.322478	3.16458	0.455364	0	0	--	--	--	--	--	--	--	--	--	--	--	--	-1.22501	0.224012	0.40879	--	--	--	--	--	--	--	--	--	--	--	--
LNC_003430	XLOC_067498	0.379645	0.788281	0.919999	0.885081	0.309059	0	0.70585	1.06553	0.43876	4.07259	3.46395	4.60075	0.112727	0.436512	0.410751	0.484002	0.406065	0.390619	1.20808	1.02939	0.898137	--	--	--	--	--	--	-2.5393	0.0951671	0.466412	--	--	--	--	--	--	--	--	--	--	--	--	-3.3454	0.274897	0.842183	--	--	--
LNC_008072	XLOC_163425	0.912582	0.769524	0.70884	1.8654	1.3078	0.574284	1.06959	2.33698	0.645992	2.87626	3.38405	4.06337	0.407895	0.25031	0.326854	0.62426	0.369013	0.306299	1.39455	3.54456	2.37956	--	--	--	--	--	--	-2.1103	0.108601	0.482897	--	--	--	--	--	--	-1.614	0.982537	0.993475	--	--	--	-1.46197	0.946873	0.996109	--	--	--
LNC_005727	XLOC_117868	0.351152	0.165407	0	0.196652	0.884274	0.454991	0.645514	0.611438	0.248303	0.593038	1.02514	1.24119	0.070884	0.333592	0.093414	1.26894	2.64488	0.569986	2.14301	1.09298	2.39593	--	--	--	--	--	--	--	--	--	--	--	--	--	--	--	-3.44662	0.324818	0.794243	--	--	--	--	--	--	--	--	--
LNC_005183	XLOC_105040	2.09054	1.91763	2.09466	2.24333	2.34282	1.24205	1.46132	1.20657	0.862132	0.938008	0.713116	0.754989	0.334339	0.166167	0.07388	0.256319	0.318566	0	0	0.081329	0.221908	--	--	--	--	--	--	--	--	--	3.40938	0.0261804	0.626759	3.40813	0.0039593	0.068638	4.33096	0.0574227	0.668913	--	--	--	--	--	--	3.34296	0.0516126	0.844211
LNC_010785	XLOC_208474	6.4626	11.2264	9.35535	2.90857	3.12866	0.154808	1.18341	1.27142	0.413819	3.36434	3.13311	5.35154	0.061005	0.05573	0.028384	0.148172	0	0	0.049999	0	0	2.12684	0.0694806	0.386419	3.23688	0.1562	0.51753	1.19056	0.429926	0.750251	7.54194	0.482241	0.808874	7.51191	0.0417465	0.155039	9.07921	0.783442	0.942121	1.11004	0.273074	0.881831	-0.936278	0.539294	0.942066	5.41511	0.292045	0.864221
LNC_008860	XLOC_179302	0.59703	1.20017	0.552903	0.390956	0.41022	0.093233	0.457315	0.408784	0.260698	3.91574	3.9125	6.41926	0.046819	0.508775	0.373642	0.651546	0.674935	0.351328	1.71223	1.18961	0.834542	--	--	--	--	--	--	-2.59992	0.603253	0.845414	--	--	--	--	--	--	--	--	--	--	--	--	-3.99363	0.235129	0.815312	--	--	--
LNC_005871	XLOC_120189	0.07966	0.232591	0	0.667514	0.214546	0.309846	0.44775	0.744773	0.635509	1.86626	3.86517	2.21976	0	0	0.037336	0.140813	0	0.061744	0.390363	0.427232	0.420618	--	--	--	--	--	--	-4.67039	0.306623	0.659709	--	--	--	--	--	--	--	--	--	--	--	--	-2.7379	0.283832	0.849424	--	--	--
LNC_000630	XLOC_014941	1.78499	1.8694	1.33063	2.47505	1.51734	0.457366	0.828239	1.92746	0.361459	7.25151	4.141	5.57626	1.0177	0.873169	0.355078	2.83747	3.13289	1.29681	8.05737	7.96602	7.5969	--	--	--	--	--	--	-1.76721	0.250153	0.614707	--	--	--	--	--	--	-2.24436	0.375303	0.810309	--	--	--	-1.93108	0.433086	0.911445	--	--	--
LNC_013656	XLOC_262080	0.302868	0.35895	0.16835	0.007185	0	0	0.007907	0	0	0.180913	0.366328	0.473252	0.508725	0.200287	0.199911	0.547429	0.121658	0.078166	2.18964	2.24741	2.0138	--	--	--	--	--	--	--	--	--	--	--	--	--	--	--	-2.95801	0.257944	0.772808	--	--	--	--	--	--	--	--	--
LNC_007626	XLOC_154409	1.21011	3.04097	2.37475	1.3566	0.729672	1.167	0	2.95696	0	7.32765	5.21153	8.83199	0.007039	0	0.017582	0.161286	0	0	0.163261	0.047269	0.086563	--	--	--	1.16398	0.939967	0.985678	-1.68949	0.3176	0.667403	8.07207	0.736268	0.920994	5.36041	0.339458	0.532916	4.47911	0.472153	0.849783	0.137775	0.93486	0.989574	-2.7157	0.150933	0.766515	--	--	--
LNC_008188	XLOC_166266	0.016592	0	0	0.147995	0.207873	0.023621	0	0.297546	0.298263	2.42098	2.53404	2.26356	0	0.096327	0.097525	0.754334	0.255871	0.579215	1.26689	1.27319	0.42476	--	--	--	--	--	--	-8.76509	0.00122218	0.228692	--	--	--	--	--	--	--	--	--	--	--	--	-4.24959	0.0181847	0.596473	--	--	--
LNC_007949	XLOC_160817	0.062884	0.067788	0.129452	0.020832	0.060734	0.062984	0.091693	0.073001	0.041608	2.10634	1.95363	2.15862	0.009233	0	0.020578	0.108271	0.057752	0.087172	0.027477	0.024869	0.019727	--	--	--	--	--	--	-4.57932	0.00436539	0.260547	--	--	--	--	--	--	--	--	--	--	--	--	-5.42695	0.00173902	0.55326	--	--	--
LNC_014559	XLOC_279842	3.82794	2.03418	2.60568	0.336753	1.49655	1.00634	1.94929	1.70916	1.09209	0.714737	0.688818	0.515526	0.715714	0.640052	0.897452	0.303871	0.008965	0.246206	0.119683	0.109106	0.10445	1.57628	0.0372685	0.319379	--	--	--	2.14157	0.19221	0.571745	1.91	0.33268	0.745153	3.92096	0.22799	0.413575	4.66736	0.110566	0.712816	--	--	--	--	--	--	--	--	--
LNC_002784	XLOC_056438	0.670779	0.796108	0.730711	0.54733	0.57535	0.062447	0.085252	1.13257	0.282228	3.04081	2.60489	3.25442	0.092684	0.228069	0.035816	0.953806	0.300327	0.637875	1.48633	1.61072	1.24023	--	--	--	--	--	--	-2.0179	0.0592027	0.399441	--	--	--	--	--	--	--	--	--	--	--	--	-2.90878	0.302037	0.854298	--	--	--
LNC_010359	XLOC_204581	0.567771	0.308818	0.805314	0.430226	1.35689	0.977792	2.1453	1.4908	1.93677	1.86393	2.00112	1.99066	4.31122	3.67806	3.01086	4.16368	3.84088	5.81613	2.53358	1.33919	1.82475	--	--	--	--	--	--	--	--	--	-2.70936	0.81584	0.951257	-3.03866	0.0164711	0.100965	--	--	--	--	--	--	--	--	--	-1.99222	0.429819	0.88268
LNC_002895	XLOC_058015	58.5024	81.7045	80.2435	11.2156	8.07771	9.03888	10.2475	20.1434	9.15896	133.16	119.175	245.359	17.7261	12.7448	12.9766	43.3422	21.5332	24.3356	54.8299	43.9091	35.6776	2.95994	0.000574604	0.131594	2.47871	0.189362	0.556112	-1.17481	0.986142	0.99447	2.34311	0.363944	0.756451	1.30516	0.661762	0.80215	0.713744	0.0806567	0.702002	-0.481235	0.529844	0.903652	-4.13475	0.119064	0.754909	-0.616834	0.911049	0.983011
LNC_011564	XLOC_223864	0	0	1.37446	1.21624	1.50355	0	0	0	0	1.95141	1.47435	3.65197	1.03679	0	4.1226	1.6677	1.49645	0.803902	0	0	0	--	--	--	--	--	--	-2.36442	0.612318	0.848352	-1.90834	0.26605	0.71856	--	--	--	--	--	--	--	--	--	-1.37979	0.426986	0.909123	-0.923707	0.86219	0.976043
LNC_007758	XLOC_156939	1.03628	0.953598	1.04656	0.665264	0.341759	0.487582	0.2572	0.620385	0.157651	3.00805	2.4641	3.14482	0.339368	0.263536	0.382645	0.430239	0.927889	0.582084	0.693168	0.853984	0.335061	--	--	--	--	--	--	-1.5048	0.141413	0.519784	--	--	--	--	--	--	--	--	--	--	--	--	-2.52742	0.0571214	0.668734	--	--	--
LNC_002383	XLOC_046806	0.132956	0.076147	0.095267	0.379402	0.227497	0.052756	0.250631	0.44175	0.184369	1.86918	2.18972	1.98416	0.010048	0.027127	0.031973	0.238172	0.147684	0.036856	0.197039	0.17202	0.189781	--	--	--	--	--	--	-4.31138	0.0103069	0.286135	--	--	--	--	--	--	--	--	--	--	--	--	--	--	--	--	--	--
LNC_006004	XLOC_122500	0.851239	0.520031	0.010649	2.4425	1.23924	0.052884	0.037806	0.258435	1.25373	16.2678	10.7901	7.49313	0.056438	0.052134	0.026827	0	0.540013	0.072362	0.197988	0.287088	0.036142	--	--	--	--	--	--	-4.64399	0.130298	0.509995	--	--	--	--	--	--	--	--	--	--	--	--	-3.2097	0.201321	0.790903	4.78567	0.517574	0.892791
LNC_004585	XLOC_091856	1.79415	3.0145	2.74049	0.344598	0.516463	0.221853	0.398705	0.329048	0.575167	2.48365	1.99478	2.43957	1.21502	0.93073	0.816247	1.15036	0.821081	1.02739	4.08772	4.36008	2.67585	2.8014	0.0103228	0.229679	2.53457	0.192093	0.558748	--	--	--	--	--	--	--	--	--	--	--	--	--	--	--	-2.67544	0.113599	0.753066	--	--	--
LNC_009102	XLOC_183765	2.11714	2.93484	2.36165	3.24469	1.1127	0.899793	1.21433	2.41893	2.05166	25.8927	20.7264	34.4557	0.903037	0.622166	0.297392	4.71407	1.19898	1.28566	3.34851	4.26883	3.85503	--	--	--	--	--	--	-3.451	0.108808	0.483194	2.02419	0.213586	0.705386	0.0424415	0.900015	0.949091	--	--	--	--	--	--	-3.94689	0.183768	0.786239	1.5283	0.604079	0.915833
LNC_013579	XLOC_259743	0.248812	0.167952	0.443262	0	0	0	0	0.031378	0	0	3.26429	0.048937	0.022653	0.009035	0.010265	0.78212	0.007096	0.002924	2.31719	4.64043	0.17443	--	--	--	--	--	--	-1.94578	0.800818	0.931602	--	--	--	--	--	--	-3.05186	0.207896	0.766135	--	--	--	#NAME?	0.762877	0.977948	--	--	--
LNC_002783	XLOC_056438	0.262448	0.386663	0.365016	0.943987	0.480469	0.768027	0.668844	0.277175	0.74571	2.9686	2.08033	2.35548	0.138764	0	0.284013	0.255726	0.198539	0.15066	0.385466	0.363229	0.585162	--	--	--	--	--	--	-2.86814	0.0216613	0.313913	--	--	--	--	--	--	--	--	--	--	--	--	-1.75582	0.0376419	0.634229	--	--	--
LNC_009807	XLOC_197049	2.2915	3.84494	3.30526	0.190145	0.46119	0.124751	0.548147	0.403399	0.322382	2.33966	3.11931	3.03379	0.504112	0.325953	0.497882	2.00405	1.04231	1.60225	2.71156	2.28309	1.38157	3.60476	0.00689895	0.213604	2.88976	0.0833594	0.421265	--	--	--	2.82985	0.974714	0.994789	1.02225	0.773982	0.8757	--	--	--	--	--	--	-3.45194	0.127011	0.757769	--	--	--
LNC_011233	XLOC_218108	0.42211	0.338962	0.181265	1.00053	0.286079	0.444374	0.105023	0.697309	0.284814	3.28656	1.83318	2.96177	0	0	0	0.204197	0	0	0.640202	0.348965	0.173021	--	--	--	--	--	--	-3.10031	0.299732	0.655636	--	--	--	--	--	--	--	--	--	--	--	--	-2.22303	0.20095	0.790903	--	--	--
LNC_004110	XLOC_082655	1.16299	1.53074	1.35234	0.255399	0.276093	0.190276	0.276305	0.105363	0.382776	3.67074	2.74941	4.14559	0.559215	0.803566	0.920444	1.55918	1.07156	1.28874	3.2794	3.24532	1.32635	--	--	--	--	--	--	-1.3848	0.34657	0.691777	--	--	--	--	--	--	--	--	--	--	--	--	-3.87171	0.0697682	0.681869	--	--	--
LNC_000142	XLOC_003336	0.051867	0.323624	0.046483	0	0.122459	0	0.191914	0.644673	0	0.697995	0.282507	0	1.09434	2.61	0.613767	0.798635	0.579746	3.25076	4.51271	1.37302	6.98547	--	--	--	--	--	--	--	--	--	--	--	--	-3.45552	0.0378936	0.148221	-4.93085	0.698963	0.918071	--	--	--	--	--	--	-5.14003	0.796284	0.9629
LNC_007006	XLOC_140440	0.81733	0.828457	0.766575	0.51097	0.615208	0.10026	0.495409	0.554613	0.415752	3.50477	3.1907	3.18088	0.790323	0.566432	0.435257	0.954387	0.524038	0.626354	0.708223	0.59021	0.791798	--	--	--	--	--	--	-2.03353	0.00360931	0.246799	--	--	--	--	--	--	--	--	--	--	--	--	-3.00951	0.15423	0.767175	--	--	--
LNC_012182	XLOC_234019	0.410293	0.447016	0.395337	0.098736	0.219022	0	0.376049	0.350007	0.202873	1.76571	2.84315	1.53306	0.157179	0.002251	0.063122	0.269921	0.088774	0.09357	0.825353	0.121556	0.107598	--	--	--	--	--	--	--	--	--	--	--	--	--	--	--	--	--	--	--	--	--	-4.27269	0.17768	0.783842	--	--	--
LNC_006169	XLOC_125615	4.75632	5.52137	4.06079	0.930884	0.631446	0.333776	0.264814	0.235157	0.221538	4.31656	4.40323	6.12973	1.22094	1.25755	0.897657	4.01776	1.43899	2.13435	3.5131	4.10353	2.47654	2.91878	0.00343001	0.193478	4.31273	0.00554157	0.22742	--	--	--	2.08644	0.100796	0.664273	0.917509	0.988779	0.994486	0.506511	0.67455	0.910674	--	--	--	-2.96931	0.242235	0.822791	--	--	--
LNC_002495	XLOC_049386	0.665534	0.685379	0.956091	0.217356	0.312288	0.063358	0.632114	0.816619	0.419418	3.63206	3.44019	4.40208	2.99328	0.770171	0.994254	2.03017	1.31858	1.02061	2.03878	2.17443	1.5771	--	--	--	--	--	--	-2.31432	0.103854	0.479597	--	--	--	--	--	--	--	--	--	--	--	--	-4.27423	0.0241124	0.622782	-3.00416	0.259334	0.859749
LNC_002679	XLOC_054017	0.560963	1.35709	0.480384	2.18708	1.61634	1.3951	2.87918	4.29655	3.13297	12.4334	14.8521	19.9404	0.218832	0.247152	0	1.92065	1.07786	0.603368	1.04404	2.58041	0.711428	--	--	--	-2.1037	0.180038	0.545706	-4.29941	0.178663	0.558634	--	--	--	--	--	--	--	--	--	-0.987688	0.249434	0.879996	-3.1834	0.107578	0.744753	--	--	--
LNC_000994	XLOC_021317	1.73092	2.23107	2.67322	0.959515	0.837178	1.50804	0.283186	0.170497	0.331722	0.485474	0.265773	0.264306	0.221281	0.090368	0.182807	0.113818	0.090332	0.081639	0.01044	0	0.027399	--	--	--	3.07863	0.0378796	0.32853	2.70787	0.57749	0.833703	3.74623	0.838467	0.957391	4.53712	0.0677881	0.199885	7.45412	0.907601	0.972407	--	--	--	--	--	--	--	--	--
LNC_001117	XLOC_023806	1.00536	5.4829	3.88747	0.195971	0.699407	0.223401	1.20414	0.81373	0.654784	20.7833	21.9709	25.9815	3.31396	0.47154	0.476126	7.26678	5.55875	5.29873	10.0011	18.2407	10.1591	3.21322	0.118398	0.453175	1.95687	0.2119	0.580062	-2.72785	0.172728	0.552714	1.28374	0.792161	0.943877	-0.804709	0.518548	0.695815	-1.88793	0.106889	0.712816	--	--	--	-5.94106	0.00523385	0.55326	-1.92948	0.122561	0.844211
LNC_003897	XLOC_077997	0.174228	0.370141	0.253296	0.140004	0.257902	0.011597	0.053412	0.360619	0.194854	1.40561	1.58845	2.87529	0.065896	0.096649	0.131066	0.545032	0.19992	0.140189	1.39444	1.06551	1.14002	--	--	--	--	--	--	-2.87935	0.966418	0.989356	--	--	--	--	--	--	--	--	--	--	--	--	-3.84125	0.657716	0.96369	--	--	--
LNC_010864	XLOC_209072	0.26583	0.041301	0.513673	1.02872	0.222146	0.201082	0.334732	1.34439	0.316731	6.09182	7.83374	9.89117	0	0.209107	0.24432	2.05194	0.775173	0.681815	0.900052	0.983011	0.9184	--	--	--	--	--	--	-4.85879	0.167287	0.548017	--	--	--	--	--	--	--	--	--	--	--	--	-4.03591	0.218797	0.801886	--	--	--
LNC_011300	XLOC_219056	0.50793	0.450228	0.332216	0.225249	0.118866	0.101191	0.267394	0.38201	0.168291	2.96165	3.03632	5.02515	0.204581	0.151366	0.369152	0.901076	0.693979	0.279778	1.11576	1.04372	1.01386	--	--	--	--	--	--	-3.09467	0.675998	0.880383	--	--	--	--	--	--	--	--	--	--	--	--	-4.62959	0.193617	0.789178	--	--	--
LNC_002771	XLOC_056404	0.594522	0.71646	0.567861	0.534962	0.294658	0.240892	0.181091	1.09333	0.036398	2.1881	2.1709	2.29499	0.181822	0.257825	0.153884	0.402631	0.358778	0.296961	0.605462	0.466869	0.554021	--	--	--	--	--	--	--	--	--	--	--	--	--	--	--	--	--	--	--	--	--	-2.63592	0.0542996	0.668152	--	--	--
LNC_014149	XLOC_271186	0	0.401359	2.30079	1.62637	2.43037	1.02937	0.534461	4.04997	0.469511	11.4945	1.01063	0.271767	0	0.539935	0.064204	2.41262	0.193876	0.006843	0.291395	1.75208	0.047313	--	--	--	-0.903301	0.329408	0.679007	-2.24136	0.0387798	0.358555	--	--	--	0.0482146	0.856435	0.927498	--	--	--	0.00915413	0.487701	0.903652	-1.3289	0.216786	0.799942	--	--	--
LNC_009523	XLOC_190735	0.099843	0.051538	0.094124	0.72348	0.232854	0.219399	0.337571	0.203946	0.324416	2.69173	2.15733	2.46081	0.052619	0.016587	0	0.281454	0.17301	0.269164	0.108787	0.076906	0.089188	--	--	--	--	--	--	-4.89602	0.0129601	0.288577	--	--	--	--	--	--	--	--	--	--	--	--	-2.63629	0.103444	0.740619	--	--	--
LNC_007913	XLOC_159736	0.677867	0.902116	0.612793	1.16541	0.704696	0.282679	0.342339	1.48699	0.475345	7.24951	5.16157	11.0502	0.239024	0.251803	0.238659	1.92957	0.429117	0.357134	0.648867	0.815909	0.681305	--	--	--	--	--	--	-3.41945	0.434233	0.752659	--	--	--	--	--	--	--	--	--	--	--	--	-3.446	0.448326	0.917813	--	--	--
LNC_003987	XLOC_080235	0.393576	2.34188	0.907566	0.409918	0.380886	0.169828	0.457059	1.584	0.363962	7.37657	7.38263	10.3957	0.454715	0.695076	0.643563	2.48636	1.93229	0.855003	3.52905	2.86046	2.56637	--	--	--	--	--	--	-2.78763	0.31735	0.667403	--	--	--	--	--	--	-1.2977	0.274465	0.783208	--	--	--	-4.71071	0.0209584	0.610916	--	--	--
LNC_014212	XLOC_271926	1.49854	2.51331	1.96609	2.91496	6.71311	5.84853	2.98553	2.89577	4.97763	2.48147	3.56341	2.90436	1.20495	1.37878	1.42481	0.836858	0.526235	1.17791	0.932035	1.35684	1.41033	-1.37237	0.101591	0.430578	-0.861161	0.302206	0.656302	--	--	--	--	--	--	--	--	--	--	--	--	0.511206	0.2642	0.880387	0.790251	0.35969	0.88421	1.94894	0.524481	0.894702
LNC_006190	XLOC_126005	6.01877	7.8744	24.3056	12.1153	12.0726	21.0745	17.9437	20.8195	4.71426	2.45875	1.69136	11.2413	27.145	81.2774	11.8508	51.3856	2.43269	99.7227	39.1963	4.05687	12.9931	-0.244787	0.197785	0.546192	-0.186742	0.229475	0.597331	1.3114	0.571476	0.830513	-1.65472	0.76591	0.934891	-2.00703	0.0100409	0.0872119	-0.558233	0.538366	0.880105	0.058045	0.622618	0.911381	1.55619	0.174257	0.77763	-1.40993	0.888755	0.979218
LNC_000111	XLOC_002925	0.403172	0.246356	1.48098	0.490537	0.00692	1.3789	1.38416	3.1433	2.32797	5.61739	0.518702	16.4019	0.181426	0.224997	0.028884	0.915609	0.072232	0.218967	0.213694	0.184815	1.36347	--	--	--	-1.68605	0.248461	0.613024	-3.40308	0.90769	0.970117	--	--	--	--	--	--	--	--	--	-1.86931	0.0900773	0.801562	-3.58635	0.970127	0.997692	--	--	--
LNC_014869	XLOC_285728	0	6.55061	0.118923	0.113561	0	0.146662	1.7139	0.196558	2.67271	3.3334	7.64783	0.004685	0.175812	0.008417	19.8442	0.990401	0.046012	0.188616	0.208404	0.011923	10.3192	4.67976	0.590204	0.814935	0.54124	0.667673	0.877817	-0.719999	0.311148	0.662513	-1.58639	0.278269	0.72275	2.44477	0.953755	0.977021	-0.660155	0.585384	0.888674	-4.13852	0.359385	0.889449	-5.39976	0.139214	0.757769	-6.26616	0.19846	0.844211
LNC_001650	XLOC_034104	0.087032	0.134825	0.270145	0	0.068886	0.024223	0.068581	0.156209	0.141558	0.723122	0.389417	0.481474	0.138394	0.033849	0.107848	0.158369	0	0.031014	1.46407	3.07359	1.2328	--	--	--	--	--	--	--	--	--	--	--	--	--	--	--	-3.55195	0.200336	0.763303	--	--	--	--	--	--	--	--	--
LNC_003435	XLOC_067502	0	0	0	0	0	0	0	0	0	0	1.76633	0	0	0	0	0	0.133485	0	0	0.426028	2.55991	--	--	--	--	--	--	--	--	--	--	--	--	--	--	--	#NAME?	0.350371	0.801143	--	--	--	--	--	--	--	--	--
LNC_011405	XLOC_220929	1.84411	2.93735	1.99021	4.21833	4.27542	1.49431	5.21339	6.04642	6.32849	1.60051	5.86134	2.15442	3.15251	1.68698	0.621209	0.264559	0.645092	0.370271	0.015661	0.199556	0.149129	-0.560693	0.691891	0.864073	-1.37703	0.0853613	0.425083	-0.505964	0.899562	0.967134	--	--	--	2.40346	0.0953446	0.240098	4.21613	0.636827	0.90059	-0.816339	0.793116	0.958571	0.0547287	0.634667	0.961921	0.87112	0.0420498	0.844211
LNC_000805	XLOC_017616	0	3.29958	0	0.256393	0	0	0	0	0	1.59367	1.51903	12.2056	0	0	1.53826	0	1.28296	0	1.84038	2.06376	0	3.68586	0.627847	0.835808	inf	0.956431	0.988885	-2.2149	0.638774	0.860271	1.10098	0.470123	0.804049	1.36281	0.47681	0.659999	-0.242722	0.378364	0.811241	--	--	--	-5.90076	0.428523	0.909585	--	--	--
LNC_005859	XLOC_119849	2.01798	2.76326	2.46033	0.267232	0.242177	0	0.458696	0.144066	0.333115	1.74976	1.6003	2.50719	0.945232	0.543547	1.11773	0.945768	0.696599	0.630948	2.67399	2.25997	1.43844	3.82941	0.00339726	0.193478	2.95191	0.0682537	0.394116	--	--	--	--	--	--	--	--	--	--	--	--	--	--	--	-3.52333	0.417269	0.905044	--	--	--
LNC_010863	XLOC_209056	0.829732	1.24494	1.13133	1.68689	0.97556	1.02757	1.09899	2.29974	1.59355	4.88626	4.1383	6.27149	0.153687	0.089641	0.059784	0.51447	0.135727	0.346597	0.826168	0.573573	0.437084	--	--	--	--	--	--	-2.25431	0.218347	0.594463	--	--	--	--	--	--	--	--	--	--	--	--	-2.05146	0.27741	0.845755	--	--	--
LNC_011301	XLOC_219059	0.24675	0.063589	0.149571	0.649744	0.360074	0	0.837734	1.01614	2.34241	7.09754	7.8287	3.22495	3.62785	2.7375	1.77244	0.056349	11.4962	5.62456	3.15691	2.67971	5.49121	--	--	--	--	--	--	-5.30257	0.051651	0.38587	-4.14521	0.267472	0.719536	-5.22299	0.935475	0.968918	-4.62238	0.473183	0.849783	--	--	--	-4.1679	0.069363	0.681869	-3.01054	0.354584	0.87085
LNC_013229	XLOC_251050	0	0	0	0	0	0	0	0.03098	0	0.585542	1.48618	0.944675	3.9434	4.32027	10.2297	3.89896	1.33213	2.72601	0.373512	0.670346	0.648445	--	--	--	--	--	--	--	--	--	#NAME?	0.0889173	0.656449	#NAME?	0.0420721	0.155774	--	--	--	--	--	--	--	--	--	#NAME?	0.0840863	0.844211
LNC_001400	XLOC_029950	0	0	0	0.122027	0	0	0.275236	0.117292	0.18512	0.293354	0.94453	0.126015	0.133493	0	0.219427	0.471601	2.79961	0.561104	0.091492	0.436002	0.564526	--	--	--	--	--	--	--	--	--	--	--	--	#NAME?	0.219245	0.403339	--	--	--	--	--	--	--	--	--	--	--	--
LNC_003289	XLOC_065223	0.989397	1.40727	1.75344	0.839127	3.23113	0	0.117349	3.75434	0.688811	4.99248	4.38715	6.17999	0.176145	0.325312	0.158943	1.4337	0.265281	0.388696	3.6873	2.51813	0	0.0280297	0.450218	0.733794	-0.136041	0.991086	0.996978	-1.90659	0.193872	0.572745	--	--	--	--	--	--	-0.580381	0.14657	0.738592	-0.164071	0.185731	0.859844	-1.93462	0.67836	0.967996	2.62371	0.195339	0.844211
LNC_008154	XLOC_165558	11.5179	15.0729	24.2729	5.30161	2.86671	8.88102	5.07505	2.1195	6.44892	2.90155	1.15419	2.19551	0.217356	0	0	0.165881	0.425511	0.418286	0	0.182678	0	1.57692	0.0112739	0.234953	1.89843	0.795829	0.940376	3.02442	0.653281	0.868477	7.87043	0.554442	0.844676	5.65467	0.0736929	0.209273	8.12119	0.742427	0.928879	0.321505	0.359173	0.889449	1.4475	0.725684	0.974871	6.29351	0.829755	0.968869
LNC_009263	XLOC_185774	3.32943	0	0	0	1.62159	0	0	0	0	0	3.39548	0	0	1.22484	0	0	2.28729	0	0.006474	15.2979	11.2244	1.03786	0.0981332	0.426592	inf	0.0163315	0.26936	-0.0283382	0.57927	0.833799	1.44268	0.353935	0.750873	0.54164	0.157435	0.325638	-2.99421	0.359535	0.804695	--	--	--	-1.0662	0.784722	0.977948	--	--	--
LNC_014417	XLOC_276249	0.68433	0.665707	0.533834	0.75145	0.870228	0	0.784599	1.0928	0.348488	8.77456	9.69056	8.89614	0.333687	0.697892	0.985092	2.90479	1.29167	0.827276	2.0663	2.10155	1.39537	--	--	--	--	--	--	-3.86036	0.00275941	0.244094	--	--	--	--	--	--	--	--	--	--	--	--	-4.07658	0.168362	0.773195	--	--	--
LNC_003141	XLOC_063045	0.208045	0.287502	0.20744	0.649699	0.359592	0.216906	0.42611	0.519138	0.290651	2.03461	1.94178	2.87898	0.071449	0.022613	0.022065	0.242366	0.146157	0.275167	0.357208	0.215622	0.343626	--	--	--	--	--	--	-3.28566	0.239811	0.609699	--	--	--	--	--	--	--	--	--	--	--	--	-2.48304	0.43665	0.912242	--	--	--
LNC_011149	XLOC_215983	1.86533	2.73324	1.74571	0.319766	0.261735	0.352524	0.448392	0.202364	0.823593	0.951383	0.946277	1.90035	0.070231	0	0	0	0.019997	0	0.089643	0.065153	0.035509	2.76392	0.00636224	0.210629	--	--	--	--	--	--	6.4972	0.283791	0.725757	8.30953	0.0571707	0.182055	5.05907	0.527221	0.874443	--	--	--	--	--	--	--	--	--
LNC_012421	XLOC_237804	0.296431	0.282515	0.340091	0.801348	0.357969	0.411381	0.576574	0.532723	0.706503	2.62239	2.3519	2.07997	0.06575	0.095876	0.016426	0.288281	0.150426	0.183565	0.525486	0.640701	0.340033	--	--	--	--	--	--	-2.9403	0.00196957	0.238492	--	--	--	--	--	--	--	--	--	--	--	--	-2.16709	0.0339162	0.634229	--	--	--
LNC_008074	XLOC_163439	0.225628	0.161514	0	0.926099	1.26737	0	0.695252	1.72617	0.611575	0.076134	0.836489	0.733628	0.503204	0.503586	0.838079	0.803285	3.50471	1.80593	0	0.149448	0.154338	--	--	--	--	--	--	--	--	--	--	--	--	-3.98116	0.866601	0.933408	--	--	--	--	--	--	--	--	--	--	--	--
LNC_011854	XLOC_228931	2.97538	6.06848	5.40375	0	5.0764	4.98498	4.97402	5.19494	0	0	0	0	2.58346	2.61408	0	2.19866	0	2.38884	0	0.02417	1.94782	0.522001	0.569779	0.804422	0.506659	0.694359	0.892258	inf	0.29251	0.649322	1.47493	0.448994	0.796463	1.65505	0.109696	0.261839	2.87311	0.517283	0.86972	-0.0153425	0.914581	0.987624	inf	0.478206	0.927611	0.952929	0.361873	0.872053
LNC_008189	XLOC_166266	0.075036	0.011836	1.64847	0.603779	0.063274	0	0	0	0	1.00147	1.68381	2.46532	0	0.075051	0	0.254857	0.004066	0.135612	0.206501	0.265102	0.43674	--	--	--	--	--	--	--	--	--	--	--	--	--	--	--	--	--	--	--	--	--	--	--	--	--	--	--
LNC_007600	XLOC_154039	0.119327	0.100767	0.075311	0.056126	0.032774	0.034281	0.007151	0.066579	0.02037	0.10884	0.082061	0.02269	0.202192	0.134845	0.092299	0.327665	0.055342	0.247543	1.34881	4.86484	5.1031	--	--	--	--	--	--	--	--	--	--	--	--	--	--	--	-5.25962	0.840592	0.956974	--	--	--	--	--	--	--	--	--
LNC_009060	XLOC_183178	0.170558	0.268552	0.285058	0.115497	0	0.029673	0.177938	0.233618	0.110028	1.25465	1.30663	1.16025	1.09543	1.54394	2.12133	0.873058	0.663019	0.954488	2.43338	2.50882	1.48673	--	--	--	--	--	--	--	--	--	--	--	--	--	--	--	-3.15018	0.0431222	0.640421	--	--	--	--	--	--	--	--	--
LNC_007449	XLOC_151072	0	0	0	0	0.350834	0	0	0	0	0.614844	1.97592	2.53348	0	0	0	0	0	0	0	0	0	--	--	--	--	--	--	#NAME?	0.586758	0.838043	--	--	--	--	--	--	--	--	--	--	--	--	-3.86848	0.138153	0.757769	--	--	--
LNC_003252	XLOC_064880	0.517258	0.33779	0.564716	0.343582	0.424832	0.384486	0.685813	0.714341	0.072655	0.698306	0.874448	0.475743	1.29159	3.01025	0.32768	2.38355	1.08116	2.4629	3.07074	4.15089	6.54609	--	--	--	--	--	--	--	--	--	-1.70521	0.674897	0.897563	--	--	--	-3.27757	0.711995	0.922553	--	--	--	--	--	--	-2.00559	0.604628	0.916179
LNC_009304	XLOC_186206	0.078158	0.051382	0.049897	0.064601	0.056707	0.010614	0.057471	0.078931	0.112956	0.264905	0.359768	0.299524	18.6105	6.16773	7.69527	2.92044	0.542032	2.57137	2.31553	3.36784	7.37225	--	--	--	--	--	--	--	--	--	-7.49964	0.696898	0.905353	-5.07153	0.0304187	0.132204	-6.18505	0.530318	0.876009	--	--	--	--	--	--	-7.94343	0.75263	0.952913
LNC_003673	XLOC_073571	0.245693	0.439552	0.361448	0.599529	0.269406	0.299785	0.256399	0.810077	0.377347	1.92583	2.62581	2.43389	0.027679	0.013514	0.032174	0.29089	0.064126	0.034444	0.224905	0.122787	0.143625	--	--	--	--	--	--	-2.73853	0.1221	0.502645	--	--	--	--	--	--	--	--	--	--	--	--	-2.57944	0.16147	0.771242	--	--	--
LNC_008822	XLOC_178850	0	0.043104	0	0	0	0	0.008617	0.11873	0.082675	6.03219	0	0.20208	0.093433	5.6871	5.63324	0.070218	0	0.070627	0.015387	0	0	--	--	--	--	--	--	-7.17625	0.215573	0.592315	-8.04874	0.157573	0.682398	--	--	--	--	--	--	--	--	--	#NAME?	0.165742	0.772736	#NAME?	0.183097	0.844211
LNC_012859	XLOC_246629	0.791421	0.989693	0.833524	0.522423	0.319435	0.309378	0.282835	0.759995	0.336385	1.94914	2.60999	2.53918	0.225924	0.169933	0.192516	0.603481	0.334715	0.535593	1.46658	1.40664	1.17109	--	--	--	--	--	--	--	--	--	--	--	--	--	--	--	--	--	--	--	--	--	-2.62429	0.124373	0.757769	--	--	--
LNC_013758	XLOC_263675	0.392191	0.210749	0.481538	1.96214	2.15683	0.18576	3.38285	4.39331	3.68887	18.6265	7.54714	15.0591	8.47546	8.12301	4.76953	7.94943	8.22401	4.69153	7.25745	13.2826	6.20045	--	--	--	-3.40217	0.0191413	0.273441	-5.24872	0.135412	0.514924	-4.30038	0.995915	0.998935	-4.26601	0.12668	0.284788	-4.62395	0.196945	0.761916	-1.41325	0.924505	0.98955	-3.2598	0.492115	0.933318	-2.31146	0.244977	0.854426
LNC_011415	XLOC_220935	0.771952	0.41511	2.6746	2.4456	1.21946	2.11015	4.72507	5.65454	4.03962	2.46903	2.05332	0.631612	1.35999	0.356848	0.087029	0.181704	0.260399	0.165841	0.021721	0.021577	0	--	--	--	-1.9007	0.11126	0.461397	-0.416462	0.138338	0.516614	--	--	--	--	--	--	6.47878	0.556481	0.882706	-1.32005	0.016818	0.618922	--	--	--	--	--	--
LNC_013376	XLOC_253557	0.399314	0.437651	0.552616	0.864082	0.705887	0.389982	0.537339	0.781836	0.593692	2.19119	2.19567	2.225	0.315055	0.347135	0.290644	0.491145	0.319125	0.243407	0.36948	0.290268	0.219966	--	--	--	--	--	--	--	--	--	--	--	--	--	--	--	--	--	--	--	--	--	--	--	--	--	--	--
LNC_014412	XLOC_276045	1.97824	6.41445	7.94853	3.67239	2.05212	0	1.61577	1.45734	2.12584	1.0259	1.08707	0.715539	4.99506	0	6.36847	3.11347	4.95996	4.62768	3.0582	5.54185	2.10569	1.51329	0.333501	0.65273	1.65222	0.15384	0.514882	2.53041	0.498171	0.789409	0.524105	0.635765	0.881589	0.363561	0.853117	0.926118	0.610132	0.0317817	0.609037	0.13893	0.587134	0.907467	1.01711	0.785208	0.977948	-0.989188	0.860587	0.976043
LNC_003744	XLOC_074733	0.045433	0.387449	0.269235	0.593003	0.427859	0	0.18818	0.689761	0.153566	2.55616	2.07213	3.84768	0.019611	0.106811	0.008344	0.032745	0.058077	0.054707	0.368244	0.27747	0.324976	--	--	--	--	--	--	-3.5936	0.362205	0.703828	--	--	--	--	--	--	--	--	--	--	--	--	-3.05359	0.730768	0.975782	--	--	--
LNC_002272	XLOC_043811	0.01455	0.016995	0.061619	0	0	0	0.028199	0	0.152084	0.756563	0.395831	0.40022	0.736612	0.122937	0.926888	0.501934	0.086864	0.553251	1.56004	1.1147	2.60636	--	--	--	--	--	--	--	--	--	--	--	--	--	--	--	-5.82492	0.698058	0.917788	--	--	--	--	--	--	--	--	--
LNC_002943	XLOC_058830	0.31339	0.662385	0.265219	1.86671	0.967253	0.761746	1.04757	2.93342	1.16887	9.76682	15.8721	17.4313	0.919493	0.009263	0.177898	2.7185	6.26468	1.19117	10.4834	0.172504	14.4894	--	--	--	--	--	--	-5.11712	0.144338	0.52404	--	--	--	-3.03537	0.100991	0.248914	-4.34072	0.644606	0.903152	--	--	--	-3.58234	0.249176	0.827418	--	--	--
LNC_014465	XLOC_278095	0.201021	0.040571	0.047619	0.389653	0.893263	0.037833	2.60457	2.36718	3.30829	1.05735	2.55938	0.764203	0.125333	0.060113	0.064652	0.045296	0.023427	0.029259	0.025156	0	0.031641	--	--	--	-4.83944	0.0218996	0.282925	--	--	--	--	--	--	--	--	--	--	--	--	-2.64828	0.193713	0.861774	--	--	--	--	--	--
LNC_011738	XLOC_226710	0.744908	1.0387	0.485939	0.106025	0.18519	0	0.114999	0.298395	0.013098	1.8017	2.2983	2.10823	3.98182	0.775476	0.980776	1.06153	0.370688	0.738555	1.39913	1.79734	1.95834	--	--	--	--	--	--	--	--	--	-1.33816	0.24977	0.71319	--	--	--	--	--	--	--	--	--	-4.41403	0.0450938	0.651373	-4.30041	0.284313	0.863059
LNC_007432	XLOC_150734	5.7719	10.06	8.36018	0.794667	0.948701	0.330367	0.94213	1.78767	0.990644	8.11959	5.71546	8.69843	2.15258	1.34086	1.57512	2.59447	3.09236	2.29096	8.54207	11.1559	7.18117	3.54423	0.00578163	0.208113	2.70099	0.16944	0.532736	0.102463	0.726728	0.901951	2.25488	0.692779	0.904131	1.60047	0.168638	0.339934	-0.151952	0.0987314	0.712816	--	--	--	-3.44177	0.161954	0.771242	--	--	--
LNC_002193	XLOC_042247	0.985257	0.579063	0.796834	1.44827	1.35332	0.725218	2.21396	2.57553	1.58601	7.3546	6.72613	9.54805	0.58049	0.388613	0.395924	1.52832	1.33018	0.665421	2.89063	2.67139	2.03234	--	--	--	--	--	--	-3.32298	0.0978939	0.469756	--	--	--	--	--	--	-1.68544	0.470497	0.849619	--	--	--	-2.74411	0.199563	0.790393	--	--	--
LNC_006824	XLOC_137122	0	0	0	0	0	0	0	0	0	1.02503	0.281336	0.768109	3.00596	0.674173	0.44355	1.47074	0.541769	0	0.78158	1.38857	0	--	--	--	--	--	--	--	--	--	#NAME?	0.246414	0.711675	--	--	--	--	--	--	--	--	--	--	--	--	#NAME?	0.276749	0.863059
LNC_003545	XLOC_069901	4.32281	3.27976	5.90853	2.23566	1.15639	2.45792	0.594535	0.965002	0.537657	2.50606	2.12973	2.12941	0	0.054022	0.134545	0	0.130865	0	0.096368	0	0.103056	1.20764	0.0782619	0.398754	2.68761	0.139799	0.500907	0.99794	0.901458	0.968118	6.16292	0.703784	0.90789	6.68992	0.0512114	0.172337	6.08216	0.549494	0.880922	--	--	--	--	--	--	4.95528	0.278817	0.863059
LNC_009162	XLOC_184554	29.2005	37.9341	48.6084	50.8515	32.8886	82.5598	27.4965	3.07091	28.5278	33.2109	22.1978	37.475	39.868	27.6541	37.0131	7.79186	10.5003	10.78	14.6046	17.5796	10.9915	-0.522864	0.0196928	0.257461	0.969811	0.993343	0.99791	0.317426	0.893149	0.965327	0.146936	0.538273	0.835706	1.99322	0.209104	0.391173	1.42263	0.0246157	0.60521	1.49267	0.907114	0.986176	0.84029	0.963799	0.997013	0.6698	0.421651	0.881621
LNC_003285	XLOC_065223	0.388047	0.195806	0	0.211655	0.161744	0	0.025441	0.00731	0.019706	0.328396	0.507698	0.720302	0.135556	0.417844	0	0.337425	0.109279	0.236891	1.56514	3.58423	5.08561	--	--	--	--	--	--	--	--	--	--	--	--	--	--	--	-4.13176	0.354961	0.802093	--	--	--	--	--	--	--	--	--
LNC_014705	XLOC_282970	0.505026	0	0	0.386157	0.154713	0	0.290927	0.016079	0	4.58626	4.375	4.60713	0	0	0	0	0.689896	0.045087	0.399512	0.209114	0	--	--	--	--	--	--	-4.74775	0.193642	0.572667	--	--	--	--	--	--	--	--	--	--	--	--	-4.64882	0.0321919	0.634229	--	--	--
LNC_000681	XLOC_015737	0.148063	0.407093	0.22901	0.622062	0.089488	0.11996	0.47757	0.603917	0.404314	0.973688	0.388199	0.700551	1.2465	4.37547	2.35554	10.3154	8.6207	15.9733	7.83211	11.7552	9.94861	--	--	--	--	--	--	--	--	--	-3.34671	0.285267	0.726845	-5.47631	0.00160888	0.059891	-5.23517	0.164866	0.743619	--	--	--	--	--	--	-3.26213	0.347391	0.868813
LNC_011622	XLOC_224978	0.026267	0.013416	0.099764	0.640627	0.391564	0.076349	1.47173	1.62015	0.809557	4.54373	4.59815	4.57893	0.064222	0	0.028295	0	0.096695	0.041459	0	0	0	--	--	--	--	--	--	-6.62051	0.000696527	0.228692	--	--	--	--	--	--	--	--	--	--	--	--	-3.62963	0.0846831	0.707316	--	--	--
LNC_001483	XLOC_030856	0.508771	0.749347	0.369734	0.421379	0.328734	0.463246	0.0619	0.71015	0.388175	1.93936	1.72629	3.56492	0.158184	0.02769	0.281872	0.442709	0.15625	0.234375	0.235467	0.41517	0.19802	--	--	--	--	--	--	-2.15114	0.794455	0.929754	--	--	--	--	--	--	--	--	--	--	--	--	-2.5751	0.787876	0.977948	--	--	--
[truncated: 36 more columns]
