# Supplementary material for: Comprehensive Analysis of LncRNA Reveals the Temporal-Specific Module of Goat Skeletal Muscle Development
Source: Int J Mol Sci. 2019 Aug 14;20(16):3950. doi: 10.3390/ijms20163950 (PMC6719106; doi:10.3390/ijms20163950)
Supplement: Supplementary file 1 [file ijms-20-03950-s001.zip › supplyments/Table S7.xlt]

## Sheet: Group_No1_turquoise_GO_GOEnrich
GO_accession	Description	Term_type	Over_represented_pValue	Corrected_pValue	DEG_item	DEG_list	Bg_item	Bg_list	Gene_names
GO:0005576	extracellular region	cellular_component	4.7342e-08	0.00022364	182	1758	1454	20542	102175560,102176193,102177754,102183663,102169356,102177116,102178782,102170957,102171347,102185444,102189422,102181052,102178412,102179467,102178921,102184452,102184850,102170387,102177281,102190608,102176947,106502698,100860749,102170968,102175311,102187710,102186995,102176053,102182800,102185245,102183035,102170510,102190367,102169983,102170046,102179130,102168583,102189726,102182321,102183210…
GO:0005515	protein binding	molecular_function	1.8443e-07	0.00043561	665	1758	6278	20542	102178141,102188266,102189765,102182282,102175441,102182854,102190806,102188421,102175934,102174416,102182417,102177900,102190026,108636629,102183113,102172515,102189405,102178608,102190311,102189639,102191196,102189540,102190803,102182340,100861252,102179699,102190496,106502333,102182565,102185503,102190654,102175346,102170718,102188484,102174364,102179680,102188603,102170119,102182187,102169250…
GO:0044421	extracellular region part	cellular_component	2.571e-06	0.0023232	55	1758	340	20542	108633262,102183086,102188563,102183210,102183707,102187753,102177874,102175951,102176574,102179435,100860954,102190610,102170046,102176590,102185686,102177114,102177275,102185007,102170917,102179881,102190367,102181955,102178214,102187710,102175311,102176726,102175348,102182800,102175207,102174891,102183509,102181702,102173472,102181741,102176947,102172877,102171347,102189774,108635997,102177130…
GO:0006606	protein import into nucleus	biological_process	3.9343e-06	0.0023232	29	1758	137	20542	102185463,102187072,102176227,102179515,108633262,102183210,102181576,102175951,102181566,100861101,102173805,102182019,102179576,102184596,102170322,102177047,102185718,108635997,102175347,102179881,102176726,102175207,106503212,102179214,102182762,102170479,102183389,102185659,102180895
GO:0034504	protein localization to nucleus	biological_process	3.9343e-06	0.0023232	29	1758	137	20542	102177047,108635997,102185718,102175347,102179881,102175207,102176726,106503212,102179214,102182762,102185659,102180895,102170479,102183389,102176227,102179515,102187072,102185463,102181576,102183210,108633262,102181566,102175951,100861101,102173805,102179576,102182019,102170322,102184596
GO:0044744	protein targeting to nucleus	biological_process	3.9343e-06	0.0023232	29	1758	137	20542	102181566,102175951,102176227,102179515,102185463,102187072,102181576,102183210,108633262,102179576,102182019,102170322,102184596,100861101,102173805,102175347,102179881,102177047,108635997,102185718,102179214,102182762,102185659,102180895,102183389,102170479,102175207,102176726,106503212
GO:0051170	nuclear import	biological_process	3.9343e-06	0.0023232	29	1758	137	20542	102182019,102179576,102170322,102184596,100861101,102173805,102181566,102175951,102179515,102176227,102187072,102185463,102181576,102183210,108633262,102179214,102182762,102180895,102185659,102170479,102183389,102175207,102176726,106503212,102175347,102179881,102177047,108635997,102185718
GO:1902593	single-organism nuclear import	biological_process	3.9343e-06	0.0023232	29	1758	137	20542	102176227,102179515,102185463,102187072,102181576,102183210,108633262,102181566,102175951,100861101,102173805,102182019,102179576,102170322,102184596,102177047,108635997,102185718,102175347,102179881,102175207,102176726,106503212,102182762,102179214,102185659,102180895,102183389,102170479
GO:0005488	binding	molecular_function	5.9582e-06	0.0031274	1162	1758	12097	20542	102190936,102190087,102179813,102174320,102180356,102184768,102169895,102178539,102170968,102176088,102188975,102168225,102189506,102181234,102189972,102189971,100860878,102187589,102185444,102183218,102176872,102179467,102178921,102176266,102171811,108633226,102186936,102182570,102186681,102172042,102170977,108633321,102186044,102186792,102185505,102170101,102182945,102182991,102176843,102180072…
GO:0033365	protein localization to organelle	biological_process	2.1423e-05	0.010031	44	1758	258	20542	102185659,102179214,102170122,102182762,102187183,106503212,102174636,102189776,108635997,102185718,102183218,102170322,102182019,102173805,102170613,102181566,102187967,102181576,102179515,102176227,102185463,102180895,102170479,102183389,102169874,102175207,102176726,102179881,102181955,102183875,102175347,102175780,102177047,102184596,102179576,102168900,102183842,100861101,102181771,102175951…
GO:0006914	autophagy	biological_process	2.3357e-05	0.010031	44	1758	263	20542	102190610,102168583,100861101,100861246,102177114,102190253,108633262,102172040,102173216,102183599,102176574,102175951,102179435,106503988,102175207,102190654,102183389,106503407,102188096,102177047,102184256,102185782,102181955,102191617,102173472,102170322,102182019,102181576,102169131,102185463,102179515,102181702,102181566,102174416,106503212,102172972,102184587,102187797,102173267,102185718…
GO:0051169	nuclear transport	biological_process	3.1804e-05	0.012001	32	1758	171	20542	102173805,102177698,102170322,102182019,102181576,102185463,102179515,102176227,102181566,106503212,102185659,102182762,102179214,102185718,102169529,108635997,100861101,102184596,102179576,108633262,102183210,102187072,102175951,102187929,102176726,102175207,102170479,102183389,102180895,102177047,102179881,102175347
GO:0044248	cellular catabolic process	biological_process	3.3027e-05	0.012001	80	1758	585	20542	102170568,102176574,102179435,102170954,102170119,102173216,102168583,102182321,102190610,102185442,102178981,102190253,102185782,102177047,102170459,102188096,102181531,102180902,102172480,106503988,102190654,102182565,100861126,102179515,102181576,102176996,102181566,102177358,102170658,102191617,102171461,102179467,102183466,102173366,102174633,102174306,102184587,106503212,102174416,102186006…
GO:0006913	nucleocytoplasmic transport	biological_process	4.3018e-05	0.014516	31	1758	166	20542	102181566,102175951,102181576,102183210,108633262,102176227,102179515,102187072,102185463,102170322,102184596,102179576,102182019,102173805,100861101,102177698,102179881,102175347,102169529,108635997,102185718,102177047,102180895,102185659,102170479,102183389,102179214,102182762,106503212,102175207,102176726
GO:0017038	protein import	biological_process	8.7025e-05	0.027407	30	1758	166	20542	102183210,102181576,108633262,100860983,102176227,102179515,102187072,102185463,102181566,102175951,102173805,100861101,102170322,102184596,102179576,102182019,108635997,102185718,102177047,102179881,102175347,106503212,102175207,102176726,102180895,102185659,102170479,102183389,102182762,102179214
GO:0001775	cell activation	biological_process	0.00018246	0.050369	22	1758	118	20542	1.02173e+197
GO:0005577	fibrinogen complex	cellular_component	0.00019192	0.050369	20	1758	103	20542	1.02173e+179
GO:0030168	platelet activation	biological_process	0.00019192	0.050369	20	1758	103	20542	1.02173e+179
GO:0005615	extracellular space	cellular_component	0.00021272	0.05289	33	1758	204	20542	102176590,102185686,102190610,102170046,102177114,102183707,108633262,102183086,102183210,102188563,102176574,102175951,102179435,102176726,102182800,102175207,102187710,102177275,102170917,102181955,102179881,102173472,102181702,106503212,102175560,102174416,102179214,102184178,102185659,102189422,102177130,108635997,102174028
GO:0030474	spindle pole body duplication	biological_process	0.00029419	0.066179	9	1758	25	20542	1.02175e+80
GO:0051300	spindle pole body organization	biological_process	0.00029419	0.066179	9	1758	25	20542	1.02175e+80
GO:0048513	organ development	biological_process	0.00042559	0.087999	9	1758	30	20542	1.02183e+80
GO:0031023	microtubule organizing center organization	biological_process	0.00047093	0.087999	11	1758	38	20542	1.02182e+98
GO:0005856	cytoskeleton	cellular_component	0.00047571	0.087999	74	1758	556	20542	102179515,102181232,102181576,102181566,102180345,102170179,102184587,102174306,102184178,102175021,102176373,102181539,100861283,102174633,102188601,102179576,102190253,108636431,102188039,102168225,102183210,102172564,102176574,102169643,106503988,102175346,102190835,102186120,102177047,102181716,102191212,100860775,102180883,102173472,102173136,102182019,102169353,102185229,102169131,102176227…
GO:1902580	single-organism cellular localization	biological_process	0.0005066	0.087999	41	1758	267	20542	102185718,108635997,102189776,106503212,102182762,102179214,102170122,102185659,102185463,102176227,102179515,102181576,102181566,102170613,102173805,102182019,102170858,102170322,102177047,102175347,102183875,102179881,102176726,102175207,102169874,102183389,102170479,102188883,102180895,102187072,108633262,100860983,102183210,102175951,102181771,100861101,102183842,108633191,102168900,102179576…
GO:0005509	calcium ion binding	molecular_function	0.00051069	0.087999	74	1758	541	20542	102175311,102190367,102189540,102189811,102172418,102178214,102190087,106502751,102184211,102186485,102172596,102187753,100860954,102189260,102185618,102183117,102188551,102179034,102189104,102177697,102188730,102170977,102172910,102190608,102187728,102183509,102185202,102175182,102185971,102186936,102189534,102188274,102187397,102174891,102183746,102170857,102175348,102171409,102189653,102175654…
GO:0051258	protein polymerization	biological_process	0.00051601	0.087999	26	1758	157	20542	102170524,102181702,102175951,102179435,108633262,102183086,102172564,102188563,102183210,102183707,102175636,102173472,102179881,102178499,102181955,108635997,102177275,102170917,102185659,102184178,102179214,106503212,102176726,102191762,102175207,102186793
GO:0072594	establishment of protein localization to organelle	biological_process	0.00052159	0.087999	36	1758	229	20542	102185463,102176227,102179515,102181576,102181566,102170613,102173805,102182019,102170322,102185718,108635997,106503212,102182762,102179214,102185659,102187072,100860983,108633262,102183210,102175951,102181771,100861101,102183842,102168900,102179576,102184596,102177047,102175347,102183875,102179881,102176726,102175207,102169874,102170479,102183389,102180895
GO:0022402	cell cycle process	biological_process	0.00055976	0.091182	51	1758	361	20542	102173472,102169353,102177725,102183172,102182652,102171461,102168786,102172710,102176227,106502698,102169939,102181702,102187967,102174636,102177638,102185659,102170122,102184178,102179214,102187183,102177130,108635997,102174633,102179922,100861283,102171955,102177257,102180217,102190253,102179576,108633262,102168544,102173569,102179435,102175951,106503988,102175207,106503750,102180237,102183389…
GO:0042803	protein homodimerization activity	molecular_function	0.00071219	0.10699	22	1758	125	20542	1.08633e+197
GO:0030674	protein binding, bridging	molecular_function	0.00075146	0.10699	21	1758	121	20542	1.08636e+188
GO:0060090	binding, bridging	molecular_function	0.00075146	0.10699	21	1758	121	20542	1.02182e+188
GO:0045502	dynein binding	molecular_function	0.00078992	0.10699	19	1758	102	20542	1.08633e+170
GO:0042470	melanosome	cellular_component	0.00079267	0.10699	6	1758	13	20542	1.08633e+53
GO:0048770	pigment granule	cellular_component	0.00079267	0.10699	6	1758	13	20542	1.02178e+53
GO:0006605	protein targeting	biological_process	0.0009091	0.11929	39	1758	261	20542	102183389,102170479,102180895,102169874,102176726,102175207,102179881,102186276,102175347,102183875,102177047,102184596,102179576,102183842,102168900,100861101,102181771,102175951,108633262,100860983,102183210,102188564,102187072,102185659,102179214,102182762,106503212,102185718,108635997,102187799,102170322,102182019,102173805,102170613,102181566,102181576,102185463,102176227,102179515
GO:0009056	catabolic process	biological_process	0.00094946	0.12122	87	1758	716	20542	102170069,102170322,102185894,102182019,102173472,102169943,102173157,102181702,102191685,102178699,102169131,102185463,102183610,102177768,102185659,102178025,102169336,102173267,102190965,102172972,102171020,102185718,108635997,102179584,102189852,102177114,100861246,102169165,100861101,102183599,102175951,108633262,102168457,102172040,102183389,102175207,102188141,108633185,102181955,102189653…
GO:0007596	blood coagulation	biological_process	0.0010325	0.12835	21	1758	120	20542	1.06503e+188
GO:0044707	single-multicellular organism process	biological_process	0.0011276	0.13478	80	1758	651	20542	102181702,102189069,102183492,102184210,100860874,102189953,106502252,102189074,102168726,102173472,102169781,102182774,102180873,102189448,102180395,102179846,102190306,102168258,102169703,108635997,102185420,102176844,102175843,102177438,102179214,102185659,102183839,102175951,108633262,102183086,102188563,102175636,102181773,108636420,108633185,102181955,102179881,102184936,102177275,102170917…
GO:0044430	cytoskeletal part	cellular_component	0.0011412	0.13478	67	1758	516	20542	102177275,102169360,102179881,102181426,102170098,102175347,102181955,102181155,102176726,102186793,102175207,102180895,102171591,108633262,100861247,102175951,102177257,102180217,102184596,102175636,108635997,102183555,102185659,102182762,102170122,102179214,102169162,102172710,102169131,102185229,102176227,108633291,102174872,102181702,102180624,102173136,102173472,102182019,102181716,102191212…
GO:0031329	regulation of cellular catabolic process	biological_process	0.0012512	0.14417	23	1758	137	20542	1.02185e+206
GO:0043623	cellular protein complex assembly	biological_process	0.0013908	0.15643	44	1758	318	20542	102175636,102190253,102175503,102170524,102175951,102179435,102183086,108633262,102183210,102172564,102188563,102183707,102180895,102190835,108638624,102176726,102175207,102186793,102191762,102179881,102170429,102178499,102181955,102177275,102170917,100861235,102177814,102173472,102181702,102181163,102181576,102184400,102188496,108633226,102185659,102184178,102179214,102176193,106503212,102190965…
GO:0019028	viral capsid	cellular_component	0.0015223	0.16724	54	1758	402	20542	102177369,108635997,102186136,102188385,102178453,102180873,102174983,106503212,102174416,102172621,108634544,102185659,102179214,102175967,102179515,102176227,102182657,102175713,102191617,102180719,102179827,102189038,102175780,102184724,102177047,102179881,102184936,102169983,102188141,102191175,102187710,102187929,102175714,102176726,102190703,102175207,102177044,102175081,102180895,102170711…
GO:0009894	regulation of catabolic process	biological_process	0.0016485	0.17241	23	1758	140	20542	1.02174e+206
GO:0034613	cellular protein localization	biological_process	0.0017127	0.17241	81	1758	640	20542	102185202,102181566,102171366,102174881,102183272,102179515,102181576,102179770,102183744,102170613,102189776,102183218,102187183,106502836,102183196,102174636,106503212,100860983,102170070,102183210,102179576,102190253,100861104,102178981,102185442,102183875,102170662,102190803,102177047,102180855,102170479,102189999,102174452,102182700,102187967,102179242,102189492,102185463,102176227,102187349…
GO:0070727	cellular macromolecule localization	biological_process	0.0017127	0.17241	81	1758	640	20542	108635997,102185718,102182762,102171943,102179214,102170122,102185659,102183712,102187967,102189492,102179242,102176227,102187349,102185463,102175010,102182019,102170322,102187799,102173472,102173136,102173805,102181955,102175347,102179881,102186276,102170917,102175780,102169874,102188883,102180895,102183389,102185213,102171648,102175207,102176726,102187662,102175951,102181771,106503089,102187072…
GO:0008134	transcription factor binding	molecular_function	0.0017162	0.17241	32	1758	204	20542	102168219,108633291,102181576,102186936,102185229,102169131,102176227,106502252,102173472,108635997,102185659,102187797,102191664,102172203,102182762,102175614,102175951,102179435,108633262,102183210,102181234,102184596,102191585,102183842,102175318,102190550,102181716,102175780,102185782,102177205,102185389,102175207
GO:0005882	intermediate filament	cellular_component	0.0017992	0.17241	33	1758	235	20542	102190253,108636431,102179576,102184596,102175951,102176574,102169643,102183210,108633262,102171591,102175207,102176726,102181155,102181426,102175347,102180883,102179881,102177047,102177275,102181716,102191212,102181566,102180345,108633291,102179515,102176227,102169131,102169162,102182762,102185659,102184587,102181539,108635997
GO:0045111	intermediate filament cytoskeleton	cellular_component	0.0017992	0.17241	33	1758	235	20542	102177047,102177275,102181716,102191212,102175347,102181426,102179881,102180883,102176726,102175207,102181155,102171591,108633262,102183210,102175951,102176574,102169643,102179576,108636431,102190253,102184596,108635997,102181539,102184587,102182762,102185659,102169131,102179515,102176227,102169162,102181566,108633291,102180345
GO:0007049	cell cycle	biological_process	0.0018248	0.17241	68	1758	552	20542	102168544,102179435,102179576,102190253,102191212,102186120,102185782,102177831,102178628,100861252,102191619,106503988,102180237,108638624,102179515,106502698,102191535,102168786,102171461,102173798,100861283,102174633,102171955,102174636,102177667,102187183,102184178,102169782,108633262,102172040,102173569,102175951,102177257,102180217,102187438,102175780,102177275,102184936,102179881,102176897…
GO:0006869	lipid transport	biological_process	0.0019876	0.17955	18	1758	101	20542	1.0217e+161
GO:0044767	single-organism developmental process	biological_process	0.002111	0.17955	68	1758	529	20542	102178664,102174703,102179339,102185444,102170942,102171347,102187589,102177667,102176193,102177754,106502698,102188733,102185412,100860749,102170924,102175967,102185971,102170139,102176947,102170387,102178499,100861252,102170659,102178628,102172438,102190835,102176088,102181368,102181463,102170119,102179435,102168467,102168882,102179130,102182774,102180873,102190653,102168999,102168258,102169703…
GO:0046983	protein dimerization activity	molecular_function	0.0021417	0.17955	47	1758	350	20542	102175780,102174176,102181716,102175290,102178315,102185782,102177047,100861252,102171036,102175207,102185389,100861258,102183210,108633262,102188564,108637738,106503351,102179435,100860849,102175951,102169631,102184596,108635997,102183639,102188931,102175441,102180483,102191570,102187797,102185659,102182762,102183030,102181576,102176227,102169131,102169225,102188542,108633291,102175713,102188239…
GO:0008746	NAD(P)+ transhydrogenase activity	molecular_function	0.0021992	0.17955	3	1758	4	20542	1.02172e+26
GO:0008750	NAD(P)+ transhydrogenase (AB-specific) activity	molecular_function	0.0021992	0.17955	3	1758	4	20542	1.00861e+26
GO:0016652	oxidoreductase activity, acting on NAD(P)H, NAD(P) as acceptor	molecular_function	0.0021992	0.17955	3	1758	4	20542	1.02175e+26
GO:0032501	multicellular organismal process	biological_process	0.0022922	0.17955	94	1758	801	20542	102185659,102179214,102177613,102177438,102183839,102189448,102180873,102182774,102185420,108635997,102176844,102175843,102168258,102169703,102190306,102180395,102179846,102168726,102189074,106502252,102169781,102173472,102183492,102189069,102181702,100860874,102189953,102184210,106503750,102172234,102175207,102176726,108633374,100861258,102179881,102188690,102184936,102181955,102185249,108633185…
GO:0044380	protein localization to cytoskeleton	biological_process	0.0023178	0.17955	6	1758	15	20542	1.02176e+53
GO:0071988	protein localization to spindle pole body	biological_process	0.0023178	0.17955	6	1758	15	20542	1.02176e+53
GO:0072698	protein localization to microtubule cytoskeleton	biological_process	0.0023178	0.17955	6	1758	15	20542	1.02175e+53
GO:0032502	developmental process	biological_process	0.0023477	0.17955	71	1758	562	20542	102176947,102170139,102170387,106502698,102188733,102185412,102170924,100860749,102185971,102175967,102177667,102177754,102176193,102178664,102174703,102179339,102187589,102170942,102185444,102171347,102176373,102168467,102168882,102179130,102179435,102170119,102190835,102181368,102176088,102181463,102178499,100861252,102170659,102178628,102172438,102189074,102173472,102190873,102183492,102189069…
GO:0051641	cellular localization	biological_process	0.0023565	0.17955	109	1758	921	20542	102186995,102176971,102189999,102182700,102174452,102185309,102180855,102170479,102177047,102181716,102183875,102170662,102190803,102178499,100861104,102185442,102178981,102179576,102190253,100860983,102170070,102183210,102183196,102174636,102174416,106503212,102187183,102169356,106502836,102183218,102180791,102170588,102189776,102174567,102170613,102183744,102170858,102183272,102179515,102189405…
GO:1902582	single-organism intracellular transport	biological_process	0.0023945	0.17955	60	1758	465	20542	106503212,102174416,102180162,102185659,102179214,102171943,102182762,102185718,102170588,108635997,102169529,102173805,102170613,102177698,102170322,102187799,102182019,102181576,102185463,102187349,102176227,102179515,102181566,102189999,102186995,102176726,102175207,102176971,102170479,102190180,102183389,102180895,102185309,102169874,102187438,102175780,102181716,102177047,102179881,102186276…
GO:0031012	extracellular matrix	cellular_component	0.0025227	0.18621	32	1758	212	20542	102174891,102175311,102175348,102190367,102178539,102178214,102182834,102185007,102168469,102180429,102175692,102172596,102177874,102187753,100860954,102176281,102182457,102177438,102177979,102174703,102171347,102185420,102189774,102177795,102179846,102181402,102181741,102176947,102170069,102172877,102170620,102183509
GO:0009968	negative regulation of signal transduction	biological_process	0.0027026	0.19642	6	1758	18	20542	1.02172e+53
GO:0005578	proteinaceous extracellular matrix	cellular_component	0.0028605	0.19855	22	1758	135	20542	1.02184e+197
GO:0008289	lipid binding	molecular_function	0.0029143	0.19855	39	1758	278	20542	102179793,102185867,102189104,102179584,102170588,102189422,108635997,102172262,102188782,102174416,102175614,102178295,102180767,102185202,102172606,102174881,102183272,102188823,102185608,102172515,106503440,106503920,102175780,102169874,102185245,102186827,108634347,102175207,102170968,102187662,102175951,102169593,102181771,102183707,102176048,102176556,102168583,108636420,102189484
GO:0071822	protein complex subunit organization	biological_process	0.0029322	0.19855	73	1758	603	20542	102173472,102182733,102177814,100861235,102177725,102187967,102181702,108633291,102190965,102170122,102182762,102179214,102172203,102185659,102180104,108635997,102185718,102172067,102177257,102175503,102175636,102188563,102168618,102183086,108633262,102175951,102178844,102170524,102175207,102186793,102191762,102176726,102175161,102180895,102170917,102177275,102175780,102181955,102190550,102170429…
GO:0007599	hemostasis	biological_process	0.0029842	0.19855	22	1758	137	20542	1.02186e+197
GO:0050817	coagulation	biological_process	0.0029842	0.19855	22	1758	137	20542	1.02173e+197
GO:0050878	regulation of body fluid levels	biological_process	0.0029842	0.19855	22	1758	137	20542	1.08633e+197
GO:0051082	unfolded protein binding	molecular_function	0.0030598	0.20075	22	1758	140	20542	1.02174e+197
GO:0006461	protein complex assembly	biological_process	0.0031373	0.20302	68	1758	554	20542	102176193,106503212,102184587,102174636,108633226,102184178,102187183,102178453,102184850,102170146,102181576,102181163,102188496,102184400,102191619,102190835,108638624,102191212,102178499,100861252,102182434,102190253,102179576,102183210,102172564,102168544,102183707,102179435,102190965,102185659,102182762,102179214,102172203,108635997,102185718,102180104,102172067,102177814,102182733,102173472…
GO:0070271	protein complex biogenesis	biological_process	0.0032457	0.2072	68	1758	555	20542	102184400,102188496,102181163,102181576,102170146,102184850,102178453,102184587,102174636,102176193,106503212,102187183,102184178,108633226,102183707,102168544,102172564,102183210,102179435,102179576,102190253,102182434,102191212,100861252,102178499,102191619,108638624,102190835,102187967,102181702,108633291,102173472,102182733,102177814,100861235,102177725,102180104,102185718,108635997,102172067…
GO:0016272	prefoldin complex	cellular_component	0.003554	0.22386	9	1758	40	20542	1.02174e+80
GO:0007010	cytoskeleton organization	biological_process	0.0037251	0.23154	67	1758	523	20542	102191212,102186120,102172907,102178499,102172418,100861252,102169571,102184493,106503988,102190835,102185503,102172564,102168544,102170565,102179680,102178788,100860820,102169870,102176643,102178726,102190253,102179576,102176373,102174633,100861283,102173366,102174636,102175021,102184178,102187183,102181576,102172293,102183113,102175780,102175290,102187438,102186276,102181955,102186793,102191762…
GO:0070206	protein trimerization	biological_process	0.0041109	0.25221	8	1758	31	20542	1.02192e+71
GO:0016772	transferase activity, transferring phosphorus-containing groups	molecular_function	0.0042068	0.25284	187	1758	1692	20542	102173930,102184683,102171020,102182774,102172621,102184092,102189127,102186564,102182457,102173267,102187012,102177818,102179242,102179356,102184562,102177814,102173178,102181153,102180167,102179880,102189413,102183500,102170731,102191148,100861235,102183773,102178315,102185007,102169079,102170409,106501720,102175100,102177044,102177827,102171047,102168618,102181338,106502327,102191317,102181376…
GO:0010876	lipid localization	biological_process	0.0042812	0.25284	20	1758	122	20542	1.02189e+179
GO:0020027	hemoglobin metabolic process	biological_process	0.0044654	0.25284	2	1758	2	20542	1.02179e+17
GO:0030097	hemopoiesis	biological_process	0.0044654	0.25284	2	1758	2	20542	1.02179e+17
GO:0030492	hemoglobin binding	molecular_function	0.0044654	0.25284	2	1758	2	20542	1.02179e+17
GO:0048534	hematopoietic or lymphoid organ development	biological_process	0.0044654	0.25284	2	1758	2	20542	1.02181e+17
GO:0015629	actin cytoskeleton	cellular_component	0.00451	0.25284	19	1758	103	20542	1.02176e+170
GO:0065003	macromolecular complex assembly	biological_process	0.0045494	0.25284	69	1758	573	20542	108633262,102183086,102188563,102168618,102175951,102170524,102178844,102175503,102175636,102177275,102170917,102175780,102190550,102181955,102190663,102179881,102170429,102176726,102175161,102191762,102186793,102175207,102180895,102179974,102181702,102187967,108633291,102173472,102177814,102182733,100861235,102177725,102180104,102185718,108635997,102172067,102190965,102172203,102182762,102179214…
GO:0010506	regulation of autophagy	biological_process	0.0046035	0.25287	18	1758	106	20542	1.06503e+161
GO:0033036	macromolecule localization	biological_process	0.0046708	0.25362	109	1758	945	20542	102185867,102183218,102170588,102189776,102183196,102174636,106503212,102174416,102187183,106502836,102169356,102183272,102179515,102189405,102181576,102179770,102185202,102181566,102171366,102174881,102185188,102174567,102170613,102191617,102183744,102177047,106503920,102183875,102190803,102170662,102170968,102189999,102174452,102182700,102170479,102180855,102185245,102183707,100860983,102170070…
GO:0048856	anatomical structure development	biological_process	0.0047523	0.25511	44	1758	326	20542	102183839,102177613,102177667,102176373,102186542,102168999,102180873,102179339,102182774,102178664,102173472,102170387,102189074,102170139,102184210,102175967,102185971,102172710,102188733,102185412,102170924,100860749,106502698,100861258,102181463,102181368,102176088,106503750,102190835,102172234,102178628,102170709,102178315,102170659,100861252,102178499,102184936,102182480,102183543,102177257…
GO:0000226	microtubule cytoskeleton organization	biological_process	0.0048466	0.25687	24	1758	153	20542	1.0218e+215
GO:0019904	protein domain specific binding	molecular_function	0.0049784	0.25687	6	1758	17	20542	1.06502e+53
GO:0016482	cytoplasmic transport	biological_process	0.0049849	0.25687	42	1758	311	20542	102169529,108635997,102185718,106503212,102185659,102171943,102179214,102182762,102181576,102179515,102176227,102185463,102181566,102173805,102170613,102177698,102170322,102182019,102177047,102178499,102179881,102183875,102175347,102189999,102175207,102176726,102180895,102183389,102170479,102169874,102183210,108633262,100860983,102187072,102181771,102175951,102168900,102183842,100861101,100861104…
GO:0030178	negative regulation of Wnt signaling pathway	biological_process	0.0050025	0.25687	4	1758	9	20542	1.02172e+35
GO:0004356	glutamate-ammonia ligase activity	molecular_function	0.0052968	0.26339	3	1758	5	20542	1.02189e+26
GO:0016211	ammonia ligase activity	molecular_function	0.0052968	0.26339	3	1758	5	20542	1.02189e+26
GO:0016880	acid-ammonia (or amide) ligase activity	molecular_function	0.0052968	0.26339	3	1758	5	20542	1.02175e+26
GO:0009611	response to wounding	biological_process	0.0055158	0.26862	23	1758	153	20542	1.02175e+206
GO:0042060	wound healing	biological_process	0.0055158	0.26862	23	1758	153	20542	1.02183e+206
GO:0071310	cellular response to organic substance	biological_process	0.0055727	0.26863	15	1758	79	20542	1.02183e+134
GO:0004672	protein kinase activity	molecular_function	0.0056563	0.2699	92	1758	745	20542	102180576,102169967,102174306,106503212,102185139,102175934,102175287,102178664,102177680,100860806,102170588,102190290,102188259,102179197,102169624,102185771,102189468,102191409,102185864,102181877,102187133,102180323,102169225,102170938,102176245,102188484,102170369,102172319,102170963,102185604,102172584,102190803,102168659,102169047,102180356,102176163,102168732,102174723,100861211,102182147…
GO:0070887	cellular response to chemical stimulus	biological_process	0.0058014	0.27406	16	1758	87	20542	1.0217e+143
GO:0071495	cellular response to endogenous stimulus	biological_process	0.005883	0.2749	14	1758	72	20542	1.02179e+125
GO:0098772	molecular function regulator	molecular_function	0.0059356	0.2749	82	1758	674	20542	102176903,102169231,102189038,102179827,102190608,102173017,102174567,102184850,102177281,102179043,102186713,102190057,102176165,102175201,102188309,102190014,102179515,102182279,102187183,102187410,102181739,102183358,102182854,102170114,102175560,102179498,102180483,102189175,102175622,102169631,102176590,102189484,102189726,102170046,102179130,102169643,102172018,102181337,102181796,102170510…
GO:0009896	positive regulation of catabolic process	biological_process	0.0065163	0.29317	15	1758	86	20542	1.00861e+134
GO:0010508	positive regulation of autophagy	biological_process	0.0065163	0.29317	15	1758	86	20542	1.00861e+134
GO:0031331	positive regulation of cellular catabolic process	biological_process	0.0065163	0.29317	15	1758	86	20542	1.0218e+134
GO:0004334	fumarylacetoacetase activity	molecular_function	0.0068735	0.30065	2	1758	2	20542	1.02173e+17
GO:0016822	hydrolase activity, acting on acid carbon-carbon bonds	molecular_function	0.0068735	0.30065	2	1758	2	20542	1.02174e+17
GO:0016823	hydrolase activity, acting on acid carbon-carbon bonds, in ketonic substances	molecular_function	0.0068735	0.30065	2	1758	2	20542	1.02173e+17
GO:0004535	poly(A)-specific ribonuclease activity	molecular_function	0.0070972	0.30619	5	1758	14	20542	1.0219e+44
GO:0010648	negative regulation of cell communication	biological_process	0.0071945	0.30619	6	1758	21	20542	1.02172e+53
GO:0023057	negative regulation of signaling	biological_process	0.0071945	0.30619	6	1758	21	20542	1.02179e+53
GO:0043167	ion binding	molecular_function	0.0076011	0.3206	554	1758	5571	20542	102169665,102187728,102177900,102187775,102191196,102172590,102185784,102175287,102171955,102190290,102188259,102182854,102182279,102180576,102174416,102175934,102188603,102170119,102180000,102169250,102186157,102182750,102189540,102180883,106503920,102184635,102190496,102188930,102170718,102172319,102174364,102188484,102189895,102176227,102184607,102187799,102183772,102171188,102171488,102185438…
GO:0006793	phosphorus metabolic process	biological_process	0.0077724	0.32414	144	1758	1288	20542	102183555,102176695,102175649,102168999,102168229,102180003,102184607,102174360,102179201,106502252,102180719,102189168,102179068,102179013,102189895,106501977,102170074,102174942,100861078,102168520,102188141,102168894,102168517,102168862,102185858,102186605,102172797,102172692,102191054,102191304,102168457,102180576,102169967,102175934,102175287,102173874,102177475,102190290,102188259,102168613…
GO:0007517	muscle organ development	biological_process	0.0078907	0.32414	3	1758	6	20542	1.00861e+26
GO:0061061	muscle structure development	biological_process	0.0078907	0.32414	3	1758	6	20542	1.00861e+26
GO:0009755	hormone-mediated signaling pathway	biological_process	0.0080894	0.32501	13	1758	68	20542	1.02184e+116
GO:0032870	cellular response to hormone stimulus	biological_process	0.0080894	0.32501	13	1758	68	20542	1.02179e+116
GO:0019865	immunoglobulin binding	molecular_function	0.008128	0.32501	2	1758	2	20542	1.02188e+17
GO:0008964	phosphoenolpyruvate carboxylase activity	molecular_function	0.0081872	0.32501	2	1758	2	20542	1.02182e+17
GO:1902578	single-organism localization	biological_process	0.008263	0.32529	230	1758	2226	20542	102183707,102190253,102186157,102168605,102182043,102190610,102182750,102190803,102173444,102178499,102177047,102173529,106503920,102172336,102170479,102190672,102187500,102184774,102183319,102182700,102187302,102170924,102187133,108633197,102189405,102188093,102175804,102182956,100861292,102179197,102170858,102184669,102170613,102174888,102174567,102174028,102182749,102189776,102185867,102180791…
GO:1902589	single-organism organelle organization	biological_process	0.0084765	0.32529	61	1758	498	20542	108638624,102190428,102175207,102186793,102191762,106503988,100861252,102181955,102190803,102176897,102178499,102172907,102186120,102187438,102191212,102175780,102179576,102175636,102190253,102182480,102180217,102177257,102175951,102179435,102178788,102183599,102173569,102170524,102182274,102169643,102170565,102168457,102168544,108633262,102172564,102187183,102179214,102184178,102177815,102170122…
GO:0042802	identical protein binding	molecular_function	0.008489	0.32529	24	1758	166	20542	1.08636e+215
GO:0005861	troponin complex	cellular_component	0.0090059	0.32529	4	1758	11	20542	1.00861e+35
GO:0005865	striated muscle thin filament	cellular_component	0.0090059	0.32529	4	1758	11	20542	1.00861e+35
GO:0030016	myofibril	cellular_component	0.0090059	0.32529	4	1758	11	20542	1.00861e+35
GO:0030017	sarcomere	cellular_component	0.0090059	0.32529	4	1758	11	20542	1.00861e+35
GO:0036379	myofilament	cellular_component	0.0090059	0.32529	4	1758	11	20542	1.00861e+35
GO:0043292	contractile fiber	cellular_component	0.0090059	0.32529	4	1758	11	20542	1.00861e+35
GO:0044449	contractile fiber part	cellular_component	0.0090059	0.32529	4	1758	11	20542	1.00861e+35
GO:0006401	RNA catabolic process	biological_process	0.0091232	0.32529	8	1758	32	20542	1.02179e+71
GO:0019031	viral envelope	cellular_component	0.0091431	0.32529	33	1758	243	20542	102184596,102185587,102183707,102168544,108633262,102183210,102172646,102175951,102179435,102176726,102175714,102175207,102180895,102177047,102184780,102175780,102179881,102181457,102173178,102188730,102179515,102176227,102175967,102176393,106503212,102174416,102168999,108635997,102175843,102180873,102174983,102181667,102178453
GO:0036338	viral membrane	cellular_component	0.0091431	0.32529	33	1758	243	20542	102175780,102184780,102177047,102181457,102179881,102175207,102176726,102175714,102180895,102183210,108633262,102168544,102185587,102183707,102179435,102172646,102175951,102184596,108635997,102175843,102168999,102178453,102181667,102174983,102180873,106503212,102174416,102176393,102175967,102179515,102176227,102173178,102188730
GO:0034655	nucleobase-containing compound catabolic process	biological_process	0.0091584	0.32529	10	1758	47	20542	1.02171e+89
GO:0017119	Golgi transport complex	cellular_component	0.0093434	0.32699	8	1758	35	20542	1.08636e+71
GO:0010033	response to organic substance	biological_process	0.0093447	0.32699	18	1758	108	20542	1.02179e+161
GO:0006858	extracellular transport	biological_process	0.0096089	0.33377	5	1758	16	20542	1.02182e+44
GO:0051179	localization	biological_process	0.0097488	0.33616	302	1758	2978	20542	108635997,102183785,102171560,102180395,102183473,102172067,102185659,102189919,102182762,102175010,102181700,102182486,102185463,102189492,108635273,102179242,102181702,102172577,102169353,102177725,102182991,102184936,102191175,102175347,102190201,102175207,102171648,108634347,102176726,102180895,102183956,102177205,102190428,102186328,102191537,102188564,106503089,102170524,102175951,102170424…
GO:0030234	enzyme regulator activity	molecular_function	0.010035	0.34352	55	1758	451	20542	102189314,102186816,102172779,102170046,102191785,102179130,102169165,102169631,102189484,102176590,102169643,102183540,102171650,102177175,102181337,102181808,102187662,102187710,102168520,102171557,102177275,102169013,102177831,102169231,102189038,102176903,106502252,102177281,102173017,102174567,102176165,102181702,102184121,102177509,102189895,102179515,102188309,102176023,108637174,102183358…
GO:0006796	phosphate-containing compound metabolic process	biological_process	0.010389	0.35306	142	1758	1279	20542	102183389,102176632,102183250,102191175,102175100,102170409,102186900,102169079,102187116,102189372,102182769,102181885,102171650,102191317,106502327,102181338,102191537,102171047,102173267,102182457,102178025,102186564,102180162,102184092,102189127,102181667,102182774,100861235,102183500,102169493,102170731,102191148,102179880,102177814,102173178,102180167,102184562,102168219,102181700,102174344…
GO:0009893	positive regulation of metabolic process	biological_process	0.01068	0.36037	30	1758	216	20542	102190654,102187797,108638504,102175161,102172972,102184587,100861125,102179467,102181955,102190653,102185444,106503407,102181584,102170196,102182019,102177114,102171521,102169165,100861101,102190533,102183599,102173216,102176004,102181566,102186713,102172293,102179519,102181576,102169131,102179515
GO:0007275	multicellular organismal development	biological_process	0.010817	0.36195	41	1758	313	20542	102179130,102181773,102168467,102175636,102168882,102179435,102170119,108633374,100861258,102181463,102172234,106503750,102190835,102176088,102178628,102172438,102184936,100861252,102173472,102176947,102189074,102189953,102184210,102183492,102189069,102176193,102183839,102177754,102177438,102177667,102169703,102185444,102168258,102171347,102187589,102185420,102179846,102178664,102182774,102180873…
GO:0004620	phospholipase activity	molecular_function	0.01088	0.36195	8	1758	32	20542	1.0219e+71
GO:0006468	protein phosphorylation	biological_process	0.011064	0.36548	80	1758	647	20542	102176695,102175649,102182774,102168999,102168229,102186564,102182457,102173267,102189127,102184092,102191148,102170731,102184607,102183500,102174360,100861235,106502252,102173178,102180167,102177814,102189168,102179880,102168520,102170409,102168894,102168862,102169079,106501977,102170074,102191317,102182769,102181885,102191054,102171047,102191304,102181338,102172797,102175287,102190290,102188259…
GO:0071840	cellular component organization or biogenesis	biological_process	0.01179	0.38479	201	1758	1935	20542	102191619,102169571,102185503,102172907,102171018,102172418,102184865,100861252,102178499,102190803,102178726,100860820,102169870,102171521,102176643,102190253,102168882,102182434,102183707,102172564,102174894,102179680,102178788,102184587,106503212,102184178,102175441,102171955,102179339,102189776,102174633,102178453,102179017,102173366,100861283,102170613,102171461,102168786,102189221,102184400…
GO:0005938	cell cortex	cellular_component	0.011811	0.38479	17	1758	101	20542	1.02179e+152
GO:0006278	RNA-dependent DNA replication	biological_process	0.012198	0.39387	5	1758	16	20542	1.0218e+44
GO:0016043	cellular component organization	biological_process	0.01228	0.39387	190	1758	1817	20542	102168618,108633262,102191317,102178844,102170524,102184142,102183599,102172646,102175951,102168900,102187765,102175503,102177257,102183842,108636420,102184374,102178315,102184134,102170917,102170429,102186276,102190663,102181955,102176581,102175207,102181975,102191762,102175161,102176726,108633374,102180165,102188883,102180895,106503750,102183389,102190428,102172234,100861227,102169874,102182486…
GO:0009719	response to endogenous stimulus	biological_process	0.01234	0.39387	16	1758	95	20542	1.0217e+143
GO:0006886	intracellular protein transport	biological_process	0.012838	0.40635	68	1758	570	20542	102181576,102179770,102179515,102171366,102181566,102170613,102183744,106503212,102183196,106502836,102170070,102183210,100860983,102185442,102178981,100861104,102190253,102179576,102177047,102190803,102170662,102183875,102174452,102182700,102189999,102170479,102180855,102175010,102176227,102187349,102185463,102189492,102179242,102173136,102173805,102173472,102170322,102187799,102182019,108635997…
GO:0016023	cytoplasmic membrane-bounded vesicle	cellular_component	0.012903	0.40635	16	1758	98	20542	1.02171e+143
GO:0051128	regulation of cellular component organization	biological_process	0.013005	0.40687	26	1758	196	20542	102181702,102179435,102183599,102173569,102170524,102172710,102172564,102170568,102190253,102171461,102175636,102180462,102173472,102180217,102183173,102179339,100861283,102179017,102178499,102184134,102185444,102177815,102185659,102187565,102191762,102186793
GO:0000175	3'-5'-exoribonuclease activity	molecular_function	0.013289	0.413	5	1758	16	20542	1.02179e+44
GO:0004932	mating-type factor pheromone receptor activity	molecular_function	0.013621	0.42056	2	1758	2	20542	1.02181e+17
GO:0031988	membrane-bounded vesicle	cellular_component	0.013905	0.42655	16	1758	99	20542	1.02172e+143
GO:0051129	negative regulation of cellular component organization	biological_process	0.014018	0.42723	12	1758	71	20542	1.02173e+107
GO:0001653	peptide receptor activity	molecular_function	0.014318	0.4308	3	1758	6	20542	1.08633e+26
GO:0008528	G-protein coupled peptide receptor activity	molecular_function	0.014318	0.4308	3	1758	6	20542	1.02187e+26
GO:0003954	NADH dehydrogenase activity	molecular_function	0.014526	0.43272	10	1758	51	20542	1.02186e+89
GO:0050661	NADP binding	molecular_function	0.014564	0.43272	8	1758	39	20542	1.02175e+71
GO:0002520	immune system development	biological_process	0.015661	0.46239	2	1758	3	20542	1.02179e+17
GO:0000280	nuclear division	biological_process	0.015821	0.46257	20	1758	142	20542	1.02175e+179
GO:0007610	behavior	biological_process	0.015913	0.46257	9	1758	44	20542	1.02192e+80
GO:0031410	cytoplasmic vesicle	cellular_component	0.016165	0.46257	18	1758	117	20542	1.02173e+161
GO:0046907	intracellular transport	biological_process	0.016213	0.46257	84	1758	736	20542	102181716,102177047,102170662,102190803,102178499,102183875,102189999,102174452,102182700,102186995,102176971,102180855,102170479,102185309,100860983,102183210,102170070,102178981,102185442,100861104,102179576,102190253,102170588,106503212,102174416,102183196,106502836,102181576,102179770,102179515,102171366,102181566,102170613,102183744,102187438,102175780,102170917,102184936,102186276,102179881…
GO:0031325	positive regulation of cellular metabolic process	biological_process	0.016239	0.46257	28	1758	205	20542	102181576,102179515,102169131,102190533,102183599,102173216,102186713,102179519,102181566,102172293,102176004,102171521,100861101,102170196,102177114,102182019,102181584,102185444,106503407,102181955,102179467,108638504,102184587,100861125,102175161,102172972,102187797,102190654
GO:0003743	translation initiation factor activity	molecular_function	0.016255	0.46257	10	1758	56	20542	1.02188e+89
GO:0003964	RNA-directed DNA polymerase activity	molecular_function	0.0164	0.46392	5	1758	17	20542	1.0218e+44
GO:0004857	enzyme inhibitor activity	molecular_function	0.01664	0.46789	31	1758	238	20542	102173383,102169013,102179878,102168520,102170114,102180483,102187710,102175560,102191466,102182854,102183358,102175041,102176023,102189895,102181337,102177175,102171650,102169643,102176165,102173017,102169631,102189484,102176590,102177281,102179130,102191785,106502252,102176903,102186816,102189038,102169231
GO:0051649	establishment of localization in cell	biological_process	0.016823	0.47024	95	1758	850	20542	102178981,102185442,100861104,102179576,102190253,100860983,102170070,102183210,102189999,102182700,102174452,102186995,102176971,102170479,102180855,102185309,102181716,102177047,102190803,102170662,102178499,102183875,102174567,102170613,102170858,102183744,102189405,102181576,102179770,102179515,102171366,102181566,106503212,102174416,102183196,106502836,102169356,102170588,102180791,102183842…
GO:0031982	vesicle	cellular_component	0.017255	0.47949	18	1758	118	20542	1.02189e+161
GO:0010639	negative regulation of organelle organization	biological_process	0.017497	0.47983	10	1758	57	20542	1.02182e+89
GO:0044765	single-organism transport	biological_process	0.01756	0.47983	221	1758	2172	20542	102188690,102179881,102181574,106503407,102187438,102171060,100860848,102175780,102175290,102187163,102188322,102190180,102170074,102187186,102171292,102174942,102170438,102177630,102181771,102176666,102187072,102168457,102168430,102184596,102188620,102186816,108633191,100861101,102183173,102188999,102176284,102190011,102180873,102168749,102185718,102169529,102173383,102179214,108633291,102183860…
GO:0065009	regulation of molecular function	biological_process	0.017572	0.47983	23	1758	158	20542	1.02191e+206
GO:0042995	cell projection	cellular_component	0.017697	0.48046	22	1758	157	20542	1.02183e+197
GO:0009725	response to hormone	biological_process	0.018437	0.49587	14	1758	83	20542	1.02183e+125
GO:0004532	exoribonuclease activity	molecular_function	0.018579	0.49587	5	1758	17	20542	1.02178e+44
GO:0016896	exoribonuclease activity, producing 5'-phosphomonoesters	molecular_function	0.018579	0.49587	5	1758	17	20542	1.02179e+44
GO:0008104	protein localization	biological_process	0.018802	0.499	90	1758	801	20542	102170122,102182762,102179214,102171943,102183712,102185659,102185718,108635997,102173472,102173805,102173136,102182019,102170322,102187799,102185463,102187349,102176227,102188823,102175010,102187967,102179242,102189492,102176726,102175207,102171648,102187662,102169874,102185213,102183389,102187186,102180895,102188883,102170917,102175290,102175780,102175347,102181955,102186276,102179881,108636420…
GO:0008135	translation factor activity, RNA binding	molecular_function	0.019154	0.50455	14	1758	93	20542	1.02173e+125
GO:0030155	regulation of cell adhesion	biological_process	0.019225	0.50455	7	1758	31	20542	1.02181e+62
GO:0016779	nucleotidyltransferase activity	molecular_function	0.019353	0.50511	57	1758	477	20542	102184850,102180719,102190983,102190000,102186936,102177818,102186681,108635827,102183390,102191570,102172621,102171451,102187012,108637511,102191664,102173235,102168229,102179034,102175843,102169911,102181584,102181541,102179467,102171327,102184452,102175287,102171252,102184683,102173366,102169631,102170589,102175383,102191785,102177133,102186334,102185587,102180081,102177120,102187280,102168618…
GO:0051220	cytoplasmic sequestering of protein	biological_process	0.020048	0.52037	6	1758	24	20542	1.02185e+53
GO:0000777	condensed chromosome kinetochore	cellular_component	0.020383	0.52331	15	1758	98	20542	1.08633e+134
GO:0000779	condensed chromosome, centromeric region	cellular_component	0.020383	0.52331	15	1758	98	20542	1.0219e+134
GO:0043933	macromolecular complex subunit organization	biological_process	0.020499	0.52346	77	1758	695	20542	102175951,102178844,102170524,102168618,102188563,108633262,102183086,102171339,102175636,102175503,102177257,102181955,102190550,102170429,102190663,102179881,102170917,102177275,102175780,102180895,102186793,102175207,102191762,102175161,102176726,102187967,102181702,108633291,102179974,100861235,102177725,102173472,102182733,102177814,102172067,102180104,108635997,102185718,102182762,102170122…
GO:0005102	receptor binding	molecular_function	0.021153	0.53724	81	1758	776	20542	102170466,102181702,102184210,102182395,102173472,102180873,102189099,102169703,108635997,102174203,102179214,102185659,102171111,102182110,102176142,102172646,102175951,102183852,102183086,108633262,102188563,102173223,102186605,102183842,102181955,102179881,108633784,102184936,102177275,102170917,100860848,102184134,102170026,102185321,102180850,102183734,106503750,102176726,102175207,108633225…
GO:0051301	cell division	biological_process	0.02134	0.53834	24	1758	179	20542	1.00861e+215
GO:0015977	carbon fixation	biological_process	0.02143	0.53834	2	1758	3	20542	1.02182e+17
GO:0045995	regulation of embryonic development	biological_process	0.021538	0.53834	6	1758	25	20542	1.02179e+53
GO:0006402	mRNA catabolic process	biological_process	0.022034	0.54784	7	1758	30	20542	1.00861e+62
GO:0030111	regulation of Wnt signaling pathway	biological_process	0.022184	0.54869	4	1758	13	20542	1.02172e+35
GO:0022607	cellular component assembly	biological_process	0.02233	0.54942	90	1758	830	20542	100860749,102181163,102170146,102181576,102184400,102188496,102168786,102184850,102178453,102171955,102185444,108633226,102171369,102187183,102184178,106503212,102176193,102184587,102174636,102179435,102183210,102172564,102183707,102168544,102182434,102179576,102190253,102168583,102178499,100861252,102171018,102191212,102177831,102180237,102190835,108638624,102191619,108633291,102181702,102187967…
GO:0003774	motor activity	molecular_function	0.023025	0.55812	24	1758	147	20542	1.02185e+215
GO:0008137	NADH dehydrogenase (ubiquinone) activity	molecular_function	0.023038	0.55812	9	1758	47	20542	1.02181e+80
GO:0050136	NADH dehydrogenase (quinone) activity	molecular_function	0.023038	0.55812	9	1758	47	20542	1.0217e+80
GO:0016773	phosphotransferase activity, alcohol group as acceptor	molecular_function	0.023355	0.56202	107	1758	941	20542	102187133,102181877,102180323,102185412,102169225,102169624,102185771,102179197,102170099,102191409,102185864,102170613,102189468,102178664,102175287,102170588,102188259,102190290,102177680,100860806,102169967,102180576,106503212,102185139,102175934,102174306,102168983,102174120,102170839,102185715,100860954,102189506,102169250,102191022,102173448,102174723,100861211,102180547,102171521,102178981…
GO:0033043	regulation of organelle organization	biological_process	0.023437	0.56202	19	1758	138	20542	1.02182e+170
GO:0004611	phosphoenolpyruvate carboxykinase activity	molecular_function	0.023747	0.56634	3	1758	8	20542	1.02176e+26
GO:0016337	single organismal cell-cell adhesion	biological_process	0.023857	0.56634	3	1758	9	20542	1.02191e+26
GO:0051234	establishment of localization	biological_process	0.024074	0.56864	283	1758	2840	20542	102178412,102186159,102175158,102184428,102170631,102183196,102169356,102169542,102181576,102173624,108635821,102172908,102180360,102186243,102185188,102182803,102170666,102187158,102184842,102183875,102189999,102176971,102186995,102184250,102187695,102185309,102183210,100860983,102170046,102182621,102188601,100861104,102187779,102191585,102181759,102179576,102182424,102190306,102175055,102189099…
GO:0008017	microtubule binding	molecular_function	0.024232	0.5695	19	1758	128	20542	1.02187e+170
GO:0048285	organelle fission	biological_process	0.024395	0.57051	20	1758	148	20542	1.02177e+179
GO:0035257	nuclear hormone receptor binding	molecular_function	0.024779	0.57381	4	1758	12	20542	1.02176e+35
GO:0051427	hormone receptor binding	molecular_function	0.024779	0.57381	4	1758	12	20542	1.02192e+35
GO:0006457	protein folding	biological_process	0.025434	0.5754	19	1758	145	20542	1.02176e+170
GO:0015630	microtubule cytoskeleton	cellular_component	0.026049	0.5754	28	1758	207	20542	100861283,102174633,102170098,102181955,108635997,102191212,102186120,102169360,102175021,102185659,102170122,102184178,102179214,106503988,102183555,102175207,102175951,102181702,108633262,102172710,102188039,102185229,102176227,102182019,102190253,102177257,102173136,102180217
GO:0006919	activation of cysteine-type endopeptidase activity involved in apoptotic process	biological_process	0.026066	0.5754	4	1758	14	20542	1.02191e+35
GO:0010950	positive regulation of endopeptidase activity	biological_process	0.026066	0.5754	4	1758	14	20542	1.02175e+35
GO:0010952	positive regulation of peptidase activity	biological_process	0.026066	0.5754	4	1758	14	20542	1.02191e+35
GO:0031638	zymogen activation	biological_process	0.026066	0.5754	4	1758	14	20542	1.02191e+35
GO:0043280	positive regulation of cysteine-type endopeptidase activity involved in apoptotic process	biological_process	0.026066	0.5754	4	1758	14	20542	1.02191e+35
GO:0045862	positive regulation of proteolysis	biological_process	0.026066	0.5754	4	1758	14	20542	1.02172e+35
GO:0097202	activation of cysteine-type endopeptidase activity	biological_process	0.026066	0.5754	4	1758	14	20542	1.02175e+35
GO:2001056	positive regulation of cysteine-type endopeptidase activity	biological_process	0.026066	0.5754	4	1758	14	20542	1.02191e+35
GO:0044085	cellular component biogenesis	biological_process	0.026588	0.57655	101	1758	954	20542	106503750,102180895,100861227,102183389,102191762,102175207,102186793,102175161,102176726,102170429,102190663,102179881,102181955,102176581,102190550,102175780,102170917,102177275,102182945,102180429,100861246,102175636,102177257,102175503,108636420,102178844,102170524,102184142,102175951,102188563,102168618,108633262,102183086,102185659,102182762,102179214,102172203,102190965,102172067,102188731…
GO:0050790	regulation of catalytic activity	biological_process	0.0266	0.57655	21	1758	148	20542	1.02181e+188
GO:0005216	ion channel activity	molecular_function	0.026606	0.57655	57	1758	469	20542	102188067,108635273,108633291,102170924,102176835,102187302,102188508,102168576,102170069,102182803,102170858,102184433,100861292,102182956,102188393,102182733,102191617,102172577,102186243,102184428,102177581,102182424,102173383,102190306,102183785,102189099,102168241,102169542,102186006,102190806,108635148,102170392,102173685,102180162,102176305,102186514,102186816,102174022,102177050,102188620…
GO:0022838	substrate-specific channel activity	molecular_function	0.026606	0.57655	57	1758	469	20542	102176305,102188092,102169631,102189726,102185442,102188620,102177050,102174022,102186816,102186514,102184768,102188322,102176861,102171060,102187163,102186276,102179570,102190201,102185309,102172336,102187695,102182565,102185245,102168576,102176835,102187302,102188508,102170924,108633291,102188067,108635273,102172577,102186243,102191617,102182733,102182956,102188393,102184433,100861292,102170858…
GO:0031400	negative regulation of protein modification process	biological_process	0.027049	0.5807	7	1758	37	20542	1.02173e+62
GO:0044423	virion part	cellular_component	0.027111	0.5807	66	1758	579	20542	102169983,102177047,102184724,102170711,102176849,102187710,102177195,102179435,102168544,102185587,102183707,102183210,102190253,102174022,102174983,102188385,102178453,102177369,102170631,106503212,102174416,102179515,102175967,102176393,102189038,102179827,102188730,102191617,102191175,102181457,102188141,102184936,102179881,102175780,102184780,102186730,102170485,102175081,102180895,102175207…
GO:0032065	cortical protein anchoring	biological_process	0.027166	0.5807	5	1758	18	20542	1.02185e+44
GO:0007017	microtubule-based process	biological_process	0.027988	0.59557	32	1758	237	20542	102183599,102168544,102180081,102179576,102190253,102177257,102180217,100861252,102170098,102181955,102187438,102175780,102191212,102186120,102184256,102170718,106503988,102189737,102187967,102172710,102185229,102188823,102173136,100861283,102174633,102175021,102187183,102177815,102184178,102170122,102179214,102174636
GO:0016651	oxidoreductase activity, acting on NAD(P)H	molecular_function	0.028801	0.60237	24	1758	175	20542	1.02175e+215
GO:0004435	phosphatidylinositol phospholipase C activity	molecular_function	0.02886	0.60237	5	1758	18	20542	1.02185e+44
GO:0004629	phospholipase C activity	molecular_function	0.02886	0.60237	5	1758	18	20542	1.0219e+44
GO:0098602	single organism cell adhesion	biological_process	0.028967	0.60237	4	1758	15	20542	1.02178e+35
GO:0009156	ribonucleoside monophosphate biosynthetic process	biological_process	0.02898	0.60237	15	1758	99	20542	1.02184e+134
GO:0008092	cytoskeletal protein binding	molecular_function	0.029073	0.60237	66	1758	560	20542	100861283,102173366,102174633,102189765,102176373,102178295,102187260,102183113,102183509,102170587,102172293,102179261,102172418,102184724,102172907,102190654,102175346,102185503,102172841,102169571,102189737,102184493,102170718,102182700,102178788,102179680,102179435,102170565,102190253,102169870,102176643,100860820,102178726,102177613,102185385,102183390,102168219,102172710,102182486,102188823…
GO:0016818	hydrolase activity, acting on acid anhydrides, in phosphorus-containing anhydrides	molecular_function	0.029497	0.60536	110	1758	1015	20542	102186157,102190253,102186440,102181759,102187779,102191585,102182750,102184969,102174894,102189971,102180000,102183707,102181234,102168544,102177120,102169074,100860983,102183210,102168225,102175328,102168953,108635162,102189737,102170718,102187500,102175318,102175627,100861308,102177837,102180883,102173837,102173529,102181716,102179197,102189408,102188278,102176450,102184850,102191196,102179633…
GO:0016459	myosin complex	cellular_component	0.029703	0.60536	11	1758	55	20542	1.0219e+98
GO:0001669	acrosomal vesicle	cellular_component	0.02973	0.60536	2	1758	4	20542	1.08635e+17
GO:0015267	channel activity	molecular_function	0.029927	0.60536	57	1758	472	20542	102176305,102186514,102186816,102177050,102174022,102188620,102189726,102188092,102169631,102185442,102186276,102176861,102188322,102184768,102187163,102171060,102172336,102185309,102182565,102185245,102187695,102179570,102190201,102170924,102176835,102188508,102187302,102188067,108635273,108633291,102168576,102184433,100861292,102182956,102188393,102170069,102170858,102182803,102186243,102172577…
GO:0022803	passive transmembrane transporter activity	molecular_function	0.029927	0.60536	57	1758	472	20542	102172577,102186243,102191617,102182733,102188393,102182956,100861292,102184433,102182803,102170858,102170069,102168576,102187302,102176835,102188508,102170924,108633291,108635273,102188067,102180162,102173685,102186006,102190806,102170392,108635148,102169542,102168241,102189099,102183785,102173383,102190306,102182424,102177581,102184428,102169631,102188092,102189726,102185442,102174022,102177050…
GO:0008484	sulfuric ester hydrolase activity	molecular_function	0.030521	0.60536	6	1758	27	20542	1.02177e+53
GO:0006810	transport	biological_process	0.030691	0.60536	280	1758	2823	20542	102176284,102168749,102185718,102169529,102179214,102181312,102182375,102183860,102176835,102188508,102172710,102176227,102187799,102182019,102174368,102183772,102173805,102173472,102177698,102188690,102181574,102187438,106503407,100860848,102171060,102175780,102175290,102188322,102190180,102185213,102170074,102171292,102174942,102177630,102181771,102170438,102176666,100860784,102187072,108633191…
GO:0009124	nucleoside monophosphate biosynthetic process	biological_process	0.03087	0.60536	15	1758	100	20542	1.02192e+134
GO:0009605	response to external stimulus	biological_process	0.03098	0.60536	36	1758	295	20542	102179576,100861246,102168882,102189599,102176643,102184969,102168583,102187979,102179435,102174894,102183707,102168544,102184027,102172234,102190428,102176088,102168520,102181195,102186333,102177725,102189074,102183267,102173136,102185967,102173472,102183254,102183509,102190412,102184652,102185659,102177667,102170122,102184683,102180873,102190862,102170886
GO:1901361	organic cyclic compound catabolic process	biological_process	0.031183	0.60536	13	1758	84	20542	1.00861e+116
GO:0043169	cation binding	molecular_function	0.031374	0.60536	355	1758	3555	20542	102184635,102182173,102190496,102170459,102189540,102181769,102188725,102185222,102174255,102176281,102182658,102189844,102181011,102177117,102170119,102188603,106502751,102191234,102181901,102186157,102177680,102171955,102173491,102182854,102190951,102182279,102180137,102187775,102190000,102169665,102187728,102175182,102176004,102169434,102177900,102172590,102191535,102185784,100860848,102188322…
GO:0031082	BLOC complex	cellular_component	0.031476	0.60536	6	1758	29	20542	1.0219e+53
GO:0031083	BLOC-1 complex	cellular_component	0.031476	0.60536	6	1758	29	20542	1.02173e+53
GO:0016073	snRNA metabolic process	biological_process	0.031524	0.60536	2	1758	4	20542	1.02177e+17
GO:0016180	snRNA processing	biological_process	0.031524	0.60536	2	1758	4	20542	1.02172e+17
GO:0034472	snRNA 3'-end processing	biological_process	0.031524	0.60536	2	1758	4	20542	1.02177e+17
GO:0034477	U6 snRNA 3'-end processing	biological_process	0.031524	0.60536	2	1758	4	20542	1.02177e+17
GO:0043628	ncRNA 3'-end processing	biological_process	0.031524	0.60536	2	1758	4	20542	1.02172e+17
GO:0051784	negative regulation of nuclear division	biological_process	0.031763	0.60749	6	1758	31	20542	1.02173e+53
GO:0000075	cell cycle checkpoint	biological_process	0.032124	0.61191	8	1758	47	20542	1.02174e+71
GO:0005819	spindle	cellular_component	0.033019	0.6178	17	1758	121	20542	1.02176e+152
GO:0040011	locomotion	biological_process	0.033055	0.6178	32	1758	258	20542	102168882,102190253,102182371,102184969,102174894,102179435,102175951,102172646,102168544,102188563,102176088,102190835,106502564,102172234,102190703,102187929,102191423,102187158,102178499,102184936,102186333,102175780,102189074,102187707,102173472,102184210,102181576,102182762,102170122,102177667,102185659,102180873
GO:0000940	condensed chromosome outer kinetochore	cellular_component	0.033076	0.6178	14	1758	95	20542	1.02175e+125
GO:0015631	tubulin binding	molecular_function	0.03339	0.6178	21	1758	150	20542	1.02184e+188
GO:0015985	energy coupled proton transport, down electrochemical gradient	biological_process	0.033429	0.6178	12	1758	77	20542	1.02191e+107
GO:0015986	ATP synthesis coupled proton transport	biological_process	0.033429	0.6178	12	1758	77	20542	1.02179e+107
GO:0046872	metal ion binding	molecular_function	0.033566	0.6178	353	1758	3537	20542	102189534,102188309,102168818,102182376,102185202,102170620,102172910,102170658,102180093,102173822,102177697,102188551,102181846,102169356,102183493,102170565,102173255,102183210,100860954,102191158,102169741,102169872,102169643,102184397,102173121,100861104,102169808,102170847,102169983,102186525,102186539,102176218,102189999,102186487,102177818,102178699,102189016,102186117,102191093,102186464…
GO:0006891	intra-Golgi vesicle-mediated transport	biological_process	0.034116	0.6178	9	1758	49	20542	1.02174e+80
GO:0008026	ATP-dependent helicase activity	molecular_function	0.034256	0.6178	7	1758	35	20542	1.02186e+62
GO:0070035	purine NTP-dependent helicase activity	molecular_function	0.034256	0.6178	7	1758	35	20542	1.02169e+62
GO:0008645	hexose transport	biological_process	0.034268	0.6178	3	1758	7	20542	1.02189e+26
GO:0016788	hydrolase activity, acting on ester bonds	molecular_function	0.034421	0.6178	108	1758	988	20542	102181541,102176934,102177815,102169336,102188762,108637511,102177768,102172972,102179519,102181702,102168219,102179013,102178699,102177818,102183772,102179201,102176735,102175192,102169353,102186464,102182229,102173472,102180719,102191175,102170098,102188141,102184936,102174450,102186900,102169251,102177275,102188322,100860848,102168517,102189653,102180895,102177205,102183250,102181155,102180418…
GO:0019439	aromatic compound catabolic process	biological_process	0.034426	0.6178	13	1758	85	20542	1.02172e+116
GO:0007067	mitotic nuclear division	biological_process	0.034553	0.6178	15	1758	109	20542	1.02186e+134
GO:0006754	ATP biosynthetic process	biological_process	0.03507	0.6178	13	1758	85	20542	1.02191e+116
GO:0044265	cellular macromolecule catabolic process	biological_process	0.035117	0.6178	26	1758	206	20542	102190965,102180902,102174306,102183610,102177768,102185659,102190245,102183466,102179467,108633185,102178981,102169165,102170658,102173472,102189852,102185894,102171461,102191685,100861126,102173157,102177358,102181702,102176996,102179435,102170954,102170119
GO:0000278	mitotic cell cycle	biological_process	0.03561	0.6178	26	1758	209	20542	102175207,102180237,102183389,100861227,106503750,102185659,108638624,108635997,102177130,102177831,100861283,102171955,102177257,102180217,102173472,102177725,102168786,102182652,102171461,102190253,108633262,102172710,102176227,102175951,102181702,102179435
GO:1903047	mitotic cell cycle process	biological_process	0.03561	0.6178	26	1758	209	20542	102177831,102177130,108635997,102171955,100861283,102175207,108638624,102185659,106503750,102183389,102180237,100861227,102176227,108633262,102172710,102179435,102181702,102175951,102173472,102180217,102177257,102182652,102171461,102190253,102168786,102177725
GO:0006470	protein dephosphorylation	biological_process	0.035661	0.6178	18	1758	121	20542	1.02185e+161
GO:0042157	lipoprotein metabolic process	biological_process	0.035762	0.6178	14	1758	98	20542	1.02179e+125
GO:0050793	regulation of developmental process	biological_process	0.035917	0.6178	11	1758	64	20542	1.02186e+98
GO:0033644	host cell membrane	cellular_component	0.036026	0.6178	6	1758	29	20542	1.02186e+53
GO:0009142	nucleoside triphosphate biosynthetic process	biological_process	0.036186	0.6178	14	1758	96	20542	1.02191e+125
GO:0009145	purine nucleoside triphosphate biosynthetic process	biological_process	0.036186	0.6178	14	1758	96	20542	1.02184e+125
GO:0009201	ribonucleoside triphosphate biosynthetic process	biological_process	0.036186	0.6178	14	1758	96	20542	1.02184e+125
GO:0009206	purine ribonucleoside triphosphate biosynthetic process	biological_process	0.036186	0.6178	14	1758	96	20542	1.02178e+125
GO:0016787	hydrolase activity	molecular_function	0.036514	0.6178	344	1758	3530	20542	102172596,102182321,102168225,102189972,102178279,102174630,102180420,102168544,102181234,102180459,108634682,102176721,102179435,102189971,102180902,102180237,102185245,102181716,102174320,102186120,102177837,102179969,102176627,102178539,102179148,102186792,102179267,102186936,102169225,102183272,102171959,102180345,102186681,102176266,102175614,102168885,102174636,102183663,102191124,102171811…
GO:0035737	injection of substance in to other organism	biological_process	0.036749	0.6178	3	1758	8	20542	1.02187e+26
GO:0035738	envenomation resulting in modification of morphology or physiology of other organism	biological_process	0.036749	0.6178	3	1758	8	20542	1.02192e+26
GO:0044559	envenomation resulting in modulation of voltage-gated potassium channel activity in other organism	biological_process	0.036749	0.6178	3	1758	8	20542	1.02192e+26
GO:0044560	envenomation resulting in modulation of ion channel activity in other organism	biological_process	0.036749	0.6178	3	1758	8	20542	1.02187e+26
GO:0044562	envenomation resulting in negative regulation of voltage-gated potassium channel activity in other organism	biological_process	0.036749	0.6178	3	1758	8	20542	1.08635e+26
GO:0044564	envenomation resulting in occlusion of the pore of voltage-gated potassium channel in other organism	biological_process	0.036749	0.6178	3	1758	8	20542	1.08635e+26
GO:0019076	viral release from host cell	biological_process	0.036953	0.61903	5	1758	22	20542	1.02188e+44
GO:0043624	cellular protein complex disassembly	biological_process	0.03846	0.64048	7	1758	39	20542	1.02171e+62
GO:0019685	photosynthesis, dark reaction	biological_process	0.038621	0.64048	2	1758	4	20542	1.02175e+17
GO:0005852	eukaryotic translation initiation factor 3 complex	cellular_component	0.038732	0.64048	4	1758	16	20542	1.0218e+35
GO:0051302	regulation of cell division	biological_process	0.038776	0.64048	8	1758	47	20542	1.06503e+71
GO:0006413	translational initiation	biological_process	0.039189	0.64317	9	1758	55	20542	1.02173e+80
GO:0005801	cis-Golgi network	cellular_component	0.039211	0.64317	7	1758	37	20542	1.02187e+62
GO:0007548	sex differentiation	biological_process	0.040524	0.64724	3	1758	9	20542	1.02188e+26
GO:0014070	response to organic cyclic compound	biological_process	0.040578	0.64724	11	1758	67	20542	1.0217e+98
GO:0030162	regulation of proteolysis	biological_process	0.041059	0.64724	10	1758	64	20542	1.02179e+89
GO:0016310	phosphorylation	biological_process	0.04112	0.64724	86	1758	757	20542	100861211,102174723,102182147,102171521,102178981,102185715,102168983,102174120,102170839,102173448,102191022,102169250,102170938,102189374,102176245,102188484,102170369,102170963,102172319,102185604,102172584,102180883,102168659,102180356,102169047,102176163,102168732,102176903,102185771,102169624,102189468,102191409,102185864,102186713,102187133,102180323,102169225,102180576,102169967,102175934…
GO:0051782	negative regulation of cell division	biological_process	0.041149	0.64724	6	1758	33	20542	1.02174e+53
GO:0034622	cellular macromolecular complex assembly	biological_process	0.041164	0.64724	48	1758	432	20542	100861235,102177725,102173472,102177814,102181702,102188496,102184400,102179974,102170146,102181576,102181163,102184178,102179214,102185659,108633226,102190965,102176193,106503212,102172067,102178453,102180104,108635997,102185718,102190253,102175636,102175503,102179435,102175951,102170524,102183707,102188563,102172564,102183210,102183086,108633262,108638624,102180895,102190835,102191762,102186793…
GO:0044218	other organism cell membrane	cellular_component	0.041379	0.64724	6	1758	30	20542	1.02185e+53
GO:0044279	other organism membrane	cellular_component	0.041379	0.64724	6	1758	30	20542	1.02185e+53
GO:0031369	translation initiation factor binding	molecular_function	0.041416	0.64724	4	1758	16	20542	1.02182e+35
GO:0008406	gonad development	biological_process	0.041516	0.64724	2	1758	4	20542	1.02178e+17
GO:0045137	development of primary sexual characteristics	biological_process	0.041516	0.64724	2	1758	4	20542	1.06504e+17
GO:0048608	reproductive structure development	biological_process	0.041516	0.64724	2	1758	4	20542	1.06504e+17
GO:0061458	reproductive system development	biological_process	0.041516	0.64724	2	1758	4	20542	1.06504e+17
GO:0018995	host	cellular_component	0.04153	0.64724	19	1758	139	20542	1.02185e+170
GO:0043657	host cell	cellular_component	0.04153	0.64724	19	1758	139	20542	1.02192e+170
GO:0008219	cell death	biological_process	0.042135	0.64724	24	1758	185	20542	1.02172e+215
GO:0016265	death	biological_process	0.042135	0.64724	24	1758	185	20542	1.02175e+215
GO:0048870	cell motility	biological_process	0.042176	0.64724	20	1758	152	20542	1.02173e+179
GO:0051674	localization of cell	biological_process	0.042176	0.64724	20	1758	152	20542	1.02179e+179
GO:0006816	calcium ion transport	biological_process	0.042199	0.64724	6	1758	25	20542	1.02171e+53
GO:0007029	endoplasmic reticulum organization	biological_process	0.043322	0.64832	6	1758	29	20542	1.0219e+53
GO:0070588	calcium ion transmembrane transport	biological_process	0.0434	0.64832	4	1758	11	20542	1.02171e+35
GO:0033202	DNA helicase complex	cellular_component	0.043443	0.64832	3	1758	10	20542	1.02184e+26
GO:0032994	protein-lipid complex	cellular_component	0.043893	0.64832	2	1758	4	20542	1.02188e+17
GO:0034358	plasma lipoprotein particle	cellular_component	0.043893	0.64832	2	1758	4	20542	1.02188e+17
GO:0042627	chylomicron	cellular_component	0.043893	0.64832	2	1758	4	20542	1.02188e+17
GO:1990777	lipoprotein particle	cellular_component	0.043893	0.64832	2	1758	4	20542	1.02188e+17
GO:0044215	other organism	cellular_component	0.043909	0.64832	19	1758	140	20542	1.02172e+170
GO:0044216	other organism cell	cellular_component	0.043909	0.64832	19	1758	140	20542	1.02186e+170
GO:0044217	other organism part	cellular_component	0.043909	0.64832	19	1758	140	20542	1.02188e+170
GO:0004725	protein tyrosine phosphatase activity	molecular_function	0.044156	0.64832	16	1758	106	20542	1.02173e+143
GO:0032268	regulation of cellular protein metabolic process	biological_process	0.044438	0.64832	17	1758	125	20542	1.02174e+152
GO:0009127	purine nucleoside monophosphate biosynthetic process	biological_process	0.044591	0.64832	14	1758	96	20542	1.02182e+125
GO:0009168	purine ribonucleoside monophosphate biosynthetic process	biological_process	0.044591	0.64832	14	1758	96	20542	1.02191e+125
GO:0071702	organic substance transport	biological_process	0.045064	0.64832	110	1758	1055	20542	108634347,102176726,102171648,102175207,102183389,102184243,102185213,102180895,102183956,102187186,102169874,102175290,102175780,102188322,102170917,102185007,102186276,102179881,102175347,102183842,102175503,102168900,100861101,102184596,108633262,102187072,102188564,102168457,102170524,106503089,102181771,102175951,102183712,102185659,102179214,102171943,102182762,102185718,108635997,102169529…
GO:0007059	chromosome segregation	biological_process	0.045121	0.64832	18	1758	135	20542	1.02182e+161
GO:0033993	response to lipid	biological_process	0.04539	0.64832	10	1758	59	20542	1.0219e+89
GO:0043401	steroid hormone mediated signaling pathway	biological_process	0.04539	0.64832	10	1758	59	20542	1.0217e+89
GO:0048545	response to steroid hormone	biological_process	0.04539	0.64832	10	1758	59	20542	1.02179e+89
GO:0071383	cellular response to steroid hormone stimulus	biological_process	0.04539	0.64832	10	1758	59	20542	1.02176e+89
GO:0071396	cellular response to lipid	biological_process	0.04539	0.64832	10	1758	59	20542	1.02182e+89
GO:0071407	cellular response to organic cyclic compound	biological_process	0.04539	0.64832	10	1758	59	20542	1.0217e+89
GO:0046474	glycerophospholipid biosynthetic process	biological_process	0.045426	0.64832	7	1758	37	20542	1.02187e+62
GO:0033643	host cell part	cellular_component	0.045886	0.65292	18	1758	131	20542	1.02183e+161
GO:0048523	negative regulation of cellular process	biological_process	0.046633	0.65723	26	1758	209	20542	102191762,102186793,108637968,102185659,102185444,102186333,102172438,102178499,102179130,102184404,102173472,102183173,102169353,102176903,102171461,102175636,102177605,106502252,102169306,102188309,102179633,102170524,102173569,102183492,102181702,102179435
GO:0000166	nucleotide binding	molecular_function	0.046822	0.65723	235	1758	2312	20542	102172084,102168900,102183842,102191317,102181885,102182769,102175951,102171047,108633262,102181338,102177205,102181975,102177266,102170409,102181426,102170098,108633177,102183918,100860765,102182945,102169079,102189413,102183500,102191148,102170731,102190402,102177814,102181153,102180167,102173178,102188830,102179880,102173888,102189492,102174872,102189006,102184562,102181702,102186117,102174344…
GO:1901265	nucleoside phosphate binding	molecular_function	0.046822	0.65723	235	1758	2312	20542	102177205,102177266,102181975,102170409,102170098,102181426,108633177,102183918,102169079,102182945,100860765,102172084,102168900,102183842,102191317,102181885,102175951,102182769,102171047,108633262,102181338,102186564,102182457,102173267,102182762,102184092,102172621,102189127,102177324,102169415,102179922,102180361,102182774,102188731,108635997,100860818,102173930,102171560,102189413,102183500…
GO:0051705	multi-organism behavior	biological_process	0.046988	0.65723	5	1758	21	20542	1.02179e+44
GO:0030414	peptidase inhibitor activity	molecular_function	0.047263	0.65723	20	1758	153	20542	1.02173e+179
GO:0061134	peptidase regulator activity	molecular_function	0.047263	0.65723	20	1758	153	20542	1.02176e+179
GO:0051345	positive regulation of hydrolase activity	biological_process	0.047329	0.65723	4	1758	16	20542	1.02191e+35
GO:0006464	cellular protein modification process	biological_process	0.047442	0.65723	155	1758	1490	20542	102176695,102175649,102168999,102168229,102183555,108635827,106502052,102179068,102179013,102170645,102174360,102179201,106502252,102173423,102184607,102189168,102173472,102180719,102168520,102168894,102168517,102168862,106501977,102170074,102183617,106502305,108635222,102191304,102191054,102172797,102190581,102186605,102189314,102172692,102176624,102175287,102177680,102170942,102190290,102168613…
GO:0036211	protein modification process	biological_process	0.047442	0.65723	155	1758	1490	20542	102190290,102188259,102168613,102170942,102177680,102175287,102175934,102180365,102184119,102180576,102169967,102179633,102187133,102169665,102186713,102183113,102176004,102191409,102174567,102189468,102175944,102171461,102168732,102176163,102184785,102175627,102170963,102172319,102170369,102188484,102176245,102169250,102181337,102191022,102178945,102168334,102168983,102174120,102170119,102185715…
GO:0048585	negative regulation of response to stimulus	biological_process	0.047775	0.65817	6	1758	30	20542	1.02183e+53
GO:0016301	kinase activity	molecular_function	0.047789	0.65817	125	1758	1162	20542	102168520,102170409,102168894,106501720,102168862,102183773,102169079,102170074,106501977,102185047,102183617,102177044,102172572,102181771,102191317,102182769,102181885,102175951,102191054,102171047,102191304,102181338,102172797,102190581,102173283,102175649,102176695,102182774,102171020,102168999,102168229,102173930,102168201,102182457,102186564,102173267,102189127,102184092,102181312,102179242…
GO:0043241	protein complex disassembly	biological_process	0.048217	0.65933	8	1758	49	20542	1.02171e+71
GO:0010340	carboxyl-O-methyltransferase activity	molecular_function	0.048292	0.65933	6	1758	34	20542	1.02171e+53
GO:0051998	protein carboxyl O-methyltransferase activity	molecular_function	0.048292	0.65933	6	1758	34	20542	1.02181e+53
GO:0048309	endoplasmic reticulum inheritance	biological_process	0.049528	0.67426	4	1758	16	20542	1.02169e+35
GO:0005261	cation channel activity	molecular_function	0.049745	0.67527	31	1758	242	20542	102186006,102190806,102169542,102168241,102182565,102180162,102173685,102186276,102189099,102184768,102173383,102182424,102182956,102177050,102170858,102182803,102174022,102186816,102170069,102169631,102172577,102188092,102191617,102185442,102176835,102187302,102188508,102170924,108633291,102188067,102168576
GO:0009057	macromolecule catabolic process	biological_process	0.050193	0.6772	32	1758	271	20542	102183466,102179467,102177768,102183610,102185659,102186006,102190965,102174306,102177358,102173157,102181702,102176996,102191685,100861126,102185894,102170069,102171461,102170658,102173472,108633185,102170459,102190245,102182565,102180902,102170119,102179435,102170954,102170568,102189852,102185442,102178981,102169165
GO:0010256	endomembrane system organization	biological_process	0.0507	0.6772	10	1758	60	20542	1.02177e+89
GO:0051348	negative regulation of transferase activity	biological_process	0.050712	0.6772	6	1758	34	20542	1.02173e+53
GO:0051259	protein oligomerization	biological_process	0.05105	0.6772	17	1758	120	20542	1.02183e+152
GO:0019012	virion	cellular_component	0.051272	0.6772	68	1758	617	20542	108633262,102190468,102172646,102175951,100861101,102184596,102184780,102175780,102179881,102184936,102188141,102181457,102191175,102187929,102175714,102176726,102177044,102175207,102190703,102180895,102175081,102170485,102186730,102176227,102182657,102175713,102173178,102180719,102168999,102175843,108635997,102186136,102180873,102181667,102172621,102174426,108634544,102185659,102179214,102183210…
GO:0051270	regulation of cellular component movement	biological_process	0.051358	0.6772	7	1758	39	20542	1.02179e+62
GO:2000145	regulation of cell motility	biological_process	0.051358	0.6772	7	1758	39	20542	1.02184e+62
GO:0019838	growth factor binding	molecular_function	0.051423	0.6772	5	1758	27	20542	1.0218e+44
GO:0016655	oxidoreductase activity, acting on NAD(P)H, quinone or similar compound as acceptor	molecular_function	0.051582	0.6772	10	1758	62	20542	1.02187e+89
GO:0008849	enterochelin esterase activity	molecular_function	0.051587	0.6772	2	1758	3	20542	1.00861e+17
GO:0065008	regulation of biological quality	biological_process	0.051607	0.6772	65	1758	601	20542	102175636,102180751,108636420,102175951,102170524,102168457,102188563,108633262,102183086,102175207,102186793,102191762,102176726,102187929,102187662,102181955,102179881,102168520,102170917,102177275,106502252,102173472,102169781,102181702,102172710,102179214,102185659,102184683,102173950,102180395,108635997,102185008,102174022,102169631,102179435,102170949,102183707,102183210,102172564,102169306…
GO:0032801	receptor catabolic process	biological_process	0.051909	0.67785	4	1758	17	20542	1.02185e+35
GO:0031514	motile cilium	cellular_component	0.051944	0.67785	13	1758	94	20542	1.02185e+116
GO:0032984	macromolecular complex disassembly	biological_process	0.052528	0.67999	8	1758	50	20542	1.02176e+71
GO:0043207	response to external biotic stimulus	biological_process	0.052539	0.67999	22	1758	169	20542	1.02179e+197
GO:0051707	response to other organism	biological_process	0.052539	0.67999	22	1758	169	20542	1.02185e+197
GO:0051246	regulation of protein metabolic process	biological_process	0.052698	0.68017	17	1758	128	20542	1.02174e+152
GO:0008073	ornithine decarboxylase inhibitor activity	molecular_function	0.052988	0.6802	2	1758	5	20542	1.02183e+17
GO:0042979	ornithine decarboxylase regulator activity	molecular_function	0.052988	0.6802	2	1758	5	20542	1.02183e+17
GO:0005200	structural constituent of cytoskeleton	molecular_function	0.05367	0.68709	5	1758	22	20542	1.02184e+44
GO:0043085	positive regulation of catalytic activity	biological_process	0.053943	0.68873	6	1758	31	20542	1.08639e+53
GO:0005929	cilium	cellular_component	0.054286	0.69123	14	1758	103	20542	1.0217e+125
GO:0043234	protein complex	cellular_component	0.054736	0.69434	211	1758	2143	20542	102179022,102169356,102187260,102174306,102176193,102177754,102170574,102189175,102181539,102177527,102171347,102175622,102170666,102176947,102182803,102181566,102186681,102190057,102180345,108635821,102169225,102179515,102181576,102170711,102184250,102168332,102186995,102180902,102189999,106503988,102183875,102177837,102186120,102169305,102171557,102177831,102191212,102181716,102179576,100861104…
GO:0019199	transmembrane receptor protein kinase activity	molecular_function	0.054824	0.69434	10	1758	58	20542	1.0218e+89
GO:0016311	dephosphorylation	biological_process	0.055503	0.70105	18	1758	129	20542	1.0218e+161
GO:0043112	receptor metabolic process	biological_process	0.055936	0.70464	5	1758	24	20542	1.02186e+44
GO:0045017	glycerolipid biosynthetic process	biological_process	0.056378	0.70832	7	1758	39	20542	1.02183e+62
GO:0006996	organelle organization	biological_process	0.056713	0.71064	115	1758	1103	20542	102187438,102175290,102175780,102181955,102186276,102176897,102180165,108633374,102175161,102186793,102175207,102181975,102191762,108638504,102190428,102183389,102180895,102188560,102168457,108633262,102175951,102183599,102170524,102173569,102191317,102180217,102182480,102172779,102177257,102187765,102171339,100861246,102175636,102180104,102185718,108635997,102180873,102179922,102183390,102185385…
GO:0048731	system development	biological_process	0.058125	0.72036	13	1758	90	20542	1.02179e+116
GO:0015749	monosaccharide transport	biological_process	0.058324	0.72036	3	1758	9	20542	1.02187e+26
GO:0001836	release of cytochrome c from mitochondria	biological_process	0.058401	0.72036	4	1758	18	20542	1.02175e+35
GO:0008637	apoptotic mitochondrial changes	biological_process	0.058401	0.72036	4	1758	18	20542	1.02191e+35
GO:0097190	apoptotic signaling pathway	biological_process	0.058401	0.72036	4	1758	18	20542	1.02191e+35
GO:0060962	regulation of ribosomal protein gene transcription from RNA polymerase II promoter	biological_process	0.058403	0.72036	2	1758	4	20542	1.02184e+17
GO:0045184	establishment of protein localization	biological_process	0.058559	0.7204	80	1758	748	20542	102182700,102174452,102189999,102180855,102170479,102177047,102170662,102190803,102183875,102185442,102178981,100861104,102190253,102179576,102170070,102183210,100860983,106503212,102183196,102169356,106502836,102189776,102191617,102174567,102170613,102185188,102183744,102181576,102179770,102189405,102179515,102171366,102181566,102175207,102171648,102176726,102180895,102187186,102188883,102185213…
GO:0000014	single-stranded DNA endodeoxyribonuclease activity	molecular_function	0.059654	0.73197	2	1758	5	20542	1.02169e+17
GO:0005815	microtubule organizing center	cellular_component	0.060058	0.73501	10	1758	66	20542	1.02175e+89
GO:0019700	organic phosphonate catabolic process	biological_process	0.061069	0.74353	2	1758	5	20542	1.02169e+17
GO:0042916	alkylphosphonate transport	biological_process	0.061069	0.74353	2	1758	5	20542	1.02169e+17
GO:0016298	lipase activity	molecular_function	0.061335	0.74485	8	1758	45	20542	1.02188e+71
GO:0016503	pheromone receptor activity	molecular_function	0.061942	0.75029	3	1758	12	20542	1.08633e+26
GO:0048308	organelle inheritance	biological_process	0.062371	0.75077	4	1758	17	20542	1.02183e+35
GO:0016477	cell migration	biological_process	0.062458	0.75077	6	1758	33	20542	1.02184e+53
GO:0030334	regulation of cell migration	biological_process	0.062458	0.75077	6	1758	33	20542	1.02181e+53
GO:0030493	bacteriochlorophyll metabolic process	biological_process	0.063075	0.75233	2	1758	5	20542	1.02186e+17
GO:0030494	bacteriochlorophyll biosynthetic process	biological_process	0.063075	0.75233	2	1758	5	20542	1.02175e+17
GO:0045263	proton-transporting ATP synthase complex, coupling factor F(o)	cellular_component	0.063491	0.75233	9	1758	56	20542	1.02184e+80
GO:0042600	chorion	cellular_component	0.063569	0.75233	14	1758	95	20542	1.0217e+125
GO:0010564	regulation of cell cycle process	biological_process	0.06376	0.75233	8	1758	51	20542	1.06503e+71
GO:0016796	exonuclease activity, active with either ribo- or deoxyribonucleic acids and producing 5'-phosphomonoesters	molecular_function	0.064416	0.75233	19	1758	149	20542	1.0218e+170
GO:0012505	endomembrane system	cellular_component	0.064677	0.75233	55	1758	500	20542	100861104,102183842,102185442,102179576,102168430,108633262,102171650,102175951,102173216,102183479,102175207,102189999,102184493,102187929,102182700,102176589,102190180,102175081,102183157,102170917,102187438,102179448,100860963,102190803,102184936,102188690,102176935,102185188,102173831,102182019,102183744,102175578,102173423,102187349,102181702,102186713,102172293,102172606,102174223,102174881…
GO:0045259	proton-transporting ATP synthase complex	cellular_component	0.064876	0.75233	11	1758	74	20542	1.02179e+98
GO:0016817	hydrolase activity, acting on acid anhydrides	molecular_function	0.065395	0.75233	118	1758	1128	20542	102181716,102173529,102173837,102180883,102177837,100861308,102175318,102175627,102189737,102187500,102170718,108635162,102168953,102175328,102183210,102168225,102169074,102172018,100860983,102177120,102181234,102168544,102183707,102189971,102174894,102183788,102180000,108634682,102182750,102184969,102170589,102187779,102191585,102186440,102181759,102190253,102186157,102181158,102186159,102174633…
GO:0005816	spindle pole body	cellular_component	0.06546	0.75233	3	1758	11	20542	1.02179e+26
GO:0005823	central plaque of spindle pole body	cellular_component	0.06546	0.75233	3	1758	11	20542	1.02191e+26
GO:0044450	microtubule organizing center part	cellular_component	0.06546	0.75233	3	1758	11	20542	1.02191e+26
GO:0008138	protein tyrosine/serine/threonine phosphatase activity	molecular_function	0.065509	0.75233	14	1758	94	20542	1.02179e+125
GO:0032269	negative regulation of cellular protein metabolic process	biological_process	0.065624	0.75233	10	1758	68	20542	1.06502e+89
GO:0051248	negative regulation of protein metabolic process	biological_process	0.065624	0.75233	10	1758	68	20542	1.02179e+89
GO:0030029	actin filament-based process	biological_process	0.065886	0.75233	13	1758	90	20542	1.02187e+116
GO:0030036	actin cytoskeleton organization	biological_process	0.065886	0.75233	13	1758	90	20542	1.02187e+116
GO:0009379	Holliday junction helicase complex	cellular_component	0.066561	0.75233	2	1758	5	20542	1.02184e+17
GO:0048476	Holliday junction resolvase complex	cellular_component	0.066561	0.75233	2	1758	5	20542	1.0218e+17
GO:0022411	cellular component disassembly	biological_process	0.066643	0.75233	8	1758	52	20542	1.02176e+71
GO:0036094	small molecule binding	molecular_function	0.06686	0.75233	237	1758	2361	20542	102188259,102190290,102177680,102175374,102174633,102175287,102175934,102174416,106502411,102180576,102170392,102169967,102187133,102179633,102191196,102191409,102189468,102170613,102176450,102189408,102174695,102179197,102168732,102182834,102182002,106503920,102173529,102170053,102176163,102188930,102180883,102178214,102184865,102175318,100861308,102172319,102170963,102189737,102170369,102170718…
GO:0040012	regulation of locomotion	biological_process	0.066888	0.75233	7	1758	42	20542	1.02185e+62
GO:0045149	acetoin metabolic process	biological_process	0.067079	0.75233	1	1758	1	20542	106501768
GO:0045151	acetoin biosynthetic process	biological_process	0.067079	0.75233	1	1758	1	20542	106501768
GO:0047605	acetolactate decarboxylase activity	molecular_function	0.067079	0.75233	1	1758	1	20542	106501768
GO:0000746	conjugation	biological_process	0.067153	0.75233	5	1758	25	20542	1.0217e+44
GO:0003723	RNA binding	molecular_function	0.06739	0.75233	79	1758	749	20542	102172042,100861126,102178608,102179267,102188730,102170658,102176450,102180316,102173366,102182662,102179467,100861229,102175441,102187589,102171369,102170392,102183196,102179289,102177120,102182187,102191585,102173857,102176643,102174554,102182750,102191234,102178539,102183875,102183798,102172418,102178628,102183924,102168206,102188103,102189737,102170945,100861377,102174364,102173732,102179754…
GO:0019784	NEDD8-specific protease activity	molecular_function	0.067409	0.75233	1	1758	1	20542	102173404
GO:0039693	viral DNA genome replication	biological_process	0.067409	0.75233	1	1758	1	20542	102173404
GO:0044034	multi-organism biosynthetic process	biological_process	0.067409	0.75233	1	1758	1	20542	102173404
GO:0005794	Golgi apparatus	cellular_component	0.068021	0.75233	16	1758	117	20542	1.02191e+143
GO:0008791	arginine N-succinyltransferase activity	molecular_function	0.068187	0.75233	1	1758	1	20542	102169943
GO:0001882	nucleoside binding	molecular_function	0.068224	0.75233	207	1758	2031	20542	102170968,102185394,102175328,102170938,102181716,102169047,102180356,102177837,102168659,102172584,102185604,102172745,102181759,102187779,102174723,102191585,102183802,100860983,102183210,102168225,102173448,102181234,102170839,102183788,102189971,102175614,102185139,102171889,102174306,102183493,102171189,100860806,102181158,102186159,102182648,102185864,102179148,102185771,102169624,102188278…
GO:0005672	transcription factor TFIIA complex	cellular_component	0.068284	0.75233	6	1758	32	20542	1.02168e+53
GO:0003968	RNA-directed RNA polymerase activity	molecular_function	0.068297	0.75233	10	1758	65	20542	1.0217e+89
GO:0009790	embryo development	biological_process	0.068356	0.75233	6	1758	32	20542	1.02184e+53
GO:0003688	DNA replication origin binding	molecular_function	0.06848	0.75233	3	1758	11	20542	1.02172e+26
GO:0009288	bacterial-type flagellum	cellular_component	0.069161	0.75687	8	1758	51	20542	1.02176e+71
GO:0007423	sensory organ development	biological_process	0.069214	0.75687	1	1758	1	20542	102178628
GO:0015204	urea transmembrane transporter activity	molecular_function	0.070727	0.7604	2	1758	5	20542	1.02173e+17
GO:0015840	urea transport	biological_process	0.070727	0.7604	2	1758	5	20542	1.00861e+17
GO:0019755	one-carbon compound transport	biological_process	0.070727	0.7604	2	1758	5	20542	1.02173e+17
GO:0071918	urea transmembrane transport	biological_process	0.070727	0.7604	2	1758	5	20542	1.02173e+17
GO:0000149	SNARE binding	molecular_function	0.070953	0.7604	4	1758	19	20542	1.02192e+35
GO:0019905	syntaxin binding	molecular_function	0.070953	0.7604	4	1758	19	20542	1.0219e+35
GO:0033177	proton-transporting two-sector ATPase complex, proton-transporting domain	cellular_component	0.07137	0.7604	17	1758	133	20542	1.02192e+152
GO:0009607	response to biotic stimulus	biological_process	0.071376	0.7604	24	1758	197	20542	1.02185e+215
GO:0006928	movement of cell or subcellular component	biological_process	0.071485	0.7604	33	1758	268	20542	102184969,102190253,102168882,102188563,102168544,102180081,102179435,102174894,102175951,102170718,102189737,102190835,102172234,102176088,102184256,102178499,102187158,102184936,102170098,102173136,102173472,102189074,102187707,102181576,102188823,102184210,102185229,102185659,102170122,102182762,102177667,102174633,102180873
GO:0004817	cysteine-tRNA ligase activity	molecular_function	0.071528	0.7604	1	1758	1	20542	102171889
GO:0006423	cysteinyl-tRNA aminoacylation	biological_process	0.071528	0.7604	1	1758	1	20542	102171889
GO:0004674	protein serine/threonine kinase activity	molecular_function	0.072302	0.7604	27	1758	209	20542	102181153,102180547,102178981,102191148,102184607,100861211,102172797,102179197,102189506,102191054,102191022,102179242,102185715,102170369,102189127,106503212,102170963,102175934,102170588,102168229,102168732,102169079,102176163,102190803,102170409,102168894,102175649
GO:0005085	guanyl-nucleotide exchange factor activity	molecular_function	0.072385	0.7604	19	1758	129	20542	1.02185e+170
GO:0030246	carbohydrate binding	molecular_function	0.073379	0.7604	13	1758	96	20542	1.0217e+116
GO:0072686	mitotic spindle	cellular_component	0.073384	0.7604	9	1758	60	20542	1.02175e+80
GO:0044093	positive regulation of molecular function	biological_process	0.073478	0.7604	6	1758	33	20542	1.02191e+53
GO:0042113	B cell activation	biological_process	0.073661	0.7604	1	1758	1	20542	102168964
GO:0032559	adenyl ribonucleotide binding	molecular_function	0.073745	0.7604	179	1758	1722	20542	102186159,100860806,102181158,102171189,102183493,102185139,102175614,102174306,102171889,102180345,102180323,102169225,102169624,102185771,102185864,102179148,102168659,102177837,102185604,102172584,102181716,102180356,102169047,102185394,102175328,102170938,102170968,102170839,102189971,102183788,102183210,102168225,100860983,102183802,102181234,102173448,102187779,102191585,102174723,102181759…
GO:0044431	Golgi apparatus part	cellular_component	0.073811	0.7604	13	1758	91	20542	1.08636e+116
GO:0046700	heterocycle catabolic process	biological_process	0.074291	0.7604	11	1758	77	20542	1.02179e+98
GO:0033313	meiotic cell cycle checkpoint	biological_process	0.074599	0.7604	1	1758	1	20542	102173569
GO:0040020	regulation of meiotic nuclear division	biological_process	0.074599	0.7604	1	1758	1	20542	102173569
GO:0045835	negative regulation of meiotic nuclear division	biological_process	0.074599	0.7604	1	1758	1	20542	102173569
GO:0051445	regulation of meiotic cell cycle	biological_process	0.074599	0.7604	1	1758	1	20542	102173569
GO:0051447	negative regulation of meiotic cell cycle	biological_process	0.074599	0.7604	1	1758	1	20542	102173569
GO:0051598	meiotic recombination checkpoint	biological_process	0.074599	0.7604	1	1758	1	20542	102173569
GO:0010948	negative regulation of cell cycle process	biological_process	0.075047	0.7604	6	1758	37	20542	1.02173e+53
GO:0009507	chloroplast	cellular_component	0.075656	0.7604	3	1758	11	20542	1.02178e+26
GO:0009536	plastid	cellular_component	0.075656	0.7604	3	1758	11	20542	1.02185e+26
GO:0050080	malonyl-CoA decarboxylase activity	molecular_function	0.075759	0.7604	1	1758	1	20542	102183446
GO:0006505	GPI anchor metabolic process	biological_process	0.075892	0.7604	8	1758	49	20542	1.02187e+71
GO:0006260	DNA replication	biological_process	0.076179	0.7604	48	1758	433	20542	102187667,102169276,102180719,102173805,102175564,102173399,102175713,102186681,102179519,102172293,102190412,102177116,102187797,102179214,102182279,102168964,102184587,100861125,102184683,102171955,102175843,102177130,108635997,102181541,102181584,102178874,102185718,102177418,102177133,102169631,106502327,102189971,100860878,108633262,102177120,102180081,102189107,106503750,102174255,102183389…
GO:0004675	transmembrane receptor protein serine/threonine kinase activity	molecular_function	0.076249	0.7604	7	1758	41	20542	1.00861e+62
GO:0008252	nucleotidase activity	molecular_function	0.076402	0.7604	3	1758	13	20542	1.02169e+26
GO:0008253	5'-nucleotidase activity	molecular_function	0.076402	0.7604	3	1758	13	20542	1.02169e+26
GO:0042974	retinoic acid receptor binding	molecular_function	0.076512	0.7604	2	1758	5	20542	1.02192e+17
GO:0043934	sporulation	biological_process	0.076541	0.7604	6	1758	32	20542	1.02191e+53
GO:0044448	cell cortex part	cellular_component	0.076599	0.7604	12	1758	83	20542	1.02182e+107
GO:0001848	complement binding	molecular_function	0.076618	0.7604	1	1758	1	20542	102174028
GO:0007264	small GTPase mediated signal transduction	biological_process	0.076644	0.7604	48	1758	426	20542	102185203,102174344,102171959,102190014,102179515,106502252,102171188,102191196,102190608,102176450,102190011,102176284,102189175,102182648,102188870,100860818,106502411,102187410,102181739,102182279,102182162,102184383,102181771,102180000,102173637,102172018,102183802,102169074,102181234,100861107,102184903,102182750,102170463,100861308,102178145,102168862,102170917,102173529,102177831,102175776…
GO:0003885	D-arabinono-1,4-lactone oxidase activity	molecular_function	0.076858	0.7604	1	1758	1	20542	102186117
GO:0016899	oxidoreductase activity, acting on the CH-OH group of donors, oxygen as acceptor	molecular_function	0.076858	0.7604	1	1758	1	20542	102186117
GO:0051493	regulation of cytoskeleton organization	biological_process	0.078381	0.7604	12	1758	89	20542	1.02192e+107
GO:0009162	deoxyribonucleoside monophosphate metabolic process	biological_process	0.07893	0.7604	2	1758	6	20542	1.02178e+17
GO:0006915	apoptotic process	biological_process	0.078995	0.7604	22	1758	178	20542	1.02181e+197
GO:0012501	programmed cell death	biological_process	0.078995	0.7604	22	1758	178	20542	1.02184e+197
GO:0008963	phospho-N-acetylmuramoyl-pentapeptide-transferase activity	molecular_function	0.081477	0.7604	1	1758	1	20542	102174764
GO:0004719	protein-L-isoaspartate (D-aspartate) O-methyltransferase activity	molecular_function	0.081685	0.7604	5	1758	30	20542	1.02182e+44
GO:0005524	ATP binding	molecular_function	0.082208	0.7604	178	1758	1719	20542	102185715,102180000,102174120,102168983,102171618,102177120,102191022,102169250,102186440,100861211,102182147,102191234,102171521,102182750,102175318,102184865,102180883,102170053,102173529,102176163,102182002,106503920,102168732,102176245,102185222,102188484,102170718,102189737,102170369,102170963,102172319,102187133,102179633,102189408,102179197,102174695,102170613,102189468,102191409,102175287…
GO:0001883	purine nucleoside binding	molecular_function	0.082306	0.7604	205	1758	2023	20542	102189971,102183788,102170839,102173448,102181234,100860983,102183802,102183210,102168225,102181759,102174723,102187779,102191585,102172745,102185604,102172584,102177837,102168659,102180356,102169047,102181716,102175328,102170938,102185394,102170968,102180323,108635821,102180345,102169225,102171959,102175967,102185771,102169624,102188278,102179148,102185864,102182648,102186159,102171189,100860806…
GO:0032549	ribonucleoside binding	molecular_function	0.082306	0.7604	205	1758	2023	20542	102177324,102169415,102189127,102184092,102182762,102173267,102186564,102182457,102173930,100860818,102171560,108635997,102182774,102180361,102179922,102179880,102188830,102181153,102173178,102180167,102190402,102177814,102170731,102191148,102183500,102189413,102185229,102188823,102174344,102184562,102174872,102189006,102173888,102189492,102181975,102177266,102177205,102169079,102182945,100860765…
GO:0032550	purine ribonucleoside binding	molecular_function	0.082306	0.7604	205	1758	2023	20542	106503077,102181312,102183555,102180268,102168229,102185718,102169230,102168999,102175649,102176695,102176284,102190011,102175862,102189168,102187942,102173136,106502252,102184960,102171188,102174360,102184607,102182702,102176227,102189953,102180624,102183860,108633291,102184366,102170033,102181155,106501977,102170074,102176861,102184256,102168862,102181195,102168894,102168520,102171339,102172797…
GO:0048519	negative regulation of biological process	biological_process	0.082567	0.7604	30	1758	257	20542	102179435,102181702,102179633,102187133,102170524,102173569,102183492,102188309,102169306,102177605,102175636,106502252,102171461,102176903,102169353,102183173,102173472,102179130,102184404,102172663,102178499,102172438,102188322,102186333,102181653,102185444,108637968,102185659,102191762,102186793
GO:0043168	anion binding	molecular_function	0.0826	0.7604	237	1758	2372	20542	102183493,102171889,102174306,102175614,102178295,102185139,102182648,102186159,102171189,102181158,100860806,102185771,102169624,102188278,106503440,102179148,102185864,102185202,108635821,102180323,102180345,102174881,102173405,102183272,102169225,102171959,102175967,102173111,102175328,102170938,102185394,102170968,102185604,102172584,102177837,102168659,102181531,102180356,102169047,102181716…
GO:0015031	protein transport	biological_process	0.083305	0.7604	77	1758	731	20542	102188564,102187072,108633262,102175951,106503089,102170524,102181771,100861101,102183842,102168900,102184596,102170917,102175290,102175780,102175347,102179881,102186276,102176726,102175207,102171648,102169874,102183389,102185213,102180895,102187186,102185463,102187349,102188823,102176227,102175010,102179242,102189492,102173472,102173805,102173136,102182019,102187799,102170322,102185718,108635997…
GO:0007094	mitotic spindle assembly checkpoint	biological_process	0.083523	0.7604	5	1758	30	20542	1.02173e+44
GO:0009895	negative regulation of catabolic process	biological_process	0.083523	0.7604	5	1758	30	20542	1.02173e+44
GO:0031330	negative regulation of cellular catabolic process	biological_process	0.083523	0.7604	5	1758	30	20542	1.02179e+44
GO:0031396	regulation of protein ubiquitination	biological_process	0.083523	0.7604	5	1758	30	20542	1.02171e+44
GO:0031397	negative regulation of protein ubiquitination	biological_process	0.083523	0.7604	5	1758	30	20542	1.02186e+44
GO:0031577	spindle checkpoint	biological_process	0.083523	0.7604	5	1758	30	20542	1.02173e+44
GO:0032435	negative regulation of proteasomal ubiquitin-dependent protein catabolic process	biological_process	0.083523	0.7604	5	1758	30	20542	1.02186e+44
GO:0033046	negative regulation of sister chromatid segregation	biological_process	0.083523	0.7604	5	1758	30	20542	1.02186e+44
GO:0033048	negative regulation of mitotic sister chromatid segregation	biological_process	0.083523	0.7604	5	1758	30	20542	1.02186e+44
GO:0042177	negative regulation of protein catabolic process	biological_process	0.083523	0.7604	5	1758	30	20542	1.02179e+44
GO:0045839	negative regulation of mitotic nuclear division	biological_process	0.083523	0.7604	5	1758	30	20542	1.02182e+44
GO:0045841	negative regulation of mitotic metaphase/anaphase transition	biological_process	0.083523	0.7604	5	1758	30	20542	1.02173e+44
GO:0051340	regulation of ligase activity	biological_process	0.083523	0.7604	5	1758	30	20542	1.02173e+44
GO:0051352	negative regulation of ligase activity	biological_process	0.083523	0.7604	5	1758	30	20542	1.02186e+44
GO:0051436	negative regulation of ubiquitin-protein ligase activity involved in mitotic cell cycle	biological_process	0.083523	0.7604	5	1758	30	20542	1.02173e+44
GO:0051438	regulation of ubiquitin-protein transferase activity	biological_process	0.083523	0.7604	5	1758	30	20542	1.02182e+44
GO:0051439	regulation of ubiquitin-protein ligase activity involved in mitotic cell cycle	biological_process	0.083523	0.7604	5	1758	30	20542	1.02179e+44
GO:0051444	negative regulation of ubiquitin-protein transferase activity	biological_process	0.083523	0.7604	5	1758	30	20542	1.02186e+44
GO:0051985	negative regulation of chromosome segregation	biological_process	0.083523	0.7604	5	1758	30	20542	1.02182e+44
GO:0071173	spindle assembly checkpoint	biological_process	0.083523	0.7604	5	1758	30	20542	1.02182e+44
GO:0071174	mitotic spindle checkpoint	biological_process	0.083523	0.7604	5	1758	30	20542	1.02173e+44
GO:1901799	negative regulation of proteasomal protein catabolic process	biological_process	0.083523	0.7604	5	1758	30	20542	1.02173e+44
GO:1902100	negative regulation of metaphase/anaphase transition of cell cycle	biological_process	0.083523	0.7604	5	1758	30	20542	1.02173e+44
GO:1903051	negative regulation of proteolysis involved in cellular protein catabolic process	biological_process	0.083523	0.7604	5	1758	30	20542	1.02173e+44
GO:1903320	regulation of protein modification by small protein conjugation or removal	biological_process	0.083523	0.7604	5	1758	30	20542	1.02173e+44
GO:1903321	negative regulation of protein modification by small protein conjugation or removal	biological_process	0.083523	0.7604	5	1758	30	20542	1.02171e+44
GO:1903363	negative regulation of cellular protein catabolic process	biological_process	0.083523	0.7604	5	1758	30	20542	1.02182e+44
GO:1904666	regulation of ubiquitin protein ligase activity	biological_process	0.083523	0.7604	5	1758	30	20542	1.02173e+44
GO:1904667	negative regulation of ubiquitin protein ligase activity	biological_process	0.083523	0.7604	5	1758	30	20542	1.02186e+44
GO:2000816	negative regulation of mitotic sister chromatid separation	biological_process	0.083523	0.7604	5	1758	30	20542	1.02173e+44
GO:2001251	negative regulation of chromosome organization	biological_process	0.083523	0.7604	5	1758	30	20542	1.02182e+44
GO:0019799	tubulin N-acetyltransferase activity	molecular_function	0.0838	0.7604	1	1758	1	20542	102183555
GO:0071929	alpha-tubulin acetylation	biological_process	0.0838	0.7604	1	1758	1	20542	102183555
GO:0030554	adenyl nucleotide binding	molecular_function	0.083897	0.7604	180	1758	1743	20542	102171047,108633262,102181338,102191317,102181885,102182769,102175951,102168900,102183842,102183918,102169079,102170409,102181426,102170098,102181975,102177266,102177205,102188823,102185229,102173888,102174872,102184562,102181702,102177814,102180167,102181153,102173178,102188830,102179880,102183500,102189413,102191148,102170731,108635997,102173930,102171560,102179922,102180361,102182774,102184092…
GO:0008171	O-methyltransferase activity	molecular_function	0.084024	0.7604	7	1758	47	20542	1.02171e+62
GO:0010921	regulation of phosphatase activity	biological_process	0.084441	0.76271	2	1758	6	20542	1.02181e+17
GO:0005543	phospholipid binding	molecular_function	0.084958	0.76591	16	1758	119	20542	1.02183e+143
GO:0019902	phosphatase binding	molecular_function	0.085576	0.76971	2	1758	6	20542	1.02183e+17
GO:0044270	cellular nitrogen compound catabolic process	biological_process	0.085866	0.76971	11	1758	79	20542	1.02178e+98
GO:1901659	glycosyl compound biosynthetic process	biological_process	0.086176	0.76971	17	1758	137	20542	1.02178e+152
GO:0008312	7S RNA binding	molecular_function	0.086194	0.76971	2	1758	6	20542	1.02184e+17
GO:0048500	signal recognition particle	cellular_component	0.086194	0.76971	2	1758	6	20542	1.0217e+17
GO:0032555	purine ribonucleotide binding	molecular_function	0.086405	0.77015	205	1758	2027	20542	102175934,102174416,106502411,102170392,102180576,102169967,102177680,102188259,102190290,102175287,102174633,102170613,102189468,102176450,102191196,102191409,102174695,102189408,102179197,102187133,102179633,102176298,102188484,102174364,102172319,102170963,102189737,102170718,102170369,102185222,102176245,102188930,102173529,102176163,102170053,102168732,102182002,106503920,102184865,102175318…
GO:0000087	mitotic M phase	biological_process	0.088362	0.78371	5	1758	29	20542	1.00861e+44
GO:0098763	mitotic cell cycle phase	biological_process	0.088362	0.78371	5	1758	29	20542	1.02173e+44
GO:0051783	regulation of nuclear division	biological_process	0.088424	0.78371	6	1758	39	20542	1.02171e+53
GO:0016780	phosphotransferase activity, for other substituted phosphate groups	molecular_function	0.089583	0.78963	3	1758	13	20542	1.02175e+26
GO:0005737	cytoplasm	cellular_component	0.089761	0.78963	236	1758	2517	20542	102174416,106502836,102184178,102170392,102171914,102190383,102180791,102185867,106502180,100861283,102171955,102174983,106502972,102180316,100861318,102179646,102170858,102178608,102177605,102170099,102183744,102168786,102188995,102181232,102185971,100861126,102174223,102186713,102182700,102184774,102179909,102174364,102190672,102182565,102190654,102175346,102189374,102172841,102171018,102188096…
GO:0000776	kinetochore	cellular_component	0.090432	0.78963	15	1758	121	20542	1.0218e+134
GO:0006954	inflammatory response	biological_process	0.090482	0.78963	4	1758	21	20542	1.02177e+35
GO:0003824	catalytic activity	molecular_function	0.090537	0.78963	705	1758	7654	20542	102176589,102182083,106501977,102190703,102186793,100861078,102187733,102168894,102190581,102172692,102189599,102191713,102177285,102187280,106502498,102169336,108637511,102191570,102190744,102175649,102173283,102176386,102173235,106503123,102180268,102181584,102168229,102182668,102168999,102171531,102189168,102173136,102179206,102179519,102180624,108633291,108635827,102179013,102189953,102172336…
GO:0006818	hydrogen transport	biological_process	0.090564	0.78963	25	1758	216	20542	1.02182e+224
GO:0015992	proton transport	biological_process	0.090564	0.78963	25	1758	216	20542	1.02183e+224
GO:0004107	chorismate synthase activity	molecular_function	0.090628	0.78963	1	1758	1	20542	102176119
GO:0051648	vesicle localization	biological_process	0.09077	0.78963	3	1758	11	20542	1.02178e+26
GO:0051650	establishment of vesicle localization	biological_process	0.09077	0.78963	3	1758	11	20542	1.08633e+26
GO:0035639	purine ribonucleoside triphosphate binding	molecular_function	0.090931	0.78963	204	1758	2020	20542	102176450,102170613,102189468,102191196,102191409,102174695,102189408,102179197,102179633,102187133,102174416,102175934,102180576,102169967,102170392,106502411,102177680,102188259,102190290,102175287,102174633,102182147,102191234,102171521,102182750,102186440,100861211,100861107,102177120,102169074,102171618,102169250,102173637,102191022,102185715,102180000,102174120,102168983,102174364,102188484…
GO:0007631	feeding behavior	biological_process	0.092298	0.79077	4	1758	20	20542	1.02177e+35
GO:0007093	mitotic cell cycle checkpoint	biological_process	0.092394	0.79077	5	1758	31	20542	1.02186e+44
GO:0019888	protein phosphatase regulator activity	molecular_function	0.09264	0.79077	4	1758	20	20542	1.02185e+35
GO:0042887	amide transmembrane transporter activity	molecular_function	0.09282	0.79077	2	1758	6	20542	1.00861e+17
GO:0000793	condensed chromosome	cellular_component	0.093785	0.79077	15	1758	119	20542	1.02175e+134
GO:0044219	host cell plasmodesma	cellular_component	0.093809	0.79077	1	1758	1	20542	102190703
GO:0015716	organic phosphonate transport	biological_process	0.09391	0.79077	2	1758	6	20542	1.02168e+17
GO:0019634	organic phosphonate metabolic process	biological_process	0.09391	0.79077	2	1758	6	20542	1.02168e+17
GO:1901988	negative regulation of cell cycle phase transition	biological_process	0.09409	0.79077	5	1758	31	20542	1.02182e+44
GO:1901991	negative regulation of mitotic cell cycle phase transition	biological_process	0.09409	0.79077	5	1758	31	20542	1.02173e+44
GO:0097223	sperm part	cellular_component	0.094117	0.79077	2	1758	7	20542	1.08635e+17
GO:0006497	protein lipidation	biological_process	0.094168	0.79077	6	1758	35	20542	1.02176e+53
GO:0006506	GPI anchor biosynthetic process	biological_process	0.094168	0.79077	6	1758	35	20542	1.02176e+53
GO:0006661	phosphatidylinositol biosynthetic process	biological_process	0.094168	0.79077	6	1758	35	20542	1.02172e+53
GO:0042158	lipoprotein biosynthetic process	biological_process	0.094168	0.79077	6	1758	35	20542	1.02187e+53
GO:0034061	DNA polymerase activity	molecular_function	0.094338	0.79077	17	1758	133	20542	1.02185e+152
GO:0046148	pigment biosynthetic process	biological_process	0.094907	0.79077	8	1758	53	20542	1.02173e+71
GO:0032400	melanosome localization	biological_process	0.095445	0.79077	2	1758	5	20542	1.02171e+17
GO:0032401	establishment of melanosome localization	biological_process	0.095445	0.79077	2	1758	5	20542	1.08633e+17
GO:0032402	melanosome transport	biological_process	0.095445	0.79077	2	1758	5	20542	1.02171e+17
GO:0033059	cellular pigmentation	biological_process	0.095445	0.79077	2	1758	5	20542	1.08633e+17
GO:0043473	pigmentation	biological_process	0.095445	0.79077	2	1758	5	20542	1.02171e+17
GO:0051875	pigment granule localization	biological_process	0.095445	0.79077	2	1758	5	20542	1.08633e+17
GO:0051904	pigment granule transport	biological_process	0.095445	0.79077	2	1758	5	20542	1.08633e+17
GO:0051905	establishment of pigment granule localization	biological_process	0.095445	0.79077	2	1758	5	20542	1.02171e+17
GO:0042578	phosphoric ester hydrolase activity	molecular_function	0.095742	0.79077	49	1758	427	20542	102180719,102186464,102182229,102174567,102179201,102183772,102177818,102179013,102183272,102169225,102187133,102168219,102176004,102185202,102176266,102172972,102190951,102188762,102169336,102168613,102172822,102181541,102176934,102190688,102172692,102168882,106502498,102177120,102178945,102180505,102176824,102184397,102168334,102184066,102181155,102172480,102179570,102183250,102185245,102177205…
GO:0015459	potassium channel regulator activity	molecular_function	0.09575	0.79077	3	1758	11	20542	1.02186e+26
GO:0019870	potassium channel inhibitor activity	molecular_function	0.09575	0.79077	3	1758	11	20542	1.02186e+26
GO:0022892	substrate-specific transporter activity	molecular_function	0.096565	0.79159	135	1758	1348	20542	102181716,102184768,102187158,102170968,102186995,102187695,102184250,102185245,102185309,102182985,102182274,100860878,102175383,102174654,102188601,102169631,102189484,108633170,102189726,102186514,102191585,102178412,102184428,102177581,102170631,108635148,102186006,102179022,102169542,102181576,108635821,102187722,102191617,102172908,102186243,102182803,102188393,102170666,102176758,102185007…
GO:0002532	production of molecular mediator involved in inflammatory response	biological_process	0.096797	0.79159	2	1758	6	20542	1.02176e+17
GO:0004896	cytokine receptor activity	molecular_function	0.096797	0.79159	2	1758	6	20542	1.02177e+17
GO:0016055	Wnt signaling pathway	biological_process	0.096823	0.79159	9	1758	61	20542	1.02173e+80
GO:0022891	substrate-specific transmembrane transporter activity	molecular_function	0.097736	0.79159	127	1758	1263	20542	102177050,102188620,102186816,102188092,100861101,102189599,102176305,102181771,102191537,102171037,106501822,102176338,102183389,102184243,102183956,102174942,102172207,102190201,102191175,102186276,102184936,102188322,102176758,102185007,102176861,106503407,102171060,102187163,102184433,102170069,102172577,102182733,102176835,102177283,102188508,102179206,102172606,108633291,102183860,108635273…
GO:0043161	proteasome-mediated ubiquitin-dependent protein catabolic process	biological_process	0.098451	0.79159	7	1758	48	20542	1.02182e+62
GO:0017076	purine nucleotide binding	molecular_function	0.098892	0.79159	206	1758	2050	20542	102181759,102187779,102191585,102174723,102172745,102170839,102183788,102189971,100860983,102183802,102168225,102183210,102173448,102181234,102185394,102170938,102175328,102170968,102177837,102168659,102185604,102172584,102181716,102180356,102169047,102185771,102169624,102188278,102185864,102179148,102180323,108635821,102180345,102175967,102169225,102171959,102183493,102175614,102185139,102171889…
GO:0010827	regulation of glucose transport	biological_process	0.099093	0.79159	2	1758	5	20542	1.02188e+17
GO:0010829	negative regulation of glucose transport	biological_process	0.099093	0.79159	2	1758	5	20542	1.02188e+17
GO:0015758	glucose transport	biological_process	0.099093	0.79159	2	1758	5	20542	1.02188e+17
GO:0046323	glucose import	biological_process	0.099093	0.79159	2	1758	5	20542	1.02188e+17
GO:0046324	regulation of glucose import	biological_process	0.099093	0.79159	2	1758	5	20542	1.02188e+17
GO:0046325	negative regulation of glucose import	biological_process	0.099093	0.79159	2	1758	5	20542	1.02187e+17
GO:0030042	actin filament depolymerization	biological_process	0.099703	0.79159	4	1758	21	20542	1.02171e+35
GO:0030834	regulation of actin filament depolymerization	biological_process	0.099703	0.79159	4	1758	21	20542	1.02171e+35
GO:0030835	negative regulation of actin filament depolymerization	biological_process	0.099703	0.79159	4	1758	21	20542	1.02171e+35
GO:0030837	negative regulation of actin filament polymerization	biological_process	0.099703	0.79159	4	1758	21	20542	1.02176e+35
GO:0031333	negative regulation of protein complex assembly	biological_process	0.099703	0.79159	4	1758	21	20542	1.02176e+35
GO:0032272	negative regulation of protein polymerization	biological_process	0.099703	0.79159	4	1758	21	20542	1.02192e+35
GO:0051261	protein depolymerization	biological_process	0.099703	0.79159	4	1758	21	20542	1.02192e+35
GO:0051693	actin filament capping	biological_process	0.099703	0.79159	4	1758	21	20542	1.02187e+35
GO:1901879	regulation of protein depolymerization	biological_process	0.099703	0.79159	4	1758	21	20542	1.02187e+35
GO:1901880	negative regulation of protein depolymerization	biological_process	0.099703	0.79159	4	1758	21	20542	1.02176e+35
GO:0032553	ribonucleotide binding	molecular_function	0.10008	0.79324	206	1758	2049	20542	102185222,102176245,102170718,102189737,102170369,102170963,102172319,102174364,102188484,102176298,102180883,102175318,100861308,102184865,106503920,102182002,102168732,102176163,102173529,102170053,102188930,102186440,100861211,102171521,102182750,102182147,102191234,102168983,102174120,102185715,102180000,102171618,102177120,102169074,102169250,102173637,102191022,100861107,102180576,102170392…
GO:0043412	macromolecule modification	biological_process	0.1005	0.79504	168	1758	1672	20542	102187116,102189496,102181338,102171047,102182769,102181885,102171650,102191317,102176632,102183250,102181847,102177205,102183389,102186900,102169079,106501720,102170409,102179880,102177814,102169391,102173178,102180167,100861235,102170701,102168955,102183500,102170731,102191148,102186487,102184121,102181702,102168219,102169415,102172621,102184092,102189127,102173267,102182457,102185659,102186564…
GO:0032879	regulation of localization	biological_process	0.10089	0.79504	12	1758	87	20542	1.02179e+107
GO:0043281	regulation of cysteine-type endopeptidase activity involved in apoptotic process	biological_process	0.10098	0.79504	4	1758	21	20542	1.02191e+35
GO:2000116	regulation of cysteine-type endopeptidase activity	biological_process	0.10098	0.79504	4	1758	21	20542	1.02172e+35
GO:0035299	inositol pentakisphosphate 2-kinase activity	molecular_function	0.10119	0.79537	1	1758	1	20542	102189953
GO:0031399	regulation of protein modification process	biological_process	0.10151	0.79655	9	1758	64	20542	1.02181e+80
GO:0006525	arginine metabolic process	biological_process	0.10229	0.80135	2	1758	7	20542	1.02182e+17
GO:1901505	carbohydrate derivative transporter activity	molecular_function	0.10258	0.80232	4	1758	21	20542	1.02175e+35
GO:0005753	mitochondrial proton-transporting ATP synthase complex	cellular_component	0.10315	0.80378	8	1758	53	20542	1.02184e+71
GO:0045930	negative regulation of mitotic cell cycle	biological_process	0.10351	0.80378	5	1758	32	20542	1.02182e+44
GO:0005272	sodium channel activity	molecular_function	0.10378	0.80378	7	1758	42	20542	1.0217e+62
GO:0046688	response to copper ion	biological_process	0.10408	0.80378	1	1758	1	20542	102182658
GO:0008535	respiratory chain complex IV assembly	biological_process	0.10465	0.80378	3	1758	12	20542	1.02178e+26
GO:0033617	mitochondrial respiratory chain complex IV assembly	biological_process	0.10465	0.80378	3	1758	12	20542	1.0218e+26
GO:0001000	bacterial-type RNA polymerase core enzyme binding	molecular_function	0.10469	0.80378	1	1758	1	20542	102170196
GO:0043175	RNA polymerase core enzyme binding	molecular_function	0.10469	0.80378	1	1758	1	20542	102170196
GO:0070063	RNA polymerase binding	molecular_function	0.10469	0.80378	1	1758	1	20542	102170196
GO:0003747	translation release factor activity	molecular_function	0.10477	0.80378	3	1758	15	20542	1.02175e+26
GO:0008079	translation termination factor activity	molecular_function	0.10477	0.80378	3	1758	15	20542	1.02175e+26
GO:0003779	actin binding	molecular_function	0.10489	0.80378	40	1758	346	20542	102185503,108633374,102180165,102191762,102184493,102169571,102172418,102186276,102172907,102175290,102178726,102182480,102172779,102176643,102169870,102187765,100860820,102178788,102179680,102191317,102188560,102170565,102177613,102187260,102183390,102178295,102185385,102173366,102176373,102189765,102174360,102180003,102170322,102179261,102183509,102183113,102172293,102170587,102168219,102182486
GO:2001070	starch binding	molecular_function	0.10522	0.80378	3	1758	13	20542	1.02173e+26
GO:0019208	phosphatase regulator activity	molecular_function	0.10581	0.80378	4	1758	21	20542	1.02185e+35
GO:0044454	nuclear chromosome part	cellular_component	0.10637	0.80378	14	1758	111	20542	1.02186e+125
GO:0000778	condensed nuclear chromosome kinetochore	cellular_component	0.10657	0.80378	10	1758	74	20542	1.02176e+89
GO:0000780	condensed nuclear chromosome, centromeric region	cellular_component	0.10657	0.80378	10	1758	74	20542	1.02176e+89
GO:0000942	condensed nuclear chromosome outer kinetochore	cellular_component	0.10657	0.80378	10	1758	74	20542	1.02175e+89
GO:0042729	DASH complex	cellular_component	0.10657	0.80378	10	1758	74	20542	1.02175e+89
GO:0004371	glycerone kinase activity	molecular_function	0.10679	0.80378	2	1758	7	20542	1.02173e+17
GO:0022604	regulation of cell morphogenesis	biological_process	0.10686	0.80378	3	1758	13	20542	1.02179e+26
GO:0005956	protein kinase CK2 complex	cellular_component	0.107	0.80378	2	1758	6	20542	1.02176e+17
GO:0008657	DNA topoisomerase (ATP-hydrolyzing) inhibitor activity	molecular_function	0.10738	0.80378	1	1758	1	20542	102175560
GO:0072586	DNA topoisomerase (ATP-hydrolyzing) regulator activity	molecular_function	0.10738	0.80378	1	1758	1	20542	102175560
GO:0003713	transcription coactivator activity	molecular_function	0.10747	0.80378	5	1758	26	20542	1.02175e+44
GO:0017111	nucleoside-triphosphatase activity	molecular_function	0.10751	0.80378	97	1758	944	20542	102190011,102176284,102180873,102185718,102171560,100860818,102179214,102181312,102183555,102183390,102177324,102183860,102189492,102174872,102180624,102184562,102174344,102188823,102181700,102185229,102182702,102190402,102173136,102175862,102179880,102181426,102181195,102170098,108633177,102183918,102182945,102177275,102184256,100860765,102177205,102170033,102181155,102184366,102187059,102181771…
GO:0000090	mitotic anaphase	biological_process	0.10753	0.80378	4	1758	22	20542	1.02173e+35
GO:0051322	anaphase	biological_process	0.10753	0.80378	4	1758	22	20542	1.0218e+35
GO:0008175	tRNA methyltransferase activity	molecular_function	0.10887	0.8109	6	1758	38	20542	1.02183e+53
GO:0060429	epithelium development	biological_process	0.10891	0.8109	13	1758	99	20542	1.02176e+116
GO:0019239	deaminase activity	molecular_function	0.10907	0.8109	4	1758	20	20542	1.02181e+35
GO:0007033	vacuole organization	biological_process	0.10917	0.8109	3	1758	14	20542	1.00861e+26
GO:0031647	regulation of protein stability	biological_process	0.10978	0.81283	3	1758	13	20542	1.02179e+26
GO:0050821	protein stabilization	biological_process	0.10978	0.81283	3	1758	13	20542	1.02179e+26
GO:0016462	pyrophosphatase activity	molecular_function	0.11001	0.8133	98	1758	955	20542	102175862,102179880,102190402,102173136,102182702,102181700,102188823,102185229,102174344,102180624,102184562,102183860,102189492,102174872,102177324,102183390,102181312,102183555,102179214,100860818,102171560,102185718,102180873,102176284,102190011,102177325,102168900,102187765,102183842,102168457,102180081,102181771,100861078,102184366,102187059,102181155,102170033,102177205,102183918,102182945…
GO:0004683	calmodulin-dependent protein kinase activity	molecular_function	0.11198	0.82652	2	1758	6	20542	1.02176e+17
GO:0043242	negative regulation of protein complex disassembly	biological_process	0.1131	0.83352	4	1758	22	20542	1.02171e+35
GO:0032403	protein complex binding	molecular_function	0.11354	0.83535	36	1758	329	20542	102188823,102174344,102188003,102172710,102179261,102176450,102191196,102183267,102181761,102181402,102189765,102174633,102190011,100861283,106502411,102181234,102180081,102169074,102175951,102170949,102180217,102190253,102173529,102184256,102184724,100860765,102175780,102187438,102181955,102178499,102182700,102170718,102189737,102175328,102171591,102172841
GO:0071944	cell periphery	cellular_component	0.11405	0.83535	68	1758	659	20542	102179435,102189972,102190253,102179576,102176643,102175830,102180102,102184842,102169652,102183875,102170659,102169305,102190835,102172319,102184123,102187500,102184493,102174881,102190057,106502698,100860749,102170924,102185202,102183209,102181576,102183272,102182803,102170139,102175804,102179043,102170387,102179017,102180791,102169356,102172224,106503212,102181773,102177114,102175636,102183543…
GO:0010498	proteasomal protein catabolic process	biological_process	0.11416	0.83535	7	1758	50	20542	1.02191e+62
GO:0007155	cell adhesion	biological_process	0.11419	0.83535	44	1758	385	20542	102178499,102181457,102184936,102185782,102191212,102170227,102181368,102190835,102175714,102191000,102183746,102191619,102179435,102170445,102190253,102173857,102184211,102180903,102189372,102174703,102180873,102191697,102183117,100860805,102188653,102171560,102175843,102179034,108637990,102189765,102170588,102179214,102185659,102175182,102187728,102178885,102179808,102184210,102181576,102169353…
GO:0031109	microtubule polymerization or depolymerization	biological_process	0.11441	0.83535	6	1758	40	20542	1.02178e+53
GO:0031110	regulation of microtubule polymerization or depolymerization	biological_process	0.11441	0.83535	6	1758	40	20542	1.00861e+53
GO:0043414	macromolecule methylation	biological_process	0.11468	0.83556	11	1758	84	20542	1.0218e+98
GO:0010024	phytochromobilin biosynthetic process	biological_process	0.11532	0.83556	1	1758	1	20542	102170565
GO:0016636	oxidoreductase activity, acting on the CH-CH group of donors, iron-sulfur protein as acceptor	molecular_function	0.11532	0.83556	1	1758	1	20542	102170565
GO:0050897	cobalt ion binding	molecular_function	0.11532	0.83556	1	1758	1	20542	102170565
GO:0051202	phytochromobilin metabolic process	biological_process	0.11532	0.83556	1	1758	1	20542	102170565
GO:0016831	carboxy-lyase activity	molecular_function	0.11559	0.83625	11	1758	85	20542	1.02181e+98
GO:0097367	carbohydrate derivative binding	molecular_function	0.11582	0.8366	212	1758	2124	20542	102173136,102187942,102175862,102189168,102184607,102182702,106502252,102184960,102171188,102174360,102189953,102176227,102183860,108633291,102180624,102181312,102183555,106503077,102168229,102185718,102169230,102168999,102180268,102175649,102176695,102190011,102176284,102188999,102171339,102172797,102191054,102168457,102180081,102191304,102181771,102180418,102181155,102170033,102184366,106501977…
GO:0009399	nitrogen fixation	biological_process	0.11665	0.84133	2	1758	7	20542	1.02169e+17
GO:0030260	entry into host cell	biological_process	0.11807	0.84509	6	1758	37	20542	1.06503e+53
GO:0044409	entry into host	biological_process	0.11807	0.84509	6	1758	37	20542	1.02182e+53
GO:0046718	viral entry into host cell	biological_process	0.11807	0.84509	6	1758	37	20542	1.02188e+53
GO:0051806	entry into cell of other organism involved in symbiotic interaction	biological_process	0.11807	0.84509	6	1758	37	20542	1.02169e+53
GO:0051828	entry into other organism involved in symbiotic interaction	biological_process	0.11807	0.84509	6	1758	37	20542	1.06503e+53
GO:0016197	endosomal transport	biological_process	0.11839	0.84531	3	1758	13	20542	1.02178e+26
GO:0009072	aromatic amino acid family metabolic process	biological_process	0.11846	0.84531	4	1758	21	20542	1.02182e+35
GO:0008375	acetylglucosaminyltransferase activity	molecular_function	0.11866	0.84551	5	1758	28	20542	1.00861e+44
GO:0016423	tRNA (guanine) methyltransferase activity	molecular_function	0.11909	0.84602	4	1758	23	20542	1.02182e+35
GO:0044699	single-organism process	biological_process	0.11966	0.84602	812	1758	9179	20542	102180268,102173235,102168999,102169703,102178219,102185420,102181584,102171357,102173283,102169336,102190833,102187565,102173347,102189197,102189953,102180767,102187967,102179206,102169939,108633291,102182364,102186197,102173136,102171531,102172877,102180462,102168726,102184780,102185249,102186793,102173446,102182083,100860747,102183192,102188563,102172627,102182667,102178504,102170776,102182480…
GO:0003993	acid phosphatase activity	molecular_function	0.12011	0.84602	18	1758	127	20542	1.02173e+161
GO:0016209	antioxidant activity	molecular_function	0.12012	0.84602	10	1758	77	20542	1.02174e+89
GO:0097034	mitochondrial respiratory chain complex IV biogenesis	biological_process	0.12017	0.84602	3	1758	13	20542	1.02188e+26
GO:0005520	insulin-like growth factor binding	molecular_function	0.12071	0.84602	4	1758	25	20542	1.02184e+35
GO:0030436	asexual sporulation	biological_process	0.12093	0.84602	3	1758	13	20542	1.02171e+26
GO:0052547	regulation of peptidase activity	biological_process	0.12126	0.84602	5	1758	29	20542	1.02175e+44
GO:0052548	regulation of endopeptidase activity	biological_process	0.12126	0.84602	5	1758	29	20542	1.02175e+44
GO:0008360	regulation of cell shape	biological_process	0.12141	0.84602	2	1758	7	20542	1.02179e+17
GO:0043565	sequence-specific DNA binding	molecular_function	0.12155	0.84602	57	1758	546	20542	102191570,102172237,100861125,102170631,102184587,108634819,102190185,102170122,102177130,102183785,102189104,102181653,102168980,102178513,102189448,102170009,102171383,102171955,102179126,102169781,102172693,102172910,102185438,102183446,102182019,102172159,102175010,102170803,102182570,102179633,102181278,102172293,102179519,106503988,102170963,102176218,106502564,102183389,102188975,102174176…
GO:0005523	tropomyosin binding	molecular_function	0.12176	0.84602	2	1758	7	20542	1.02192e+17
GO:0051694	pointed-end actin filament capping	biological_process	0.12176	0.84602	2	1758	7	20542	1.02171e+17
GO:0098542	defense response to other organism	biological_process	0.12216	0.84602	17	1758	141	20542	1.02185e+152
GO:0042451	purine nucleoside biosynthetic process	biological_process	0.12286	0.84602	15	1758	125	20542	1.02178e+134
GO:0046129	purine ribonucleoside biosynthetic process	biological_process	0.12286	0.84602	15	1758	125	20542	1.02192e+134
GO:0007166	cell surface receptor signaling pathway	biological_process	0.12307	0.84602	24	1758	197	20542	1.02185e+215
GO:0051262	protein tetramerization	biological_process	0.12307	0.84602	4	1758	19	20542	1.02169e+35
GO:0022610	biological adhesion	biological_process	0.12376	0.84602	44	1758	388	20542	102184936,102181457,102178499,102185782,102170227,102191212,102181368,102190835,102175714,102191619,102183746,102191000,102179435,102170445,102173857,102190253,102184211,102180903,102189372,102180873,102174703,100860805,102183117,102191697,102171560,102188653,102170588,102179034,102189765,108637990,102175843,102179214,102185659,102175182,102178885,102187728,102184210,102179808,102181576,102183172…
GO:0006836	neurotransmitter transport	biological_process	0.12465	0.84602	5	1758	29	20542	1.02171e+44
GO:0010563	negative regulation of phosphorus metabolic process	biological_process	0.12465	0.84602	2	1758	7	20542	1.02177e+17
GO:0045936	negative regulation of phosphate metabolic process	biological_process	0.12465	0.84602	2	1758	7	20542	1.0218e+17
GO:0042221	response to chemical	biological_process	0.12479	0.84602	31	1758	273	20542	102182274,102174894,102186713,102182658,102182570,102168544,102189074,102175804,102190983,102168882,102173136,102184969,102189484,102185438,102179980,102170009,102169808,102186333,102181653,102173383,102179584,102178513,102172234,102191680,102183996,102190185,102177667,102176088,102175614,102172237,102177652
GO:0007091	metaphase/anaphase transition of mitotic cell cycle	biological_process	0.12501	0.84602	5	1758	34	20542	1.02173e+44
GO:0010965	regulation of mitotic sister chromatid separation	biological_process	0.12501	0.84602	5	1758	34	20542	1.02186e+44
GO:0030071	regulation of mitotic metaphase/anaphase transition	biological_process	0.12501	0.84602	5	1758	34	20542	1.02186e+44
GO:0031145	anaphase-promoting complex-dependent proteasomal ubiquitin-dependent protein catabolic process	biological_process	0.12501	0.84602	5	1758	34	20542	1.02179e+44
GO:0032434	regulation of proteasomal ubiquitin-dependent protein catabolic process	biological_process	0.12501	0.84602	5	1758	34	20542	1.02173e+44
GO:0033044	regulation of chromosome organization	biological_process	0.12501	0.84602	5	1758	34	20542	1.02173e+44
GO:0033045	regulation of sister chromatid segregation	biological_process	0.12501	0.84602	5	1758	34	20542	1.02171e+44
GO:0033047	regulation of mitotic sister chromatid segregation	biological_process	0.12501	0.84602	5	1758	34	20542	1.02186e+44
GO:0044784	metaphase/anaphase transition of cell cycle	biological_process	0.12501	0.84602	5	1758	34	20542	1.02173e+44
GO:0051306	mitotic sister chromatid separation	biological_process	0.12501	0.84602	5	1758	34	20542	1.02173e+44
GO:0051983	regulation of chromosome segregation	biological_process	0.12501	0.84602	5	1758	34	20542	1.02173e+44
GO:1902099	regulation of metaphase/anaphase transition of cell cycle	biological_process	0.12501	0.84602	5	1758	34	20542	1.02173e+44
GO:0046434	organophosphate catabolic process	biological_process	0.12522	0.84626	5	1758	32	20542	1.02188e+44
GO:0007218	neuropeptide signaling pathway	biological_process	0.12561	0.8477	8	1758	56	20542	1.02177e+71
GO:0016050	vesicle organization	biological_process	0.12599	0.84905	3	1758	13	20542	1.02191e+26
GO:0015075	ion transmembrane transporter activity	molecular_function	0.12666	0.85237	121	1758	1215	20542	102184433,102170069,102172577,102182733,102172606,102179206,102188508,102177283,102176835,108635273,102188067,102183860,108633291,102181700,102182486,102175010,100860874,102168576,102182762,102168241,102180162,102180873,102184683,102176284,102190011,102173383,102190306,102183473,102183785,102189099,102182424,102186816,102188620,102177050,100861101,102188092,102189599,102176305,102181771,102171037…
GO:0032465	regulation of cytokinesis	biological_process	0.12747	0.85382	2	1758	6	20542	1.02183e+17
GO:0005581	collagen trimer	cellular_component	0.12849	0.85382	5	1758	25	20542	1.02177e+44
GO:0044445	cytosolic part	cellular_component	0.12869	0.85382	6	1758	40	20542	1.02173e+53
GO:0032507	maintenance of protein location in cell	biological_process	0.1287	0.85382	6	1758	37	20542	1.02185e+53
GO:0045185	maintenance of protein location	biological_process	0.1287	0.85382	6	1758	37	20542	1.02183e+53
GO:0051651	maintenance of location in cell	biological_process	0.1287	0.85382	6	1758	37	20542	1.02183e+53
GO:0009163	nucleoside biosynthetic process	biological_process	0.12895	0.85382	16	1758	135	20542	1.02182e+143
GO:0042455	ribonucleoside biosynthetic process	biological_process	0.12895	0.85382	16	1758	135	20542	1.0218e+143
GO:0009125	nucleoside monophosphate catabolic process	biological_process	0.12917	0.85382	1	1758	2	20542	102178025
GO:0009159	deoxyribonucleoside monophosphate catabolic process	biological_process	0.12917	0.85382	1	1758	2	20542	102178025
GO:0050144	nucleoside deoxyribosyltransferase activity	molecular_function	0.12917	0.85382	1	1758	2	20542	102178025
GO:0070694	deoxyribonucleoside 5'-monophosphate N-glycosidase activity	molecular_function	0.12917	0.85382	1	1758	2	20542	102178025
GO:0017048	Rho GTPase binding	molecular_function	0.12951	0.85382	4	1758	21	20542	1.02173e+35
GO:0006729	tetrahydrobiopterin biosynthetic process	biological_process	0.12977	0.85382	1	1758	2	20542	102177793
GO:0008124	4-alpha-hydroxytetrahydrobiopterin dehydratase activity	molecular_function	0.12977	0.85382	1	1758	2	20542	102177793
GO:0046146	tetrahydrobiopterin metabolic process	biological_process	0.12977	0.85382	1	1758	2	20542	102177793
GO:0030131	clathrin adaptor complex	cellular_component	0.13019	0.85399	3	1758	14	20542	1.02185e+26
GO:0006071	glycerol metabolic process	biological_process	0.13027	0.85399	2	1758	8	20542	1.00861e+17
GO:0008234	cysteine-type peptidase activity	molecular_function	0.13099	0.85399	25	1758	227	20542	1.0217e+224
GO:0009264	deoxyribonucleotide catabolic process	biological_process	0.13125	0.85399	1	1758	2	20542	102172480
GO:0004814	arginine-tRNA ligase activity	molecular_function	0.1314	0.85399	2	1758	8	20542	1.0218e+17
GO:0006420	arginyl-tRNA aminoacylation	biological_process	0.1314	0.85399	2	1758	8	20542	1.0218e+17
GO:0019899	enzyme binding	molecular_function	0.13159	0.85399	14	1758	109	20542	1.02171e+125
GO:0004721	phosphoprotein phosphatase activity	molecular_function	0.13172	0.85399	17	1758	136	20542	1.02169e+152
GO:0030141	secretory granule	cellular_component	0.13198	0.85399	3	1758	15	20542	1.02189e+26
GO:0016137	glycoside metabolic process	biological_process	0.13233	0.85399	1	1758	2	20542	102172841
GO:0016138	glycoside biosynthetic process	biological_process	0.13233	0.85399	1	1758	2	20542	102172841
GO:0050504	mannosyl-3-phosphoglycerate synthase activity	molecular_function	0.13233	0.85399	1	1758	2	20542	102172841
GO:0051478	mannosylglycerate metabolic process	biological_process	0.13233	0.85399	1	1758	2	20542	102172841
GO:0051479	mannosylglycerate biosynthetic process	biological_process	0.13233	0.85399	1	1758	2	20542	102172841
GO:0001558	regulation of cell growth	biological_process	0.13268	0.85509	4	1758	26	20542	1.0218e+35
GO:0008654	phospholipid biosynthetic process	biological_process	0.13288	0.85523	10	1758	76	20542	1.02183e+89
GO:0008318	protein prenyltransferase activity	molecular_function	0.1335	0.85802	3	1758	13	20542	1.02173e+26
GO:1903509	liposaccharide metabolic process	biological_process	0.1347	0.86097	10	1758	75	20542	1.02172e+89
GO:0009225	nucleotide-sugar metabolic process	biological_process	0.1349	0.86097	2	1758	7	20542	1.02174e+17
GO:0004659	prenyltransferase activity	molecular_function	0.13505	0.86097	5	1758	29	20542	1.00861e+44
GO:0061136	regulation of proteasomal protein catabolic process	biological_process	0.13516	0.86097	5	1758	35	20542	1.02182e+44
GO:1903050	regulation of proteolysis involved in cellular protein catabolic process	biological_process	0.13516	0.86097	5	1758	35	20542	1.02182e+44
GO:1903362	regulation of cellular protein catabolic process	biological_process	0.13516	0.86097	5	1758	35	20542	1.02186e+44
GO:0000276	mitochondrial proton-transporting ATP synthase complex, coupling factor F(o)	cellular_component	0.13523	0.86097	6	1758	39	20542	1.02192e+53
GO:0098813	nuclear chromosome segregation	biological_process	0.13699	0.87099	12	1758	98	20542	1.02186e+107
GO:0006900	membrane budding	biological_process	0.14056	0.88272	2	1758	8	20542	1.02181e+17
GO:0006901	vesicle coating	biological_process	0.14056	0.88272	2	1758	8	20542	1.02181e+17
GO:0007212	dopamine receptor signaling pathway	biological_process	0.14056	0.88272	2	1758	8	20542	1.02181e+17
GO:0030276	clathrin binding	molecular_function	0.14056	0.88272	2	1758	8	20542	1.02181e+17
GO:0032051	clathrin light chain binding	molecular_function	0.14056	0.88272	2	1758	8	20542	1.02184e+17
GO:0048268	clathrin coat assembly	biological_process	0.14056	0.88272	2	1758	8	20542	1.02181e+17
GO:0043531	ADP binding	molecular_function	0.14069	0.88272	8	1758	55	20542	1.02176e+71
GO:0004615	phosphomannomutase activity	molecular_function	0.14089	0.88272	1	1758	2	20542	102188457
GO:0009226	nucleotide-sugar biosynthetic process	biological_process	0.14089	0.88272	1	1758	2	20542	102188457
GO:0009298	GDP-mannose biosynthetic process	biological_process	0.14089	0.88272	1	1758	2	20542	102188457
GO:0019673	GDP-mannose metabolic process	biological_process	0.14089	0.88272	1	1758	2	20542	102188457
GO:0006527	arginine catabolic process	biological_process	0.14298	0.88366	1	1758	2	20542	102169943
GO:0004499	N,N-dimethylaniline monooxygenase activity	molecular_function	0.14304	0.88366	3	1758	16	20542	1.02173e+26
GO:0017134	fibroblast growth factor binding	molecular_function	0.14339	0.88366	1	1758	2	20542	102171577
GO:1901575	organic substance catabolic process	biological_process	0.14364	0.88366	47	1758	462	20542	102170568,102168457,102170954,102179435,102170119,102178981,102185442,102182321,102168583,102169165,102189852,102176048,102190245,102189653,102170459,102188322,102181531,102188141,108633185,102172480,102180902,102182565,102180855,102191685,102178699,100861126,102173157,102177358,102169943,102176996,102181702,102173472,102170658,102185894,102170069,102171461,102179584,102183466,102179467,102190965…
GO:0000921	septin ring assembly	biological_process	0.14371	0.88366	5	1758	32	20542	1.02182e+44
GO:0005940	septin ring	cellular_component	0.14371	0.88366	5	1758	32	20542	1.02191e+44
GO:0031106	septin ring organization	biological_process	0.14371	0.88366	5	1758	32	20542	1.0219e+44
GO:0032156	septin cytoskeleton	cellular_component	0.14371	0.88366	5	1758	32	20542	1.0219e+44
GO:0032185	septin cytoskeleton organization	biological_process	0.14371	0.88366	5	1758	32	20542	1.02173e+44
GO:0016824	hydrolase activity, acting on acid halide bonds	molecular_function	0.14381	0.88366	1	1758	2	20542	102177874
GO:0019120	hydrolase activity, acting on acid halide bonds, in C-halide compounds	molecular_function	0.14381	0.88366	1	1758	2	20542	102177874
GO:0016011	dystroglycan complex	cellular_component	0.14389	0.88366	3	1758	15	20542	1.02184e+26
GO:0016012	sarcoglycan complex	cellular_component	0.14389	0.88366	3	1758	15	20542	1.02184e+26
GO:0005088	Ras guanyl-nucleotide exchange factor activity	molecular_function	0.14438	0.88366	12	1758	81	20542	1.02182e+107
GO:0005089	Rho guanyl-nucleotide exchange factor activity	molecular_function	0.14438	0.88366	12	1758	81	20542	1.02182e+107
GO:0000279	M phase	biological_process	0.14476	0.88366	5	1758	34	20542	1.02173e+44
GO:0022403	cell cycle phase	biological_process	0.14476	0.88366	5	1758	34	20542	1.00861e+44
GO:0044848	biological phase	biological_process	0.14476	0.88366	5	1758	34	20542	1.0218e+44
GO:0005829	cytosol	cellular_component	0.14486	0.88366	6	1758	41	20542	1.02173e+53
GO:0019079	viral genome replication	biological_process	0.14597	0.88366	10	1758	73	20542	1.0218e+89
GO:0001765	membrane raft assembly	biological_process	0.14608	0.88366	2	1758	8	20542	1.00861e+17
GO:0031579	membrane raft organization	biological_process	0.14608	0.88366	2	1758	8	20542	1.00861e+17
GO:0044854	plasma membrane raft assembly	biological_process	0.14608	0.88366	2	1758	8	20542	1.02177e+17
GO:0044857	plasma membrane raft organization	biological_process	0.14608	0.88366	2	1758	8	20542	1.00861e+17
GO:0070836	caveola assembly	biological_process	0.14608	0.88366	2	1758	8	20542	1.02177e+17
GO:0017089	glycolipid transporter activity	molecular_function	0.14609	0.88366	2	1758	8	20542	1.02189e+17
GO:0046836	glycolipid transport	biological_process	0.14609	0.88366	2	1758	8	20542	1.02186e+17
GO:0003690	double-stranded DNA binding	molecular_function	0.14648	0.88488	6	1758	42	20542	1.02182e+53
GO:0006950	response to stress	biological_process	0.14781	0.8918	113	1758	1183	20542	102182279,102180576,102181739,102184178,102173491,106503212,102180365,102183069,102174703,102184452,102189776,102169548,102168786,102185505,102169231,102185967,102183509,108636629,100860877,102169665,102190533,102179633,102182417,102183254,102184652,102190412,102172370,102183030,102181368,102180044,102176218,102178353,102184066,102169983,102188198,102170053,102178628,102179576,102181759,102168583…
GO:1901292	nucleoside phosphate catabolic process	biological_process	0.14831	0.89361	2	1758	9	20542	1.02178e+17
GO:0004358	glutamate N-acetyltransferase activity	molecular_function	0.14991	0.90129	1	1758	2	20542	102182274
GO:0006658	phosphatidylserine metabolic process	biological_process	0.15019	0.90129	1	1758	2	20542	102169493
GO:0006659	phosphatidylserine biosynthetic process	biological_process	0.15019	0.90129	1	1758	2	20542	102169493
GO:0005874	microtubule	cellular_component	0.15058	0.90129	6	1758	42	20542	1.0218e+53
GO:0045786	negative regulation of cell cycle	biological_process	0.15074	0.90129	7	1758	52	20542	1.02186e+62
GO:0097159	organic cyclic compound binding	molecular_function	0.15091	0.90129	533	1758	5765	20542	102172293,102182376,102181761,102188278,102169624,102185864,102172910,102180093,102175158,102183493,102183196,102170631,102170839,102169643,102183802,102187779,102168659,102169808,102185604,102176294,102170711,108638624,102175328,102170945,102186117,102184562,102188823,102170731,100860833,102189413,102175445,108634621,102181153,102180167,102173178,102190402,102184683,102180361,102188731,102178513…
GO:1901363	heterocyclic compound binding	molecular_function	0.15091	0.90129	533	1758	5765	20542	102177325,102178741,108636420,102168900,102191785,102177257,108638408,102183842,100861130,102171037,102169532,102171047,102173370,102182769,102178844,102172572,102175348,102191547,102169874,102183389,106502564,108633177,106501720,102175418,102175339,102191093,102183267,102191148,102189016,102189069,102174872,102177324,102180162,102179490,102189127,100860818,102181653,102182774,100861104,102189659…
GO:0006099	tricarboxylic acid cycle	biological_process	0.15173	0.90387	3	1758	16	20542	1.02182e+26
GO:0006101	citrate metabolic process	biological_process	0.15173	0.90387	3	1758	16	20542	1.02182e+26
GO:0016049	cell growth	biological_process	0.15202	0.90447	4	1758	27	20542	1.02179e+35
GO:0008733	L-arabinose isomerase activity	molecular_function	0.15238	0.90546	1	1758	2	20542	102179356
GO:0042886	amide transport	biological_process	0.1538	0.91278	2	1758	8	20542	1.02173e+17
GO:1902600	hydrogen ion transmembrane transport	biological_process	0.15411	0.91295	22	1758	201	20542	1.02182e+197
GO:0000775	chromosome, centromeric region	cellular_component	0.15422	0.91295	20	1758	179	20542	1.02175e+179
GO:0051338	regulation of transferase activity	biological_process	0.15471	0.91361	6	1758	44	20542	1.02173e+53
GO:0020002	host cell plasma membrane	cellular_component	0.15497	0.91361	1	1758	2	20542	102190703
GO:0044156	host cell junction	cellular_component	0.15497	0.91361	1	1758	2	20542	102190703
GO:0019900	kinase binding	molecular_function	0.15511	0.91361	6	1758	42	20542	1.02177e+53
GO:0008173	RNA methyltransferase activity	molecular_function	0.15552	0.91491	8	1758	60	20542	1.02182e+71
GO:0042025	host cell nucleus	cellular_component	0.1563	0.91837	12	1758	95	20542	1.00861e+107
GO:0045595	regulation of cell differentiation	biological_process	0.15672	0.9197	3	1758	15	20542	1.02186e+26
GO:0030855	epithelial cell differentiation	biological_process	0.15704	0.9204	10	1758	76	20542	1.0217e+89
GO:0009617	response to bacterium	biological_process	0.15878	0.9283	10	1758	76	20542	1.02185e+89
GO:0042742	defense response to bacterium	biological_process	0.15878	0.9283	10	1758	76	20542	1.02169e+89
GO:0004386	helicase activity	molecular_function	0.15919	0.92953	24	1758	212	20542	1.02177e+215
GO:0051191	prosthetic group biosynthetic process	biological_process	0.15972	0.92983	1	1758	2	20542	100861104
GO:0016108	tetraterpenoid metabolic process	biological_process	0.16037	0.92983	4	1758	25	20542	1.02169e+35
GO:0016109	tetraterpenoid biosynthetic process	biological_process	0.16037	0.92983	4	1758	25	20542	1.02184e+35
GO:0016116	carotenoid metabolic process	biological_process	0.16037	0.92983	4	1758	25	20542	1.02169e+35
GO:0016117	carotenoid biosynthetic process	biological_process	0.16037	0.92983	4	1758	25	20542	1.02169e+35
GO:0051704	multi-organism process	biological_process	0.16042	0.92983	133	1758	1341	20542	102170807,102169353,102170069,102183267,102175445,102174042,102179880,102176687,102186396,102185659,102170122,102177613,102184683,102173950,102170886,102172971,102181402,102180751,102168900,108636420,102184142,102172646,106502564,102190428,102173404,102187929,102181457,102181955,102191175,102170709,102180153,102183918,102171728,102170387,102184850,102179043,102184404,102190608,106502698,100860749…
GO:0008610	lipid biosynthetic process	biological_process	0.16088	0.93136	22	1758	208	20542	1.08636e+197
GO:0090066	regulation of anatomical structure size	biological_process	0.162	0.93473	8	1758	62	20542	1.0217e+71
GO:0000045	autophagosome assembly	biological_process	0.16205	0.93473	2	1758	10	20542	1.00861e+17
GO:0016236	macroautophagy	biological_process	0.16205	0.93473	2	1758	10	20542	1.00861e+17
GO:0010942	positive regulation of cell death	biological_process	0.16284	0.93586	6	1758	43	20542	1.02191e+53
GO:0043065	positive regulation of apoptotic process	biological_process	0.16284	0.93586	6	1758	43	20542	1.02191e+53
GO:0043068	positive regulation of programmed cell death	biological_process	0.16284	0.93586	6	1758	43	20542	1.02175e+53
GO:0004527	exonuclease activity	molecular_function	0.16352	0.93829	20	1758	177	20542	1.02179e+179
GO:0043244	regulation of protein complex disassembly	biological_process	0.16366	0.93829	5	1758	34	20542	1.02192e+44
GO:0003006	developmental process involved in reproduction	biological_process	0.16414	0.93987	12	1758	95	20542	1.0217e+107
GO:0051028	mRNA transport	biological_process	0.16493	0.94146	7	1758	48	20542	1.0217e+62
GO:0008270	zinc ion binding	molecular_function	0.16527	0.94146	165	1758	1686	20542	102185222,102174255,102169571,102184774,102176057,102181769,102190496,102182173,102184635,102178628,102190610,102190287,102180314,102191234,102189844,102181011,102170119,102189888,102176281,102185283,102181953,102180365,102173491,102171403,102179017,102177680,102170196,102173778,102172590,102185784,102191535,102171366,102169665,102176004,102177900,100861109,102190000,100861126,102190180,102171475…
GO:0006415	translational termination	biological_process	0.16534	0.94146	3	1758	18	20542	1.02175e+26
GO:0001503	ossification	biological_process	0.16546	0.94146	5	1758	34	20542	1.08633e+44
GO:0009966	regulation of signal transduction	biological_process	0.16579	0.94146	27	1758	228	20542	102185444,102170917,102172438,102177831,102175776,102186333,102173950,102170463,102189175,102182162,102179909,102181808,102181739,102170485,102182279,102181337,102172018,102190014,102169225,102183492,102186713,102177814,102179130,102184903,102177605,106502252,100861235
GO:0003855	3-dehydroquinate dehydratase activity	molecular_function	0.16599	0.94146	1	1758	2	20542	102172621
GO:0008653	lipopolysaccharide metabolic process	biological_process	0.16627	0.94146	2	1758	8	20542	1.0218e+17
GO:0009103	lipopolysaccharide biosynthetic process	biological_process	0.16627	0.94146	2	1758	8	20542	1.02174e+17
GO:0015672	monovalent inorganic cation transport	biological_process	0.167	0.94146	47	1758	452	20542	102191537,102171037,106501822,102188999,102188601,102190253,102186816,102168605,102177050,102181716,102191175,102178499,102184936,102186276,102173444,102174942,102190672,102186995,102182700,102184774,102183389,102184250,102181700,102175010,102170924,102179206,102188508,102176835,102187302,102188067,108633291,102174888,102172577,102185505,102174368,102182956,102170666,102189099,102182424,102180162…
GO:0051051	negative regulation of transport	biological_process	0.16727	0.94146	3	1758	15	20542	1.02188e+26
GO:0019901	protein kinase binding	molecular_function	0.16749	0.94146	5	1758	35	20542	1.02186e+44
GO:0043086	negative regulation of catalytic activity	biological_process	0.16753	0.94146	9	1758	71	20542	1.02173e+80
GO:0044092	negative regulation of molecular function	biological_process	0.16753	0.94146	9	1758	71	20542	1.02186e+80
GO:0006805	xenobiotic metabolic process	biological_process	0.168	0.94146	1	1758	2	20542	102179584
GO:0009410	response to xenobiotic stimulus	biological_process	0.168	0.94146	1	1758	2	20542	102179584
GO:0010124	phenylacetate catabolic process	biological_process	0.168	0.94146	1	1758	2	20542	102179584
GO:0042178	xenobiotic catabolic process	biological_process	0.168	0.94146	1	1758	2	20542	102179584
GO:0071466	cellular response to xenobiotic stimulus	biological_process	0.168	0.94146	1	1758	2	20542	102179584
GO:0015078	hydrogen ion transmembrane transporter activity	molecular_function	0.16849	0.94235	31	1758	295	20542	102190253,102170666,102189599,102175383,102174567,102188601,108633170,102175010,102171037,102181700,102191537,102182985,102184250,102183389,102182762,102176338,102179022,102182700,102184774,102170631,102174942,102172207,102180162,102190672,102186995,102178499,102173444,102184683,102184936,102191175,102181716
GO:0016830	carbon-carbon lyase activity	molecular_function	0.16856	0.94235	12	1758	102	20542	1.02191e+107
GO:0008641	small protein activating enzyme activity	molecular_function	0.1692	0.94482	3	1758	17	20542	1.08633e+26
GO:0051640	organelle localization	biological_process	0.16955	0.94566	4	1758	21	20542	1.08633e+35
GO:0009615	response to virus	biological_process	0.1699	0.94646	9	1758	71	20542	1.02173e+80
GO:0019222	regulation of metabolic process	biological_process	0.17019	0.94695	231	1758	2425	20542	102191107,102188180,102174176,102190936,102177831,102169808,102176294,102184493,106503988,102176218,102186539,102188975,108638624,102170568,102183210,102181234,102170445,102182274,102179289,102179435,100861104,102184211,102189484,102175830,102187075,102191585,102185444,102169911,102177369,108637084,102179467,102175614,102170631,102190443,102171811,102177667,102172370,102181576,102182570,102183030…
GO:0048193	Golgi vesicle transport	biological_process	0.17148	0.94781	18	1758	158	20542	1.02187e+161
GO:0033647	host intracellular organelle	cellular_component	0.17174	0.94781	12	1758	97	20542	1.02186e+107
GO:0033648	host intracellular membrane-bounded organelle	cellular_component	0.17174	0.94781	12	1758	97	20542	1.02172e+107
GO:0052126	movement in host environment	biological_process	0.17179	0.94781	7	1758	51	20542	1.06503e+62
GO:0052192	movement in environment of other organism involved in symbiotic interaction	biological_process	0.17179	0.94781	7	1758	51	20542	1.02188e+62
GO:0017004	cytochrome complex assembly	biological_process	0.17182	0.94781	6	1758	39	20542	1.0218e+53
GO:0048472	threonine-phosphate decarboxylase activity	molecular_function	0.17197	0.94781	1	1758	2	20542	102191535
GO:0004579	dolichyl-diphosphooligosaccharide-protein glycotransferase activity	molecular_function	0.17258	0.94781	2	1758	9	20542	1.02173e+17
GO:0005839	proteasome core complex	cellular_component	0.17272	0.94781	5	1758	38	20542	1.02181e+44
GO:0042173	regulation of sporulation resulting in formation of a cellular spore	biological_process	0.17364	0.94781	2	1758	8	20542	1.02176e+17
GO:0043937	regulation of sporulation	biological_process	0.17364	0.94781	2	1758	8	20542	1.02186e+17
GO:0042176	regulation of protein catabolic process	biological_process	0.17373	0.94781	5	1758	38	20542	1.02173e+44
GO:0000772	mating pheromone activity	molecular_function	0.17376	0.94781	2	1758	7	20542	1.02191e+17
GO:0001871	pattern binding	molecular_function	0.17395	0.94781	5	1758	34	20542	1.0217e+44
GO:0030247	polysaccharide binding	molecular_function	0.17395	0.94781	5	1758	34	20542	1.02184e+44
GO:0006935	chemotaxis	biological_process	0.17434	0.94781	9	1758	70	20542	1.02189e+80
GO:0042330	taxis	biological_process	0.17434	0.94781	9	1758	70	20542	1.02186e+80
GO:0071973	bacterial-type flagellum-dependent cell motility	biological_process	0.17482	0.94781	5	1758	34	20542	1.02178e+44
GO:0016149	translation release factor activity, codon specific	molecular_function	0.1749	0.94781	2	1758	10	20542	1.0217e+17
GO:0008324	cation transmembrane transporter activity	molecular_function	0.17579	0.94781	86	1758	867	20542	102172577,102170069,102181700,102182486,100860874,102175010,102168576,102179206,102172606,102188508,102176835,102183860,102188067,108633291,102180162,102182762,102168241,102173383,102189099,102183473,102182424,102180873,102190011,102176284,102184683,102188092,102189599,102186816,102177050,102171037,102191537,106501822,102181771,102174942,102172207,102176338,102183389,106503407,102191175,102186276…
GO:0098655	cation transmembrane transport	biological_process	0.17593	0.94781	30	1758	285	20542	102191175,102178499,102184936,102173444,102173383,102184768,102181716,102182762,102179022,102183389,102184250,102174942,102180162,102190672,102186995,102182700,102184774,102179206,102191537,102181700,102175010,100860874,106501822,102190253,102174368,102170666,102170858,102182803,102188601,102188092
GO:0009653	anatomical structure morphogenesis	biological_process	0.17631	0.94781	25	1758	223	20542	1.02177e+224
GO:0007217	tachykinin receptor signaling pathway	biological_process	0.178	0.94781	2	1758	9	20542	1.02186e+17
GO:0004838	L-tyrosine:2-oxoglutarate aminotransferase activity	molecular_function	0.17824	0.94781	1	1758	2	20542	102181531
GO:0070547	L-tyrosine aminotransferase activity	molecular_function	0.17824	0.94781	1	1758	2	20542	102181531
GO:0000910	cytokinesis	biological_process	0.17855	0.94781	13	1758	109	20542	1.06504e+116
GO:0044257	cellular protein catabolic process	biological_process	0.17885	0.94781	18	1758	167	20542	1.02183e+161
GO:0051603	proteolysis involved in cellular protein catabolic process	biological_process	0.17885	0.94781	18	1758	167	20542	1.02173e+161
GO:0004518	nuclease activity	molecular_function	0.17887	0.94781	41	1758	395	20542	102180895,102177275,102188198,102184936,102187158,102170098,102182750,108636420,102184374,102189852,102179576,102183707,102189972,102168544,102183599,106502327,102168578,102180418,102176721,102179435,102170954,102177768,102177688,102171811,108637511,102182279,102177815,102179034,102169548,102179467,102189776,102184452,102170658,102173472,102175192,102176735,102168786,100861126,108635821,102181702…
GO:0001071	nucleic acid binding transcription factor activity	molecular_function	0.17901	0.94781	84	1758	841	20542	102170803,102175010,102182019,102183446,102187707,102185438,102169276,102169781,102179126,102170009,102168980,102178513,102181653,102177130,102186837,102170122,102190185,102185928,102172237,102183852,102191457,102175951,106503089,102172572,102186328,102172040,102168618,102175893,102189988,102181773,102184596,100861101,102169651,102169360,102175290,102186730,106503750,102183278,102183389,102176726…
GO:0003700	transcription factor activity, sequence-specific DNA binding	molecular_function	0.17901	0.94781	84	1758	841	20542	100861101,102175893,102189988,102181773,102184596,102186328,102172040,102168618,102183852,102191457,102175951,106503089,102172572,102183617,102176726,102186730,106503750,102183389,102183278,102169360,102175290,102169651,102185438,102169276,102179126,102169781,102182019,102183446,102187707,102170803,102175010,102172237,102186837,102170122,102190185,102185928,102168980,102178513,102181653,102177130…
GO:0008064	regulation of actin polymerization or depolymerization	biological_process	0.17953	0.94781	6	1758	44	20542	1.02173e+53
GO:0008154	actin polymerization or depolymerization	biological_process	0.17953	0.94781	6	1758	44	20542	1.02173e+53
GO:0030041	actin filament polymerization	biological_process	0.17953	0.94781	6	1758	44	20542	1.02178e+53
GO:0030832	regulation of actin filament length	biological_process	0.17953	0.94781	6	1758	44	20542	1.02178e+53
GO:0030833	regulation of actin filament polymerization	biological_process	0.17953	0.94781	6	1758	44	20542	1.02192e+53
GO:0032535	regulation of cellular component size	biological_process	0.17953	0.94781	6	1758	44	20542	1.02187e+53
GO:0032956	regulation of actin cytoskeleton organization	biological_process	0.17953	0.94781	6	1758	44	20542	1.02192e+53
GO:0032970	regulation of actin filament-based process	biological_process	0.17953	0.94781	6	1758	44	20542	1.02192e+53
GO:0032886	regulation of microtubule-based process	biological_process	0.17987	0.94781	6	1758	45	20542	1.02173e+53
GO:0070507	regulation of microtubule cytoskeleton organization	biological_process	0.17987	0.94781	6	1758	45	20542	1.02184e+53
GO:0016740	transferase activity	molecular_function	0.1802	0.94781	280	1758	2950	20542	102181877,102183113,102185412,102179770,102190000,102170099,102175944,100861318,102170613,102171327,102175287,102170942,102170588,102188259,102190290,102173798,102177680,102180576,102180137,102174416,102175934,102171451,102184119,102168334,102170119,102188603,102169250,102182147,102191234,102190803,102180883,102175318,102175627,102190496,102186893,102179362,102176163,102174255,102181796,102172319…
GO:0006289	nucleotide-excision repair	biological_process	0.18024	0.94781	4	1758	26	20542	1.02191e+35
GO:0040008	regulation of growth	biological_process	0.18099	0.94781	4	1758	28	20542	1.02184e+35
GO:0031360	intrinsic component of thylakoid membrane	cellular_component	0.18188	0.94781	1	1758	2	20542	102175339
GO:0031361	integral component of thylakoid membrane	cellular_component	0.18188	0.94781	1	1758	2	20542	102175339
GO:0000145	exocyst	cellular_component	0.1821	0.94781	5	1758	33	20542	1.02181e+44
GO:0045861	negative regulation of proteolysis	biological_process	0.18213	0.94781	6	1758	45	20542	1.02186e+53
GO:0006812	cation transport	biological_process	0.1822	0.94781	78	1758	783	20542	102170631,102173685,102190806,102179022,102169542,102185611,102189765,102174888,102182956,102170666,102185505,102182803,102170858,102181576,102187302,102170924,108635821,102186995,102190672,102170968,102184493,102184774,102182700,102184250,102184768,102173529,102181716,102173444,102178499,102187158,102188601,102169631,102190610,102190253,102186157,102168605,102191585,102182274,102180162,102182762…
GO:0005335	serotonin:sodium symporter activity	molecular_function	0.18233	0.94781	1	1758	2	20542	102183473
GO:0008504	monoamine transmembrane transporter activity	molecular_function	0.18233	0.94781	1	1758	2	20542	102183473
GO:0015222	serotonin transmembrane transporter activity	molecular_function	0.18233	0.94781	1	1758	2	20542	102183473
GO:0015995	chlorophyll biosynthetic process	biological_process	0.18305	0.94781	2	1758	8	20542	1.02175e+17
GO:0051235	maintenance of location	biological_process	0.18312	0.94781	8	1758	58	20542	1.02188e+71
GO:0000902	cell morphogenesis	biological_process	0.1832	0.94781	13	1758	109	20542	1.02189e+116
GO:0032989	cellular component morphogenesis	biological_process	0.1832	0.94781	13	1758	109	20542	1.02189e+116
GO:0030054	cell junction	cellular_component	0.18375	0.94781	6	1758	42	20542	1.02178e+53
GO:0051304	chromosome separation	biological_process	0.18441	0.94781	5	1758	38	20542	1.02186e+44
GO:0022857	transmembrane transporter activity	molecular_function	0.18442	0.94781	142	1758	1468	20542	102186995,102170968,102185309,102185245,102184250,102187695,102184768,102181716,102179980,102187158,102189726,102188601,102169631,102189484,108633170,102174654,102175383,102186514,102187779,102191585,102181759,102182985,100860878,102182274,102170631,102169542,102186006,102179022,108635148,102178412,102177581,102184428,102186159,102186243,102172908,102191617,102188393,102170666,102182803,102181576…
GO:0018537	coenzyme F420-dependent N5,N10-methenyltetrahydromethanopterin reductase activity	molecular_function	0.18451	0.94781	1	1758	2	20542	102190245
GO:0046995	oxidoreductase activity, acting on hydrogen as donor, with other known acceptors	molecular_function	0.18451	0.94781	1	1758	2	20542	102190245
GO:0047068	N5,N10-methenyltetrahydromethanopterin hydrogenase activity	molecular_function	0.18451	0.94781	1	1758	2	20542	102190245
GO:0004169	dolichyl-phosphate-mannose-protein mannosyltransferase activity	molecular_function	0.18485	0.94781	1	1758	2	20542	102184119
GO:0035268	protein mannosylation	biological_process	0.18485	0.94781	1	1758	2	20542	102184119
GO:0035269	protein O-linked mannosylation	biological_process	0.18485	0.94781	1	1758	2	20542	102184119
GO:0097502	mannosylation	biological_process	0.18485	0.94781	1	1758	2	20542	102184119
GO:0010941	regulation of cell death	biological_process	0.18486	0.94781	16	1758	139	20542	1.02169e+143
GO:0042981	regulation of apoptotic process	biological_process	0.18486	0.94781	16	1758	139	20542	1.02175e+143
GO:0043067	regulation of programmed cell death	biological_process	0.18486	0.94781	16	1758	139	20542	1.02169e+143
GO:0004866	endopeptidase inhibitor activity	molecular_function	0.18503	0.94781	13	1758	110	20542	1.02176e+116
GO:0061135	endopeptidase regulator activity	molecular_function	0.18503	0.94781	13	1758	110	20542	1.02177e+116
GO:0046914	transition metal ion binding	molecular_function	0.18508	0.94781	198	1758	2072	20542	102171403,102179017,102177680,102181953,102180365,102173491,102188980,102169665,102171366,102176004,102177900,102170924,100861109,102187775,102190000,100861126,102170196,102173778,102172590,102185784,102191535,102181769,102182173,102184635,102170459,102190496,102178628,102185222,102174255,102169571,102184774,102176057,102189844,102181011,102170119,102176281,102189888,102182658,102185283,102190610…
GO:0000975	regulatory region DNA binding	molecular_function	0.18519	0.94781	4	1758	25	20542	1.0219e+35
GO:0001067	regulatory region nucleic acid binding	molecular_function	0.18519	0.94781	4	1758	25	20542	1.02191e+35
GO:0009888	tissue development	biological_process	0.18558	0.94808	14	1758	120	20542	1.02184e+125
GO:0008276	protein methyltransferase activity	molecular_function	0.18588	0.94808	8	1758	65	20542	1.02173e+71
GO:0000124	SAGA complex	cellular_component	0.18614	0.94808	2	1758	9	20542	1.02183e+17
GO:0008544	epidermis development	biological_process	0.18618	0.94808	4	1758	27	20542	1.02173e+35
GO:0022900	electron transport chain	biological_process	0.18629	0.94808	10	1758	82	20542	1.02171e+89
GO:0007088	regulation of mitotic nuclear division	biological_process	0.18645	0.94808	5	1758	38	20542	1.02182e+44
GO:0016814	hydrolase activity, acting on carbon-nitrogen (but not peptide) bonds, in cyclic amidines	molecular_function	0.18753	0.95173	5	1758	35	20542	1.02182e+44
GO:0051494	negative regulation of cytoskeleton organization	biological_process	0.18757	0.95173	4	1758	26	20542	1.02192e+35
GO:0051336	regulation of hydrolase activity	biological_process	0.18822	0.95376	10	1758	76	20542	1.02191e+89
GO:0004536	deoxyribonuclease activity	molecular_function	0.18837	0.95376	20	1758	182	20542	1.02178e+179
GO:0051656	establishment of organelle localization	biological_process	0.18883	0.95506	3	1758	15	20542	1.02171e+26
GO:0035556	intracellular signal transduction	biological_process	0.18918	0.95581	88	1758	866	20542	102182648,102189175,102188012,102189747,102182279,102190806,102187410,102181739,106502411,102180137,102169478,102185202,102186713,102190057,100861126,102183272,102169225,102171959,102190014,102179515,102173778,102170196,102176450,102190608,102191196,100861308,102170463,102169983,102175776,102186333,102177831,102173529,102182173,102175328,102181808,102185394,102188484,102179909,102191158,102180000…
GO:0070972	protein localization to endoplasmic reticulum	biological_process	0.19091	0.96353	8	1758	61	20542	1.02171e+71
GO:0030435	sporulation resulting in formation of a cellular spore	biological_process	0.19179	0.96675	3	1758	16	20542	1.02169e+26
GO:0009260	ribonucleotide biosynthetic process	biological_process	0.19228	0.96675	17	1758	152	20542	1.02175e+152
GO:0046390	ribose phosphate biosynthetic process	biological_process	0.19228	0.96675	17	1758	152	20542	1.02182e+152
GO:0004584	dolichyl-phosphate-mannose-glycolipid alpha-mannosyltransferase activity	molecular_function	0.19251	0.96675	1	1758	2	20542	102183389
GO:0098662	inorganic cation transmembrane transport	biological_process	0.19257	0.96675	29	1758	277	20542	102184250,102183389,102182762,102179022,102182700,102184774,102174942,102180162,102190672,102186995,102178499,102173444,102184936,102191175,102181716,102184768,102182803,102170858,102174368,102190253,102170666,102188092,102188601,102179206,100860874,102175010,106501822,102191537,102181700
GO:0004520	endodeoxyribonuclease activity	molecular_function	0.1929	0.96737	7	1758	51	20542	1.02169e+62
GO:0051090	regulation of sequence-specific DNA binding transcription factor activity	biological_process	0.19417	0.97272	2	1758	8	20542	1.0217e+17
GO:0031411	gas vesicle	cellular_component	0.19495	0.97434	2	1758	9	20542	1.02189e+17
GO:0001539	cilium or flagellum-dependent cell motility	biological_process	0.19512	0.97434	5	1758	35	20542	1.02185e+44
GO:0097588	archaeal or bacterial-type flagellum-dependent cell motility	biological_process	0.19512	0.97434	5	1758	35	20542	1.02169e+44
GO:0006629	lipid metabolic process	biological_process	0.19576	0.97623	48	1758	494	20542	102176632,102187710,102181368,102180855,102183389,102188322,102186893,102189653,102175627,102175100,102188141,102173170,102182321,102170046,106502751,102176529,102172084,102187116,102172372,102176048,102168605,102186605,102180505,102171650,102191158,102168885,102169336,102174168,102171449,102173798,102173874,102176924,102172822,102183520,102175639,102172577,102190983,102169493,102183446,102189895…
GO:0070569	uridylyltransferase activity	molecular_function	0.19591	0.97623	2	1758	9	20542	1.02178e+17
GO:0010646	regulation of cell communication	biological_process	0.19733	0.98216	27	1758	233	20542	102182162,102179909,102181808,102181739,102170485,102182279,102185444,102177831,102172438,102170917,102186333,102173950,102175776,102170463,102189175,102179130,102177814,102184903,106502252,102177605,100861235,102181337,102172018,102190014,102169225,102183492,102186713
GO:0003847	1-alkyl-2-acetylglycerophosphocholine esterase activity	molecular_function	0.19751	0.98216	2	1758	10	20542	1.02169e+17
GO:0015994	chlorophyll metabolic process	biological_process	0.19831	0.98302	3	1758	18	20542	1.02182e+26
GO:0000070	mitotic sister chromatid segregation	biological_process	0.19868	0.98302	5	1758	39	20542	1.02173e+44
GO:0000819	sister chromatid segregation	biological_process	0.19868	0.98302	5	1758	39	20542	1.02186e+44
GO:0016042	lipid catabolic process	biological_process	0.19925	0.98302	7	1758	54	20542	1.02179e+62
GO:0030119	AP-type membrane coat adaptor complex	cellular_component	0.19956	0.98302	3	1758	17	20542	1.02185e+26
GO:0004197	cysteine-type endopeptidase activity	molecular_function	0.19964	0.98302	16	1758	144	20542	1.02176e+143
GO:0061024	membrane organization	biological_process	0.19995	0.98302	23	1758	207	20542	1.0217e+206
GO:0005876	spindle microtubule	cellular_component	0.2	0.98302	5	1758	37	20542	1.0218e+44
GO:0033108	mitochondrial respiratory chain complex assembly	biological_process	0.20064	0.98302	3	1758	16	20542	1.02178e+26
GO:0042440	pigment metabolic process	biological_process	0.20077	0.98302	9	1758	75	20542	1.02184e+80
GO:0034457	Mpp10 complex	cellular_component	0.20121	0.98302	2	1758	9	20542	1.02176e+17
GO:0048522	positive regulation of cellular process	biological_process	0.20144	0.98302	35	1758	336	20542	102185444,102181584,102180395,102179467,102172972,102184587,100861125,102187797,102175967,102181576,102169225,102169131,102179515,102190533,102176004,102186713,102181566,102172293,102179519,102170196,102182019,106503407,102168517,102178499,102181955,108638504,102175161,102190654,102172564,102183599,102173216,102171521,102187765,100861101,102177114
GO:0044770	cell cycle phase transition	biological_process	0.20147	0.98302	5	1758	39	20542	1.02186e+44
GO:0044772	mitotic cell cycle phase transition	biological_process	0.20147	0.98302	5	1758	39	20542	1.02173e+44
GO:1901987	regulation of cell cycle phase transition	biological_process	0.20147	0.98302	5	1758	39	20542	1.02186e+44
GO:1901990	regulation of mitotic cell cycle phase transition	biological_process	0.20147	0.98302	5	1758	39	20542	1.02186e+44
GO:0033179	proton-transporting V-type ATPase, V0 domain	cellular_component	0.20167	0.98302	8	1758	65	20542	1.02175e+71
GO:0030255	protein secretion by the type IV secretion system	biological_process	0.20177	0.98302	1	1758	2	20542	102174567
GO:0044097	secretion by the type IV secretion system	biological_process	0.20177	0.98302	1	1758	2	20542	102174567
GO:0001518	voltage-gated sodium channel complex	cellular_component	0.20226	0.98302	4	1758	23	20542	1.02177e+35
GO:0005248	voltage-gated sodium channel activity	molecular_function	0.20226	0.98302	4	1758	23	20542	1.02182e+35
GO:0034706	sodium channel complex	cellular_component	0.20226	0.98302	4	1758	23	20542	1.02182e+35
GO:0098660	inorganic ion transmembrane transport	biological_process	0.20257	0.98339	29	1758	279	20542	102182700,102184774,102174942,102180162,102186995,102190672,102184250,102183389,102182762,102179022,102181716,102184768,102178499,102173444,102184936,102191175,102188092,102188601,102182803,102170858,102190253,102174368,102170666,102175010,100860874,106501822,102181700,102191537,102179206
GO:0006952	defense response	biological_process	0.20276	0.98339	38	1758	386	20542	102178353,102181368,102188198,102168520,102169983,102168583,102189599,102176643,102179576,102178773,102168544,102176401,102183788,102179435,102187979,102168578,102170815,102169398,102171111,102181739,102170122,102185659,102186564,102190862,102176844,102183340,102174703,102180873,102184683,102173472,102185967,102173136,102183267,102169231,102184652,108636629,102183509,100860877
GO:0019954	asexual reproduction	biological_process	0.20348	0.98588	12	1758	103	20542	1.02178e+107
GO:0051056	regulation of small GTPase mediated signal transduction	biological_process	0.20398	0.98732	14	1758	102	20542	1.02182e+125
GO:0098687	chromosomal region	cellular_component	0.20477	0.9893	20	1758	187	20542	1.02176e+179
GO:0000159	protein phosphatase type 2A complex	cellular_component	0.20502	0.9893	2	1758	9	20542	1.02185e+17
GO:0008601	protein phosphatase type 2A regulator activity	molecular_function	0.20502	0.9893	2	1758	9	20542	1.02185e+17
GO:0016469	proton-transporting two-sector ATPase complex	cellular_component	0.20543	0.99025	21	1758	197	20542	1.02174e+188
GO:0004867	serine-type endopeptidase inhibitor activity	molecular_function	0.20618	0.99079	7	1758	53	20542	1.02177e+62
GO:0006511	ubiquitin-dependent protein catabolic process	biological_process	0.20636	0.99079	16	1758	147	20542	1.02191e+143
GO:0009913	epidermal cell differentiation	biological_process	0.20659	0.99079	1	1758	3	20542	102183839
GO:0030216	keratinocyte differentiation	biological_process	0.20659	0.99079	1	1758	3	20542	102183839
GO:0043588	skin development	biological_process	0.20659	0.99079	1	1758	3	20542	102183839
GO:0004198	calcium-dependent cysteine-type endopeptidase activity	molecular_function	0.20696	0.9913	3	1758	17	20542	1.08633e+26
GO:0031323	regulation of cellular metabolic process	biological_process	0.20714	0.9913	220	1758	2326	20542	100861125,102176142,102179214,102179153,102190185,102185928,102181584,102185718,102178874,102173941,102170009,102185438,102173472,102169781,106502252,102182019,102173423,102189074,102183446,102176227,102189895,102169131,102170803,102189953,102179519,108633291,102174942,100861258,102183617,108638504,102186730,102169360,102175290,106503407,102169651,102169809,100861101,102189599,102171339,102175893…
GO:0050290	sphingomyelin phosphodiesterase D activity	molecular_function	0.20733	0.9913	1	1758	2	20542	102187133
GO:0009976	tocopherol cyclase activity	molecular_function	0.20886	0.99689	1	1758	2	20542	102182588
GO:0008081	phosphoric diester hydrolase activity	molecular_function	0.20892	0.99689	9	1758	69	20542	1.02173e+80
GO:0015145	monosaccharide transmembrane transporter activity	molecular_function	0.2096	0.99711	1	1758	2	20542	102189484
GO:0015149	hexose transmembrane transporter activity	molecular_function	0.2096	0.99711	1	1758	2	20542	102189484
GO:0015153	rhamnose transmembrane transporter activity	molecular_function	0.2096	0.99711	1	1758	2	20542	102189484
GO:0008810	cellulase activity	molecular_function	0.21066	0.99783	2	1758	11	20542	1.02171e+17
GO:0022603	regulation of anatomical structure morphogenesis	biological_process	0.2109	0.99783	5	1758	33	20542	1.02178e+44
GO:0019400	alditol metabolic process	biological_process	0.21107	0.99783	2	1758	10	20542	1.02173e+17
GO:2000026	regulation of multicellular organismal development	biological_process	0.21128	0.99783	6	1758	42	20542	1.02181e+53
GO:0048038	quinone binding	molecular_function	0.21138	0.99783	3	1758	18	20542	1.02191e+26
GO:0015077	monovalent inorganic cation transmembrane transporter activity	molecular_function	0.21139	0.99783	54	1758	534	20542	102187302,102176835,102188508,102170924,102179206,108633291,102188067,102182486,102181700,102168576,102175010,102188093,102182956,102170666,102172577,102174567,102174888,102184683,102189099,102183473,102182424,102190806,102179022,102169542,102182762,102168241,102180162,102170631,102182985,102171037,102191537,106501822,102190253,102186816,102188601,108633170,102189599,102175383,102191175,102184936…
GO:0023051	regulation of signaling	biological_process	0.21142	0.99783	27	1758	236	20542	102169225,102190014,102172018,102181337,102186713,102183492,102177814,102179130,100861235,102177605,106502252,102184903,102186333,102173950,102175776,102170917,102172438,102177831,102185444,102189175,102170463,102179909,102182162,102182279,102170485,102181739,102181808
GO:0007126	meiotic nuclear division	biological_process	0.21165	0.99783	5	1758	36	20542	1.0218e+44
GO:1903046	meiotic cell cycle process	biological_process	0.21165	0.99783	5	1758	36	20542	1.02178e+44
GO:0005230	extracellular ligand-gated ion channel activity	molecular_function	0.21266	1	11	1758	92	20542	1.0218e+98
GO:0006276	plasmid maintenance	biological_process	0.21275	1	2	1758	9	20542	1.02176e+17
GO:0019941	modification-dependent protein catabolic process	biological_process	0.21344	1	16	1758	148	20542	1.02173e+143
GO:0043632	modification-dependent macromolecule catabolic process	biological_process	0.21344	1	16	1758	148	20542	1.02184e+143
GO:0043666	regulation of phosphoprotein phosphatase activity	biological_process	0.21352	1	1	1758	3	20542	102181337
GO:1901137	carbohydrate derivative biosynthetic process	biological_process	0.21506	1	36	1758	355	20542	102188457,102177685,102173798,102169151,102179022,102184119,102183555,102180162,102179068,102172042,102184562,102181700,102180013,102173423,102169493,102172908,102180167,102175944,102178499,102173444,102191175,102175627,102181716,102185858,102184250,102183389,102172841,102184774,102174942,102190672,102171074,102171650,102191537,102186605,102187116,102176624
GO:0034062	RNA polymerase activity	molecular_function	0.21718	1	28	1758	263	20542	108635827,102181376,102190000,102168618,102186936,102170589,102175383,102184850,102191785,102171327,102170847,102175627,102184452,102181850,102171252,102185007,102173235,102179362,102169911,102168229,102181541,102191664,108637511,108635162,102183390,102177044,102191570,102172621
GO:0008757	S-adenosylmethionine-dependent methyltransferase activity	molecular_function	0.21982	1	13	1758	116	20542	1.02181e+116
GO:0000003	reproduction	biological_process	0.21995	1	34	1758	325	20542	102183543,102175503,102179821,102173569,102183389,102180237,106503750,102176897,102188690,102170922,102185249,102170659,102170709,102177831,102170139,102177725,102168786,102182652,102170387,106502698,102169939,100860749,102170924,102177638,102177613,106503888,102179922,102179467,102178921,102171955,102190653,102170942,102177130,102187111
GO:0044091	membrane biogenesis	biological_process	0.22004	1	2	1758	10	20542	1.00861e+17
GO:0071709	membrane assembly	biological_process	0.22004	1	2	1758	10	20542	1.00861e+17
GO:0004408	holocytochrome-c synthase activity	molecular_function	0.22039	1	1	1758	3	20542	102181759
GO:0006542	glutamine biosynthetic process	biological_process	0.22105	1	1	1758	3	20542	102191069
GO:0033646	host intracellular part	cellular_component	0.22179	1	12	1758	103	20542	1.08637e+107
GO:0043656	intracellular region of host	cellular_component	0.22179	1	12	1758	103	20542	1.00861e+107
GO:0009262	deoxyribonucleotide metabolic process	biological_process	0.222	1	3	1758	20	20542	1.02185e+26
GO:0008519	ammonium transmembrane transporter activity	molecular_function	0.22267	1	2	1758	11	20542	1.02183e+17
GO:0005667	transcription factor complex	cellular_component	0.22323	1	10	1758	91	20542	1.02185e+89
GO:0008408	3'-5' exonuclease activity	molecular_function	0.22373	1	6	1758	43	20542	1.00861e+53
GO:0005143	interleukin-12 receptor binding	molecular_function	0.22408	1	1	1758	3	20542	102177047
GO:0004869	cysteine-type endopeptidase inhibitor activity	molecular_function	0.22453	1	3	1758	24	20542	1.02176e+26
GO:0044456	synapse part	cellular_component	0.22468	1	1	1758	2	20542	102172577
GO:0048786	presynaptic active zone	cellular_component	0.22468	1	1	1758	2	20542	102172577
GO:0097458	neuron part	cellular_component	0.22468	1	1	1758	2	20542	102172577
GO:0098793	presynapse	cellular_component	0.22468	1	1	1758	2	20542	102172577
GO:0008170	N-methyltransferase activity	molecular_function	0.22577	1	7	1758	57	20542	1.02184e+62
GO:0007346	regulation of mitotic cell cycle	biological_process	0.2269	1	5	1758	41	20542	1.02173e+44
GO:0051861	glycolipid binding	molecular_function	0.22767	1	2	1758	10	20542	1.02189e+17
GO:0000444	MIS12/MIND type complex	cellular_component	0.22788	1	1	1758	3	20542	102186501
GO:0019773	proteasome core complex, alpha-subunit complex	cellular_component	0.22841	1	3	1758	20	20542	1.02184e+26
GO:0004864	protein phosphatase inhibitor activity	molecular_function	0.22933	1	2	1758	11	20542	1.02181e+17
GO:0019212	phosphatase inhibitor activity	molecular_function	0.22933	1	2	1758	11	20542	1.02181e+17
GO:0000228	nuclear chromosome	cellular_component	0.22957	1	14	1758	127	20542	1.02186e+125
GO:0051205	protein insertion into membrane	biological_process	0.23163	1	3	1758	19	20542	1.0217e+26
GO:0002064	epithelial cell development	biological_process	0.23163	1	9	1758	73	20542	1.06503e+80
GO:0002065	columnar/cuboidal epithelial cell differentiation	biological_process	0.23163	1	9	1758	73	20542	1.02178e+80
GO:0002066	columnar/cuboidal epithelial cell development	biological_process	0.23163	1	9	1758	73	20542	1.0217e+80
GO:0005213	structural constituent of chorion	molecular_function	0.23163	1	9	1758	73	20542	1.02178e+80
GO:0007292	female gamete generation	biological_process	0.23163	1	9	1758	73	20542	1.0217e+80
GO:0007304	chorion-containing eggshell formation	biological_process	0.23163	1	9	1758	73	20542	1.02184e+80
GO:0030703	eggshell formation	biological_process	0.23163	1	9	1758	73	20542	1.02178e+80
GO:0030707	ovarian follicle cell development	biological_process	0.23163	1	9	1758	73	20542	1.02171e+80
GO:0048477	oogenesis	biological_process	0.23163	1	9	1758	73	20542	1.06503e+80
GO:0090575	RNA polymerase II transcription factor complex	cellular_component	0.23194	1	8	1758	71	20542	1.02168e+71
GO:0030686	90S preribosome	cellular_component	0.23202	1	2	1758	10	20542	1.02176e+17
GO:0000702	oxidized base lesion DNA N-glycosylase activity	molecular_function	0.23296	1	1	1758	3	20542	102189776
GO:0008534	oxidized purine nucleobase lesion DNA N-glycosylase activity	molecular_function	0.23296	1	1	1758	3	20542	102189776
GO:0005783	endoplasmic reticulum	cellular_component	0.23322	1	27	1758	266	20542	102173423,102175578,102179576,102182019,102173831,102183842,102185442,102185188,102179068,102171650,108633262,102175081,106502836,102174203,102187929,102182700,102184493,102186521,102183479,102176935,100860963,102191120,102179448,108635997,102183157,102171449,102175380
GO:0016192	vesicle-mediated transport	biological_process	0.23378	1	39	1758	380	20542	102183712,102169356,102171943,102174416,102180162,102170588,108635997,102180791,102183744,102179242,102181163,102173624,102184400,102187349,102190180,102185213,102189999,102186585,102174452,102175207,102171648,102176971,102190803,102188690,102184936,102170662,102178499,102175780,102181716,102179813,102168430,102179576,102178981,100861104,102183173,106503089,102170438,102175951,102170070
GO:0033014	tetrapyrrole biosynthetic process	biological_process	0.23394	1	9	1758	75	20542	1.02171e+80
GO:0044802	single-organism membrane organization	biological_process	0.23422	1	18	1758	161	20542	1.02184e+161
GO:0003877	ATP adenylyltransferase activity	molecular_function	0.23522	1	1	1758	3	20542	102187280
GO:0015276	ligand-gated ion channel activity	molecular_function	0.23588	1	17	1758	152	20542	1.02183e+152
GO:0022834	ligand-gated channel activity	molecular_function	0.23588	1	17	1758	152	20542	1.02172e+152
GO:0005227	calcium activated cation channel activity	molecular_function	0.23749	1	4	1758	25	20542	1.02188e+35
GO:0015269	calcium-activated potassium channel activity	molecular_function	0.23749	1	4	1758	25	20542	1.02188e+35
GO:0022839	ion gated channel activity	molecular_function	0.23749	1	4	1758	25	20542	1.02186e+35
GO:0000794	condensed nuclear chromosome	cellular_component	0.2376	1	10	1758	88	20542	1.08633e+89
GO:0007051	spindle organization	biological_process	0.23788	1	3	1758	19	20542	1.02169e+26
GO:0032259	methylation	biological_process	0.23908	1	12	1758	108	20542	1.02182e+107
GO:0005134	interleukin-2 receptor binding	molecular_function	0.23919	1	1	1758	3	20542	102183089
GO:0052855	ADP-dependent NAD(P)H-hydrate dehydratase activity	molecular_function	0.24005	1	1	1758	3	20542	102171618
GO:0005215	transporter activity	molecular_function	0.24037	1	158	1758	1666	20542	102177630,102181771,100860784,102188620,102186816,102189599,100750242,100861101,102179881,102181574,106503407,102171060,102187163,102188322,102176861,102174942,108633291,102183860,102188508,102176835,102179206,100860874,102184433,102174368,102182733,102173136,102173472,102190011,102176284,102180873,102182668,102173383,102172018,102174022,102190253,102190610,102185442,102173444,102178499,102173529…
GO:0004612	phosphoenolpyruvate carboxykinase (ATP) activity	molecular_function	0.24058	1	1	1758	3	20542	102182702
GO:0051225	spindle assembly	biological_process	0.2407	1	2	1758	11	20542	1.02169e+17
GO:0008855	exodeoxyribonuclease VII activity	molecular_function	0.24084	1	14	1758	130	20542	1.02184e+125
GO:1901264	carbohydrate derivative transport	biological_process	0.24161	1	2	1758	11	20542	1.02189e+17
GO:0015297	antiporter activity	molecular_function	0.24193	1	5	1758	35	20542	1.02171e+44
GO:0009065	glutamine family amino acid catabolic process	biological_process	0.24291	1	1	1758	3	20542	102169943
GO:0045048	protein insertion into ER membrane	biological_process	0.2438	1	2	1758	10	20542	1.0217e+17
GO:0071816	tail-anchored membrane protein insertion into ER membrane	biological_process	0.2438	1	2	1758	10	20542	1.0217e+17
GO:0032922	circadian regulation of gene expression	biological_process	0.24381	1	1	1758	3	20542	102189448
GO:0051341	regulation of oxidoreductase activity	biological_process	0.24463	1	1	1758	3	20542	102172663
GO:0051354	negative regulation of oxidoreductase activity	biological_process	0.24463	1	1	1758	3	20542	102172663
GO:1900757	regulation of D-amino-acid oxidase activity	biological_process	0.24463	1	1	1758	3	20542	102172663
GO:1900758	negative regulation of D-amino-acid oxidase activity	biological_process	0.24463	1	1	1758	3	20542	102172663
GO:0019229	regulation of vasoconstriction	biological_process	0.24521	1	2	1758	11	20542	1.02171e+17
GO:0042310	vasoconstriction	biological_process	0.24521	1	2	1758	11	20542	1.02171e+17
GO:0018144	RNA-protein covalent cross-linking	biological_process	0.24546	1	1	1758	3	20542	102172621
GO:0045333	cellular respiration	biological_process	0.24553	1	10	1758	87	20542	1.02189e+89
GO:0004859	phospholipase inhibitor activity	molecular_function	0.2456	1	2	1758	12	20542	1.02192e+17
GO:0055102	lipase inhibitor activity	molecular_function	0.2456	1	2	1758	12	20542	1.02192e+17
GO:0018342	protein prenylation	biological_process	0.2463	1	2	1758	10	20542	1.02191e+17
GO:0097354	prenylation	biological_process	0.2463	1	2	1758	10	20542	1.02191e+17
GO:0005096	GTPase activator activity	molecular_function	0.24633	1	10	1758	83	20542	1.02179e+89
GO:0030151	molybdenum ion binding	molecular_function	0.24695	1	2	1758	10	20542	1.02172e+17
GO:0006848	pyruvate transport	biological_process	0.24758	1	2	1758	12	20542	1.02185e+17
GO:0006850	mitochondrial pyruvate transport	biological_process	0.24758	1	2	1758	12	20542	1.02187e+17
GO:0019354	siroheme biosynthetic process	biological_process	0.24763	1	3	1758	19	20542	1.02173e+26
GO:0043115	precorrin-2 dehydrogenase activity	molecular_function	0.24763	1	3	1758	19	20542	1.02177e+26
GO:0046156	siroheme metabolic process	biological_process	0.24763	1	3	1758	19	20542	1.02173e+26
GO:0009152	purine ribonucleotide biosynthetic process	biological_process	0.24768	1	16	1758	149	20542	1.02192e+143
GO:0005201	extracellular matrix structural constituent	molecular_function	0.24808	1	5	1758	32	20542	1.02177e+44
GO:0042147	retrograde transport, endosome to Golgi	biological_process	0.24858	1	1	1758	3	20542	102176971
GO:0010923	negative regulation of phosphatase activity	biological_process	0.24947	1	1	1758	3	20542	102179633
GO:0035305	negative regulation of dephosphorylation	biological_process	0.24947	1	1	1758	3	20542	102179633
GO:0035308	negative regulation of protein dephosphorylation	biological_process	0.24947	1	1	1758	3	20542	102179633
GO:0006614	SRP-dependent cotranslational protein targeting to membrane	biological_process	0.24973	1	7	1758	55	20542	1.02171e+62
GO:0045047	protein targeting to ER	biological_process	0.24973	1	7	1758	55	20542	1.02169e+62
GO:0072599	establishment of protein localization to endoplasmic reticulum	biological_process	0.24973	1	7	1758	55	20542	1.0217e+62
GO:0000989	transcription factor activity, transcription factor binding	molecular_function	0.24975	1	21	1758	195	20542	1.0217e+188
GO:0003712	transcription cofactor activity	molecular_function	0.24975	1	21	1758	195	20542	1.0217e+188
GO:0007009	plasma membrane organization	biological_process	0.24985	1	4	1758	27	20542	1.02174e+35
GO:0006664	glycolipid metabolic process	biological_process	0.25015	1	8	1758	67	20542	1.02183e+71
GO:0009123	nucleoside monophosphate metabolic process	biological_process	0.25023	1	19	1758	182	20542	1.02189e+170
GO:0006259	DNA metabolic process	biological_process	0.25035	1	108	1758	1126	20542	100860878,102189971,102179289,102183707,102168544,102177120,102177133,102177418,102181759,102169631,102184211,102175383,102179813,102188198,102188930,102177831,102170053,102178628,102174255,102180044,102176218,106503988,102184066,102172293,102186681,102169665,102179633,102182417,102190412,102183030,102168786,102185505,102173399,102175564,102188163,102184452,102183069,102189776,102178141,102171955…
GO:0005133	interferon-gamma receptor binding	molecular_function	0.25037	1	1	1758	3	20542	102183035
GO:0030695	GTPase regulator activity	molecular_function	0.25172	1	11	1758	95	20542	1.02184e+98
GO:0048869	cellular developmental process	biological_process	0.2526	1	28	1758	268	20542	102190873,102182480,102183543,102170387,102177257,102168882,102189074,102170139,102175967,102185971,102172710,102188733,102170924,102185412,100860749,100860849,106502698,102170857,102183839,102177613,102176088,102172234,102170709,102170659,102168999,102178315,102179339,102178499
GO:0003873	6-phosphofructo-2-kinase activity	molecular_function	0.25278	1	4	1758	30	20542	1.02174e+35
GO:0006000	fructose metabolic process	biological_process	0.25278	1	4	1758	30	20542	1.02175e+35
GO:0000724	double-strand break repair via homologous recombination	biological_process	0.25338	1	1	1758	3	20542	102182417
GO:0006336	DNA replication-independent nucleosome assembly	biological_process	0.25362	1	2	1758	10	20542	1.0217e+17
GO:0031055	chromatin remodeling at centromere	biological_process	0.25362	1	2	1758	10	20542	1.02186e+17
GO:0034080	CENP-A containing nucleosome assembly	biological_process	0.25362	1	2	1758	10	20542	1.0217e+17
GO:0034724	DNA replication-independent nucleosome organization	biological_process	0.25362	1	2	1758	10	20542	1.0217e+17
GO:0043486	histone exchange	biological_process	0.25362	1	2	1758	10	20542	1.0217e+17
GO:0061641	CENP-A containing chromatin organization	biological_process	0.25362	1	2	1758	10	20542	1.0217e+17
GO:0044446	intracellular organelle part	cellular_component	0.25521	1	173	1758	1854	20542	102172564,102181141,102170119,102176574,108636431,102190253,102190496,102183157,102177047,102180883,102190803,102173444,100860775,102184774,102190672,102182565,102178010,102180044,102181232,102186713,102185967,102173399,102171461,102170099,102183744,102174633,100861283,102174028,102174416,102184587,106502836,102184178,102182279,100861247,102191457,102176666,102179821,102180217,102168430,102184596…
GO:0006479	protein methylation	biological_process	0.2557	1	5	1758	40	20542	1.02181e+44
GO:0008213	protein alkylation	biological_process	0.2557	1	5	1758	40	20542	1.02183e+44
GO:0006230	TMP biosynthetic process	biological_process	0.25626	1	1	1758	3	20542	102184562
GO:0009173	pyrimidine ribonucleoside monophosphate metabolic process	biological_process	0.25626	1	1	1758	3	20542	102184562
GO:0009174	pyrimidine ribonucleoside monophosphate biosynthetic process	biological_process	0.25626	1	1	1758	3	20542	102184562
GO:0046044	TMP metabolic process	biological_process	0.25626	1	1	1758	3	20542	102184562
GO:0042162	telomeric DNA binding	molecular_function	0.25633	1	2	1758	11	20542	1.02192e+17
GO:0005911	cell-cell junction	cellular_component	0.25714	1	3	1758	21	20542	1.02176e+26
GO:0016877	ligase activity, forming carbon-sulfur bonds	molecular_function	0.25723	1	3	1758	20	20542	1.08633e+26
GO:0004529	exodeoxyribonuclease activity	molecular_function	0.2576	1	14	1758	132	20542	1.02184e+125
GO:0016895	exodeoxyribonuclease activity, producing 5'-phosphomonoesters	molecular_function	0.2576	1	14	1758	132	20542	1.02182e+125
GO:0070461	SAGA-type complex	cellular_component	0.25779	1	2	1758	11	20542	1.02183e+17
GO:0016278	lysine N-methyltransferase activity	molecular_function	0.25875	1	5	1758	38	20542	1.02182e+44
GO:0016279	protein-lysine N-methyltransferase activity	molecular_function	0.25875	1	5	1758	38	20542	1.02173e+44
GO:0018024	histone-lysine N-methyltransferase activity	molecular_function	0.25875	1	5	1758	38	20542	1.02183e+44
GO:0042054	histone methyltransferase activity	molecular_function	0.25875	1	5	1758	38	20542	1.02182e+44
GO:0006643	membrane lipid metabolic process	biological_process	0.25942	1	9	1758	78	20542	1.0218e+80
GO:0019083	viral transcription	biological_process	0.25985	1	3	1758	19	20542	1.02184e+26
GO:0016846	carbon-sulfur lyase activity	molecular_function	0.26034	1	3	1758	21	20542	1.02178e+26
GO:0022890	inorganic cation transmembrane transporter activity	molecular_function	0.26056	1	78	1758	807	20542	102170631,102190806,102179022,102169542,102189765,102191617,102174567,102174888,102170858,102182803,102188093,102170666,102182956,102181576,108635821,102187302,102170924,102184774,102170968,102187500,102182700,102190672,102186995,102184250,102181716,102184768,102173529,102173444,102187158,102178499,102190610,102175383,102169631,102188601,108633170,102174022,102191585,102190253,102182985,102182274…
GO:0030163	protein catabolic process	biological_process	0.26237	1	18	1758	178	20542	1.08633e+161
GO:0016695	oxidoreductase activity, acting on hydrogen as donor	molecular_function	0.26262	1	1	1758	3	20542	102190245
GO:0005730	nucleolus	cellular_component	0.26266	1	3	1758	21	20542	1.02176e+26
GO:0003725	double-stranded RNA binding	molecular_function	0.26285	1	1	1758	3	20542	102185213
GO:0000502	proteasome complex	cellular_component	0.2643	1	6	1758	53	20542	1.02177e+53
GO:0006403	RNA localization	biological_process	0.26444	1	7	1758	55	20542	1.0217e+62
GO:0050657	nucleic acid transport	biological_process	0.26444	1	7	1758	55	20542	1.02178e+62
GO:0050658	RNA transport	biological_process	0.26444	1	7	1758	55	20542	1.02175e+62
GO:0051236	establishment of RNA localization	biological_process	0.26444	1	7	1758	55	20542	1.02169e+62
GO:0019050	suppression by virus of host apoptotic process	biological_process	0.2648	1	2	1758	11	20542	1.02188e+17
GO:0033668	negative regulation by symbiont of host apoptotic process	biological_process	0.2648	1	2	1758	11	20542	1.02188e+17
GO:0052041	negative regulation by symbiont of host programmed cell death	biological_process	0.2648	1	2	1758	11	20542	1.02184e+17
GO:0052490	negative regulation by organism of programmed cell death in other organism involved in symbiotic interaction	biological_process	0.2648	1	2	1758	11	20542	1.02184e+17
GO:0045132	meiotic chromosome segregation	biological_process	0.26525	1	3	1758	20	20542	1.02178e+26
GO:0008320	protein transmembrane transporter activity	molecular_function	0.26525	1	1	1758	3	20542	102189405
GO:0015450	P-P-bond-hydrolysis-driven protein transmembrane transporter activity	molecular_function	0.26525	1	1	1758	3	20542	102189405
GO:0044036	cell wall macromolecule metabolic process	biological_process	0.26673	1	2	1758	11	20542	1.02172e+17
GO:0000334	3-hydroxyanthranilate 3,4-dioxygenase activity	molecular_function	0.26725	1	1	1758	4	20542	102187775
GO:0000808	origin recognition complex	cellular_component	0.26739	1	3	1758	19	20542	1.02173e+26
GO:0000152	nuclear ubiquitin ligase complex	cellular_component	0.26764	1	14	1758	130	20542	1.02171e+125
GO:0005680	anaphase-promoting complex	cellular_component	0.26764	1	14	1758	130	20542	1.02173e+125
GO:0031461	cullin-RING ubiquitin ligase complex	cellular_component	0.26764	1	14	1758	130	20542	1.02171e+125
GO:0030118	clathrin coat	cellular_component	0.26814	1	3	1758	20	20542	1.02184e+26
GO:0050750	low-density lipoprotein particle receptor binding	molecular_function	0.27051	1	1	1758	4	20542	102174203
GO:0070325	lipoprotein particle receptor binding	molecular_function	0.27051	1	1	1758	4	20542	102174203
GO:0005262	calcium channel activity	molecular_function	0.27181	1	7	1758	55	20542	1.02171e+62
GO:0005664	nuclear origin of replication recognition complex	cellular_component	0.27199	1	2	1758	11	20542	1.02176e+17
GO:0032270	positive regulation of cellular protein metabolic process	biological_process	0.27208	1	5	1758	38	20542	1.02175e+44
GO:0051247	positive regulation of protein metabolic process	biological_process	0.27208	1	5	1758	38	20542	1.02175e+44
GO:0001527	microfibril	cellular_component	0.27215	1	1	1758	4	20542	102177874
GO:0043205	fibril	cellular_component	0.27215	1	1	1758	4	20542	102177874
GO:0044420	extracellular matrix component	cellular_component	0.27215	1	1	1758	4	20542	102177874
GO:0046649	lymphocyte activation	biological_process	0.27225	1	2	1758	13	20542	1.02179e+17
GO:0006650	glycerophospholipid metabolic process	biological_process	0.2727	1	10	1758	88	20542	1.02172e+89
GO:0015321	sodium-dependent phosphate transmembrane transporter activity	molecular_function	0.27287	1	1	1758	3	20542	100861101
GO:0044341	sodium-dependent phosphate transport	biological_process	0.27287	1	1	1758	3	20542	100861101
GO:0005246	calcium channel regulator activity	molecular_function	0.27335	1	3	1758	20	20542	1.0219e+26
GO:0007266	Rho protein signal transduction	biological_process	0.27389	1	10	1758	74	20542	1.0218e+89
GO:0035023	regulation of Rho protein signal transduction	biological_process	0.27389	1	10	1758	74	20542	1.0218e+89
GO:0051607	defense response to virus	biological_process	0.27592	1	6	1758	53	20542	1.02173e+53
GO:0004713	protein tyrosine kinase activity	molecular_function	0.27612	1	5	1758	34	20542	1.02187e+44
GO:0009060	aerobic respiration	biological_process	0.27668	1	3	1758	21	20542	1.02182e+26
GO:0030682	evasion or tolerance of host defense response	biological_process	0.27755	1	2	1758	11	20542	1.02171e+17
GO:0051807	evasion or tolerance of defense response of other organism involved in symbiotic interaction	biological_process	0.27755	1	2	1758	11	20542	1.02184e+17
GO:0051539	4 iron, 4 sulfur cluster binding	molecular_function	0.27797	1	2	1758	13	20542	1.02184e+17
GO:0033897	ribonuclease T2 activity	molecular_function	0.27827	1	1	1758	4	20542	102177275
GO:0048518	positive regulation of biological process	biological_process	0.2792	1	37	1758	373	20542	102190533,102176004,102186713,102181566,102172293,102179519,102175967,102181576,102169131,102169225,102179515,102170196,102182019,102179467,102190653,102185444,102181584,102180395,102187797,102172972,100861125,102184587,102183599,102173216,102172564,102177114,102171521,102187765,102169165,100861101,102178499,102181955,106503407,102168517,102190654,108638504,102175161
GO:0044422	organelle part	cellular_component	0.27931	1	174	1758	1876	20542	102181955,102181426,102170098,102175347,102184936,102168982,102180895,102175081,102183278,102175207,102176726,102184572,102187929,102171650,102175951,102191537,102188564,102183161,108633262,102182326,102191435,102171867,102187765,102183842,102177257,102171020,102175878,108635997,102168258,102176934,102170122,102171943,102182762,102177638,102189919,102185659,102180162,102186501,102188056,102168267…
GO:0008140	cAMP response element binding protein binding	molecular_function	0.2797	1	1	1758	3	20542	102172203
GO:0051289	protein homotetramerization	biological_process	0.2797	1	1	1758	3	20542	102172203
GO:0051321	meiotic cell cycle	biological_process	0.28024	1	5	1758	40	20542	1.0217e+44
GO:0006275	regulation of DNA replication	biological_process	0.28159	1	4	1758	30	20542	1.00861e+35
GO:0019988	charged-tRNA amino acid modification	biological_process	0.2816	1	2	1758	13	20542	1.02177e+17
GO:0043399	tRNA A64-2'-O-ribosylphosphate transferase activity	molecular_function	0.2816	1	2	1758	13	20542	1.02177e+17
GO:0045202	synapse	cellular_component	0.28183	1	3	1758	17	20542	1.0219e+26
GO:0005319	lipid transporter activity	molecular_function	0.2823	1	3	1758	19	20542	1.02171e+26
GO:0007015	actin filament organization	biological_process	0.2824	1	7	1758	63	20542	1.02171e+62
GO:0005985	sucrose metabolic process	biological_process	0.28352	1	1	1758	4	20542	102179570
GO:0005986	sucrose biosynthetic process	biological_process	0.28352	1	1	1758	4	20542	102179570
GO:0050307	sucrose-phosphate phosphatase activity	molecular_function	0.28352	1	1	1758	4	20542	102179570
GO:0044087	regulation of cellular component biogenesis	biological_process	0.28436	1	7	1758	61	20542	1.02173e+62
GO:0070925	organelle assembly	biological_process	0.28445	1	12	1758	115	20542	1.02181e+107
GO:0016791	phosphatase activity	molecular_function	0.28492	1	37	1758	353	20542	102179201,102183772,102186464,102182229,102174567,102180719,102176004,102168219,102169225,102179013,102177818,102169336,102190951,102172972,102181541,102168613,102176934,102172692,102190688,102184397,102168334,102178945,102176824,102177120,102175328,102185245,102177205,102172480,102179570,102183250,102181155,102191175,102174450,102186900,102169251,102186120,102168517
GO:0016657	oxidoreductase activity, acting on NAD(P)H, nitrogenous group as acceptor	molecular_function	0.28527	1	1	1758	3	20542	102171074
GO:0033739	preQ1 synthase activity	molecular_function	0.28527	1	1	1758	3	20542	102171074
GO:0007606	sensory perception of chemical stimulus	biological_process	0.28551	1	7	1758	69	20542	1.02184e+62
GO:0044763	single-organism cellular process	biological_process	0.28568	1	641	1758	7359	20542	102184400,102179687,102190014,102170613,102191535,102189128,102191069,102168786,102171461,102173798,102173874,102174028,100861283,102178453,102174633,102173491,106503888,102179498,102184119,102180137,102190995,102174894,102178788,102188190,102190253,102168605,102173693,102175776,102177047,102172438,102170053,102182173,108637117,102178499,102187500,102184123,102181368,102183924,102191680,102185203…
GO:0008716	D-alanine-D-alanine ligase activity	molecular_function	0.28597	1	2	1758	10	20542	1.0218e+17
GO:0008047	enzyme activator activity	molecular_function	0.28604	1	12	1758	109	20542	1.02184e+107
GO:0000030	mannosyltransferase activity	molecular_function	0.28677	1	2	1758	11	20542	1.02183e+17
GO:0008643	carbohydrate transport	biological_process	0.28719	1	6	1758	50	20542	1.02187e+53
GO:0008565	protein transporter activity	molecular_function	0.28724	1	9	1758	82	20542	1.02173e+80
GO:0072350	tricarboxylic acid metabolic process	biological_process	0.2876	1	3	1758	21	20542	1.02175e+26
GO:0044798	nuclear transcription factor complex	cellular_component	0.28832	1	8	1758	76	20542	1.02178e+71
GO:0042181	ketone biosynthetic process	biological_process	0.28913	1	2	1758	12	20542	1.06502e+17
GO:0044262	cellular carbohydrate metabolic process	biological_process	0.28921	1	7	1758	61	20542	1.02173e+62
GO:0044712	single-organism catabolic process	biological_process	0.28925	1	20	1758	206	20542	1.02169e+179
GO:0006779	porphyrin-containing compound biosynthetic process	biological_process	0.28949	1	5	1758	40	20542	1.02177e+44
GO:0006305	DNA alkylation	biological_process	0.28959	1	2	1758	13	20542	1.02184e+17
GO:0006306	DNA methylation	biological_process	0.28959	1	2	1758	13	20542	1.02179e+17
GO:0044728	DNA methylation or demethylation	biological_process	0.28959	1	2	1758	13	20542	1.02179e+17
GO:0001514	selenocysteine incorporation	biological_process	0.29085	1	1	1758	4	20542	102174364
GO:0006451	translational readthrough	biological_process	0.29085	1	1	1758	4	20542	102174364
GO:0009007	site-specific DNA-methyltransferase (adenine-specific) activity	molecular_function	0.29155	1	1	1758	4	20542	102179289
GO:0009008	DNA-methyltransferase activity	molecular_function	0.29155	1	1	1758	4	20542	102179289
GO:0032775	DNA methylation on adenine	biological_process	0.29155	1	1	1758	4	20542	102179289
GO:0000151	ubiquitin ligase complex	cellular_component	0.29172	1	14	1758	132	20542	1.02187e+125
GO:0008131	primary amine oxidase activity	molecular_function	0.29242	1	2	1758	12	20542	1.02183e+17
GO:0009218	pyrimidine ribonucleotide metabolic process	biological_process	0.29308	1	2	1758	14	20542	1.02178e+17
GO:0009220	pyrimidine ribonucleotide biosynthetic process	biological_process	0.29308	1	2	1758	14	20542	1.02178e+17
GO:0046486	glycerolipid metabolic process	biological_process	0.29321	1	10	1758	90	20542	1.0218e+89
GO:0090407	organophosphate biosynthetic process	biological_process	0.2936	1	30	1758	309	20542	102179068,102184562,102171650,102191537,102181700,102189895,102169493,102186605,102180003,102187116,102180167,102178499,102173444,102188457,102191175,102175627,102175100,102177685,102181716,102177475,102173874,102185858,102183389,102184250,102179022,102184774,102183555,102174942,102180162,102190672
GO:0000813	ESCRT I complex	cellular_component	0.29382	1	1	1758	3	20542	102187438
GO:0032509	endosome transport via multivesicular body sorting pathway	biological_process	0.29382	1	1	1758	3	20542	102187438
GO:0036452	ESCRT complex	cellular_component	0.29382	1	1	1758	3	20542	102187438
GO:0090150	establishment of protein localization to membrane	biological_process	0.29419	1	10	1758	89	20542	1.0217e+89
GO:0005242	inward rectifier potassium channel activity	molecular_function	0.29585	1	3	1758	21	20542	1.02187e+26
GO:0035303	regulation of dephosphorylation	biological_process	0.29591	1	2	1758	12	20542	1.0218e+17
GO:0035304	regulation of protein dephosphorylation	biological_process	0.29591	1	2	1758	12	20542	1.0218e+17
GO:0003880	protein C-terminal carboxyl O-methyltransferase activity	molecular_function	0.29687	1	1	1758	4	20542	102181140
GO:0004671	protein C-terminal S-isoprenylcysteine carboxyl O-methyltransferase activity	molecular_function	0.29687	1	1	1758	4	20542	102181140
GO:0006481	C-terminal protein methylation	biological_process	0.29687	1	1	1758	4	20542	102181140
GO:0018410	C-terminal protein amino acid modification	biological_process	0.29687	1	1	1758	4	20542	102181140
GO:0043687	post-translational protein modification	biological_process	0.29687	1	1	1758	4	20542	102181140
GO:0033176	proton-transporting V-type ATPase complex	cellular_component	0.29723	1	10	1758	92	20542	1.02185e+89
GO:0003887	DNA-directed DNA polymerase activity	molecular_function	0.29764	1	12	1758	110	20542	1.02186e+107
GO:0044424	intracellular part	cellular_component	0.29786	1	447	1758	4973	20542	102176193,102180961,108634834,102170574,102187260,102183196,102170631,102174306,102169356,102186719,102175622,102177369,102176373,102178412,102181539,102183069,102179043,102185188,102170658,106503440,102181761,102169624,102173624,102181576,102168818,102170146,102190057,108635821,102185202,102172293,102189999,102184066,102186995,102184250,102170711,108638624,102185309,102171557,102177831,102183875…
GO:0051052	regulation of DNA metabolic process	biological_process	0.29808	1	4	1758	31	20542	1.0218e+35
GO:0010243	response to organonitrogen compound	biological_process	0.29904	1	2	1758	12	20542	1.02173e+17
GO:0008152	metabolic process	biological_process	0.29921	1	826	1758	9353	20542	102173423,102183446,102189074,102182702,102190467,102191386,102173601,102182019,102180719,102173805,102169781,102178196,102180688,102173472,102190646,102169943,102191766,102187035,100861117,102177646,102180652,102179214,102190185,102176142,102176695,102187560,102176284,102171252,102183520,102175843,102185718,102179584,100861246,102186334,102189988,102168578,102170438,102191457,102180418,102172602…
GO:0000917	barrier septum assembly	biological_process	0.29935	1	10	1758	93	20542	1.02169e+89
GO:0032506	cytokinetic process	biological_process	0.29935	1	10	1758	93	20542	1.02169e+89
GO:0090529	cell septum assembly	biological_process	0.29935	1	10	1758	93	20542	1.02183e+89
GO:1902410	mitotic cytokinetic process	biological_process	0.29935	1	10	1758	93	20542	1.02172e+89
GO:0004576	oligosaccharyl transferase activity	molecular_function	0.29979	1	2	1758	13	20542	1.00861e+17
GO:0000922	spindle pole	cellular_component	0.30013	1	3	1758	22	20542	1.02179e+26
GO:0031386	protein tag	molecular_function	0.30114	1	1	1758	4	20542	102170119
GO:0007622	rhythmic behavior	biological_process	0.30244	1	1	1758	4	20542	102186886
GO:0016499	orexin receptor activity	molecular_function	0.30244	1	1	1758	4	20542	102186886
GO:0022410	circadian sleep/wake cycle process	biological_process	0.30244	1	1	1758	4	20542	102186886
GO:0042745	circadian sleep/wake cycle	biological_process	0.30244	1	1	1758	4	20542	102186886
GO:0048512	circadian behavior	biological_process	0.30244	1	1	1758	4	20542	102186886
GO:0003724	RNA helicase activity	molecular_function	0.30289	1	10	1758	90	20542	1.02186e+89
GO:0048646	anatomical structure formation involved in morphogenesis	biological_process	0.30496	1	13	1758	116	20542	1.02169e+116
GO:0044237	cellular metabolic process	biological_process	0.30548	1	650	1758	7267	20542	102174273,102175944,102173399,102182417,102177358,102169665,102190026,102176996,102183113,102179770,102190412,102187775,102182279,102180576,102175934,102174416,102178141,102171955,102175287,102171327,102190290,102188259,102175441,102191097,102176643,102170119,102180000,102172564,102169250,102181337,102182187,102182565,102190654,102172319,102188484,102174364,102180883,102173444,100861252,102175627…
GO:0010604	positive regulation of macromolecule metabolic process	biological_process	0.30564	1	13	1758	120	20542	1.02172e+116
GO:0015931	nucleobase-containing compound transport	biological_process	0.3057	1	7	1758	58	20542	1.02175e+62
GO:0019220	regulation of phosphate metabolic process	biological_process	0.30618	1	5	1758	40	20542	1.02181e+44
GO:0051174	regulation of phosphorus metabolic process	biological_process	0.30618	1	5	1758	40	20542	1.0218e+44
GO:0016556	mRNA modification	biological_process	0.30619	1	1	1758	3	20542	102182662
GO:0080009	mRNA methylation	biological_process	0.30619	1	1	1758	3	20542	102182662
GO:0016765	transferase activity, transferring alkyl or aryl (other than methyl) groups	molecular_function	0.30749	1	6	1758	51	20542	1.02191e+53
GO:0000295	adenine nucleotide transmembrane transporter activity	molecular_function	0.30751	1	1	1758	4	20542	102174695
GO:0005346	purine ribonucleotide transmembrane transporter activity	molecular_function	0.30751	1	1	1758	4	20542	102174695
GO:0005347	ATP transmembrane transporter activity	molecular_function	0.30751	1	1	1758	4	20542	102174695
GO:0005471	ATP:ADP antiporter activity	molecular_function	0.30751	1	1	1758	4	20542	102174695
GO:0015211	purine nucleoside transmembrane transporter activity	molecular_function	0.30751	1	1	1758	4	20542	102174695
GO:0015215	nucleotide transmembrane transporter activity	molecular_function	0.30751	1	1	1758	4	20542	102174695
GO:0015216	purine nucleotide transmembrane transporter activity	molecular_function	0.30751	1	1	1758	4	20542	102174695
GO:0015217	ADP transmembrane transporter activity	molecular_function	0.30751	1	1	1758	4	20542	102174695
GO:0015301	anion:anion antiporter activity	molecular_function	0.30751	1	1	1758	4	20542	102174695
GO:0015605	organophosphate ester transmembrane transporter activity	molecular_function	0.30751	1	1	1758	4	20542	102174695
GO:0009129	pyrimidine nucleoside monophosphate metabolic process	biological_process	0.3081	1	1	1758	4	20542	102184562
GO:0009130	pyrimidine nucleoside monophosphate biosynthetic process	biological_process	0.3081	1	1	1758	4	20542	102184562
GO:0009157	deoxyribonucleoside monophosphate biosynthetic process	biological_process	0.3081	1	1	1758	4	20542	102184562
GO:0009176	pyrimidine deoxyribonucleoside monophosphate metabolic process	biological_process	0.3081	1	1	1758	4	20542	102184562
GO:0009177	pyrimidine deoxyribonucleoside monophosphate biosynthetic process	biological_process	0.3081	1	1	1758	4	20542	102184562
GO:0009221	pyrimidine deoxyribonucleotide biosynthetic process	biological_process	0.3081	1	1	1758	4	20542	102184562
GO:0009263	deoxyribonucleotide biosynthetic process	biological_process	0.3081	1	1	1758	4	20542	102184562
GO:0009265	2'-deoxyribonucleotide biosynthetic process	biological_process	0.3081	1	1	1758	4	20542	102184562
GO:0046385	deoxyribose phosphate biosynthetic process	biological_process	0.3081	1	1	1758	4	20542	102184562
GO:0007172	signal complex assembly	biological_process	0.30815	1	2	1758	13	20542	1.02178e+17
GO:0004714	transmembrane receptor protein tyrosine kinase activity	molecular_function	0.3083	1	3	1758	17	20542	1.02187e+26
GO:0007281	germ cell development	biological_process	0.3095	1	9	1758	79	20542	1.02171e+80
GO:0001933	negative regulation of protein phosphorylation	biological_process	0.3097	1	1	1758	4	20542	102176903
GO:0004862	cAMP-dependent protein kinase inhibitor activity	molecular_function	0.3097	1	1	1758	4	20542	102176903
GO:0006469	negative regulation of protein kinase activity	biological_process	0.3097	1	1	1758	4	20542	102176903
GO:0033673	negative regulation of kinase activity	biological_process	0.3097	1	1	1758	4	20542	102176903
GO:0042326	negative regulation of phosphorylation	biological_process	0.3097	1	1	1758	4	20542	102176903
GO:0033588	Elongator holoenzyme complex	cellular_component	0.31036	1	2	1758	12	20542	1.00861e+17
GO:0009247	glycolipid biosynthetic process	biological_process	0.31191	1	6	1758	52	20542	1.02176e+53
GO:0046467	membrane lipid biosynthetic process	biological_process	0.31191	1	6	1758	52	20542	1.02187e+53
GO:0016567	protein ubiquitination	biological_process	0.31216	1	10	1758	96	20542	1.02186e+89
GO:0009620	response to fungus	biological_process	0.31496	1	2	1758	10	20542	1.02173e+17
GO:0050832	defense response to fungus	biological_process	0.31496	1	2	1758	10	20542	1.02173e+17
GO:0002252	immune effector process	biological_process	0.31497	1	6	1758	55	20542	1.02186e+53
GO:0006098	pentose-phosphate shunt	biological_process	0.31527	1	1	1758	5	20542	102175452
GO:0006644	phospholipid metabolic process	biological_process	0.31584	1	14	1758	134	20542	1.0219e+125
GO:0030284	estrogen receptor activity	molecular_function	0.31584	1	1	1758	4	20542	102189484
GO:0009161	ribonucleoside monophosphate metabolic process	biological_process	0.31726	1	18	1758	179	20542	1.0218e+161
GO:0008176	tRNA (guanine-N7-)-methyltransferase activity	molecular_function	0.31731	1	2	1758	14	20542	1.02182e+17
GO:0009251	glucan catabolic process	biological_process	0.31765	1	1	1758	5	20542	102170568
GO:0030245	cellulose catabolic process	biological_process	0.31765	1	1	1758	5	20542	102170568
GO:0044247	cellular polysaccharide catabolic process	biological_process	0.31765	1	1	1758	5	20542	102170568
GO:0051275	beta-glucan catabolic process	biological_process	0.31765	1	1	1758	5	20542	102170568
GO:0051119	sugar transmembrane transporter activity	molecular_function	0.31807	1	2	1758	12	20542	1.02189e+17
GO:0040029	regulation of gene expression, epigenetic	biological_process	0.31831	1	2	1758	14	20542	1.02184e+17
GO:0016998	cell wall macromolecule catabolic process	biological_process	0.31875	1	1	1758	4	20542	102170459
GO:0016709	oxidoreductase activity, acting on paired donors, with incorporation or reduction of molecular oxygen, NAD(P)H as one donor, and incorporation of one atom of oxygen	molecular_function	0.31891	1	3	1758	23	20542	1.02173e+26
GO:0005179	hormone activity	molecular_function	0.31937	1	22	1758	225	20542	1.0218e+197
GO:0042262	DNA protection	biological_process	0.31938	1	2	1758	15	20542	1.02184e+17
GO:0006164	purine nucleotide biosynthetic process	biological_process	0.31976	1	16	1758	158	20542	1.0218e+143
GO:0004623	phospholipase A2 activity	molecular_function	0.32069	1	1	1758	4	20542	102178699
GO:0030479	actin cortical patch	cellular_component	0.32161	1	1	1758	4	20542	102175636
GO:0030863	cortical cytoskeleton	cellular_component	0.32161	1	1	1758	4	20542	102175636
GO:0030864	cortical actin cytoskeleton	cellular_component	0.32161	1	1	1758	4	20542	102175636
GO:0061645	endocytic patch	cellular_component	0.32161	1	1	1758	4	20542	102175636
GO:0019722	calcium-mediated signaling	biological_process	0.32228	1	2	1758	13	20542	1.02172e+17
GO:0019932	second-messenger-mediated signaling	biological_process	0.32228	1	2	1758	13	20542	1.00861e+17
GO:0009020	tRNA (guanosine-2'-O-)-methyltransferase activity	molecular_function	0.32252	1	1	1758	4	20542	102180883
GO:0051701	interaction with host	biological_process	0.32281	1	17	1758	166	20542	1.02174e+152
GO:0051049	regulation of transport	biological_process	0.32381	1	4	1758	31	20542	1.02187e+35
GO:0000049	tRNA binding	molecular_function	0.32431	1	3	1758	24	20542	1.02191e+26
GO:0006304	DNA modification	biological_process	0.32456	1	5	1758	41	20542	1.02169e+44
GO:0044038	cell wall macromolecule biosynthetic process	biological_process	0.32491	1	1	1758	4	20542	102172224
GO:0070589	cellular component macromolecule biosynthetic process	biological_process	0.32491	1	1	1758	4	20542	102172224
GO:0031122	cytoplasmic microtubule organization	biological_process	0.32501	1	1	1758	4	20542	102177257
GO:0035058	nonmotile primary cilium assembly	biological_process	0.32501	1	1	1758	4	20542	102177257
GO:0097546	ciliary base	cellular_component	0.32501	1	1	1758	4	20542	102177257
GO:0050792	regulation of viral process	biological_process	0.32509	1	2	1758	13	20542	1.02184e+17
GO:0000790	nuclear chromatin	cellular_component	0.32548	1	1	1758	5	20542	102190185
GO:0031011	Ino80 complex	cellular_component	0.32548	1	1	1758	5	20542	102190185
GO:0097346	INO80-type complex	cellular_component	0.32548	1	1	1758	5	20542	102190185
GO:0009372	quorum sensing	biological_process	0.32594	1	2	1758	11	20542	1.02169e+17
GO:0048872	homeostasis of number of cells	biological_process	0.32594	1	2	1758	11	20542	1.02169e+17
GO:0048874	homeostasis of number of cells in a free-living population	biological_process	0.32594	1	2	1758	11	20542	1.02169e+17
GO:0010605	negative regulation of macromolecule metabolic process	biological_process	0.32616	1	11	1758	108	20542	1.0218e+98
GO:0007623	circadian rhythm	biological_process	0.32641	1	2	1758	14	20542	1.02187e+17
GO:0004616	phosphogluconate dehydrogenase (decarboxylating) activity	molecular_function	0.32658	1	3	1758	25	20542	1.02177e+26
GO:0006303	double-strand break repair via nonhomologous end joining	biological_process	0.32754	1	2	1758	13	20542	1.02177e+17
GO:0009991	response to extracellular stimulus	biological_process	0.32963	1	5	1758	48	20542	1.02178e+44
GO:0031668	cellular response to extracellular stimulus	biological_process	0.32963	1	5	1758	48	20542	1.02169e+44
GO:0071496	cellular response to external stimulus	biological_process	0.32963	1	5	1758	48	20542	1.02178e+44
GO:0016684	oxidoreductase activity, acting on peroxide as acceptor	molecular_function	0.33079	1	5	1758	43	20542	1.02191e+44
GO:0009271	phage shock	biological_process	0.33118	1	3	1758	20	20542	1.0219e+26
GO:0098586	cellular response to virus	biological_process	0.33118	1	3	1758	20	20542	1.0219e+26
GO:0051016	barbed-end actin filament capping	biological_process	0.33323	1	2	1758	14	20542	1.02176e+17
GO:0005125	cytokine activity	molecular_function	0.33731	1	7	1758	75	20542	1.08633e+62
GO:0016748	succinyltransferase activity	molecular_function	0.33739	1	1	1758	5	20542	102169943
GO:0016749	N-succinyltransferase activity	molecular_function	0.33739	1	1	1758	5	20542	102169943
GO:0046782	regulation of viral transcription	biological_process	0.33874	1	1	1758	4	20542	102183918
GO:1903900	regulation of viral life cycle	biological_process	0.33874	1	1	1758	4	20542	102183918
GO:0019054	modulation by virus of host process	biological_process	0.33946	1	4	1758	34	20542	1.02188e+35
GO:0044068	modulation by symbiont of host cellular process	biological_process	0.33946	1	4	1758	34	20542	1.02181e+35
GO:0030312	external encapsulating structure	cellular_component	0.33959	1	14	1758	129	20542	1.02178e+125
GO:0006783	heme biosynthetic process	biological_process	0.34001	1	3	1758	23	20542	1.02177e+26
GO:0005326	neurotransmitter transporter activity	molecular_function	0.34152	1	3	1758	22	20542	1.02188e+26
GO:0005328	neurotransmitter:sodium symporter activity	molecular_function	0.34152	1	3	1758	22	20542	1.02188e+26
GO:0008272	sulfate transport	biological_process	0.34214	1	2	1758	13	20542	1.02183e+17
GO:0015116	sulfate transmembrane transporter activity	molecular_function	0.34214	1	2	1758	13	20542	1.02183e+17
GO:0072348	sulfur compound transport	biological_process	0.34214	1	2	1758	13	20542	1.02183e+17
GO:1901682	sulfur compound transmembrane transporter activity	molecular_function	0.34214	1	2	1758	13	20542	1.02188e+17
GO:0032271	regulation of protein polymerization	biological_process	0.34278	1	6	1758	55	20542	1.02176e+53
GO:0043254	regulation of protein complex assembly	biological_process	0.34278	1	6	1758	55	20542	1.02178e+53
GO:0051726	regulation of cell cycle	biological_process	0.34284	1	11	1758	113	20542	1.02186e+98
GO:0004809	tRNA (guanine-N2-)-methyltransferase activity	molecular_function	0.34307	1	1	1758	5	20542	102179289
GO:0060255	regulation of macromolecule metabolic process	biological_process	0.3431	1	210	1758	2274	20542	100861104,102184211,102189484,102175830,102191585,102187075,102181234,102183210,102170568,102179435,102182274,102179289,102170445,102176218,102186539,106503988,102184493,102188975,108638624,102177831,102191107,102188180,102190936,102174176,102169808,102176294,102172910,102170387,102172159,102176903,102169624,102191683,102188542,102179237,102182570,102181576,102183030,102172370,102172293,102172042…
GO:0022836	gated channel activity	molecular_function	0.3444	1	29	1758	283	20542	102191617,102172577,102169631,102186243,102186816,102182803,102174022,102184433,102182956,102188393,102168576,102188067,108633291,102170924,102176835,102188508,102179570,102180162,102185245,102168241,102172336,102170392,102185309,102182424,102190306,102173383,102189099,102184428,102186276
GO:0006811	ion transport	biological_process	0.34444	1	111	1758	1187	20542	108633291,108635273,102183860,102188067,102177283,102188508,102176835,102179206,102172606,102168576,102175010,100860874,102181700,102169353,102174368,102182733,102172577,102184683,102176284,102190011,102168749,102180873,102182424,102183785,102175055,102189099,102173383,102190306,102168241,102182762,102180162,102181771,102176305,106501822,102171037,102191537,102188620,102177050,102186816,102188092…
GO:0003924	GTPase activity	molecular_function	0.34577	1	40	1758	430	20542	102177837,100861308,108633177,102173837,100860765,102173529,102168953,102175328,102170033,102187059,102184366,102181771,102180000,102169074,102168457,102181234,102187779,102191585,102183842,102187765,102182750,102190011,102176284,102186159,102180873,102182648,100860818,106502411,102179214,102189492,102183860,108635821,102174344,102171959,102188278,102189408,102191196,102190402,102176450,102175862
GO:0006633	fatty acid biosynthetic process	biological_process	0.34596	1	4	1758	36	20542	1.08636e+35
GO:0022412	cellular process involved in reproduction in multicellular organism	biological_process	0.34628	1	10	1758	94	20542	1.0217e+89
GO:0009317	acetyl-CoA carboxylase complex	cellular_component	0.34651	1	1	1758	5	20542	108635821
GO:0015159	polysaccharide transmembrane transporter activity	molecular_function	0.34663	1	1	1758	5	20542	102185007
GO:0015774	polysaccharide transport	biological_process	0.34663	1	1	1758	5	20542	102185007
GO:0033037	polysaccharide localization	biological_process	0.34663	1	1	1758	5	20542	102185007
GO:0031412	gas vesicle organization	biological_process	0.34784	1	2	1758	14	20542	1.02189e+17
GO:0008907	integrase activity	molecular_function	0.34786	1	1	1758	4	20542	102191697
GO:0001510	RNA methylation	biological_process	0.34817	1	5	1758	44	20542	1.02189e+44
GO:0006526	arginine biosynthetic process	biological_process	0.34849	1	1	1758	5	20542	102182274
GO:0015980	energy derivation by oxidation of organic compounds	biological_process	0.349	1	10	1758	95	20542	1.02175e+89
GO:1902531	regulation of intracellular signal transduction	biological_process	0.34915	1	17	1758	147	20542	1.06502e+152
GO:0008443	phosphofructokinase activity	molecular_function	0.34955	1	4	1758	35	20542	1.02181e+35
GO:0030198	extracellular matrix organization	biological_process	0.34965	1	1	1758	5	20542	102188028
GO:0043062	extracellular structure organization	biological_process	0.34965	1	1	1758	5	20542	102188028
GO:0051920	peroxiredoxin activity	molecular_function	0.34978	1	3	1758	24	20542	1.02182e+26
GO:0007167	enzyme linked receptor protein signaling pathway	biological_process	0.35053	1	5	1758	36	20542	1.02173e+44
GO:0007169	transmembrane receptor protein tyrosine kinase signaling pathway	biological_process	0.35053	1	5	1758	36	20542	1.02186e+44
GO:0044452	nucleolar part	cellular_component	0.35091	1	2	1758	14	20542	1.02178e+17
GO:0008083	growth factor activity	molecular_function	0.35093	1	12	1758	125	20542	1.00861e+107
GO:0006613	cotranslational protein targeting to membrane	biological_process	0.35153	1	7	1758	62	20542	1.02182e+62
GO:0007005	mitochondrion organization	biological_process	0.35168	1	10	1758	96	20542	1.02182e+89
GO:0044260	cellular macromolecule metabolic process	biological_process	0.35219	1	544	1758	6068	20542	102178945,102169306,102170070,102170954,102168334,102176502,102177117,102182147,102191234,102185442,102168605,102177047,102176163,102170053,102170459,102175318,102181463,102188103,102178010,102174255,102176004,100861318,102191535,102168786,102170099,102182797,102171461,102173798,102177680,102170942,102171914,102174028,102171383,106502180,102178453,102173491,102173685,102184119,102170392,108634819…
GO:0005186	pheromone activity	molecular_function	0.3528	1	2	1758	12	20542	1.02184e+17
GO:0032446	protein modification by small protein conjugation	biological_process	0.35302	1	10	1758	100	20542	1.02186e+89
GO:1901618	organic hydroxy compound transmembrane transporter activity	molecular_function	0.35368	1	1	1758	5	20542	102183473
GO:0015291	secondary active transmembrane transporter activity	molecular_function	0.35388	1	10	1758	90	20542	1.02188e+89
GO:0072657	protein localization to membrane	biological_process	0.35478	1	10	1758	92	20542	1.0217e+89
GO:0000281	mitotic cytokinesis	biological_process	0.35492	1	10	1758	97	20542	1.02172e+89
GO:0061640	cytoskeleton-dependent cytokinesis	biological_process	0.35492	1	10	1758	97	20542	1.02178e+89
GO:0045321	leukocyte activation	biological_process	0.3557	1	2	1758	15	20542	1.02169e+17
GO:0046488	phosphatidylinositol metabolic process	biological_process	0.35661	1	8	1758	75	20542	1.0218e+71
GO:0031929	TOR signaling	biological_process	0.35699	1	2	1758	13	20542	1.02186e+17
GO:0032006	regulation of TOR signaling	biological_process	0.35699	1	2	1758	13	20542	1.02187e+17
GO:0004813	alanine-tRNA ligase activity	molecular_function	0.35737	1	1	1758	5	20542	102171189
GO:0006419	alanyl-tRNA aminoacylation	biological_process	0.35737	1	1	1758	5	20542	102171189
GO:0048468	cell development	biological_process	0.35745	1	14	1758	134	20542	1.02169e+125
GO:0043190	ATP-binding cassette (ABC) transporter complex	cellular_component	0.35785	1	1	1758	5	20542	102169652
GO:0004661	protein geranylgeranyltransferase activity	molecular_function	0.35875	1	1	1758	4	20542	102172745
GO:0004663	Rab geranylgeranyltransferase activity	molecular_function	0.35875	1	1	1758	4	20542	102172745
GO:0044255	cellular lipid metabolic process	biological_process	0.35895	1	26	1758	276	20542	102175627,102183520,102175100,102188141,102173798,102173874,102174168,102181368,102180855,102183389,102176632,102171650,102181566,108635821,102179068,102189895,102180013,102179770,102172084,102172372,102187116,102169493,102186605,102168605,102183446,102176529
GO:0017176	phosphatidylinositol N-acetylglucosaminyltransferase activity	molecular_function	0.35937	1	1	1758	5	20542	102171650
GO:1901068	guanosine-containing compound metabolic process	biological_process	0.35973	1	2	1758	15	20542	1.02178e+17
GO:1901070	guanosine-containing compound biosynthetic process	biological_process	0.35973	1	2	1758	15	20542	1.02178e+17
GO:0005337	nucleoside transmembrane transporter activity	molecular_function	0.36028	1	2	1758	14	20542	1.02175e+17
GO:0044427	chromosomal part	cellular_component	0.36034	1	28	1758	294	20542	102190185,102182279,102170122,102185659,102177638,102175207,102186501,106503988,102185249,100861283,102176897,102174633,102186120,102177831,108635997,102186334,102190253,102181761,102180217,102173399,102179821,102175951,102175713,102169939,102176227,108633262,102172710,102170146
GO:0040007	growth	biological_process	0.36051	1	8	1758	82	20542	1.02181e+71
GO:0007617	mating behavior	biological_process	0.36069	1	2	1758	13	20542	1.02179e+17
GO:0019098	reproductive behavior	biological_process	0.36069	1	2	1758	13	20542	1.02179e+17
GO:0044705	multi-organism reproductive behavior	biological_process	0.36069	1	2	1758	13	20542	1.02179e+17
GO:0016247	channel regulator activity	molecular_function	0.36119	1	11	1758	100	20542	1.02186e+98
GO:0019855	calcium channel inhibitor activity	molecular_function	0.36151	1	2	1758	14	20542	1.02182e+17
GO:0000077	DNA damage checkpoint	biological_process	0.36293	1	2	1758	15	20542	1.02185e+17
GO:0031570	DNA integrity checkpoint	biological_process	0.36293	1	2	1758	15	20542	1.02169e+17
GO:0022884	macromolecule transmembrane transporter activity	molecular_function	0.3633	1	2	1758	14	20542	1.02185e+17
GO:0005245	voltage-gated calcium channel activity	molecular_function	0.36332	1	1	1758	4	20542	102182803
GO:0019887	protein kinase regulator activity	molecular_function	0.36433	1	4	1758	35	20542	1.0219e+35
GO:0044212	transcription regulatory region DNA binding	molecular_function	0.36528	1	2	1758	13	20542	1.02191e+17
GO:0005024	transforming growth factor beta-activated receptor activity	molecular_function	0.36551	1	1	1758	4	20542	102189127
GO:0005026	transforming growth factor beta receptor activity, type II	molecular_function	0.36551	1	1	1758	4	20542	102189127
GO:0071704	organic substance metabolic process	biological_process	0.36637	1	711	1758	8052	20542	102170009,102191697,102189448,102188831,102171449,102173249,102185928,102183610,100861125,102183390,102181364,102183555,102175713,106502052,102175279,102174360,106502252,102187667,102180003,102188141,102169360,102168862,102168517,100861258,102183617,100860849,102173569,106502305,102180505,102180081,102168457,102191304,108635222,102173919,102185987,102184596,102181773,100861101,102176624,102178067…
GO:0009144	purine nucleoside triphosphate metabolic process	biological_process	0.3671	1	17	1758	177	20542	1.02192e+152
GO:0009199	ribonucleoside triphosphate metabolic process	biological_process	0.3671	1	17	1758	177	20542	1.02182e+152
GO:0009205	purine ribonucleoside triphosphate metabolic process	biological_process	0.3671	1	17	1758	177	20542	1.02182e+152
GO:0006612	protein targeting to membrane	biological_process	0.36746	1	7	1758	63	20542	1.02171e+62
GO:0070838	divalent metal ion transport	biological_process	0.36765	1	13	1758	131	20542	1.02185e+116
GO:0017108	5'-flap endonuclease activity	molecular_function	0.36926	1	1	1758	4	20542	102182279
GO:0033557	Slx1-Slx4 complex	cellular_component	0.36926	1	1	1758	4	20542	102182279
GO:0048256	flap endonuclease activity	molecular_function	0.36926	1	1	1758	4	20542	102182279
GO:0006545	glycine biosynthetic process	biological_process	0.36943	1	1	1758	5	20542	102180003
GO:0043231	intracellular membrane-bounded organelle	cellular_component	0.3701	1	267	1758	2931	20542	102181576,102168818,102172293,102170658,102185188,102181761,102169624,102178412,102177369,102181539,102170631,102183196,102180961,108634834,102170574,102186719,102183210,102173121,102170445,100861104,102179576,102181759,102177831,102170847,102169808,102176294,102186995,102184066,102189999,108638624,102185309,102184210,102186487,102172606,102168267,102189016,102170055,102191093,102175578,102169493…
GO:0000275	mitochondrial proton-transporting ATP synthase complex, catalytic core F(1)	cellular_component	0.37182	1	2	1758	14	20542	1.02184e+17
GO:0043227	membrane-bounded organelle	cellular_component	0.372	1	267	1758	2932	20542	102173423,102187799,102182019,102174368,102191743,102169781,102190873,102185438,102177698,102182375,102179068,102176227,102177646,102190185,102179214,102176142,102185385,102186521,102187560,102175843,102169529,102175380,102189988,102186334,102171339,108633191,102179821,102187979,102180418,102191457,102176666,102172040,102190180,102171475,102183479,102190695,102176897,102188690,102187106,102179448…
GO:0006621	protein retention in ER lumen	biological_process	0.37273	1	1	1758	6	20542	102183218
GO:0035437	maintenance of protein localization in endoplasmic reticulum	biological_process	0.37273	1	1	1758	6	20542	102183218
GO:0046923	ER retention sequence binding	molecular_function	0.37273	1	1	1758	6	20542	102183218
GO:0072595	maintenance of protein localization in organelle	biological_process	0.37273	1	1	1758	6	20542	102183218
GO:0009141	nucleoside triphosphate metabolic process	biological_process	0.37375	1	18	1758	190	20542	1.02185e+161
GO:1901698	response to nitrogen compound	biological_process	0.37414	1	2	1758	14	20542	1.02173e+17
GO:0003777	microtubule motor activity	molecular_function	0.37464	1	9	1758	69	20542	1.02173e+80
GO:0009036	Type II site-specific deoxyribonuclease activity	molecular_function	0.37489	1	3	1758	22	20542	1.02169e+26
GO:0015666	restriction endodeoxyribonuclease activity	molecular_function	0.37489	1	3	1758	22	20542	1.02169e+26
GO:0008009	chemokine activity	molecular_function	0.37538	1	4	1758	44	20542	1.00861e+35
GO:0042379	chemokine receptor binding	molecular_function	0.37538	1	4	1758	44	20542	1.00861e+35
GO:0005623	cell	cellular_component	0.37567	1	522	1758	5860	20542	102191664,106502836,102184178,106503212,102179017,102174983,102190383,102173778,102188995,102180316,106502972,102179633,102183209,102181232,102180044,102189374,102169571,102184774,102190672,102170659,102183157,102188198,102181141,102173216,102177120,102183707,102183610,102183555,102171109,102173427,102170009,102180873,102171449,102173383,102188831,102180003,102187667,106502252,106502052,102175713…
GO:0044464	cell part	cellular_component	0.37567	1	522	1758	5860	20542	102173255,102188039,102183210,100861104,102184969,102179576,102181759,102177831,102169305,102171557,102170847,102183875,102187158,102186995,102176218,102184066,102189999,102185309,102168818,102181576,102170146,102173624,108635821,102190057,106503440,102170658,102185188,102170387,102182803,102176373,102175622,102177369,102183069,102181539,102174306,102187260,102170574,102176193,102169356,108638216…
GO:0051287	NAD binding	molecular_function	0.37648	1	9	1758	96	20542	1.00861e+80
GO:0044163	host cytoskeleton	cellular_component	0.37667	1	1	1758	5	20542	102187929
GO:0075519	microtubule-dependent intracellular transport of viral material	biological_process	0.37667	1	1	1758	5	20542	102187929
GO:0075521	microtubule-dependent intracellular transport of viral material towards nucleus	biological_process	0.37667	1	1	1758	5	20542	102187929
GO:0075606	transport of viral material towards nucleus	biological_process	0.37667	1	1	1758	5	20542	102187929
GO:0032007	negative regulation of TOR signaling	biological_process	0.37762	1	1	1758	5	20542	102186333
GO:0038179	neurotrophin signaling pathway	biological_process	0.37762	1	1	1758	5	20542	102186333
GO:0048011	neurotrophin TRK receptor signaling pathway	biological_process	0.37762	1	1	1758	5	20542	102186333
GO:0070848	response to growth factor	biological_process	0.37762	1	1	1758	5	20542	102186333
GO:0071363	cellular response to growth factor stimulus	biological_process	0.37762	1	1	1758	5	20542	102186333
GO:1902532	negative regulation of intracellular signal transduction	biological_process	0.37762	1	1	1758	5	20542	102186333
GO:0007265	Ras protein signal transduction	biological_process	0.37823	1	11	1758	91	20542	1.0218e+98
GO:0046578	regulation of Ras protein signal transduction	biological_process	0.37823	1	11	1758	91	20542	1.02182e+98
GO:0044877	macromolecular complex binding	molecular_function	0.37916	1	37	1758	389	20542	102188823,102174344,102188003,102172710,102179261,102176450,102191196,102183267,102181761,102181402,102189765,102174633,102190011,100861283,106502411,102181234,102180081,102169074,102175951,102170949,102180217,102186334,102190253,102173529,102184256,102184724,100860765,102175780,102187438,102181955,102178499,102182700,102170718,102189737,102171591,102175328,102172841
GO:0000288	nuclear-transcribed mRNA catabolic process, deadenylation-dependent decay	biological_process	0.37962	1	1	1758	5	20542	102169165
GO:0000290	deadenylation-dependent decapping of nuclear-transcribed mRNA	biological_process	0.37962	1	1	1758	5	20542	102169165
GO:0007131	reciprocal meiotic recombination	biological_process	0.3798	1	2	1758	15	20542	1.02174e+17
GO:0035825	reciprocal DNA recombination	biological_process	0.3798	1	2	1758	15	20542	1.0218e+17
GO:0055085	transmembrane transport	biological_process	0.37984	1	91	1758	978	20542	102171560,102183785,102173383,102184683,102180873,102180162,102189919,102177613,102182762,102175010,100860874,102181700,102188067,108635273,102188508,102185064,102176835,102177283,102171255,102179206,102172606,102182733,102179621,102174368,102171060,106503407,102187163,102188322,102184936,102186276,102182991,102181574,102191175,102190201,108633374,102174942,102170074,102181622,102183389,102184243…
GO:0031324	negative regulation of cellular metabolic process	biological_process	0.38059	1	10	1758	102	20542	1.02179e+89
GO:0005923	bicellular tight junction	cellular_component	0.38065	1	1	1758	6	20542	102175713
GO:0043296	apical junction complex	cellular_component	0.38065	1	1	1758	6	20542	102175713
GO:0070160	occluding junction	cellular_component	0.38065	1	1	1758	6	20542	102175713
GO:0046660	female sex differentiation	biological_process	0.38085	1	1	1758	5	20542	102187589
GO:0001919	regulation of receptor recycling	biological_process	0.38209	1	1	1758	4	20542	102186713
GO:0007040	lysosome organization	biological_process	0.38209	1	1	1758	4	20542	102186713
GO:0032008	positive regulation of TOR signaling	biological_process	0.38209	1	1	1758	4	20542	102186713
GO:0032439	endosome localization	biological_process	0.38209	1	1	1758	4	20542	102186713
GO:0042632	cholesterol homeostasis	biological_process	0.38209	1	1	1758	4	20542	102186713
GO:0043200	response to amino acid	biological_process	0.38209	1	1	1758	4	20542	102186713
GO:0055088	lipid homeostasis	biological_process	0.38209	1	1	1758	4	20542	102186713
GO:0055092	sterol homeostasis	biological_process	0.38209	1	1	1758	4	20542	102186713
GO:0071229	cellular response to acid chemical	biological_process	0.38209	1	1	1758	4	20542	102186713
GO:0071230	cellular response to amino acid stimulus	biological_process	0.38209	1	1	1758	4	20542	102186713
GO:0071417	cellular response to organonitrogen compound	biological_process	0.38209	1	1	1758	4	20542	102186713
GO:0080171	lytic vacuole organization	biological_process	0.38209	1	1	1758	4	20542	102186713
GO:1901699	cellular response to nitrogen compound	biological_process	0.38209	1	1	1758	4	20542	102186713
GO:1901701	cellular response to oxygen-containing compound	biological_process	0.38209	1	1	1758	4	20542	102186713
GO:0016071	mRNA metabolic process	biological_process	0.38217	1	24	1758	244	20542	1.02175e+215
GO:0006418	tRNA aminoacylation for protein translation	biological_process	0.38331	1	7	1758	68	20542	1.02179e+62
GO:0003922	GMP synthase (glutamine-hydrolyzing) activity	molecular_function	0.38332	1	1	1758	4	20542	102180167
GO:0006177	GMP biosynthetic process	biological_process	0.38332	1	1	1758	4	20542	102180167
GO:0046037	GMP metabolic process	biological_process	0.38332	1	1	1758	4	20542	102180167
GO:0033013	tetrapyrrole metabolic process	biological_process	0.38338	1	10	1758	100	20542	1.02178e+89
GO:0003677	DNA binding	molecular_function	0.38371	1	223	1758	2460	20542	108633868,102179214,102190185,108637511,102181364,100861125,102183390,108634544,102190965,102191570,102170009,102191697,102189448,102173427,102173941,102171252,102173235,102181541,102175843,102185718,102191743,102183059,102182019,102171531,102172877,102185894,102183446,102189074,102175192,102185438,102173136,102180703,102187942,102169781,102179519,102175713,106502052,100861124,108633291,108635827…
GO:0007600	sensory perception	biological_process	0.3838	1	8	1758	88	20542	1.00861e+71
GO:0050877	neurological system process	biological_process	0.3838	1	8	1758	88	20542	1.02174e+71
GO:0072522	purine-containing compound biosynthetic process	biological_process	0.38429	1	16	1758	165	20542	1.02179e+143
GO:0015085	calcium ion transmembrane transporter activity	molecular_function	0.38438	1	7	1758	61	20542	1.02174e+62
GO:0046034	ATP metabolic process	biological_process	0.38466	1	16	1758	166	20542	1.02185e+143
GO:0009126	purine nucleoside monophosphate metabolic process	biological_process	0.38483	1	17	1758	176	20542	1.02185e+152
GO:0009167	purine ribonucleoside monophosphate metabolic process	biological_process	0.38483	1	17	1758	176	20542	1.02182e+152
GO:0016437	tRNA cytidylyltransferase activity	molecular_function	0.38503	1	1	1758	5	20542	102186334
GO:0006721	terpenoid metabolic process	biological_process	0.38666	1	4	1758	37	20542	1.02169e+35
GO:0016114	terpenoid biosynthetic process	biological_process	0.38666	1	4	1758	37	20542	1.02184e+35
GO:0015114	phosphate ion transmembrane transporter activity	molecular_function	0.38696	1	1	1758	5	20542	100861101
GO:0009073	aromatic amino acid family biosynthetic process	biological_process	0.38712	1	1	1758	5	20542	102176119
GO:0090231	regulation of spindle checkpoint	biological_process	0.38751	1	1	1758	6	20542	102171461
GO:0090266	regulation of mitotic cell cycle spindle assembly checkpoint	biological_process	0.38751	1	1	1758	6	20542	102171461
GO:1901976	regulation of cell cycle checkpoint	biological_process	0.38751	1	1	1758	6	20542	102171461
GO:1903504	regulation of mitotic spindle checkpoint	biological_process	0.38751	1	1	1758	6	20542	102171461
GO:0009360	DNA polymerase III complex	cellular_component	0.38885	1	2	1758	15	20542	1.02177e+17
GO:0042575	DNA polymerase complex	cellular_component	0.38885	1	2	1758	15	20542	1.02177e+17
GO:1901677	phosphate transmembrane transporter activity	molecular_function	0.38911	1	2	1758	14	20542	1.02179e+17
GO:0034637	cellular carbohydrate biosynthetic process	biological_process	0.38963	1	4	1758	36	20542	1.02173e+35
GO:0003933	GTP cyclohydrolase activity	molecular_function	0.3897	1	1	1758	5	20542	102182147
GO:0008924	malate dehydrogenase (quinone) activity	molecular_function	0.38996	1	1	1758	5	20542	102175374
GO:0016838	carbon-oxygen lyase activity, acting on phosphates	molecular_function	0.38996	1	1	1758	5	20542	102176119
GO:0019682	glyceraldehyde-3-phosphate metabolic process	biological_process	0.39072	1	1	1758	6	20542	102175452
GO:0004609	phosphatidylserine decarboxylase activity	molecular_function	0.39109	1	1	1758	5	20542	102173874
GO:0016010	dystrophin-associated glycoprotein complex	cellular_component	0.3911	1	3	1758	25	20542	1.02184e+26
GO:0002161	aminoacyl-tRNA editing activity	molecular_function	0.39126	1	1	1758	5	20542	102179148
GO:1990267	response to transition metal nanoparticle	biological_process	0.39149	1	2	1758	13	20542	1.02183e+17
GO:0030170	pyridoxal phosphate binding	molecular_function	0.39178	1	5	1758	48	20542	1.02172e+44
GO:0008235	metalloexopeptidase activity	molecular_function	0.3918	1	3	1758	26	20542	1.00861e+26
GO:0042601	endospore-forming forespore	cellular_component	0.39189	1	1	1758	4	20542	102170942
GO:0042763	intracellular immature spore	cellular_component	0.39189	1	1	1758	4	20542	102170942
GO:0034702	ion channel complex	cellular_component	0.39212	1	5	1758	41	20542	1.02177e+44
GO:0034703	cation channel complex	cellular_component	0.39212	1	5	1758	41	20542	1.02177e+44
GO:0000988	transcription factor activity, protein binding	molecular_function	0.39227	1	22	1758	223	20542	1.02187e+197
GO:0015298	solute:cation antiporter activity	molecular_function	0.39267	1	3	1758	23	20542	1.02185e+26
GO:0015299	solute:proton antiporter activity	molecular_function	0.39267	1	3	1758	23	20542	1.02171e+26
GO:0008455	alpha-1,6-mannosylglycoprotein 2-beta-N-acetylglucosaminyltransferase activity	molecular_function	0.39299	1	1	1758	5	20542	102174881
GO:0044267	cellular protein metabolic process	biological_process	0.39405	1	241	1758	2715	20542	102168229,102181541,102168999,102171449,102180268,102176695,102175649,102190965,102183555,102183610,102179214,102176227,102179013,102170645,102169131,102187035,106502052,102179068,108635827,108638514,102180719,102189168,102173472,102173423,102185894,102184607,102180003,102191386,102179201,106502252,102174360,102175780,102190245,102168517,102168862,102181574,102168894,102168520,102179929,108638504…
GO:0030261	chromosome condensation	biological_process	0.3945	1	2	1758	13	20542	1.0217e+17
GO:0030145	manganese ion binding	molecular_function	0.39494	1	3	1758	24	20542	1.02184e+26
GO:0043093	FtsZ-dependent cytokinesis	biological_process	0.39518	1	9	1758	90	20542	1.02177e+80
GO:0019089	transmission of virus	biological_process	0.39585	1	1	1758	6	20542	102175780
GO:0044007	dissemination or transmission of symbiont from host	biological_process	0.39585	1	1	1758	6	20542	102175780
GO:0051821	dissemination or transmission of organism from other organism involved in symbiotic interaction	biological_process	0.39585	1	1	1758	6	20542	102175780
GO:0006974	cellular response to DNA damage stimulus	biological_process	0.39617	1	53	1758	578	20542	102184936,102180085,106501720,102181195,102178628,102183918,102170053,102170709,102180044,102177205,102168982,102184066,108638504,102177044,102171648,102183617,102176218,102175161,102182667,102169782,102177120,102168457,102183707,102181759,102190581,102191785,102171521,102175383,102177325,102184683,102169548,102183069,102189776,102184452,102182279,102180576,102180365,102190965,102181312,102186501…
GO:0016868	intramolecular transferase activity, phosphotransferases	molecular_function	0.39627	1	2	1758	14	20542	1.02188e+17
GO:0009307	DNA restriction-modification system	biological_process	0.39736	1	3	1758	23	20542	1.02169e+26
GO:0044355	clearance of foreign intracellular DNA	biological_process	0.39736	1	3	1758	23	20542	1.02188e+26
GO:0004379	glycylpeptide N-tetradecanoyltransferase activity	molecular_function	0.39846	1	1	1758	5	20542	100861318
GO:0019107	myristoyltransferase activity	molecular_function	0.39846	1	1	1758	5	20542	100861318
GO:0003906	DNA-(apurinic or apyrimidinic site) lyase activity	molecular_function	0.39861	1	1	1758	6	20542	102189776
GO:0019058	viral life cycle	biological_process	0.3988	1	33	1758	346	20542	102173404,102182565,106502564,102187929,102191423,102181457,102183918,102171018,102191661,102186334,102182371,102181759,102186440,108636420,102168900,102185442,102172779,102172646,102184142,102168544,102168457,100860983,102171369,102186006,106503888,102175614,102170069,102179880,102173472,108635827,102169665,102188309,102179515
GO:0072511	divalent inorganic cation transport	biological_process	0.39927	1	14	1758	143	20542	1.02188e+125
GO:0080090	regulation of primary metabolic process	biological_process	0.40021	1	207	1758	2261	20542	102172973,102180418,102183852,102191457,102182667,102169389,102172040,102181773,102184596,102189988,102175893,102171339,102186334,102189599,100861101,102169809,102169651,102175290,102169360,102186730,108638504,102183617,100861258,102174942,108633291,102179519,102170803,102189953,102189895,102176227,102183446,102173423,102189074,102182019,106502252,102169781,102173472,102185438,102173941,102170009…
GO:0009405	pathogenesis	biological_process	0.40033	1	35	1758	357	20542	102169548,102191142,102185718,102181402,102189747,102170957,102178782,102168885,106503212,102175201,102186713,102170953,102188003,102179515,102169353,102179827,102170807,102175445,102179043,102184850,102190608,102176687,102169809,102181769,102181955,102191175,102187163,102168862,102176861,102177275,102170510,102181796,102181771,102181337,102189726
GO:0060589	nucleoside-triphosphatase regulator activity	molecular_function	0.4006	1	14	1758	141	20542	1.02187e+125
GO:0005740	mitochondrial envelope	cellular_component	0.40203	1	24	1758	262	20542	1.02192e+215
GO:0016628	oxidoreductase activity, acting on the CH-CH group of donors, NAD or NADP as acceptor	molecular_function	0.4022	1	4	1758	37	20542	1.02177e+35
GO:0003950	NAD+ ADP-ribosyltransferase activity	molecular_function	0.40256	1	3	1758	24	20542	1.02191e+26
GO:0016641	oxidoreductase activity, acting on the CH-NH2 group of donors, oxygen as acceptor	molecular_function	0.40282	1	3	1758	25	20542	1.0217e+26
GO:0008174	mRNA methyltransferase activity	molecular_function	0.40517	1	1	1758	5	20542	102182662
GO:0015081	sodium ion transmembrane transporter activity	molecular_function	0.40563	1	12	1758	116	20542	1.02183e+107
GO:0048583	regulation of response to stimulus	biological_process	0.40594	1	28	1758	277	20542	102179909,102182162,102168964,102170485,102182279,102181739,102181808,102186333,102173950,102175776,102177831,102172438,102170917,102185444,102189175,102170463,102179130,102177814,100861235,102177605,106502252,102184903,102169225,102190014,102172018,102181337,102186713,102183492
GO:0009219	pyrimidine deoxyribonucleotide metabolic process	biological_process	0.40652	1	2	1758	17	20542	1.06502e+17
GO:0031344	regulation of cell projection organization	biological_process	0.40893	1	1	1758	5	20542	102185444
GO:0060491	regulation of cell projection assembly	biological_process	0.40893	1	1	1758	5	20542	102185444
GO:1902115	regulation of organelle assembly	biological_process	0.40893	1	1	1758	5	20542	102185444
GO:1902208	regulation of bacterial-type flagellum assembly	biological_process	0.40893	1	1	1758	5	20542	102185444
GO:0008013	beta-catenin binding	molecular_function	0.40929	1	2	1758	13	20542	1.02173e+17
GO:0061025	membrane fusion	biological_process	0.4101	1	7	1758	68	20542	1.02169e+62
GO:0022414	reproductive process	biological_process	0.41082	1	20	1758	203	20542	1.06503e+179
GO:0006417	regulation of translation	biological_process	0.41177	1	3	1758	27	20542	1.02174e+26
GO:0034248	regulation of cellular amide metabolic process	biological_process	0.41177	1	3	1758	27	20542	1.02174e+26
GO:0008773	[protein-PII] uridylyltransferase activity	molecular_function	0.41258	1	1	1758	5	20542	102177818
GO:0003008	system process	biological_process	0.41323	1	10	1758	113	20542	1.0217e+89
GO:0019866	organelle inner membrane	cellular_component	0.4135	1	15	1758	162	20542	1.02188e+134
GO:0008200	ion channel inhibitor activity	molecular_function	0.41355	1	10	1758	94	20542	1.02175e+89
GO:0016248	channel inhibitor activity	molecular_function	0.41355	1	10	1758	94	20542	1.02191e+89
GO:0017148	negative regulation of translation	biological_process	0.41383	1	2	1758	16	20542	1.02169e+17
GO:0034249	negative regulation of cellular amide metabolic process	biological_process	0.41383	1	2	1758	16	20542	1.08638e+17
GO:0016426	tRNA (adenine) methyltransferase activity	molecular_function	0.41422	1	2	1758	15	20542	1.02183e+17
GO:0016429	tRNA (adenine-N1-)-methyltransferase activity	molecular_function	0.41422	1	2	1758	15	20542	1.02183e+17
GO:0004557	alpha-galactosidase activity	molecular_function	0.41549	1	1	1758	6	20542	102183509
GO:0010008	endosome membrane	cellular_component	0.41581	1	2	1758	14	20542	1.02187e+17
GO:0006743	ubiquinone metabolic process	biological_process	0.41641	1	1	1758	6	20542	102190026
GO:0006744	ubiquinone biosynthetic process	biological_process	0.41641	1	1	1758	6	20542	102190026
GO:0006047	UDP-N-acetylglucosamine metabolic process	biological_process	0.41662	1	1	1758	5	20542	102174344
GO:0030488	tRNA methylation	biological_process	0.41748	1	2	1758	15	20542	1.02183e+17
GO:0031515	tRNA (m1A) methyltransferase complex	cellular_component	0.41748	1	2	1758	15	20542	1.02183e+17
GO:0034708	methyltransferase complex	cellular_component	0.41748	1	2	1758	15	20542	1.0218e+17
GO:0043527	tRNA methyltransferase complex	cellular_component	0.41748	1	2	1758	15	20542	1.02183e+17
GO:0034453	microtubule anchoring	biological_process	0.4183	1	5	1758	47	20542	1.0217e+44
GO:0048284	organelle fusion	biological_process	0.41921	1	3	1758	25	20542	1.02179e+26
GO:0033554	cellular response to stress	biological_process	0.42001	1	56	1758	619	20542	102177120,102169782,102183707,102168457,102182667,102175383,102171521,102191785,102168583,102177325,102181759,102190581,100861246,102170709,102178628,102170053,102183918,102184936,102181195,102180085,106501720,108638504,102184066,102176218,102175161,102183617,102171648,102177044,102180044,102177205,102168982,102183030,102189895,102179633,102190533,102169665,102182417,102177725,102185894,102176735…
GO:0019207	kinase regulator activity	molecular_function	0.42037	1	5	1758	48	20542	1.02177e+44
GO:0018022	peptidyl-lysine methylation	biological_process	0.42186	1	2	1758	16	20542	1.02183e+17
GO:0034968	histone lysine methylation	biological_process	0.42186	1	2	1758	16	20542	1.02183e+17
GO:0004427	inorganic diphosphatase activity	molecular_function	0.42284	1	1	1758	6	20542	100861078
GO:0035091	phosphatidylinositol binding	molecular_function	0.42321	1	7	1758	66	20542	1.0217e+62
GO:0015979	photosynthesis	biological_process	0.42327	1	15	1758	152	20542	1.02169e+134
GO:0008287	protein serine/threonine phosphatase complex	cellular_component	0.42404	1	2	1758	15	20542	1.02185e+17
GO:1903293	phosphatase complex	cellular_component	0.42404	1	2	1758	15	20542	1.02185e+17
GO:0030001	metal ion transport	biological_process	0.42421	1	48	1758	510	20542	106501822,102182274,102181771,102190610,102188092,102169631,102188999,102168605,102191585,102186816,100860848,106503407,102184768,102173529,102186276,102187158,102184493,102170968,102181576,102175010,100860874,108633291,102188067,108635821,102183860,102187302,102176835,102188508,102179206,102170924,102172606,102172577,102182803,102170858,102169353,102182956,102182424,102189765,102189099,102185611…
GO:0008121	ubiquinol-cytochrome-c reductase activity	molecular_function	0.4245	1	3	1758	24	20542	1.0219e+26
GO:0016681	oxidoreductase activity, acting on diphenols and related substances as donors, cytochrome as acceptor	molecular_function	0.4245	1	3	1758	24	20542	1.02175e+26
GO:0000726	non-recombinational repair	biological_process	0.42461	1	2	1758	15	20542	1.02177e+17
GO:0016226	iron-sulfur cluster assembly	biological_process	0.42494	1	2	1758	17	20542	1.0218e+17
GO:0031163	metallo-sulfur cluster assembly	biological_process	0.42494	1	2	1758	17	20542	1.02178e+17
GO:0005044	scavenger receptor activity	molecular_function	0.42539	1	7	1758	74	20542	1.0217e+62
GO:0038024	cargo receptor activity	molecular_function	0.42539	1	7	1758	74	20542	1.0217e+62
GO:0006302	double-strand break repair	biological_process	0.4254	1	4	1758	35	20542	1.02182e+35
GO:0043170	macromolecule metabolic process	biological_process	0.42576	1	602	1758	6806	20542	102189599,102169165,102172692,102175893,102190581,102169389,102177285,102183192,102172973,102182667,106501977,102169651,102168894,102179929,108638514,102189168,102172877,102170803,102189197,102189953,102169131,102179013,108633291,108635827,102179519,102180767,108637511,102169336,102179153,102182668,102168229,102181584,102168999,102173235,102180268,102175649,102171521,102178981,102186485,108633251…
GO:0016805	dipeptidase activity	molecular_function	0.42789	1	1	1758	7	20542	102180420
GO:0008410	CoA-transferase activity	molecular_function	0.42792	1	1	1758	6	20542	102188355
GO:0006551	leucine metabolic process	biological_process	0.42811	1	1	1758	5	20542	102174881
GO:0009098	leucine biosynthetic process	biological_process	0.42811	1	1	1758	5	20542	102174881
GO:0031047	gene silencing by RNA	biological_process	0.42811	1	1	1758	6	20542	102181653
GO:0005743	mitochondrial inner membrane	cellular_component	0.42861	1	14	1758	152	20542	1.02182e+125
GO:0002694	regulation of leukocyte activation	biological_process	0.43001	1	1	1758	7	20542	102178783
GO:0050865	regulation of cell activation	biological_process	0.43001	1	1	1758	7	20542	102178783
GO:0051249	regulation of lymphocyte activation	biological_process	0.43001	1	1	1758	7	20542	102178783
GO:0003840	gamma-glutamyltransferase activity	molecular_function	0.4307	1	1	1758	6	20542	102189518
GO:0030133	transport vesicle	cellular_component	0.4324	1	6	1758	60	20542	1.02182e+53
GO:0006120	mitochondrial electron transport, NADH to ubiquinone	biological_process	0.43325	1	2	1758	14	20542	1.02181e+17
GO:0005912	adherens junction	cellular_component	0.43342	1	2	1758	16	20542	1.02178e+17
GO:0005924	cell-substrate adherens junction	cellular_component	0.43342	1	2	1758	16	20542	1.02178e+17
GO:0005925	focal adhesion	cellular_component	0.43342	1	2	1758	16	20542	1.02178e+17
GO:0030055	cell-substrate junction	cellular_component	0.43342	1	2	1758	16	20542	1.02178e+17
GO:0070161	anchoring junction	cellular_component	0.43342	1	2	1758	16	20542	1.00861e+17
GO:0032505	reproduction of a single-celled organism	biological_process	0.43347	1	9	1758	92	20542	1.02183e+80
GO:0018143	nucleic acid-protein covalent cross-linking	biological_process	0.43355	1	1	1758	6	20542	102172621
GO:0004177	aminopeptidase activity	molecular_function	0.43371	1	3	1758	28	20542	1.02183e+26
GO:0098609	cell-cell adhesion	biological_process	0.43395	1	12	1758	110	20542	1.02183e+107
GO:0008063	Toll signaling pathway	biological_process	0.43443	1	1	1758	6	20542	102177900
GO:0004315	3-oxoacyl-[acyl-carrier-protein] synthase activity	molecular_function	0.43595	1	1	1758	7	20542	102172372
GO:0045735	nutrient reservoir activity	molecular_function	0.43712	1	2	1758	15	20542	1.02187e+17
GO:0006281	DNA repair	biological_process	0.43804	1	47	1758	513	20542	102177325,102175383,102191785,102190581,102181759,102183707,102168457,102177120,102182667,102183617,102176218,102177044,102171648,102184066,102168982,102180044,102177205,102170709,102170053,102178628,102183918,102181195,106501720,102180085,102184936,102168786,102176735,102185505,102190467,102185894,102189895,102183030,102179633,102169665,102182417,102173491,102177324,102186501,102190965,102180365…
GO:0018205	peptidyl-lysine modification	biological_process	0.43911	1	3	1758	27	20542	1.02184e+26
GO:0005869	dynactin complex	cellular_component	0.43932	1	1	1758	6	20542	102188039
GO:0042254	ribosome biogenesis	biological_process	0.43954	1	11	1758	120	20542	1.02183e+98
GO:0004540	ribonuclease activity	molecular_function	0.44035	1	12	1758	123	20542	1.02178e+107
GO:0009166	nucleotide catabolic process	biological_process	0.441	1	1	1758	7	20542	102172480
GO:0003684	damaged DNA binding	molecular_function	0.44132	1	3	1758	27	20542	1.02191e+26
GO:0010608	posttranscriptional regulation of gene expression	biological_process	0.44189	1	3	1758	28	20542	1.02174e+26
GO:0030243	cellulose metabolic process	biological_process	0.44214	1	1	1758	7	20542	102170568
GO:0022904	respiratory electron transport chain	biological_process	0.44232	1	5	1758	49	20542	1.02182e+44
GO:0009084	glutamine family amino acid biosynthetic process	biological_process	0.44238	1	2	1758	18	20542	1.02182e+17
GO:0048511	rhythmic process	biological_process	0.44243	1	2	1758	17	20542	1.02187e+17
GO:0051189	prosthetic group metabolic process	biological_process	0.44337	1	2	1758	18	20542	1.00861e+17
GO:1990234	transferase complex	cellular_component	0.444	1	31	1758	336	20542	102183278,102170574,102184572,102188056,102186793,102190703,102183479,102177527,102179787,102177837,100860963,102182774,102190496,102168258,102171449,102169251,102187799,102191435,102171867,102189314,102171461,102170055,102185967,102173121,102168267,102186681,102191457,102170119,102177120,102186487,102173448
GO:0008918	lipopolysaccharide 3-alpha-galactosyltransferase activity	molecular_function	0.44402	1	1	1758	6	20542	102173798
GO:0035250	UDP-galactosyltransferase activity	molecular_function	0.44402	1	1	1758	6	20542	102173798
GO:0007018	microtubule-based movement	biological_process	0.4442	1	9	1758	74	20542	1.0218e+80
GO:0006895	Golgi to endosome transport	biological_process	0.44423	1	1	1758	6	20542	102178499
GO:0006903	vesicle targeting	biological_process	0.44423	1	1	1758	6	20542	102178499
GO:0007162	negative regulation of cell adhesion	biological_process	0.44423	1	1	1758	6	20542	102178499
GO:0010721	negative regulation of cell development	biological_process	0.44423	1	1	1758	6	20542	102178499
GO:0010769	regulation of cell morphogenesis involved in differentiation	biological_process	0.44423	1	1	1758	6	20542	102178499
GO:0010771	negative regulation of cell morphogenesis involved in differentiation	biological_process	0.44423	1	1	1758	6	20542	102178499
GO:0010810	regulation of cell-substrate adhesion	biological_process	0.44423	1	1	1758	6	20542	102178499
GO:0010812	negative regulation of cell-substrate adhesion	biological_process	0.44423	1	1	1758	6	20542	102178499
GO:0034315	regulation of Arp2/3 complex-mediated actin nucleation	biological_process	0.44423	1	1	1758	6	20542	102178499
GO:0034446	substrate adhesion-dependent cell spreading	biological_process	0.44423	1	1	1758	6	20542	102178499
GO:0035650	AP-1 adaptor complex binding	molecular_function	0.44423	1	1	1758	6	20542	102178499
GO:0045596	negative regulation of cell differentiation	biological_process	0.44423	1	1	1758	6	20542	102178499
GO:0048199	vesicle targeting, to, from or within Golgi	biological_process	0.44423	1	1	1758	6	20542	102178499
GO:0048203	vesicle targeting, trans-Golgi to endosome	biological_process	0.44423	1	1	1758	6	20542	102178499
GO:0051093	negative regulation of developmental process	biological_process	0.44423	1	1	1758	6	20542	102178499
GO:0051125	regulation of actin nucleation	biological_process	0.44423	1	1	1758	6	20542	102178499
GO:0060284	regulation of cell development	biological_process	0.44423	1	1	1758	6	20542	102178499
GO:1900024	regulation of substrate adhesion-dependent cell spreading	biological_process	0.44423	1	1	1758	6	20542	102178499
GO:1900025	negative regulation of substrate adhesion-dependent cell spreading	biological_process	0.44423	1	1	1758	6	20542	102178499
GO:0016888	endodeoxyribonuclease activity, producing 5'-phosphomonoesters	molecular_function	0.4443	1	4	1758	35	20542	1.02169e+35
GO:0019236	response to pheromone	biological_process	0.44457	1	1	1758	6	20542	102177652
GO:0004022	alcohol dehydrogenase (NAD) activity	molecular_function	0.44467	1	1	1758	6	20542	102183772
GO:0015945	methanol metabolic process	biological_process	0.44467	1	1	1758	6	20542	102183772
GO:0015946	methanol oxidation	biological_process	0.44467	1	1	1758	6	20542	102183772
GO:0034308	primary alcohol metabolic process	biological_process	0.44467	1	1	1758	6	20542	102183772
GO:0009069	serine family amino acid metabolic process	biological_process	0.44584	1	2	1758	17	20542	1.0218e+17
GO:0016051	carbohydrate biosynthetic process	biological_process	0.44651	1	9	1758	96	20542	1.02174e+80
GO:0030154	cell differentiation	biological_process	0.44707	1	20	1758	208	20542	1.02171e+179
GO:0072330	monocarboxylic acid biosynthetic process	biological_process	0.44761	1	4	1758	40	20542	1.02172e+35
GO:0000347	THO complex	cellular_component	0.44894	1	3	1758	27	20542	1.02182e+26
GO:0016799	hydrolase activity, hydrolyzing N-glycosyl compounds	molecular_function	0.44997	1	2	1758	17	20542	1.02178e+17
GO:0009394	2'-deoxyribonucleotide metabolic process	biological_process	0.44998	1	2	1758	18	20542	1.06502e+17
GO:0019692	deoxyribose phosphate metabolic process	biological_process	0.44998	1	2	1758	18	20542	1.02185e+17
GO:0019064	fusion of virus membrane with host plasma membrane	biological_process	0.45014	1	3	1758	27	20542	1.02173e+26
GO:0039663	membrane fusion involved in viral entry into host cell	biological_process	0.45014	1	3	1758	27	20542	1.02169e+26
GO:0044800	multi-organism membrane fusion	biological_process	0.45014	1	3	1758	27	20542	1.02173e+26
GO:0044803	multi-organism membrane organization	biological_process	0.45014	1	3	1758	27	20542	1.02173e+26
GO:0006909	phagocytosis	biological_process	0.45161	1	1	1758	7	20542	102183173
GO:0030100	regulation of endocytosis	biological_process	0.45161	1	1	1758	7	20542	102183173
GO:0045806	negative regulation of endocytosis	biological_process	0.45161	1	1	1758	7	20542	102183173
GO:0050764	regulation of phagocytosis	biological_process	0.45161	1	1	1758	7	20542	102183173
GO:0050765	negative regulation of phagocytosis	biological_process	0.45161	1	1	1758	7	20542	102183173
GO:0046351	disaccharide biosynthetic process	biological_process	0.45292	1	1	1758	7	20542	102179570
GO:0031589	cell-substrate adhesion	biological_process	0.45331	1	2	1758	15	20542	1.02175e+17
GO:0005732	small nucleolar ribonucleoprotein complex	cellular_component	0.45347	1	2	1758	17	20542	1.02178e+17
GO:0034220	ion transmembrane transport	biological_process	0.45432	1	33	1758	368	20542	106501822,102191537,102188601,102188092,102190253,102181716,102184768,102178499,102173444,102184936,102191175,102182700,102184774,102174942,102186995,102190672,102183956,102184243,102183389,102184250,100860874,102175010,102181700,102179206,102177283,102170858,102182803,102174368,102170666,102173383,102180162,102182762,102179022
GO:0010468	regulation of gene expression	biological_process	0.45555	1	197	1758	2169	20542	102191664,108634819,108637431,102180365,102173685,102174416,102184587,102173491,102178453,102171955,102171383,102174028,102178067,102190383,102189104,102170196,102170099,102172693,102191535,102174273,102183254,102169665,108638391,102176004,102183113,102183509,102181232,102190412,102185971,102187775,108637968,102178010,102180044,102170963,102174364,102175318,100861252,102183157,102177047,102186485…
GO:0003013	circulatory system process	biological_process	0.45559	1	2	1758	18	20542	1.02171e+17
GO:0003018	vascular process in circulatory system	biological_process	0.45559	1	2	1758	18	20542	1.0217e+17
GO:0008015	blood circulation	biological_process	0.45559	1	2	1758	18	20542	1.0217e+17
GO:0035150	regulation of tube size	biological_process	0.45559	1	2	1758	18	20542	1.02171e+17
GO:0050880	regulation of blood vessel size	biological_process	0.45559	1	2	1758	18	20542	1.02171e+17
GO:1903522	regulation of blood circulation	biological_process	0.45559	1	2	1758	18	20542	1.0217e+17
GO:0019200	carbohydrate kinase activity	molecular_function	0.45709	1	4	1758	39	20542	1.02181e+35
GO:0009892	negative regulation of metabolic process	biological_process	0.45742	1	12	1758	130	20542	1.02171e+107
GO:0043044	ATP-dependent chromatin remodeling	biological_process	0.45772	1	2	1758	16	20542	1.02186e+17
GO:0005544	calcium-dependent phospholipid binding	molecular_function	0.4592	1	2	1758	19	20542	1.02189e+17
GO:0005048	signal sequence binding	molecular_function	0.46184	1	1	1758	8	20542	102183218
GO:0019538	protein metabolic process	biological_process	0.46196	1	300	1758	3449	20542	102185651,102172797,102180429,102189314,102186605,102189762,102191054,102183479,108638504,102170074,102190245,102175780,102168520,102181574,102180688,102173472,102180719,102179201,102191386,102184607,102173423,102185894,102187035,102170645,102176227,102191766,102179068,102190965,102179214,102181541,102176695,102182147,102168605,102191097,102178945,102169306,102176281,102169250,102181337,102170070…
GO:0005886	plasma membrane	cellular_component	0.46339	1	39	1758	439	20542	102185858,102169305,102180102,102184842,102169652,102183875,102182304,102184123,102172319,102187500,102184493,102189352,102187186,102190428,102169874,102189972,102179435,102176643,102188999,102175830,102177114,102182424,102173383,102183473,102179017,106503212,102183839,102180162,102172224,102172710,102190057,102189069,108633291,102176835,102183209,102181702,102183172,102182803,102175804
GO:0039526	modulation by virus of host apoptotic process	biological_process	0.46408	1	2	1758	17	20542	1.02184e+17
GO:0044531	modulation of programmed cell death in other organism	biological_process	0.46408	1	2	1758	17	20542	1.02188e+17
GO:0044532	modulation of apoptotic process in other organism	biological_process	0.46408	1	2	1758	17	20542	1.02188e+17
GO:0052040	modulation by symbiont of host programmed cell death	biological_process	0.46408	1	2	1758	17	20542	1.02184e+17
GO:0052150	modulation by symbiont of host apoptotic process	biological_process	0.46408	1	2	1758	17	20542	1.02184e+17
GO:0052248	modulation of programmed cell death in other organism involved in symbiotic interaction	biological_process	0.46408	1	2	1758	17	20542	1.02184e+17
GO:0052433	modulation by organism of apoptotic process in other organism involved in symbiotic interaction	biological_process	0.46408	1	2	1758	17	20542	1.02184e+17
GO:0051156	glucose 6-phosphate metabolic process	biological_process	0.46476	1	1	1758	7	20542	102175452
GO:0044238	primary metabolic process	biological_process	0.46485	1	682	1758	7775	20542	102183617,100861258,102188141,102169360,102168862,102168517,102185987,102173919,102181773,102184596,102176624,100861101,100860849,102173569,102168457,102180505,108635222,102191304,102180081,106502305,102183610,102185928,100861125,102183390,102181364,102183555,102191697,102170009,102173249,102171449,106502252,102174360,102187667,102180003,102175713,106502052,102175279,102180044,102190672,102189737…
GO:0000904	cell morphogenesis involved in differentiation	biological_process	0.465	1	5	1758	49	20542	1.02176e+44
GO:0002097	tRNA wobble base modification	biological_process	0.46516	1	1	1758	7	20542	102191234
GO:0002098	tRNA wobble uridine modification	biological_process	0.46516	1	1	1758	7	20542	102191234
GO:0016843	amine-lyase activity	molecular_function	0.46608	1	1	1758	7	20542	102177120
GO:0016844	strictosidine synthase activity	molecular_function	0.46608	1	1	1758	7	20542	102177120
GO:0005451	monovalent cation:proton antiporter activity	molecular_function	0.4661	1	1	1758	6	20542	102171037
GO:0015491	cation:cation antiporter activity	molecular_function	0.4661	1	1	1758	6	20542	102171037
GO:0016604	nuclear body	cellular_component	0.46646	1	1	1758	5	20542	102181584
GO:0016607	nuclear speck	cellular_component	0.46646	1	1	1758	5	20542	102181584
GO:0045893	positive regulation of transcription, DNA-templated	biological_process	0.46689	1	8	1758	81	20542	1.02179e+71
GO:0045935	positive regulation of nucleobase-containing compound metabolic process	biological_process	0.46689	1	8	1758	81	20542	1.02185e+71
GO:0051254	positive regulation of RNA metabolic process	biological_process	0.46689	1	8	1758	81	20542	1.0218e+71
GO:1902680	positive regulation of RNA biosynthetic process	biological_process	0.46689	1	8	1758	81	20542	1.02182e+71
GO:1903508	positive regulation of nucleic acid-templated transcription	biological_process	0.46689	1	8	1758	81	20542	1.0217e+71
GO:0006906	vesicle fusion	biological_process	0.46752	1	1	1758	5	20542	102190803
GO:0048280	vesicle fusion with Golgi apparatus	biological_process	0.46752	1	1	1758	5	20542	102190803
GO:0090174	organelle membrane fusion	biological_process	0.46752	1	1	1758	5	20542	102190803
GO:0005887	integral component of plasma membrane	cellular_component	0.46808	1	10	1758	102	20542	1.0218e+89
GO:0009070	serine family amino acid biosynthetic process	biological_process	0.46819	1	1	1758	7	20542	102180003
GO:0016810	hydrolase activity, acting on carbon-nitrogen (but not peptide) bonds	molecular_function	0.46821	1	8	1758	81	20542	1.02182e+71
GO:0098533	ATPase dependent transmembrane transport complex	cellular_component	0.46931	1	2	1758	19	20542	1.0217e+17
GO:1904564	Nbp35-Cfd1 ATPase complex	cellular_component	0.46931	1	2	1758	19	20542	1.0217e+17
GO:0045261	proton-transporting ATP synthase complex, catalytic core F(1)	cellular_component	0.46978	1	2	1758	18	20542	1.02182e+17
GO:0016458	gene silencing	biological_process	0.47112	1	1	1758	7	20542	102181653
GO:0070567	cytidylyltransferase activity	molecular_function	0.47252	1	1	1758	7	20542	102186334
GO:0009267	cellular response to starvation	biological_process	0.47263	1	2	1758	19	20542	1.02169e+17
GO:0031667	response to nutrient levels	biological_process	0.47263	1	2	1758	19	20542	1.00861e+17
GO:0031669	cellular response to nutrient levels	biological_process	0.47263	1	2	1758	19	20542	1.00861e+17
GO:0042594	response to starvation	biological_process	0.47263	1	2	1758	19	20542	1.02169e+17
GO:0043566	structure-specific DNA binding	molecular_function	0.47457	1	9	1758	99	20542	1.02169e+80
GO:0006672	ceramide metabolic process	biological_process	0.47466	1	1	1758	7	20542	102181368
GO:0006544	glycine metabolic process	biological_process	0.47469	1	1	1758	7	20542	102180003
GO:0010038	response to metal ion	biological_process	0.4747	1	2	1758	16	20542	1.02183e+17
GO:0044702	single organism reproductive process	biological_process	0.47507	1	17	1758	179	20542	1.02189e+152
GO:0005622	intracellular	cellular_component	0.47565	1	475	1758	5381	20542	102177509,102175010,102186396,102185463,102182486,102185229,102181700,102179242,102189492,102173888,102181702,102175016,102179126,100861079,102169276,102178069,102173831,102188830,102177725,108637010,102169353,102168258,108635997,102177130,102168980,102175878,102173867,102171020,102172237,102177768,100861349,102185659,102189919,102174203,102186837,102182762,102184904,102168618,102183161,102188564…
GO:0031966	mitochondrial membrane	cellular_component	0.47575	1	21	1758	237	20542	1.02188e+188
GO:0044801	single-organism membrane fusion	biological_process	0.47608	1	4	1758	40	20542	1.02179e+35
GO:0005768	endosome	cellular_component	0.47701	1	2	1758	16	20542	1.02187e+17
GO:0044440	endosomal part	cellular_component	0.47701	1	2	1758	16	20542	1.02187e+17
GO:0044413	avoidance of host defenses	biological_process	0.47828	1	2	1758	16	20542	1.02171e+17
GO:0044415	evasion or tolerance of host defenses	biological_process	0.47828	1	2	1758	16	20542	1.02171e+17
GO:0051832	avoidance of defenses of other organism involved in symbiotic interaction	biological_process	0.47828	1	2	1758	16	20542	1.02171e+17
GO:0051834	evasion or tolerance of defenses of other organism involved in symbiotic interaction	biological_process	0.47828	1	2	1758	16	20542	1.02171e+17
GO:0052173	response to defenses of other organism involved in symbiotic interaction	biological_process	0.47828	1	2	1758	16	20542	1.02184e+17
GO:0052200	response to host defenses	biological_process	0.47828	1	2	1758	16	20542	1.02171e+17
GO:0075136	response to host	biological_process	0.47828	1	2	1758	16	20542	1.02171e+17
GO:0006310	DNA recombination	biological_process	0.47938	1	18	1758	193	20542	1.02182e+161
GO:0016571	histone methylation	biological_process	0.47941	1	2	1758	18	20542	1.02183e+17
GO:0052689	carboxylic ester hydrolase activity	molecular_function	0.47954	1	6	1758	61	20542	1.02169e+53
GO:0009064	glutamine family amino acid metabolic process	biological_process	0.47961	1	3	1758	29	20542	1.02191e+26
GO:0016829	lyase activity	molecular_function	0.48012	1	28	1758	310	20542	102189776,102173874,102185858,106501768,102180652,102182083,102176119,102181739,102177833,102177793,102172621,102176053,102176632,102174942,102190646,102186237,102179206,102177120,102171618,106501822,102168457,102182702,102181759,102183446,102182750,102168583,102188332,102191535
GO:0009165	nucleotide biosynthetic process	biological_process	0.48028	1	19	1758	212	20542	1.02184e+170
GO:1901293	nucleoside phosphate biosynthetic process	biological_process	0.48028	1	19	1758	212	20542	1.02178e+170
GO:0008883	glutamyl-tRNA reductase activity	molecular_function	0.48076	1	1	1758	7	20542	102178214
GO:0007618	mating	biological_process	0.48124	1	2	1758	16	20542	1.02179e+17
GO:0005813	centrosome	cellular_component	0.48129	1	1	1758	7	20542	102177257
GO:0031226	intrinsic component of plasma membrane	cellular_component	0.48182	1	10	1758	103	20542	1.02179e+89
GO:0000956	nuclear-transcribed mRNA catabolic process	biological_process	0.48213	1	2	1758	16	20542	1.02169e+17
GO:0090304	nucleic acid metabolic process	biological_process	0.48271	1	343	1758	3819	20542	102178981,108633251,102186485,102177133,102177120,102171013,102183707,102181141,102176574,102189737,102170963,102180044,102188198,102178628,102183157,102188730,102172693,102176450,102188163,102180316,102189221,102170196,102185971,102181232,100861126,108638391,102179633,102183254,102183509,102180365,102184587,102191664,102187797,108637431,102190383,102189104,102169548,102182662,102178067,102189776…
GO:0006406	mRNA export from nucleus	biological_process	0.48345	1	3	1758	26	20542	1.02182e+26
GO:0071166	ribonucleoprotein complex localization	biological_process	0.48345	1	3	1758	26	20542	1.02178e+26
GO:0071426	ribonucleoprotein complex export from nucleus	biological_process	0.48345	1	3	1758	26	20542	1.02182e+26
GO:0071427	mRNA-containing ribonucleoprotein complex export from nucleus	biological_process	0.48345	1	3	1758	26	20542	1.02182e+26
GO:0006778	porphyrin-containing compound metabolic process	biological_process	0.4837	1	6	1758	64	20542	1.02173e+53
GO:0016485	protein processing	biological_process	0.48397	1	7	1758	75	20542	1.02171e+62
GO:0051604	protein maturation	biological_process	0.48397	1	7	1758	75	20542	1.02191e+62
GO:0001614	purinergic nucleotide receptor activity	molecular_function	0.48446	1	1	1758	8	20542	102173383
GO:0004931	extracellular ATP-gated cation channel activity	molecular_function	0.48446	1	1	1758	8	20542	102173383
GO:0014074	response to purine-containing compound	biological_process	0.48446	1	1	1758	8	20542	102173383
GO:0016502	nucleotide receptor activity	molecular_function	0.48446	1	1	1758	8	20542	102173383
GO:0033198	response to ATP	biological_process	0.48446	1	1	1758	8	20542	102173383
GO:0035381	ATP-gated ion channel activity	molecular_function	0.48446	1	1	1758	8	20542	102173383
GO:0035586	purinergic receptor activity	molecular_function	0.48446	1	1	1758	8	20542	102173383
GO:0046683	response to organophosphorus	biological_process	0.48446	1	1	1758	8	20542	102173383
GO:0018580	nitronate monooxygenase activity	molecular_function	0.48452	1	1	1758	8	20542	102176971
GO:0006855	drug transmembrane transport	biological_process	0.48455	1	2	1758	19	20542	1.02176e+17
GO:0015238	drug transmembrane transporter activity	molecular_function	0.48455	1	2	1758	19	20542	1.0218e+17
GO:0015893	drug transport	biological_process	0.48455	1	2	1758	19	20542	1.0218e+17
GO:0090484	drug transporter activity	molecular_function	0.48455	1	2	1758	19	20542	1.02176e+17
GO:0016874	ligase activity	molecular_function	0.48619	1	20	1758	215	20542	1.02179e+179
GO:0071941	nitrogen cycle metabolic process	biological_process	0.4883	1	2	1758	18	20542	1.02169e+17
GO:0042325	regulation of phosphorylation	biological_process	0.48896	1	3	1758	28	20542	1.02187e+26
GO:0002115	store-operated calcium entry	biological_process	0.48992	1	1	1758	8	20542	102184493
GO:0051924	regulation of calcium ion transport	biological_process	0.48992	1	1	1758	8	20542	102184493
GO:2001256	regulation of store-operated calcium entry	biological_process	0.48992	1	1	1758	8	20542	102184493
GO:0006814	sodium ion transport	biological_process	0.49006	1	10	1758	105	20542	1.08633e+89
GO:0003676	nucleic acid binding	molecular_function	0.49078	1	339	1758	3811	20542	102170009,102189448,102173427,102191697,102173235,108637511,108633868,102191570,100861125,102181364,102173626,102183390,108633291,108635827,102179754,106502052,102179519,102175713,102189197,102170803,102169131,102168733,102180003,102177396,102172877,102171531,102180703,102173136,102190550,102185249,102169360,102183617,100861258,102191713,100860849,102182667,102181773,102190581,102175893,102175636…
GO:0031967	organelle envelope	cellular_component	0.49118	1	26	1758	293	20542	102179214,102185309,102179022,102182565,102168332,102189919,102186995,102171109,102190672,102183555,102184774,102180873,102187560,102173444,102169529,102181716,102176934,102168517,102169493,102187765,102175383,102176666,102189492,102191537,102181700,102188564
GO:1902495	transmembrane transporter complex	cellular_component	0.4927	1	7	1758	72	20542	1.02183e+62
GO:1990351	transporter complex	cellular_component	0.4927	1	7	1758	72	20542	1.02182e+62
GO:0001733	galactosylceramide sulfotransferase activity	molecular_function	0.49335	1	1	1758	8	20542	102176589
GO:0050694	galactose 3-O-sulfotransferase activity	molecular_function	0.49335	1	1	1758	8	20542	102176589
GO:0000123	histone acetyltransferase complex	cellular_component	0.49621	1	2	1758	18	20542	1.0217e+17
GO:0031248	protein acetyltransferase complex	cellular_component	0.49621	1	2	1758	18	20542	1.02183e+17
GO:1902493	acetyltransferase complex	cellular_component	0.49621	1	2	1758	18	20542	1.02183e+17
GO:0009986	cell surface	cellular_component	0.49795	1	1	1758	7	20542	102190794
GO:0050660	flavin adenine dinucleotide binding	molecular_function	0.4988	1	8	1758	88	20542	1.02174e+71
GO:0019751	polyol metabolic process	biological_process	0.50234	1	2	1758	19	20542	1.00861e+17
GO:0006887	exocytosis	biological_process	0.50308	1	6	1758	64	20542	1.02169e+53
GO:0019898	extrinsic component of membrane	cellular_component	0.50375	1	9	1758	100	20542	1.02173e+80
GO:0003911	DNA ligase (NAD+) activity	molecular_function	0.5044	1	1	1758	8	20542	102178628
GO:0001881	receptor recycling	biological_process	0.50586	1	1	1758	7	20542	102186713
GO:0070403	NAD+ binding	molecular_function	0.5063	1	1	1758	9	20542	100860989
GO:0032940	secretion by cell	biological_process	0.50647	1	11	1758	122	20542	1.0218e+98
GO:0009891	positive regulation of biosynthetic process	biological_process	0.50657	1	8	1758	84	20542	1.02182e+71
GO:0010557	positive regulation of macromolecule biosynthetic process	biological_process	0.50657	1	8	1758	84	20542	1.0217e+71
GO:0031328	positive regulation of cellular biosynthetic process	biological_process	0.50657	1	8	1758	84	20542	1.00861e+71
GO:0051173	positive regulation of nitrogen compound metabolic process	biological_process	0.50657	1	8	1758	84	20542	1.02179e+71
GO:0044444	cytoplasmic part	cellular_component	0.50731	1	172	1758	2001	20542	102171650,102175951,102172191,106503089,102188564,102182786,102191537,102182326,108633262,102168618,108636420,102183842,102187765,102191175,102184936,102170917,102185187,102169874,102176119,102177827,102175081,102180895,102176726,102176085,102175207,102171648,102186585,102187929,102181702,102181619,102172606,102179242,102189492,102184210,102181700,102186487,102191685,102169493,102187707,102175578…
GO:0016645	oxidoreductase activity, acting on the CH-NH group of donors	molecular_function	0.50795	1	4	1758	40	20542	1.0219e+35
GO:0009395	phospholipid catabolic process	biological_process	0.50853	1	1	1758	7	20542	102188141
GO:2001141	regulation of RNA biosynthetic process	biological_process	0.50929	1	191	1758	2118	20542	102172159,102191683,102169624,102172910,102170387,102172626,102172042,102172293,102179237,102188542,102172370,102181576,102183030,102182570,102177667,102190443,102171811,102170631,102175614,102179467,102185444,102177369,102169911,108637084,102187075,102191585,100861104,102189484,102175830,102170445,102182274,102181234,102183210,102170568,108638624,102188975,102186539,102176218,102184493,106503988…
GO:0075733	intracellular transport of virus	biological_process	0.50955	1	1	1758	7	20542	102187929
GO:1902583	multi-organism intracellular transport	biological_process	0.50955	1	1	1758	7	20542	102187929
GO:0009877	nodulation	biological_process	0.50988	1	2	1758	19	20542	1.02174e+17
GO:0043938	positive regulation of sporulation	biological_process	0.51137	1	1	1758	7	20542	102175967
GO:0045597	positive regulation of cell differentiation	biological_process	0.51137	1	1	1758	7	20542	102175967
GO:0045881	positive regulation of sporulation resulting in formation of a cellular spore	biological_process	0.51137	1	1	1758	7	20542	102175967
GO:0008483	transaminase activity	molecular_function	0.51338	1	1	1758	8	20542	102181531
GO:0016769	transferase activity, transferring nitrogenous groups	molecular_function	0.51338	1	1	1758	8	20542	102181531
GO:0006405	RNA export from nucleus	biological_process	0.51374	1	3	1758	27	20542	1.02178e+26
GO:0004312	fatty acid synthase activity	molecular_function	0.51402	1	1	1758	9	20542	102172372
GO:0046873	metal ion transmembrane transporter activity	molecular_function	0.51476	1	48	1758	525	20542	102170968,102187500,102173529,102184768,106503407,102187158,102186276,102188092,102169631,102190610,102186816,102191585,102174022,106501822,102182274,102181771,102180162,102169542,102190806,102168241,102183473,102189099,102189765,102182424,102180873,102190011,102176284,102172577,102191617,102188093,102182956,102182803,102170858,102182486,102175010,102181576,100860874,102168576,102179206,102172606…
GO:0000002	mitochondrial genome maintenance	biological_process	0.51488	1	1	1758	7	20542	102181975
GO:0043903	regulation of symbiosis, encompassing mutualism through parasitism	biological_process	0.51612	1	2	1758	19	20542	1.02178e+17
GO:0043038	amino acid activation	biological_process	0.51657	1	7	1758	77	20542	1.02179e+62
GO:0043039	tRNA aminoacylation	biological_process	0.51657	1	7	1758	77	20542	1.0218e+62
GO:0070647	protein modification by small protein conjugation or removal	biological_process	0.51659	1	18	1758	204	20542	1.02173e+161
GO:0010628	positive regulation of gene expression	biological_process	0.51675	1	8	1758	85	20542	1.02172e+71
GO:0005834	heterotrimeric G-protein complex	cellular_component	0.51677	1	2	1758	22	20542	1.0219e+17
GO:0019897	extrinsic component of plasma membrane	cellular_component	0.51677	1	2	1758	22	20542	1.02184e+17
GO:0031234	extrinsic component of cytoplasmic side of plasma membrane	cellular_component	0.51677	1	2	1758	22	20542	1.0219e+17
GO:0051252	regulation of RNA metabolic process	biological_process	0.51704	1	191	1758	2121	20542	102169389,102172040,102172973,102191457,102182667,102183852,102180418,102189599,100861101,102184596,102181773,102175893,102171339,102186334,102189988,102175290,102169360,102169809,102169651,102174942,100861258,102183617,102186730,102170803,102189953,102176227,102189895,108633291,102179519,102169781,102185438,102173423,102189074,102183446,102182019,102181584,102185718,102178874,102170009,102173941…
GO:0015696	ammonium transport	biological_process	0.51772	1	1	1758	9	20542	102174888
GO:0010556	regulation of macromolecule biosynthetic process	biological_process	0.51775	1	194	1758	2157	20542	102169954,102187707,102169276,102175016,102181153,102179126,102188830,102173888,102175010,102188823,102185229,102185659,102186837,102182762,102170122,102179490,102172237,102180162,102175878,102172067,102171020,102182774,108635997,102177130,102183639,102178513,102168980,102183785,102181653,102191785,102168900,102183842,108638408,102178741,102172572,106503089,102175951,102168618,108633262,102191537…
GO:0031326	regulation of cellular biosynthetic process	biological_process	0.51775	1	194	1758	2157	20542	102186485,108633251,102170070,102169306,102171013,102177117,102181141,102176574,102170963,102174364,108637968,102178010,102180044,102183157,102177047,102175318,100861252,102172693,102174273,102191535,102170196,102170099,102181232,102190412,102185971,102187775,102183254,108638391,102169665,102183113,102176004,102183509,102180365,102173685,102174416,102184587,102173491,102191664,108634819,108637431…
GO:0004656	procollagen-proline 4-dioxygenase activity	molecular_function	0.5179	1	1	1758	8	20542	102179448
GO:0019798	procollagen-proline dioxygenase activity	molecular_function	0.5179	1	1	1758	8	20542	102179448
GO:0031543	peptidyl-proline dioxygenase activity	molecular_function	0.5179	1	1	1758	8	20542	102179448
GO:0031545	peptidyl-proline 4-dioxygenase activity	molecular_function	0.5179	1	1	1758	8	20542	102179448
GO:0030983	mismatched DNA binding	molecular_function	0.51803	1	2	1758	18	20542	1.0217e+17
GO:0003909	DNA ligase activity	molecular_function	0.51846	1	2	1758	19	20542	1.02172e+17
GO:0000446	nucleoplasmic THO complex	cellular_component	0.51876	1	1	1758	7	20542	102181576
GO:0022613	ribonucleoprotein complex biogenesis	biological_process	0.51897	1	11	1758	127	20542	1.02178e+98
GO:0044429	mitochondrial part	cellular_component	0.51989	1	24	1758	279	20542	1.02191e+215
GO:0004601	peroxidase activity	molecular_function	0.52006	1	2	1758	19	20542	1.02191e+17
GO:0046903	secretion	biological_process	0.52136	1	11	1758	123	20542	1.02189e+98
GO:0034660	ncRNA metabolic process	biological_process	0.52256	1	34	1758	380	20542	102171189,102180268,102173249,102175843,102182774,102186159,102179787,102171889,102177754,102181312,102171811,102176227,102175279,102179356,102176450,102179148,102173601,102189221,102177266,102181847,102177205,102180895,102176824,102183192,102182606,102172564,102176721,102168334,102172751,102179289,102191234,102172084,102186605,102168605
GO:0004497	monooxygenase activity	molecular_function	0.52312	1	5	1758	55	20542	1.02177e+44
GO:0007224	smoothened signaling pathway	biological_process	0.5237	1	2	1758	18	20542	1.02181e+17
GO:0000377	RNA splicing, via transesterification reactions with bulged adenosine as nucleophile	biological_process	0.52463	1	5	1758	55	20542	1.02168e+44
GO:0000398	mRNA splicing, via spliceosome	biological_process	0.52463	1	5	1758	55	20542	1.02186e+44
GO:0017172	cysteine dioxygenase activity	molecular_function	0.52471	1	1	1758	8	20542	102180368
GO:0046439	L-cysteine metabolic process	biological_process	0.52471	1	1	1758	8	20542	102180368
GO:0005694	chromosome	cellular_component	0.52506	1	30	1758	337	20542	102179821,102173399,102180217,102186334,102190253,102181761,102176227,102170146,108633262,102172710,102175713,102169939,102183113,102175951,102182274,102175207,106503988,102186501,102170122,102190185,102182279,102177638,102185659,102177831,102186120,108635997,102185249,102174633,102176897,100861283
GO:0009889	regulation of biosynthetic process	biological_process	0.5251	1	194	1758	2160	20542	102188830,102169276,102175016,102181153,102179126,102169954,102187707,102188823,102185229,102175010,102173888,102180162,102179490,102172237,102186837,102182762,102170122,102185659,102168980,102178513,102183785,102181653,102183639,102177130,108635997,102171020,102172067,102182774,102175878,102178741,102191785,102168900,108638408,102183842,102186328,102191537,102182786,102168618,108633262,102175951…
GO:0005184	neuropeptide hormone activity	molecular_function	0.52624	1	3	1758	29	20542	1.02191e+26
GO:0030077	plasma membrane light-harvesting complex	cellular_component	0.52647	1	2	1758	19	20542	1.02173e+17
GO:0042716	plasma membrane-derived chromatophore	cellular_component	0.52647	1	2	1758	19	20542	1.02173e+17
GO:0040013	negative regulation of locomotion	biological_process	0.52688	1	1	1758	8	20542	102178499
GO:0051271	negative regulation of cellular component movement	biological_process	0.52688	1	1	1758	8	20542	102178499
GO:2000146	negative regulation of cell motility	biological_process	0.52688	1	1	1758	8	20542	102178499
GO:0016776	phosphotransferase activity, phosphate group as acceptor	molecular_function	0.52693	1	16	1758	179	20542	1.02191e+143
GO:0051171	regulation of nitrogen compound metabolic process	biological_process	0.52769	1	194	1758	2161	20542	102184596,102181773,102189988,102175893,102186334,102171339,102189599,100861101,102172973,102180418,102191457,102183852,102182667,102169389,102172040,102186730,100861258,102183617,102174942,102169651,102169809,102175290,102169360,102173423,102183446,102189074,102182019,102169781,102185438,108633291,102179519,102189953,102170803,102189895,102176227,102185928,102190185,102179153,102179214,102176142…
GO:0006355	regulation of transcription, DNA-templated	biological_process	0.52876	1	190	1758	2114	20542	102190383,102189104,102178453,102171383,102174028,102178067,102171955,102174416,102173685,102180365,102173491,102184587,102191664,108634819,108637431,102185971,102190412,102181232,102187775,108638391,102169665,102183254,102183509,102176004,102183113,102172693,102174273,102191535,102170196,102170099,102177047,102183157,100861252,102175318,102170963,102178010,102180044,102170070,102171013,102181141…
GO:1903506	regulation of nucleic acid-templated transcription	biological_process	0.52876	1	190	1758	2114	20542	102175614,102170631,102171811,102190443,102177667,102177369,102169911,108637084,102185444,102179467,102170387,102172910,102191683,102169624,102172159,102182570,102181576,102183030,102172370,102179237,102188542,102172293,102172042,102172626,102184493,106503988,102186539,102176218,108638624,102188975,102188180,102191107,102174176,102190936,102177831,102169808,102176294,102189484,100861104,102175830…
GO:0008608	attachment of spindle microtubules to kinetochore	biological_process	0.52881	1	4	1758	42	20542	1.06504e+35
GO:0009236	cobalamin biosynthetic process	biological_process	0.52902	1	2	1758	18	20542	1.02192e+17
GO:0030173	integral component of Golgi membrane	cellular_component	0.5311	1	1	1758	8	20542	102180162
GO:0031228	intrinsic component of Golgi membrane	cellular_component	0.5311	1	1	1758	8	20542	102180162
GO:0009424	bacterial-type flagellum hook	cellular_component	0.5312	1	1	1758	9	20542	102182700
GO:0000725	recombinational repair	biological_process	0.53131	1	1	1758	8	20542	102182417
GO:0008053	mitochondrial fusion	biological_process	0.53168	1	2	1758	20	20542	1.02181e+17
GO:0004810	tRNA adenylyltransferase activity	molecular_function	0.532	1	1	1758	8	20542	102186334
GO:0000439	core TFIIH complex	cellular_component	0.53279	1	1	1758	9	20542	102180044
GO:0019637	organophosphate metabolic process	biological_process	0.53296	1	44	1758	506	20542	102187116,102186605,102168583,102189372,102171650,106502327,102168457,102191537,102183389,102184250,102180855,102176632,102172480,102174942,102190672,102184774,102191175,102175627,102175100,102180883,102178499,102188141,102173444,102185858,102181716,102175452,102169493,102180003,102180167,102184562,102179068,102181700,102189895,102174344,102179770,102179022,102178025,102180162,102183555,102181667…
GO:0000976	transcription regulatory region sequence-specific DNA binding	molecular_function	0.53316	1	1	1758	7	20542	102189448
GO:0016892	endoribonuclease activity, producing 3'-phosphomonoesters	molecular_function	0.53349	1	1	1758	8	20542	102177275
GO:0005984	disaccharide metabolic process	biological_process	0.53356	1	1	1758	9	20542	102179570
GO:0042180	cellular ketone metabolic process	biological_process	0.53389	1	2	1758	20	20542	1.0219e+17
GO:0004017	adenylate kinase activity	molecular_function	0.53401	1	15	1758	166	20542	1.02182e+134
GO:0000346	transcription export complex	cellular_component	0.53445	1	2	1758	20	20542	1.02177e+17
GO:0000445	THO complex part of transcription export complex	cellular_component	0.53445	1	2	1758	20	20542	1.02177e+17
GO:0019693	ribose phosphate metabolic process	biological_process	0.53567	1	21	1758	239	20542	1.02184e+188
GO:2000112	regulation of cellular macromolecule biosynthetic process	biological_process	0.53707	1	193	1758	2153	20542	102175290,102169360,102169809,102169651,100861258,102183617,102174942,102186730,102169389,102172040,102172973,102180418,102191457,102183852,102182667,102189599,100861101,102184596,102181773,102189988,102175893,102171339,102186334,102185718,102178874,102181584,102170009,102173941,102176142,100861125,102185928,102190185,102179153,102179214,102189953,102170803,102189895,102176227,108633291,102179519…
GO:0006725	cellular aromatic compound metabolic process	biological_process	0.53797	1	383	1758	4312	20542	102178214,102182002,102178628,102183157,102188198,102180044,102170963,102189737,102184774,102190672,102181141,102176574,102177120,102171013,102183707,102177133,102178981,102186485,108633251,102182662,102169548,102189776,102178067,102190383,102189104,102187797,102191664,108637431,102180365,102184587,102183254,102179633,108638391,102183509,102181232,102185971,100861126,102170196,102189221,102173786…
GO:0009898	cytoplasmic side of plasma membrane	cellular_component	0.53803	1	2	1758	23	20542	1.0219e+17
GO:0098552	side of membrane	cellular_component	0.53803	1	2	1758	23	20542	1.02184e+17
GO:0098562	cytoplasmic side of membrane	cellular_component	0.53803	1	2	1758	23	20542	1.02184e+17
GO:0044264	cellular polysaccharide metabolic process	biological_process	0.53809	1	3	1758	31	20542	1.02174e+26
GO:0030291	protein serine/threonine kinase inhibitor activity	molecular_function	0.53875	1	1	1758	9	20542	102176903
GO:0016615	malate dehydrogenase activity	molecular_function	0.53908	1	1	1758	8	20542	102175374
GO:0042277	peptide binding	molecular_function	0.54009	1	1	1758	10	20542	102183218
GO:0034227	tRNA thio-modification	biological_process	0.54087	1	1	1758	9	20542	102191234
GO:0009452	7-methylguanosine RNA capping	biological_process	0.54129	1	2	1758	21	20542	1.02179e+17
GO:0036260	RNA capping	biological_process	0.54129	1	2	1758	21	20542	1.02189e+17
GO:0042278	purine nucleoside metabolic process	biological_process	0.54174	1	18	1758	208	20542	1.02192e+161
GO:0046128	purine ribonucleoside metabolic process	biological_process	0.54174	1	18	1758	208	20542	1.02182e+161
GO:0006749	glutathione metabolic process	biological_process	0.54178	1	2	1758	19	20542	1.02177e+17
GO:0035064	methylated histone binding	molecular_function	0.54261	1	1	1758	9	20542	102181739
GO:0022843	voltage-gated cation channel activity	molecular_function	0.54402	1	11	1758	115	20542	1.02173e+98
GO:0004146	dihydrofolate reductase activity	molecular_function	0.54574	1	1	1758	8	20542	102180003
GO:0044403	symbiosis, encompassing mutualism through parasitism	biological_process	0.54605	1	56	1758	622	20542	102191661,102186334,102180751,102181759,102186440,102182371,108636420,102169631,102185442,102172779,102168900,102172646,102184142,102184027,102168544,102168457,100860983,102173404,106502564,102182565,102190703,100750234,102191423,102187929,102168520,102182780,102181457,102183918,102175780,102171018,102183772,102171728,102170069,102179880,102173472,102174042,102184404,102169665,100861124,108635827…
GO:0015996	chlorophyll catabolic process	biological_process	0.54609	1	1	1758	10	20542	102182321
GO:0047746	chlorophyllase activity	molecular_function	0.54609	1	1	1758	10	20542	102182321
GO:0008839	4-hydroxy-tetrahydrodipicolinate reductase	molecular_function	0.54712	1	1	1758	10	20542	102186305
GO:0009085	lysine biosynthetic process	biological_process	0.54712	1	1	1758	10	20542	102186305
GO:0009089	lysine biosynthetic process via diaminopimelate	biological_process	0.54712	1	1	1758	10	20542	102186305
GO:0046451	diaminopimelate metabolic process	biological_process	0.54712	1	1	1758	10	20542	102186305
GO:1902494	catalytic complex	cellular_component	0.54786	1	45	1758	504	20542	102191457,102170119,102173121,102173448,102177120,102191435,102171867,102189314,102188999,102169652,100860963,102170098,102177837,102183918,102169251,102171557,102190496,102168332,102183278,102190703,102186793,102183479,102184123,102184572,102186681,102168267,108635821,102190057,102179633,102185229,102186487,102171461,102187799,102170055,102185967,102173136,102182774,102179787,102177527,102171449…
GO:0003899	DNA-directed RNA polymerase activity	molecular_function	0.54864	1	18	1758	199	20542	1.02175e+161
GO:0005057	receptor signaling protein activity	molecular_function	0.54961	1	5	1758	52	20542	1.02191e+44
GO:0009235	cobalamin metabolic process	biological_process	0.54994	1	2	1758	19	20542	1.02178e+17
GO:0019104	DNA N-glycosylase activity	molecular_function	0.55051	1	1	1758	8	20542	102189776
GO:0009119	ribonucleoside metabolic process	biological_process	0.55083	1	19	1758	220	20542	1.0218e+170
GO:0005351	sugar:proton symporter activity	molecular_function	0.55195	1	1	1758	8	20542	102178412
GO:0015295	solute:proton symporter activity	molecular_function	0.55195	1	1	1758	8	20542	102178412
GO:0015932	nucleobase-containing compound transmembrane transporter activity	molecular_function	0.55201	1	2	1758	20	20542	1.02175e+17
GO:0008236	serine-type peptidase activity	molecular_function	0.55232	1	30	1758	363	20542	102189225,102177285,102178773,102187133,102189069,102183492,102174794,102184850,102185651,102178069,102180688,102175113,102182321,102170055,102168605,102169624,108636370,102182668,102188693,102189253,102180351,102182780,102172436,102179575,102188073,102176085,102183663,102183390,102170845,102169336
GO:0017171	serine hydrolase activity	molecular_function	0.55232	1	30	1758	363	20542	102187133,102183492,102189069,102174794,102177285,102189225,102178773,102169624,102168605,108636370,102178069,102185651,102184850,102182321,102170055,102180688,102175113,102180351,102182780,102188073,102172436,102179575,102182668,102188693,102189253,102169336,102170845,102183390,102183663,102176085
GO:0009147	pyrimidine nucleoside triphosphate metabolic process	biological_process	0.55298	1	2	1758	24	20542	1.06502e+17
GO:0007276	gamete generation	biological_process	0.55298	1	12	1758	132	20542	1.02178e+107
GO:0019219	regulation of nucleobase-containing compound metabolic process	biological_process	0.55586	1	191	1758	2136	20542	102191785,102168900,102183842,108638408,102178741,102168618,108633262,102186328,102191537,102182786,102172572,106503089,102175951,102181975,102177044,102176726,102175348,106503750,102190428,102183278,102177205,106502564,102183389,102168982,102183918,102169276,102181153,102179126,102175016,102188830,102187707,102169954,102175010,102188823,102185229,102173888,102172237,102179490,102180162,102185659…
GO:0007409	axonogenesis	biological_process	0.55613	1	4	1758	43	20542	1.02189e+35
GO:0007411	axon guidance	biological_process	0.55613	1	4	1758	43	20542	1.02176e+35
GO:0048667	cell morphogenesis involved in neuron differentiation	biological_process	0.55613	1	4	1758	43	20542	1.02169e+35
GO:0048812	neuron projection morphogenesis	biological_process	0.55613	1	4	1758	43	20542	1.02189e+35
GO:0061564	axon development	biological_process	0.55613	1	4	1758	43	20542	1.02172e+35
GO:0097485	neuron projection guidance	biological_process	0.55613	1	4	1758	43	20542	1.02169e+35
GO:0006139	nucleobase-containing compound metabolic process	biological_process	0.55624	1	370	1758	4169	20542	102185587,102181234,102182606,102168544,102172751,102171074,102182274,102176721,100860878,102189971,102175383,102169631,102184211,102189484,102175830,102187075,102177418,102181716,102191107,102190936,102174176,102179813,106503988,102184493,100861377,102188975,102172370,102188003,102182570,102183030,102188542,102179237,102172626,102186681,102172042,102179148,102191683,102175452,102179267,102185505…
GO:0048609	multicellular organismal reproductive process	biological_process	0.55838	1	13	1758	143	20542	1.02178e+116
GO:0006817	phosphate ion transport	biological_process	0.5585	1	2	1758	20	20542	1.02179e+17
GO:0008158	hedgehog receptor activity	molecular_function	0.55939	1	2	1758	19	20542	1.02175e+17
GO:0031555	transcriptional attenuation	biological_process	0.55973	1	1	1758	9	20542	102170568
GO:0031556	transcriptional attenuation by ribosome	biological_process	0.55973	1	1	1758	9	20542	102170568
GO:0042537	benzene-containing compound metabolic process	biological_process	0.55973	1	1	1758	9	20542	102179584
GO:0005669	transcription factor TFIID complex	cellular_component	0.56022	1	3	1758	38	20542	1.02185e+26
GO:0005681	spliceosomal complex	cellular_component	0.56023	1	3	1758	34	20542	1.02186e+26
GO:0051239	regulation of multicellular organismal process	biological_process	0.56038	1	9	1758	98	20542	1.02191e+80
GO:0044275	cellular carbohydrate catabolic process	biological_process	0.56046	1	1	1758	9	20542	102170568
GO:0006091	generation of precursor metabolites and energy	biological_process	0.56067	1	17	1758	194	20542	1.02172e+152
GO:0004550	nucleoside diphosphate kinase activity	molecular_function	0.56115	1	1	1758	11	20542	102177685
GO:0006183	GTP biosynthetic process	biological_process	0.56115	1	1	1758	11	20542	102177685
GO:0006228	UTP biosynthetic process	biological_process	0.56115	1	1	1758	11	20542	102177685
GO:0006241	CTP biosynthetic process	biological_process	0.56115	1	1	1758	11	20542	102177685
GO:0009148	pyrimidine nucleoside triphosphate biosynthetic process	biological_process	0.56115	1	1	1758	11	20542	102177685
GO:0009208	pyrimidine ribonucleoside triphosphate metabolic process	biological_process	0.56115	1	1	1758	11	20542	102177685
GO:0009209	pyrimidine ribonucleoside triphosphate biosynthetic process	biological_process	0.56115	1	1	1758	11	20542	102177685
GO:0046036	CTP metabolic process	biological_process	0.56115	1	1	1758	11	20542	102177685
GO:0046039	GTP metabolic process	biological_process	0.56115	1	1	1758	11	20542	102177685
GO:0046051	UTP metabolic process	biological_process	0.56115	1	1	1758	11	20542	102177685
GO:0046132	pyrimidine ribonucleoside biosynthetic process	biological_process	0.56115	1	1	1758	11	20542	102177685
GO:0046134	pyrimidine nucleoside biosynthetic process	biological_process	0.56115	1	1	1758	11	20542	102177685
GO:0016286	small conductance calcium-activated potassium channel activity	molecular_function	0.56142	1	1	1758	8	20542	102168241
GO:0044419	interspecies interaction between organisms	biological_process	0.5633	1	56	1758	626	20542	100750234,102190703,102191423,102187929,102173404,106502564,102182565,102183918,102171018,102175780,102168520,102182780,102181457,108636420,102169631,102172779,102185442,102168900,102180751,102186334,102191661,102186440,102181759,102182371,102184027,102168544,102168457,100860983,102172646,102184142,102174426,106503888,102183663,102175614,102171369,102186006,102177688,102173950,102170886,102178874…
GO:0044764	multi-organism cellular process	biological_process	0.56335	1	59	1758	655	20542	102179880,102173472,102184404,102174042,102183772,102171728,102170069,102179515,102188309,100861124,108635827,102169665,102174426,102183663,106503888,102175614,102168885,102186006,102171369,102177688,102173950,102172971,102178874,102168999,102179034,108636420,102169631,102172779,102185442,102168900,102180751,102191661,102186334,102181759,102186440,102182371,102168457,102168544,100860983,102169306…
GO:0009308	amine metabolic process	biological_process	0.56366	1	9	1758	107	20542	1.0218e+80
GO:0019953	sexual reproduction	biological_process	0.56404	1	17	1758	187	20542	1.06504e+152
GO:0044703	multi-organism reproductive process	biological_process	0.56404	1	17	1758	187	20542	1.02171e+152
GO:0006081	cellular aldehyde metabolic process	biological_process	0.56415	1	1	1758	9	20542	102175452
GO:0004970	ionotropic glutamate receptor activity	molecular_function	0.56446	1	4	1758	39	20542	1.0217e+35
GO:0008066	glutamate receptor activity	molecular_function	0.56446	1	4	1758	39	20542	1.02185e+35
GO:0006338	chromatin remodeling	biological_process	0.56449	1	3	1758	30	20542	1.02186e+26
GO:0016832	aldehyde-lyase activity	molecular_function	0.56465	1	1	1758	10	20542	102182750
GO:0008250	oligosaccharyltransferase complex	cellular_component	0.56485	1	1	1758	9	20542	100860963
[truncated: 957 more rows]

## Sheet: Group_No2_blue_GO_GOEnrichment
GO_accession	Description	Term_type	Over_represented_pValue	Corrected_pValue	DEG_item	DEG_list	Bg_item	Bg_list	Gene_names
GO:0015629	actin cytoskeleton	cellular_component	5.2605e-07	0.0008373	17	808	103	20542	1.02181e+152
GO:0005861	troponin complex	cellular_component	1.4179e-06	0.0008373	6	808	11	20542	1.00861e+53
GO:0005865	striated muscle thin filament	cellular_component	1.4179e-06	0.0008373	6	808	11	20542	1.00861e+53
GO:0030016	myofibril	cellular_component	1.4179e-06	0.0008373	6	808	11	20542	1.02181e+53
GO:0030017	sarcomere	cellular_component	1.4179e-06	0.0008373	6	808	11	20542	1.00861e+53
GO:0036379	myofilament	cellular_component	1.4179e-06	0.0008373	6	808	11	20542	1.00861e+53
GO:0043292	contractile fiber	cellular_component	1.4179e-06	0.0008373	6	808	11	20542	1.00861e+53
GO:0044449	contractile fiber part	cellular_component	1.4179e-06	0.0008373	6	808	11	20542	1.00861e+53
GO:0004869	cysteine-type endopeptidase inhibitor activity	molecular_function	2.3232e-06	0.0012194	8	808	24	20542	1.02173e+71
GO:0005488	binding	molecular_function	4.1463e-06	0.0019587	536	808	12097	20542	102175418,102171395,102181591,102189813,102175625,102176953,102186583,102187978,102181338,102186286,102186925,102189811,102184038,102189890,102185001,102187868,100860837,102178270,100861155,102170847,102172967,102171442,102189448,102171566,102170394,102186829,102184432,102168389,102181771,102170119,102183832,102179279,102180806,102186356,102183247,102180093,100861401,102168206,102189591,102185503…
GO:0005515	protein binding	molecular_function	5.1376e-05	0.022064	298	808	6278	20542	102183390,102169189,102177970,102188830,102179646,100860953,102189145,102173388,102180850,102188535,108635911,102180754,100861269,100861096,102170485,102185010,102180636,102184138,106502271,102179163,100861107,102181773,100861214,102184733,102168319,102169878,102190277,102190004,102185434,100861259,102169354,102182080,102172251,102185490,102180932,102176337,102179139,102171504,102189047,102169230…
GO:0016679	oxidoreductase activity, acting on diphenols and related substances as donors	molecular_function	0.00011516	0.045335	8	808	39	20542	1.02169e+71
GO:0016459	myosin complex	cellular_component	0.00131	0.44507	8	808	55	20542	1.02181e+71
GO:0048523	negative regulation of cellular process	biological_process	0.0015874	0.44507	18	808	209	20542	1.02191e+161
GO:0008033	tRNA processing	biological_process	0.0016647	0.44507	19	808	227	20542	1.02182e+170
GO:0016682	oxidoreductase activity, acting on diphenols and related substances as donors, oxygen as acceptor	molecular_function	0.0018843	0.44507	3	808	7	20542	1.02182e+26
GO:0006772	thiamine metabolic process	biological_process	0.0018843	0.44507	3	808	7	20542	1.08635e+26
GO:0009228	thiamine biosynthetic process	biological_process	0.0018843	0.44507	3	808	7	20542	1.08635e+26
GO:0042723	thiamine-containing compound metabolic process	biological_process	0.0018843	0.44507	3	808	7	20542	1.02183e+26
GO:0042724	thiamine-containing compound biosynthetic process	biological_process	0.0018843	0.44507	3	808	7	20542	1.02183e+26
GO:1901135	carbohydrate derivative metabolic process	biological_process	0.0025529	0.57428	36	808	557	20542	102188104,102174143,102171699,102183941,106503290,102181716,102175452,102169116,102168941,102180883,102171909,102191537,100861354,102188061,102191512,102186091,102169766,102168465,102168803,102186605,102190564,102191092,102177412,102177162,102171407,102191543,102187016,102183206,100861163,102171777,102191357,102190543,102170704,102176255,102184119,102186447
GO:0016655	oxidoreductase activity, acting on NAD(P)H, quinone or similar compound as acceptor	molecular_function	0.0028594	0.614	8	808	62	20542	1.02191e+71
GO:0042578	phosphoric ester hydrolase activity	molecular_function	0.0032054	0.64701	29	808	427	20542	102186900,102191111,102188762,102188810,102183183,106503435,102172972,102190951,102185744,102183272,102175061,102182888,102169336,102185434,102173248,102191298,102189612,102172253,102181155,102188614,102168517,102175546,102176092,102190731,102191586,102168219,102176938,102176824,102187423
GO:0019637	organophosphate metabolic process	biological_process	0.0032871	0.64701	33	808	506	20542	100861354,102188061,102191537,102171909,102169244,102169766,102168465,102185744,102186091,102191298,102181716,102175100,102175452,102183941,106503290,102171699,102188228,102188104,102168941,102180883,102190543,102187016,102191543,100861163,102174079,102185692,102186447,102186605,102173102,102177162,102171407,102177412,102178873
GO:1901137	carbohydrate derivative biosynthetic process	biological_process	0.0037583	0.66648	25	808	355	20542	1.02171e+224
GO:0004866	endopeptidase inhibitor activity	molecular_function	0.0040382	0.66648	11	808	110	20542	1.02174e+98
GO:0061135	endopeptidase regulator activity	molecular_function	0.0040382	0.66648	11	808	110	20542	1.02184e+98
GO:0044710	single-organism metabolic process	biological_process	0.004273	0.66648	147	808	3047	20542	102179849,102185007,102176255,102181531,102183272,102177756,102186447,102175786,102182083,102191234,102174079,100861163,102183790,102191543,102190543,100860801,102175146,102189894,102170704,102182791,102186759,102190334,102171407,102171321,102190289,102172052,102169537,102187600,102172289,102170823,102170366,102189920,102189776,102170613,102168941,102170884,102170962,102181908,102174143,102171531…
GO:0055086	nucleobase-containing small molecule metabolic process	biological_process	0.0044673	0.66648	26	808	379	20542	102183941,102175452,102191092,102181716,102191298,102188104,102173102,102174143,102171699,102180883,102168941,102177162,102177412,102170704,102185692,102191537,102188061,102191543,102187016,100861354,102169766,102168465,102169244,102168803,102186447,102186091
GO:0008827	cytochrome o ubiquinol oxidase activity	molecular_function	0.0045147	0.66648	2	808	3	20542	1.02184e+17
GO:0030021	extracellular matrix structural constituent conferring compression resistance	molecular_function	0.0045147	0.66648	2	808	3	20542	1.02168e+17
GO:0030345	structural constituent of tooth enamel	molecular_function	0.0045147	0.66648	2	808	3	20542	1.02168e+17
GO:0042157	lipoprotein metabolic process	biological_process	0.0051877	0.74263	10	808	98	20542	1.02173e+89
GO:0045048	protein insertion into ER membrane	biological_process	0.0059127	0.79804	3	808	10	20542	1.02178e+26
GO:0071816	tail-anchored membrane protein insertion into ER membrane	biological_process	0.0059127	0.79804	3	808	10	20542	1.02178e+26
GO:0009119	ribonucleoside metabolic process	biological_process	0.0063561	0.81137	17	808	220	20542	1.02186e+152
GO:0006869	lipid transport	biological_process	0.00641	0.81137	10	808	101	20542	1.02182e+89
GO:0010639	negative regulation of organelle organization	biological_process	0.0067847	0.81137	7	808	57	20542	1.02189e+62
GO:0016791	phosphatase activity	molecular_function	0.0068401	0.81137	24	808	353	20542	1.02173e+215
GO:0003677	DNA binding	molecular_function	0.0071039	0.81137	120	808	2460	20542	102171327,102189063,102182556,102189448,102183157,102190584,102189776,102184432,102170366,102190103,102182388,102169983,102184810,102179845,102180554,102176402,106502666,102180150,102181771,102175706,102175236,102171531,102190662,102170631,102191605,106501929,102174268,102169402,102171676,102172226,102191227,102186334,106502270,102178270,102170847,102171562,108638408,102189599,102187978,102183790…
GO:0030414	peptidase inhibitor activity	molecular_function	0.0074913	0.81137	13	808	153	20542	1.06503e+116
GO:0061134	peptidase regulator activity	molecular_function	0.0074913	0.81137	13	808	153	20542	1.06502e+116
GO:0046483	heterocycle metabolic process	biological_process	0.0074984	0.81137	198	808	4309	20542	100861354,102183157,102179787,102171327,102180150,106502666,102175706,102179421,102184432,102168465,102182388,102178031,102188349,102188228,102189890,102176735,102170631,102190662,102181539,102182236,102191068,102170847,102182026,102179887,108634555,102186730,102191227,102180883,102179362,102177629,108638408,102189599,102187978,102176574,102182412,102179229,102177651,102179652,102172693,102191038…
GO:1901360	organic cyclic compound metabolic process	biological_process	0.0080187	0.81137	200	808	4364	20542	102173102,102183390,102169303,102190771,102189849,102191768,102188559,102189145,102178873,102180696,102176824,102188830,102187016,102183662,102190067,102185692,108635911,102188505,102168820,102181773,102179813,102177085,102169809,102188104,102179038,102181716,102187707,102175452,102188607,102183941,102184733,102168319,102178443,102182526,102168641,102176618,102177943,102168888,102173111,100861259…
GO:0006399	tRNA metabolic process	biological_process	0.0083012	0.81137	21	808	301	20542	1.02184e+188
GO:0010876	lipid localization	biological_process	0.0087236	0.81137	11	808	122	20542	1.02168e+98
GO:0009116	nucleoside metabolic process	biological_process	0.0087743	0.81137	18	808	246	20542	1.02171e+161
GO:0030089	phycobilisome	cellular_component	0.008794	0.81137	2	808	4	20542	1.02189e+17
GO:0009887	organ morphogenesis	biological_process	0.008794	0.81137	2	808	4	20542	1.02172e+17
GO:0042475	odontogenesis of dentin-containing tooth	biological_process	0.008794	0.81137	2	808	4	20542	1.02168e+17
GO:0042476	odontogenesis	biological_process	0.008794	0.81137	2	808	4	20542	1.02172e+17
GO:0004725	protein tyrosine phosphatase activity	molecular_function	0.0089313	0.81137	10	808	106	20542	1.02173e+89
GO:0018130	heterocycle biosynthetic process	biological_process	0.0092606	0.81839	137	808	2879	20542	102177228,102176402,102179845,102175061,102182556,102172226,102168941,102186334,102171562,102187348,102175236,102174143,102186447,102177136,102190256,102176879,102179153,102177756,102171786,102185007,102179849,102170704,100860801,102191543,102190301,102171407,102169808,102185438,102172052,102180634,102185322,102180119,100861104,108638009,102178245,102169244,102177693,102187064,102189296,102178874…
GO:1901657	glycosyl compound metabolic process	biological_process	0.0094943	0.81839	18	808	248	20542	1.02169e+161
GO:0005667	transcription factor complex	cellular_component	0.0095282	0.81839	9	808	91	20542	1.02171e+80
GO:0034470	ncRNA processing	biological_process	0.010249	0.82293	21	808	307	20542	1.02172e+188
GO:0051536	iron-sulfur cluster binding	molecular_function	0.010772	0.82293	10	808	109	20542	1.00861e+89
GO:0051540	metal cluster binding	molecular_function	0.010772	0.82293	10	808	109	20542	1.02177e+89
GO:0090407	organophosphate biosynthetic process	biological_process	0.010974	0.82293	21	808	309	20542	1.02169e+188
GO:1901362	organic cyclic compound biosynthetic process	biological_process	0.010999	0.82293	138	808	2918	20542	102177693,102187064,100861104,108638009,102178245,102169244,102191537,102178874,102187313,102189296,102182526,102176618,100861259,102173111,102168888,102177943,102188104,102188607,102181716,102187707,102168319,102178443,102183941,102181773,102177085,102169809,102185692,102190067,102188505,102191768,102178873,102180696,102188830,102169303,102176402,102179845,102175061,102177228,102182556,102171562…
GO:0003993	acid phosphatase activity	molecular_function	0.01161	0.82293	11	808	127	20542	1.02176e+98
GO:0008138	protein tyrosine/serine/threonine phosphatase activity	molecular_function	0.011664	0.82293	9	808	94	20542	1.02191e+80
GO:0006753	nucleoside phosphate metabolic process	biological_process	0.011942	0.82293	22	808	331	20542	1.02188e+197
GO:0006725	cellular aromatic compound metabolic process	biological_process	0.012179	0.82293	196	808	4312	20542	102185438,102169808,102190301,102171407,102180119,102185322,102180634,102169537,102185007,102179849,102181531,102171786,102179153,102177756,102190256,102177136,102176879,102186447,102191234,102191543,102183790,100860801,102189894,102170704,102171562,102186334,102168941,102172226,102176938,102170962,102174143,102187348,102175236,102191298,102175061,102176402,102179845,102184810,102177228,102170366…
GO:0009110	vitamin biosynthetic process	biological_process	0.012757	0.82293	5	808	36	20542	1.02172e+44
GO:0042364	water-soluble vitamin biosynthetic process	biological_process	0.012757	0.82293	5	808	36	20542	1.02183e+44
GO:0042470	melanosome	cellular_component	0.012904	0.82293	3	808	13	20542	1.02174e+26
GO:0048770	pigment granule	cellular_component	0.012904	0.82293	3	808	13	20542	1.02174e+26
GO:0004857	enzyme inhibitor activity	molecular_function	0.013305	0.82293	17	808	238	20542	1.02177e+152
GO:0048519	negative regulation of biological process	biological_process	0.01334	0.82293	18	808	257	20542	1.0219e+161
GO:0003774	motor activity	molecular_function	0.013406	0.82293	12	808	147	20542	1.02178e+107
GO:0008121	ubiquinol-cytochrome-c reductase activity	molecular_function	0.013477	0.82293	4	808	24	20542	1.02174e+35
GO:0016681	oxidoreductase activity, acting on diphenols and related substances as donors, cytochrome as acceptor	molecular_function	0.013477	0.82293	4	808	24	20542	1.02169e+35
GO:0051920	peroxiredoxin activity	molecular_function	0.013478	0.82293	4	808	24	20542	1.0219e+35
GO:0044281	small molecule metabolic process	biological_process	0.013747	0.82293	47	808	857	20542	100860801,102170704,102185692,102182083,102187016,102191543,102186447,102181531,102182888,102169537,102172052,102191092,102173102,102188776,102177162,102177412,102172184,102190334,102183247,102177176,102171504,102168330,102171909,102191537,102189046,100861354,102180368,102188061,102169244,108638009,102168465,102169766,102168803,102186091,102183941,102182328,102181716,102191298,102175452,102188104…
GO:0019693	ribose phosphate metabolic process	biological_process	0.013819	0.82293	17	808	239	20542	1.02175e+152
GO:0019438	aromatic compound biosynthetic process	biological_process	0.013852	0.82293	134	808	2845	20542	102188505,102190067,102185692,102169809,102177085,102181773,102169303,102188830,102180696,102191768,102189296,102191537,102187313,102178874,108638009,102178245,102169244,100861104,102177693,102187064,102168319,102178443,102183941,102188607,102181716,102187707,102188104,102173111,100861259,102168888,102177943,102176618,102182526,100860801,102170704,102191543,102177136,102190256,102176879,102186447…
GO:0016879	ligase activity, forming carbon-nitrogen bonds	molecular_function	0.014226	0.82293	8	808	81	20542	1.02185e+71
GO:0016437	tRNA cytidylyltransferase activity	molecular_function	0.014276	0.82293	2	808	5	20542	1.02186e+17
GO:0019955	cytokine binding	molecular_function	0.014276	0.82293	2	808	5	20542	1.02172e+17
GO:0006766	vitamin metabolic process	biological_process	0.014284	0.82293	5	808	37	20542	1.02172e+44
GO:0006767	water-soluble vitamin metabolic process	biological_process	0.014284	0.82293	5	808	37	20542	1.02172e+44
GO:0003954	NADH dehydrogenase activity	molecular_function	0.014526	0.82675	6	808	51	20542	1.02181e+53
GO:0009163	nucleoside biosynthetic process	biological_process	0.017673	0.97918	11	808	135	20542	1.02188e+98
GO:0042455	ribonucleoside biosynthetic process	biological_process	0.017673	0.97918	11	808	135	20542	1.02169e+98
GO:0051494	negative regulation of cytoskeleton organization	biological_process	0.017826	0.97918	4	808	26	20542	1.02187e+35
GO:0072521	purine-containing compound metabolic process	biological_process	0.018511	0.99693	17	808	247	20542	1.02188e+152
GO:0004721	phosphoprotein phosphatase activity	molecular_function	0.018571	0.99693	11	808	136	20542	1.02181e+98
GO:0006139	nucleobase-containing compound metabolic process	biological_process	0.019089	1	188	808	4169	20542	102188349,102189890,102170631,102181539,102182236,102190662,102176735,102191068,102182026,102179887,102170847,102186730,102191227,102180883,100861354,102183157,102171327,102179787,102175706,106502666,102180150,102184432,102179421,102168465,102178031,102182388,102186605,102170070,102171395,102187916,102190830,102189194,102177412,102179126,102188522,102181591,102191012,102175625,102189792,102176953…
GO:1901659	glycosyl compound biosynthetic process	biological_process	0.019502	1	11	808	137	20542	1.02182e+98
GO:0009117	nucleotide metabolic process	biological_process	0.019519	1	21	808	327	20542	1.02169e+188
GO:0005549	odorant binding	molecular_function	0.020859	1	2	808	6	20542	1.02184e+17
GO:0004557	alpha-galactosidase activity	molecular_function	0.020859	1	2	808	6	20542	1.02184e+17
GO:0003906	DNA-(apurinic or apyrimidinic site) lyase activity	molecular_function	0.020859	1	2	808	6	20542	1.0217e+17
GO:0006470	protein dephosphorylation	biological_process	0.021111	1	10	808	121	20542	1.02187e+89
GO:0051129	negative regulation of cellular component organization	biological_process	0.021359	1	7	808	71	20542	1.02179e+62
GO:0009259	ribonucleotide metabolic process	biological_process	0.023072	1	16	808	234	20542	1.02186e+143
GO:0016491	oxidoreductase activity	molecular_function	0.024032	1	67	808	1336	20542	102170438,102189176,102174428,102183247,108633293,102168533,102187120,102181553,102191547,102172960,102185711,102190097,102172803,102188631,102180368,102189046,102170554,102171591,102168330,102178573,102179139,102185490,102173111,102184785,102175452,102168736,102185007,102184969,102179849,102181531,102171860,102179229,102190501,102175786,102191234,102174079,102175146,102189599,102186286,102170543…
GO:0003824	catalytic activity	molecular_function	0.025292	1	328	808	7654	20542	102188535,102177176,102168517,102189316,102176824,102169189,102183390,102189849,102176690,102180636,102169641,100861096,102170588,102180754,102181207,108635911,102179436,102171777,102178573,102179139,102185490,102180932,102173111,102187423,102188073,102185434,102190277,102184733,102183941,102173496,102172960,102186091,108638009,100861081,102178874,102171591,102183183,102188810,102189047,102171504…
GO:0017080	sodium channel regulator activity	molecular_function	0.025823	1	4	808	29	20542	1.02172e+35
GO:0019871	sodium channel inhibitor activity	molecular_function	0.025823	1	4	808	29	20542	1.02172e+35
GO:0007029	endoplasmic reticulum organization	biological_process	0.025823	1	4	808	29	20542	1.02178e+35
GO:0034654	nucleobase-containing compound biosynthetic process	biological_process	0.025884	1	127	808	2740	20542	102184244,102188104,102175510,102171699,102177435,102168319,102178443,102172954,102183941,102173518,102188607,102181716,102187707,102175432,102182526,102173247,100861259,102177943,102168888,102183785,106502272,102176618,102172067,102191537,102178874,102187313,102191578,102178646,102188061,102191079,108638264,102177693,102187064,102183509,102169766,108638009,102178245,102169244,102174817,102168803…
GO:0055114	oxidation-reduction process	biological_process	0.027081	1	62	808	1231	20542	102173102,100860782,102171321,102181553,102191547,102183771,102169537,102182749,108633293,102170543,102186759,102182791,102177412,102181591,102171407,102188522,102175786,102182083,102191234,102174428,102174079,102170438,102190501,102175146,102189599,102184969,102179849,102185007,102181531,102168820,102179229,102190662,102182236,102171531,102175452,102171605,102179139,102185490,102173111,102180883…
GO:0019904	protein domain specific binding	molecular_function	0.027308	1	3	808	17	20542	1.0218e+26
GO:0016799	hydrolase activity, hydrolyzing N-glycosyl compounds	molecular_function	0.027308	1	3	808	17	20542	1.0217e+26
GO:0034660	ncRNA metabolic process	biological_process	0.027697	1	23	808	380	20542	1.08638e+206
GO:0006796	phosphate-containing compound metabolic process	biological_process	0.028102	1	64	808	1279	20542	102185744,102184810,102168465,100861354,102191388,102178270,102180883,102168941,102176938,102188330,100860837,102181989,102170884,102188228,102180356,102175934,102182147,102191298,102186301,102186447,102174079,100861163,102191543,102181338,102190543,102185771,102177412,102171407,102173248,102186605,102186091,102190832,102173496,102169766,102169244,102171909,102191537,102191111,102188061,102171504…
GO:0006163	purine nucleotide metabolic process	biological_process	0.028323	1	16	808	240	20542	1.02192e+143
GO:0072657	protein localization to membrane	biological_process	0.028393	1	8	808	92	20542	1.02178e+71
GO:0044421	extracellular region part	cellular_component	0.028393	1	21	808	340	20542	1.02183e+188
GO:0005523	tropomyosin binding	molecular_function	0.028449	1	2	808	7	20542	1.02176e+17
GO:0051694	pointed-end actin filament capping	biological_process	0.028449	1	2	808	7	20542	1.02176e+17
GO:0070567	cytidylyltransferase activity	molecular_function	0.028449	1	2	808	7	20542	1.02184e+17
GO:0004114	3',5'-cyclic-nucleotide phosphodiesterase activity	molecular_function	0.028896	1	4	808	30	20542	1.02185e+35
GO:0048513	organ development	biological_process	0.028896	1	4	808	30	20542	1.02168e+35
GO:0072522	purine-containing compound biosynthetic process	biological_process	0.030079	1	12	808	165	20542	1.02168e+107
GO:0016311	dephosphorylation	biological_process	0.031162	1	10	808	129	20542	1.02187e+89
GO:0051701	interaction with host	biological_process	0.031313	1	12	808	166	20542	1.08636e+107
GO:0006793	phosphorus metabolic process	biological_process	0.031816	1	64	808	1288	20542	102173248,102186605,102177412,102185771,102171407,102174079,102191543,100861163,102181338,102190543,102186301,102186447,102188228,102175934,102180356,102191298,102182147,102191388,102168941,102178270,102180883,102170884,102188330,102181989,102176938,100860837,100861354,102184810,102185744,102168465,102173102,106502252,102178873,102191586,102168517,102188535,102177162,102176824,102185692,102187016…
GO:0044430	cytoskeletal part	cellular_component	0.035053	1	29	808	516	20542	102181155,102181539,102178443,102181232,102181716,102170098,102181426,102185322,102180883,102181432,102180624,102186793,102187978,102180345,102171591,102180895,106503988,102184709,102178031,102184138,102185261,102174316,102176574,102173496,102190635,100861247,102169162,100861283,100860775
GO:0016627	oxidoreductase activity, acting on the CH-CH group of donors	molecular_function	0.035362	1	8	808	96	20542	1.02173e+71
GO:0005201	extracellular matrix structural constituent	molecular_function	0.035666	1	4	808	32	20542	1.02177e+35
GO:0042278	purine nucleoside metabolic process	biological_process	0.035942	1	14	808	208	20542	1.02186e+125
GO:0046128	purine ribonucleoside metabolic process	biological_process	0.035942	1	14	808	208	20542	1.02192e+125
GO:0008137	NADH dehydrogenase (ubiquinone) activity	molecular_function	0.03656	1	5	808	47	20542	1.0217e+44
GO:0050136	NADH dehydrogenase (quinone) activity	molecular_function	0.03656	1	5	808	47	20542	1.02181e+44
GO:0051205	protein insertion into membrane	biological_process	0.036727	1	3	808	19	20542	1.02178e+26
GO:0000808	origin recognition complex	cellular_component	0.036727	1	3	808	19	20542	1.02176e+26
GO:0004810	tRNA adenylyltransferase activity	molecular_function	0.036956	1	2	808	8	20542	1.02184e+17
GO:0008483	transaminase activity	molecular_function	0.036956	1	2	808	8	20542	1.02182e+17
GO:0016769	transferase activity, transferring nitrogenous groups	molecular_function	0.036956	1	2	808	8	20542	1.02185e+17
GO:0017150	tRNA dihydrouridine synthase activity	molecular_function	0.036956	1	2	808	8	20542	1.02182e+17
GO:0007015	actin filament organization	biological_process	0.037046	1	6	808	63	20542	1.02176e+53
GO:0009260	ribonucleotide biosynthetic process	biological_process	0.037923	1	11	808	152	20542	1.02182e+98
GO:0046390	ribose phosphate biosynthetic process	biological_process	0.037923	1	11	808	152	20542	1.02186e+98
GO:0016867	intramolecular transferase activity, transferring acyl groups	molecular_function	0.039334	1	1	808	1	20542	102171909
GO:0016993	precorrin-8X methylmutase activity	molecular_function	0.039334	1	1	808	1	20542	102171909
GO:0008657	DNA topoisomerase (ATP-hydrolyzing) inhibitor activity	molecular_function	0.039334	1	1	808	1	20542	102175560
GO:0072586	DNA topoisomerase (ATP-hydrolyzing) regulator activity	molecular_function	0.039334	1	1	808	1	20542	102175560
GO:0098657	import into cell	biological_process	0.039334	1	1	808	1	20542	102181219
GO:0019030	icosahedral viral capsid	cellular_component	0.039334	1	1	808	1	20542	102168820
GO:0039624	viral outer capsid	cellular_component	0.039334	1	1	808	1	20542	102168820
GO:0009664	plant-type cell wall organization	biological_process	0.039334	1	1	808	1	20542	102189194
GO:0009832	plant-type cell wall biogenesis	biological_process	0.039334	1	1	808	1	20542	102189194
GO:0010215	cellulose microfibril organization	biological_process	0.039334	1	1	808	1	20542	102189194
GO:0070726	cell wall assembly	biological_process	0.039334	1	1	808	1	20542	102189194
GO:0071668	plant-type cell wall assembly	biological_process	0.039334	1	1	808	1	20542	102189194
GO:0071669	plant-type cell wall organization or biogenesis	biological_process	0.039334	1	1	808	1	20542	102189194
GO:0008488	gamma-glutamyl carboxylase activity	molecular_function	0.039334	1	1	808	1	20542	102170242
GO:0017187	peptidyl-glutamic acid carboxylation	biological_process	0.039334	1	1	808	1	20542	102170242
GO:0018200	peptidyl-glutamic acid modification	biological_process	0.039334	1	1	808	1	20542	102170242
GO:0018214	protein carboxylation	biological_process	0.039334	1	1	808	1	20542	102170242
GO:0033313	meiotic cell cycle checkpoint	biological_process	0.039334	1	1	808	1	20542	102173569
GO:0040020	regulation of meiotic nuclear division	biological_process	0.039334	1	1	808	1	20542	102173569
GO:0045835	negative regulation of meiotic nuclear division	biological_process	0.039334	1	1	808	1	20542	102173569
GO:0051445	regulation of meiotic cell cycle	biological_process	0.039334	1	1	808	1	20542	102173569
GO:0051447	negative regulation of meiotic cell cycle	biological_process	0.039334	1	1	808	1	20542	102173569
GO:0051598	meiotic recombination checkpoint	biological_process	0.039334	1	1	808	1	20542	102173569
GO:0006282	regulation of DNA repair	biological_process	0.039334	1	1	808	1	20542	102189047
GO:0080135	regulation of cellular response to stress	biological_process	0.039334	1	1	808	1	20542	102189047
GO:2001020	regulation of response to DNA damage stimulus	biological_process	0.039334	1	1	808	1	20542	102189047
GO:0015658	branched-chain amino acid transmembrane transporter activity	molecular_function	0.039334	1	1	808	1	20542	100860787
GO:0015803	branched-chain amino acid transport	biological_process	0.039334	1	1	808	1	20542	100860787
GO:0030597	RNA glycosylase activity	molecular_function	0.039334	1	1	808	1	20542	102168316
GO:0030598	rRNA N-glycosylase activity	molecular_function	0.039334	1	1	808	1	20542	102168316
GO:0097351	toxin-antitoxin pair type II binding	molecular_function	0.039334	1	1	808	1	20542	102172914
GO:0070566	adenylyltransferase activity	molecular_function	0.039365	1	4	808	33	20542	1.02186e+35
GO:0009150	purine ribonucleotide metabolic process	biological_process	0.040116	1	15	808	231	20542	1.02184e+134
GO:0005578	proteinaceous extracellular matrix	cellular_component	0.040633	1	10	808	135	20542	1.08638e+89
GO:0009165	nucleotide biosynthetic process	biological_process	0.041129	1	14	808	212	20542	1.02184e+125
GO:1901293	nucleoside phosphate biosynthetic process	biological_process	0.041129	1	14	808	212	20542	1.02177e+125
GO:0019239	deaminase activity	molecular_function	0.04198	1	3	808	20	20542	1.02191e+26
GO:0051188	cofactor biosynthetic process	biological_process	0.042384	1	10	808	136	20542	1.02189e+89
GO:0016651	oxidoreductase activity, acting on NAD(P)H	molecular_function	0.044094	1	12	808	175	20542	1.02191e+107
GO:0044003	modification by symbiont of host morphology or physiology	biological_process	0.045588	1	8	808	101	20542	1.02183e+71
GO:0051817	modification of morphology or physiology of other organism involved in symbiotic interaction	biological_process	0.045588	1	8	808	101	20542	1.0219e+71
GO:0004112	cyclic-nucleotide phosphodiesterase activity	molecular_function	0.047396	1	4	808	35	20542	1.02183e+35
GO:0015297	antiporter activity	molecular_function	0.047396	1	4	808	35	20542	1.02178e+35
GO:0008443	phosphofructokinase activity	molecular_function	0.047396	1	4	808	35	20542	1.02171e+35
GO:1901505	carbohydrate derivative transporter activity	molecular_function	0.047588	1	3	808	21	20542	1.02192e+26
GO:0030042	actin filament depolymerization	biological_process	0.047588	1	3	808	21	20542	1.02187e+26
GO:0030834	regulation of actin filament depolymerization	biological_process	0.047588	1	3	808	21	20542	1.02176e+26
GO:0030835	negative regulation of actin filament depolymerization	biological_process	0.047588	1	3	808	21	20542	1.02187e+26
GO:0030837	negative regulation of actin filament polymerization	biological_process	0.047588	1	3	808	21	20542	1.02176e+26
GO:0031333	negative regulation of protein complex assembly	biological_process	0.047588	1	3	808	21	20542	1.02187e+26
GO:0032272	negative regulation of protein polymerization	biological_process	0.047588	1	3	808	21	20542	1.02187e+26
GO:0051261	protein depolymerization	biological_process	0.047588	1	3	808	21	20542	1.02176e+26
GO:0051693	actin filament capping	biological_process	0.047588	1	3	808	21	20542	1.02176e+26
GO:1901879	regulation of protein depolymerization	biological_process	0.047588	1	3	808	21	20542	1.02187e+26
GO:1901880	negative regulation of protein depolymerization	biological_process	0.047588	1	3	808	21	20542	1.02176e+26
GO:0015886	heme transport	biological_process	0.047588	1	3	808	21	20542	1.02172e+26
GO:0051181	cofactor transport	biological_process	0.047588	1	3	808	21	20542	1.02172e+26
GO:1901678	iron coordination entity transport	biological_process	0.047588	1	3	808	21	20542	1.02182e+26
GO:0006164	purine nucleotide biosynthetic process	biological_process	0.047901	1	11	808	158	20542	1.02177e+98
GO:0010941	regulation of cell death	biological_process	0.047944	1	10	808	139	20542	1.0217e+89
GO:0042981	regulation of apoptotic process	biological_process	0.047944	1	10	808	139	20542	1.02178e+89
GO:0043067	regulation of programmed cell death	biological_process	0.047944	1	10	808	139	20542	1.0217e+89
GO:0004520	endodeoxyribonuclease activity	molecular_function	0.049349	1	5	808	51	20542	1.02185e+44
GO:0072528	pyrimidine-containing compound biosynthetic process	biological_process	0.049349	1	5	808	51	20542	1.02169e+44
GO:0005856	cytoskeleton	cellular_component	0.050717	1	30	808	556	20542	102180624,102181432,102186793,102180883,102170098,102185322,102181426,102178443,102181539,102181155,102181232,102181716,100861247,102169162,100861283,100860775,102172606,102173496,102190635,102184709,106503988,102178031,102176574,102185261,102184138,102174316,102180895,102180345,102187978,102171591
GO:0072527	pyrimidine-containing compound metabolic process	biological_process	0.050766	1	6	808	68	20542	1.02183e+53
GO:0009161	ribonucleoside monophosphate metabolic process	biological_process	0.050794	1	12	808	179	20542	1.02192e+107
GO:0045786	negative regulation of cell cycle	biological_process	0.052908	1	5	808	52	20542	1.02174e+44
GO:0009036	Type II site-specific deoxyribonuclease activity	molecular_function	0.053544	1	3	808	22	20542	1.02185e+26
GO:0015666	restriction endodeoxyribonuclease activity	molecular_function	0.053544	1	3	808	22	20542	1.02185e+26
GO:0043242	negative regulation of protein complex disassembly	biological_process	0.053544	1	3	808	22	20542	1.02176e+26
GO:0009123	nucleoside monophosphate metabolic process	biological_process	0.056252	1	12	808	182	20542	1.00861e+107
GO:0016866	intramolecular transferase activity	molecular_function	0.056264	1	4	808	37	20542	1.0219e+35
GO:0010948	negative regulation of cell cycle process	biological_process	0.056264	1	4	808	37	20542	1.02191e+35
GO:0008616	queuosine biosynthetic process	biological_process	0.056394	1	2	808	10	20542	1.02169e+17
GO:0046116	queuosine metabolic process	biological_process	0.056394	1	2	808	10	20542	1.02174e+17
GO:0015925	galactosidase activity	molecular_function	0.056394	1	2	808	10	20542	1.02184e+17
GO:0016788	hydrolase activity, acting on ester bonds	molecular_function	0.056613	1	49	808	988	20542	100861081,102191111,102188762,102189063,102189455,102179435,102188810,102183183,102175061,106502666,102185744,102184810,102190951,102172972,102170366,102174316,102189776,102185434,102170098,102169336,102181155,102176735,102172253,102191298,102168219,102190731,102186681,102187423,102176938,102170962,102177629,102186900,102172115,102180895,102190543,100860801,106503435,102180754,102182888,102183272…
GO:0035821	modification of morphology or physiology of other organism	biological_process	0.057581	1	8	808	106	20542	1.02176e+71
GO:0098772	molecular function regulator	molecular_function	0.058151	1	35	808	674	20542	102179360,102187618,102170962,102191227,102175560,102188104,102176716,102170510,102184500,102183975,102180150,102172914,102182162,102169628,102184845,102171442,102189047,102173383,102180696,102173758,102183429,102172302,106502252,102175277,102190635,102173480,102187183,102190536,102173204,102179436,102176303,102183702,102184534,106503435,102172476
GO:0042451	purine nucleoside biosynthetic process	biological_process	0.058402	1	9	808	125	20542	1.02171e+80
GO:0046129	purine ribonucleoside biosynthetic process	biological_process	0.058402	1	9	808	125	20542	1.02184e+80
GO:0030076	light-harvesting complex	cellular_component	0.059838	1	3	808	23	20542	1.02189e+26
GO:0009307	DNA restriction-modification system	biological_process	0.059838	1	3	808	23	20542	1.02178e+26
GO:0044355	clearance of foreign intracellular DNA	biological_process	0.059838	1	3	808	23	20542	1.02185e+26
GO:0015298	solute:cation antiporter activity	molecular_function	0.059838	1	3	808	23	20542	1.0217e+26
GO:0015299	solute:proton antiporter activity	molecular_function	0.059838	1	3	808	23	20542	1.02178e+26
GO:0016278	lysine N-methyltransferase activity	molecular_function	0.061009	1	4	808	38	20542	1.02189e+35
GO:0016279	protein-lysine N-methyltransferase activity	molecular_function	0.061009	1	4	808	38	20542	1.0218e+35
GO:0018024	histone-lysine N-methyltransferase activity	molecular_function	0.061009	1	4	808	38	20542	1.0218e+35
GO:0042054	histone methyltransferase activity	molecular_function	0.061009	1	4	808	38	20542	1.0218e+35
GO:0005669	transcription factor TFIID complex	cellular_component	0.061009	1	4	808	38	20542	1.02173e+35
GO:0090150	establishment of protein localization to membrane	biological_process	0.061069	1	7	808	89	20542	1.0219e+62
GO:0071704	organic substance metabolic process	biological_process	0.063637	1	338	808	8052	20542	102180636,102182132,102169641,102169809,102181773,108635911,102171777,102183662,102170588,102176824,100860953,102188830,102188535,102177176,102191768,102168517,102178873,102189145,102190771,102189849,102173102,102183390,102182362,100861104,108638009,102178245,102173496,102186091,102187064,102188810,102171504,102189047,100861081,102191537,102178874,100861259,102173111,102188073,102187423,102179139…
GO:0048731	system development	biological_process	0.064087	1	7	808	90	20542	1.06502e+62
GO:0017004	cytochrome complex assembly	biological_process	0.065959	1	4	808	39	20542	1.02172e+35
GO:0019200	carbohydrate kinase activity	molecular_function	0.065959	1	4	808	39	20542	1.02186e+35
GO:0016070	RNA metabolic process	biological_process	0.066299	1	140	808	3159	20542	102171395,102170070,102186605,102177412,102189194,102176953,102191012,102175625,102189792,102188522,102179126,102181591,102179362,108638408,102187978,102189599,102179229,102179652,102177651,102172693,102191038,102176574,102189890,102188349,102170631,102181539,102182236,102190662,102170847,102182026,102179887,102191068,102186730,102191227,102183157,102171327,102179787,102180150,102175706,102182388…
GO:0000049	tRNA binding	molecular_function	0.066461	1	3	808	24	20542	1.02191e+26
GO:0070588	calcium ion transmembrane transport	biological_process	0.067171	1	2	808	11	20542	1.02179e+17
GO:0005664	nuclear origin of replication recognition complex	cellular_component	0.067171	1	2	808	11	20542	1.02176e+17
GO:1901661	quinone metabolic process	biological_process	0.067171	1	2	808	11	20542	1.02172e+17
GO:1901663	quinone biosynthetic process	biological_process	0.067171	1	2	808	11	20542	1.02172e+17
GO:0004864	protein phosphatase inhibitor activity	molecular_function	0.067171	1	2	808	11	20542	1.02176e+17
GO:0019212	phosphatase inhibitor activity	molecular_function	0.067171	1	2	808	11	20542	1.02181e+17
GO:0009152	purine ribonucleotide biosynthetic process	biological_process	0.069925	1	10	808	149	20542	1.02182e+89
GO:0019048	modulation by virus of host morphology or physiology	biological_process	0.070388	1	7	808	92	20542	1.0219e+62
GO:0044723	single-organism carbohydrate metabolic process	biological_process	0.071772	1	18	808	314	20542	1.02176e+161
GO:0046488	phosphatidylinositol metabolic process	biological_process	0.074581	1	6	808	75	20542	1.02172e+53
GO:0034641	cellular nitrogen compound metabolic process	biological_process	0.075446	1	223	808	5212	20542	102171562,100861234,102168941,102186334,102170962,102176938,102182187,102172226,102174143,102191298,102187348,102175236,102189421,102175061,102184810,102179845,102176402,102177228,102189776,102170366,102189518,102182556,102189063,102171233,102185438,102169808,102190301,102171407,102180119,102185322,102169537,102172052,102180634,102185007,102179849,102177756,102171786,102179153,102176879,102177136…
GO:0015078	hydrogen ion transmembrane transporter activity	molecular_function	0.075564	1	17	808	295	20542	1.02174e+152
GO:0051186	cofactor metabolic process	biological_process	0.076308	1	13	808	212	20542	1.02188e+116
GO:0000786	nucleosome	cellular_component	0.076462	1	4	808	41	20542	1.02185e+35
GO:0044272	sulfur compound biosynthetic process	biological_process	0.076462	1	4	808	41	20542	1.02183e+35
GO:0008200	ion channel inhibitor activity	molecular_function	0.077045	1	7	808	94	20542	1.02188e+62
GO:0016248	channel inhibitor activity	molecular_function	0.077045	1	7	808	94	20542	1.02179e+62
GO:0005576	extracellular region	cellular_component	0.0771	1	68	808	1454	20542	102190806,102184534,102170691,106502669,102185007,102190635,102172606,102179229,102182602,102176574,102185322,102171143,102168242,102187979,102181432,102181717,102182395,102183157,102169628,102171442,102181771,102178069,102169983,102188563,102178999,102188228,102182236,102183975,102170510,100860787,102190023,102169116,102189251,102179360,102175560,102177114,102183086,102170588,102172476,102180754…
GO:0046406	magnesium protoporphyrin IX methyltransferase activity	molecular_function	0.077123	1	1	808	2	20542	102188228
GO:0006059	hexitol metabolic process	biological_process	0.077123	1	1	808	2	20542	102188104
GO:0019402	galactitol metabolic process	biological_process	0.077123	1	1	808	2	20542	102188104
GO:0004169	dolichyl-phosphate-mannose-protein mannosyltransferase activity	molecular_function	0.077123	1	1	808	2	20542	102184119
GO:0035268	protein mannosylation	biological_process	0.077123	1	1	808	2	20542	102184119
GO:0035269	protein O-linked mannosylation	biological_process	0.077123	1	1	808	2	20542	102184119
GO:0097502	mannosylation	biological_process	0.077123	1	1	808	2	20542	102184119
GO:0009976	tocopherol cyclase activity	molecular_function	0.077123	1	1	808	2	20542	102182588
GO:0019646	aerobic electron transport chain	biological_process	0.077123	1	1	808	2	20542	102168820
GO:0043163	cell envelope organization	biological_process	0.077123	1	1	808	2	20542	102186898
GO:0043165	Gram-negative-bacterium-type cell outer membrane assembly	biological_process	0.077123	1	1	808	2	20542	102186898
GO:0019956	chemokine binding	molecular_function	0.077123	1	1	808	2	20542	102171504
GO:0009186	deoxyribonucleoside diphosphate metabolic process	biological_process	0.077123	1	1	808	2	20542	102173102
GO:0008813	chorismate lyase activity	molecular_function	0.077123	1	1	808	2	20542	102171504
GO:0008964	phosphoenolpyruvate carboxylase activity	molecular_function	0.077123	1	1	808	2	20542	102182083
GO:0030416	methylamine metabolic process	biological_process	0.077123	1	1	808	2	20542	102189312
GO:1901160	primary amino compound metabolic process	biological_process	0.077123	1	1	808	2	20542	102189312
GO:0000172	ribonuclease MRP complex	cellular_component	0.077123	1	1	808	2	20542	102172115
GO:0030677	ribonuclease P complex	cellular_component	0.077123	1	1	808	2	20542	102172115
GO:1902555	endoribonuclease complex	cellular_component	0.077123	1	1	808	2	20542	102172115
GO:0004838	L-tyrosine:2-oxoglutarate aminotransferase activity	molecular_function	0.077123	1	1	808	2	20542	102181531
GO:0070547	L-tyrosine aminotransferase activity	molecular_function	0.077123	1	1	808	2	20542	102181531
GO:0003919	FMN adenylyltransferase activity	molecular_function	0.077123	1	1	808	2	20542	102172052
GO:0004126	cytidine deaminase activity	molecular_function	0.077123	1	1	808	2	20542	102191092
GO:0006216	cytidine catabolic process	biological_process	0.077123	1	1	808	2	20542	102191092
GO:0009164	nucleoside catabolic process	biological_process	0.077123	1	1	808	2	20542	102191092
GO:0009972	cytidine deamination	biological_process	0.077123	1	1	808	2	20542	102191092
GO:0042454	ribonucleoside catabolic process	biological_process	0.077123	1	1	808	2	20542	102191092
GO:0046087	cytidine metabolic process	biological_process	0.077123	1	1	808	2	20542	102191092
GO:0046133	pyrimidine ribonucleoside catabolic process	biological_process	0.077123	1	1	808	2	20542	102191092
GO:0046135	pyrimidine nucleoside catabolic process	biological_process	0.077123	1	1	808	2	20542	102191092
GO:0072529	pyrimidine-containing compound catabolic process	biological_process	0.077123	1	1	808	2	20542	102191092
GO:1901658	glycosyl compound catabolic process	biological_process	0.077123	1	1	808	2	20542	102191092
GO:0051191	prosthetic group biosynthetic process	biological_process	0.077123	1	1	808	2	20542	100861104
GO:0004366	glycerol-3-phosphate O-acyltransferase activity	molecular_function	0.077123	1	1	808	2	20542	102173365
GO:0000086	G2/M transition of mitotic cell cycle	biological_process	0.077123	1	1	808	2	20542	102191227
GO:0010389	regulation of G2/M transition of mitotic cell cycle	biological_process	0.077123	1	1	808	2	20542	102191227
GO:0010972	negative regulation of G2/M transition of mitotic cell cycle	biological_process	0.077123	1	1	808	2	20542	102191227
GO:0030336	negative regulation of cell migration	biological_process	0.077123	1	1	808	2	20542	102191227
GO:0044839	cell cycle G2/M phase transition	biological_process	0.077123	1	1	808	2	20542	102191227
GO:1902749	regulation of cell cycle G2/M phase transition	biological_process	0.077123	1	1	808	2	20542	102191227
GO:1902750	negative regulation of cell cycle G2/M phase transition	biological_process	0.077123	1	1	808	2	20542	102191227
GO:0018196	peptidyl-asparagine modification	biological_process	0.077123	1	1	808	2	20542	102190564
GO:0018279	protein N-linked glycosylation via asparagine	biological_process	0.077123	1	1	808	2	20542	102190564
GO:0051726	regulation of cell cycle	biological_process	0.07745	1	8	808	113	20542	1.02174e+71
GO:0009617	response to bacterium	biological_process	0.078425	1	6	808	76	20542	1.02188e+53
GO:0042742	defense response to bacterium	biological_process	0.078425	1	6	808	76	20542	1.02181e+53
GO:0008654	phospholipid biosynthetic process	biological_process	0.078425	1	6	808	76	20542	1.02172e+53
GO:0042181	ketone biosynthetic process	biological_process	0.078561	1	2	808	12	20542	1.02172e+17
GO:0019238	cyclohydrolase activity	molecular_function	0.078561	1	2	808	12	20542	1.02182e+17
GO:0006644	phospholipid metabolic process	biological_process	0.082373	1	9	808	134	20542	1.02175e+80
GO:0030234	enzyme regulator activity	molecular_function	0.083499	1	24	808	451	20542	1.02173e+215
GO:0008289	lipid binding	molecular_function	0.083501	1	16	808	278	20542	1.02171e+143
GO:0044238	primary metabolic process	biological_process	0.083811	1	325	808	7775	20542	102189890,102188228,102188349,102169336,102181539,102176735,102170847,102169116,102178270,102186730,100860837,102183157,102179787,102183646,102181448,102180150,102170242,102170119,102178069,102185744,102168338,102182388,102184432,102179421,102171395,102190564,102183771,102181096,102185771,102191012,102175625,102190587,102188776,102176953,102179126,102181591,102177629,102187978,102181338,102172606…
GO:0044711	single-organism biosynthetic process	biological_process	0.084041	1	36	808	720	20542	102172052,102186605,102188522,102177162,102188776,102183247,102172184,102170704,100861163,102191543,102185692,102186447,102188772,102182888,102175100,102181716,102182328,106503290,102183941,102174143,102171699,102188104,102188228,108634555,102173111,102168941,102171504,102188061,102191537,102187313,102171909,102168803,102169766,102168465,102169244,102181448
GO:0010256	endomembrane system organization	biological_process	0.086584	1	5	808	60	20542	1.02178e+44
GO:0016684	oxidoreductase activity, acting on peroxide as acceptor	molecular_function	0.087749	1	4	808	43	20542	1.0219e+35
GO:0010942	positive regulation of cell death	biological_process	0.087749	1	4	808	43	20542	1.0217e+35
GO:0043065	positive regulation of apoptotic process	biological_process	0.087749	1	4	808	43	20542	1.02178e+35
GO:0043068	positive regulation of programmed cell death	biological_process	0.087749	1	4	808	43	20542	1.02188e+35
GO:0009126	purine nucleoside monophosphate metabolic process	biological_process	0.087986	1	11	808	176	20542	1.02177e+98
GO:0009167	purine ribonucleoside monophosphate metabolic process	biological_process	0.087986	1	11	808	176	20542	1.02182e+98
GO:0003684	damaged DNA binding	molecular_function	0.088196	1	3	808	27	20542	1.02184e+26
GO:0008152	metabolic process	biological_process	0.090037	1	387	808	9353	20542	102175432,102168219,102180711,102173247,102184785,102176284,102171769,102175510,102173569,102182111,102170158,102181870,108638045,102175100,102176403,102172803,102191512,106503920,102183509,102168620,102169766,102181966,102179685,102168803,102171909,102191578,102175713,102191079,102185187,102186697,102172797,102191586,102183247,102183563,102177961,102180806,106504021,102189312,102187120,102172676…
GO:0007249	I-kappaB kinase/NF-kappaB signaling	biological_process	0.090499	1	2	808	13	20542	1.02183e+17
GO:0043122	regulation of I-kappaB kinase/NF-kappaB signaling	biological_process	0.090499	1	2	808	13	20542	1.0218e+17
GO:0043123	positive regulation of I-kappaB kinase/NF-kappaB signaling	biological_process	0.090499	1	2	808	13	20542	1.02183e+17
GO:0016780	phosphotransferase activity, for other substituted phosphate groups	molecular_function	0.090499	1	2	808	13	20542	1.02188e+17
GO:0030430	host cell cytoplasm	cellular_component	0.090499	1	2	808	13	20542	1.02178e+17
GO:0046131	pyrimidine ribonucleoside metabolic process	biological_process	0.090499	1	2	808	13	20542	1.02192e+17
GO:0009144	purine nucleoside triphosphate metabolic process	biological_process	0.090678	1	11	808	177	20542	1.02182e+98
GO:0009199	ribonucleoside triphosphate metabolic process	biological_process	0.090678	1	11	808	177	20542	1.02177e+98
GO:0009205	purine ribonucleoside triphosphate metabolic process	biological_process	0.090678	1	11	808	177	20542	1.02182e+98
GO:0008064	regulation of actin polymerization or depolymerization	biological_process	0.093678	1	4	808	44	20542	1.02176e+35
GO:0008154	actin polymerization or depolymerization	biological_process	0.093678	1	4	808	44	20542	1.02181e+35
GO:0030041	actin filament polymerization	biological_process	0.093678	1	4	808	44	20542	1.02176e+35
GO:0030832	regulation of actin filament length	biological_process	0.093678	1	4	808	44	20542	1.02181e+35
GO:0030833	regulation of actin filament polymerization	biological_process	0.093678	1	4	808	44	20542	1.02181e+35
GO:0032535	regulation of cellular component size	biological_process	0.093678	1	4	808	44	20542	1.02187e+35
GO:0032956	regulation of actin cytoskeleton organization	biological_process	0.093678	1	4	808	44	20542	1.02181e+35
GO:0032970	regulation of actin filament-based process	biological_process	0.093678	1	4	808	44	20542	1.02176e+35
GO:0006351	transcription, DNA-templated	biological_process	0.093828	1	111	808	2502	20542	102180696,102191768,102188830,102177961,102169303,102172676,102181232,102182888,102181773,102169809,106503988,102177085,102175484,102190067,102188505,100861031,102190156,102175432,102182526,102173247,102177943,102168888,102183785,100861259,102172067,102176618,106502272,102175510,102184244,102177435,102172954,102178443,102168319,102187707,102173518,102188607,102187064,102177693,102183509,102178245…
GO:0097659	nucleic acid-templated transcription	biological_process	0.093828	1	111	808	2502	20542	102191537,102187313,102178874,102191578,102178646,102191079,108638264,102177693,102187064,102183509,108638009,102178245,102174817,100861104,102184244,102175510,102177435,102168319,102178443,102172954,102188607,102173518,102187707,102182526,102175432,102173247,100861259,102177943,102168888,102183785,102176618,106502272,102172067,102190067,102188505,102190156,100861031,102182888,102181773,106503988…
GO:0009579	thylakoid	cellular_component	0.09468	1	9	808	138	20542	1.0218e+80
GO:0044436	thylakoid part	cellular_component	0.09468	1	9	808	138	20542	1.02185e+80
GO:0033043	regulation of organelle organization	biological_process	0.09468	1	9	808	138	20542	1.02179e+80
GO:0090304	nucleic acid metabolic process	biological_process	0.094815	1	165	808	3819	20542	102191234,102183790,102189894,100860801,102179849,102185007,102179153,102171786,102177756,102176879,102177136,102190256,102180119,102185322,102180634,102169537,102185438,102169808,102190301,102171407,102182556,102189063,102175061,102184810,102179845,102176402,102177228,102189776,102170366,102187348,102175236,102171562,102186334,102176938,102170962,102172226,102190067,102183662,102188505,108635911…
GO:0009156	ribonucleoside monophosphate biosynthetic process	biological_process	0.09524	1	7	808	99	20542	1.02192e+62
GO:0008375	acetylglucosaminyltransferase activity	molecular_function	0.096025	1	3	808	28	20542	1.00861e+26
GO:0090066	regulation of anatomical structure size	biological_process	0.096413	1	5	808	62	20542	1.02176e+44
GO:0006733	oxidoreduction coenzyme metabolic process	biological_process	0.096413	1	5	808	62	20542	1.02187e+44
GO:0006807	nitrogen compound metabolic process	biological_process	0.09879	1	230	808	5431	20542	102179787,102171327,100861354,102183157,102179421,102184432,102182388,102168465,102168338,102178031,102180150,106502666,102180799,102175706,102176735,102170631,102181539,102182236,102190662,102188349,102189890,102188228,108634555,102191227,102186730,102180883,102191068,102171290,102170847,102179887,102182026,108638408,102189599,102187978,102179362,102177629,102182412,102176574,102179229,102175839…
GO:0016247	channel regulator activity	molecular_function	0.099141	1	7	808	100	20542	1.02171e+62
GO:0009124	nucleoside monophosphate biosynthetic process	biological_process	0.099141	1	7	808	100	20542	1.02192e+62
GO:0044815	DNA packaging complex	cellular_component	0.09979	1	4	808	45	20542	1.02185e+35
GO:0005975	carbohydrate metabolic process	biological_process	0.10157	1	29	808	574	20542	102190884,102173930,102183771,102190564,102171321,102188789,102188104,102171407,102169116,102180711,102183563,108633293,102188810,102191357,102170613,102171777,102183206,100861163,102187016,102178874,102187313,102184432,102169641,102185744,102188772,102184119,102183509,102186091,102176255
GO:0006120	mitochondrial electron transport, NADH to ubiquinone	biological_process	0.10292	1	2	808	14	20542	1.02181e+17
GO:0016868	intramolecular transferase activity, phosphotransferases	molecular_function	0.10292	1	2	808	14	20542	1.02184e+17
GO:0005337	nucleoside transmembrane transporter activity	molecular_function	0.10292	1	2	808	14	20542	1.02175e+17
GO:1901677	phosphate transmembrane transporter activity	molecular_function	0.10292	1	2	808	14	20542	1.02179e+17
GO:0022884	macromolecule transmembrane transporter activity	molecular_function	0.10292	1	2	808	14	20542	1.02185e+17
GO:0045444	fat cell differentiation	biological_process	0.10292	1	2	808	14	20542	1.02174e+17
GO:0009218	pyrimidine ribonucleotide metabolic process	biological_process	0.10292	1	2	808	14	20542	1.02169e+17
GO:0009220	pyrimidine ribonucleotide biosynthetic process	biological_process	0.10292	1	2	808	14	20542	1.02192e+17
GO:0006486	protein glycosylation	biological_process	0.10313	1	7	808	101	20542	1.02191e+62
GO:0043413	macromolecule glycosylation	biological_process	0.10313	1	7	808	101	20542	1.02184e+62
GO:0044802	single-organism membrane organization	biological_process	0.10358	1	10	808	161	20542	1.02172e+89
GO:0022900	electron transport chain	biological_process	0.10376	1	6	808	82	20542	1.02184e+53
GO:0042651	thylakoid membrane	cellular_component	0.10413	1	3	808	29	20542	1.02191e+26
GO:0031082	BLOC complex	cellular_component	0.10413	1	3	808	29	20542	1.0217e+26
GO:0031083	BLOC-1 complex	cellular_component	0.10413	1	3	808	29	20542	1.0217e+26
GO:0098542	defense response to other organism	biological_process	0.10458	1	9	808	141	20542	1.02179e+80
GO:0032993	protein-DNA complex	cellular_component	0.10608	1	4	808	46	20542	1.02185e+35
GO:0044424	intracellular part	cellular_component	0.10668	1	211	808	4973	20542	108638414,102177605,102182132,102177085,102178823,102184138,102179163,100861283,102185736,102179436,102180754,100861095,100861096,102183662,102179646,102188830,102189042,102189145,108633293,102180624,102176502,102169927,102168517,102188559,102176667,102189849,102175277,102190771,102173711,102169189,102181426,108638009,100861104,102182362,102187064,102173496,102171504,102168330,102171591,102191537…
GO:0031324	negative regulation of cellular metabolic process	biological_process	0.1072	1	7	808	102	20542	1.02179e+62
GO:0070085	glycosylation	biological_process	0.11136	1	7	808	103	20542	1.02191e+62
GO:0006732	coenzyme metabolic process	biological_process	0.11149	1	9	808	143	20542	1.02168e+80
GO:0008378	galactosyltransferase activity	molecular_function	0.11248	1	3	808	30	20542	1.02191e+26
GO:0003873	6-phosphofructo-2-kinase activity	molecular_function	0.11248	1	3	808	30	20542	1.02189e+26
GO:0006000	fructose metabolic process	biological_process	0.11248	1	3	808	30	20542	1.02189e+26
GO:0007213	G-protein coupled acetylcholine receptor signaling pathway	biological_process	0.11343	1	1	808	3	20542	102180806
GO:0043113	receptor clustering	biological_process	0.11343	1	1	808	3	20542	102180806
GO:0043236	laminin binding	molecular_function	0.11343	1	1	808	3	20542	102180806
GO:0048306	calcium-dependent protein binding	molecular_function	0.11343	1	1	808	3	20542	102183832
GO:0006379	mRNA cleavage	biological_process	0.11343	1	1	808	3	20542	102172115
GO:0090501	RNA phosphodiester bond hydrolysis	biological_process	0.11343	1	1	808	3	20542	102172115
GO:0005727	extrachromosomal circular DNA	cellular_component	0.11343	1	1	808	3	20542	102171407
GO:0046821	extrachromosomal DNA	cellular_component	0.11343	1	1	808	3	20542	102171407
GO:0016762	xyloglucan:xyloglucosyl transferase activity	molecular_function	0.11343	1	1	808	3	20542	102190884
GO:0048046	apoplast	cellular_component	0.11343	1	1	808	3	20542	102190884
GO:0008320	protein transmembrane transporter activity	molecular_function	0.11343	1	1	808	3	20542	102190830
GO:0015450	P-P-bond-hydrolysis-driven protein transmembrane transporter activity	molecular_function	0.11343	1	1	808	3	20542	102190830
GO:0009916	alternative oxidase activity	molecular_function	0.11343	1	1	808	3	20542	102175146
GO:0004345	glucose-6-phosphate dehydrogenase activity	molecular_function	0.11343	1	1	808	3	20542	102171321
GO:0010277	chlorophyllide a oxygenase [overall] activity	molecular_function	0.11343	1	1	808	3	20542	102179139
GO:0004517	nitric-oxide synthase activity	molecular_function	0.11343	1	1	808	3	20542	102185490
GO:0006809	nitric oxide biosynthetic process	biological_process	0.11343	1	1	808	3	20542	102185490
GO:0046209	nitric oxide metabolic process	biological_process	0.11343	1	1	808	3	20542	102185490
GO:1903409	reactive oxygen species biosynthetic process	biological_process	0.11343	1	1	808	3	20542	102185490
GO:0008140	cAMP response element binding protein binding	molecular_function	0.11343	1	1	808	3	20542	106502271
GO:0051289	protein homotetramerization	biological_process	0.11343	1	1	808	3	20542	106502271
GO:0015321	sodium-dependent phosphate transmembrane transporter activity	molecular_function	0.11343	1	1	808	3	20542	100860858
GO:0044341	sodium-dependent phosphate transport	biological_process	0.11343	1	1	808	3	20542	100860858
GO:0008430	selenium binding	molecular_function	0.11343	1	1	808	3	20542	102171290
GO:0004645	phosphorylase activity	molecular_function	0.11343	1	1	808	3	20542	102183771
GO:0008184	glycogen phosphorylase activity	molecular_function	0.11343	1	1	808	3	20542	102183771
GO:0006230	TMP biosynthetic process	biological_process	0.11343	1	1	808	3	20542	102168941
GO:0009173	pyrimidine ribonucleoside monophosphate metabolic process	biological_process	0.11343	1	1	808	3	20542	102168941
GO:0009174	pyrimidine ribonucleoside monophosphate biosynthetic process	biological_process	0.11343	1	1	808	3	20542	102168941
GO:0046044	TMP metabolic process	biological_process	0.11343	1	1	808	3	20542	102168941
GO:0015977	carbon fixation	biological_process	0.11343	1	1	808	3	20542	102182083
GO:0032922	circadian regulation of gene expression	biological_process	0.11343	1	1	808	3	20542	102189448
GO:0003877	ATP adenylyltransferase activity	molecular_function	0.11343	1	1	808	3	20542	102187280
GO:0000702	oxidized base lesion DNA N-glycosylase activity	molecular_function	0.11343	1	1	808	3	20542	102189776
GO:0008534	oxidized purine nucleobase lesion DNA N-glycosylase activity	molecular_function	0.11343	1	1	808	3	20542	102189776
GO:0005138	interleukin-6 receptor binding	molecular_function	0.11343	1	1	808	3	20542	102190023
GO:0005922	connexon complex	cellular_component	0.11343	1	1	808	3	20542	102174316
GO:0098599	palmitoyl hydrolase activity	molecular_function	0.11343	1	1	808	3	20542	102180754
GO:0004560	alpha-L-fucosidase activity	molecular_function	0.11343	1	1	808	3	20542	102180711
GO:0015928	fucosidase activity	molecular_function	0.11343	1	1	808	3	20542	102180711
GO:0004174	electron-transferring-flavoprotein dehydrogenase activity	molecular_function	0.11343	1	1	808	3	20542	102188522
GO:0016649	oxidoreductase activity, acting on the CH-NH group of donors, quinone or similar compound as acceptor	molecular_function	0.11343	1	1	808	3	20542	102188522
GO:0009913	epidermal cell differentiation	biological_process	0.11343	1	1	808	3	20542	106502442
GO:0030216	keratinocyte differentiation	biological_process	0.11343	1	1	808	3	20542	106502442
GO:0043588	skin development	biological_process	0.11343	1	1	808	3	20542	106502442
GO:0001907	killing by symbiont of host cells	biological_process	0.11578	1	2	808	15	20542	1.0217e+17
GO:0044004	disruption by symbiont of host cell	biological_process	0.11578	1	2	808	15	20542	1.02181e+17
GO:0051818	disruption of cells of other organism involved in symbiotic interaction	biological_process	0.11578	1	2	808	15	20542	1.02181e+17
GO:0051883	killing of cells in other organism involved in symbiotic interaction	biological_process	0.11578	1	2	808	15	20542	1.02181e+17
GO:1901068	guanosine-containing compound metabolic process	biological_process	0.11578	1	2	808	15	20542	1.02192e+17
GO:1901070	guanosine-containing compound biosynthetic process	biological_process	0.11578	1	2	808	15	20542	1.02192e+17
GO:0044380	protein localization to cytoskeleton	biological_process	0.11578	1	2	808	15	20542	1.02176e+17
GO:0071988	protein localization to spindle pole body	biological_process	0.11578	1	2	808	15	20542	1.02187e+17
GO:0072698	protein localization to microtubule cytoskeleton	biological_process	0.11578	1	2	808	15	20542	1.02187e+17
GO:0072329	monocarboxylic acid catabolic process	biological_process	0.11578	1	2	808	15	20542	1.02168e+17
GO:0045229	external encapsulating structure organization	biological_process	0.11578	1	2	808	15	20542	1.02189e+17
GO:0031225	anchored component of membrane	cellular_component	0.11578	1	2	808	15	20542	1.02189e+17
GO:0006213	pyrimidine nucleoside metabolic process	biological_process	0.11578	1	2	808	15	20542	1.02191e+17
GO:0032774	RNA biosynthetic process	biological_process	0.11609	1	111	808	2530	20542	102182556,102183157,102171327,102176402,102179845,102175706,102175061,102180150,102178031,102182388,102177228,102188349,102189890,102175236,102187348,102170631,102190662,102182236,102191068,102179887,102171562,102170847,102172226,102186730,102191227,102186334,102179362,102189599,100860801,102187978,108638408,102171786,102179153,102177756,102185007,102179849,102176574,102177136,102190256,102191038…
GO:0043234	protein complex	cellular_component	0.11644	1	95	808	2143	20542	102180624,106501943,102177162,102169189,102189312,100861335,102181426,102172676,102181232,102174894,100861283,102178323,106503988,102186297,102184138,102177085,102183086,100861096,102172115,102180754,102190156,102186793,102186681,106502272,102168817,102169562,102168319,102178443,102168430,102183941,102173518,102181716,102176947,102173496,100861104,102191537,102170554,102188061,102178646,102189978…
GO:0006270	DNA replication initiation	biological_process	0.11785	1	6	808	85	20542	1.02171e+53
GO:0030170	pyridoxal phosphate binding	molecular_function	0.11919	1	4	808	48	20542	1.02177e+35
GO:0097159	organic cyclic compound binding	molecular_function	0.1199	1	242	808	5765	20542	102177229,102179588,102183514,102172115,102180899,102190156,102168559,102182888,106503988,102189303,102170033,102171188,102184156,106502252,102172676,102181553,102180093,102168206,102177961,102170554,102171909,102191578,102178646,102191079,102175713,108638264,102172797,102169560,102176403,102191512,102190832,106503920,102185446,102174817,102174695,102184244,102175510,102169440,102177435,102172954…
GO:1901363	heterocyclic compound binding	molecular_function	0.1199	1	242	808	5765	20542	102171327,102189448,102171566,102183157,102184432,102177142,102168465,102182388,102190103,102173365,102169983,102175706,102181771,102180150,106502666,102181155,102170631,102190662,102180356,102191605,102189890,102176935,102191227,100860837,102171676,102180883,102178270,102171037,106502270,102187450,102169600,102182026,102170847,102187978,102189599,102181338,108638408,102186286,102179362,102179197…
GO:0046034	ATP metabolic process	biological_process	0.11995	1	10	808	166	20542	1.02182e+89
GO:0051784	negative regulation of nuclear division	biological_process	0.12109	1	3	808	31	20542	1.02179e+26
GO:0006664	glycolipid metabolic process	biological_process	0.12331	1	5	808	67	20542	1.06503e+44
GO:0022904	respiratory electron transport chain	biological_process	0.12599	1	4	808	49	20542	1.00861e+35
GO:0006505	GPI anchor metabolic process	biological_process	0.12599	1	4	808	49	20542	1.06503e+35
GO:0009132	nucleoside diphosphate metabolic process	biological_process	0.12599	1	4	808	49	20542	1.02187e+35
GO:0017148	negative regulation of translation	biological_process	0.12901	1	2	808	16	20542	1.00861e+17
GO:0034249	negative regulation of cellular amide metabolic process	biological_process	0.12901	1	2	808	16	20542	1.00861e+17
GO:0031369	translation initiation factor binding	molecular_function	0.12901	1	2	808	16	20542	1.02182e+17
GO:0032269	negative regulation of cellular protein metabolic process	biological_process	0.12906	1	5	808	68	20542	1.02179e+44
GO:0051248	negative regulation of protein metabolic process	biological_process	0.12906	1	5	808	68	20542	1.06502e+44
GO:0009141	nucleoside triphosphate metabolic process	biological_process	0.13015	1	11	808	190	20542	1.02177e+98
GO:0043207	response to external biotic stimulus	biological_process	0.13043	1	10	808	169	20542	1.02184e+89
GO:0051707	response to other organism	biological_process	0.13043	1	10	808	169	20542	1.02188e+89
GO:0043565	sequence-specific DNA binding	molecular_function	0.13241	1	27	808	546	20542	102189448,102178646,102190067,102183157,106503988,102182388,102172693,102179652,102181773,102176402,102175706,102180150,102175236,102180634,102170631,102177435,102180119,102175510,102191227,102179126,102181591,102169808,100861259,102183785,102168888,102187979,102185438
GO:0031012	extracellular matrix	cellular_component	0.13242	1	12	808	212	20542	1.02179e+107
GO:0006650	glycerophospholipid metabolic process	biological_process	0.13283	1	6	808	88	20542	1.06503e+53
GO:0010605	negative regulation of macromolecule metabolic process	biological_process	0.1334	1	7	808	108	20542	1.02179e+62
GO:0009101	glycoprotein biosynthetic process	biological_process	0.1334	1	7	808	108	20542	1.02169e+62
GO:0008081	phosphoric diester hydrolase activity	molecular_function	0.13494	1	5	808	69	20542	1.02183e+44
GO:0005882	intermediate filament	cellular_component	0.13702	1	13	808	235	20542	1.02181e+116
GO:0045111	intermediate filament cytoskeleton	cellular_component	0.13702	1	13	808	235	20542	1.02169e+116
GO:0009108	coenzyme biosynthetic process	biological_process	0.13802	1	6	808	89	20542	1.02171e+53
GO:0051493	regulation of cytoskeleton organization	biological_process	0.13802	1	6	808	89	20542	1.02181e+53
GO:0051782	negative regulation of cell division	biological_process	0.13898	1	3	808	33	20542	1.02191e+26
GO:0010564	regulation of cell cycle process	biological_process	0.14006	1	4	808	51	20542	1.02179e+35
GO:0010558	negative regulation of macromolecule biosynthetic process	biological_process	0.14006	1	4	808	51	20542	1.02189e+35
GO:0031327	negative regulation of cellular biosynthetic process	biological_process	0.14006	1	4	808	51	20542	1.02168e+35
GO:0051172	negative regulation of nitrogen compound metabolic process	biological_process	0.14006	1	4	808	51	20542	1.02168e+35
GO:2000113	negative regulation of cellular macromolecule biosynthetic process	biological_process	0.14006	1	4	808	51	20542	1.02168e+35
GO:0044271	cellular nitrogen compound biosynthetic process	biological_process	0.14127	1	161	808	3785	20542	100861234,102171562,102172226,102170962,102182187,102168941,102186334,102174143,102187348,102175236,102176402,102179845,102175061,102189421,102177228,102182556,102171233,102185438,102190301,102171407,102169808,102185322,102180119,102169537,102172052,102180634,102171786,102177756,102179153,102185007,102179849,102186447,102177136,102190256,102176879,102191543,102170704,100860801,102182526,102185490…
GO:0016874	ligase activity	molecular_function	0.14221	1	12	808	215	20542	1.02169e+107
GO:0006396	RNA processing	biological_process	0.14249	1	28	808	574	20542	102179787,102180899,108635911,100861081,102191234,102172115,102183662,102180895,102189303,102179421,102181539,102181553,102184733,102169537,102190771,102184156,102170158,102186605,102189792,102188522,102176824,102176618,102181591,102168641,102171769,102176938,102182026,102189145
GO:0005158	insulin receptor binding	molecular_function	0.14257	1	2	808	17	20542	1.02181e+17
GO:0039526	modulation by virus of host apoptotic process	biological_process	0.14257	1	2	808	17	20542	1.0217e+17
GO:0044531	modulation of programmed cell death in other organism	biological_process	0.14257	1	2	808	17	20542	1.0219e+17
GO:0044532	modulation of apoptotic process in other organism	biological_process	0.14257	1	2	808	17	20542	1.0217e+17
GO:0052040	modulation by symbiont of host programmed cell death	biological_process	0.14257	1	2	808	17	20542	1.0219e+17
GO:0052150	modulation by symbiont of host apoptotic process	biological_process	0.14257	1	2	808	17	20542	1.0217e+17
GO:0052248	modulation of programmed cell death in other organism involved in symbiotic interaction	biological_process	0.14257	1	2	808	17	20542	1.0217e+17
GO:0052433	modulation by organism of apoptotic process in other organism involved in symbiotic interaction	biological_process	0.14257	1	2	808	17	20542	1.0217e+17
GO:0048511	rhythmic process	biological_process	0.14257	1	2	808	17	20542	1.02189e+17
GO:0003887	DNA-directed DNA polymerase activity	molecular_function	0.14278	1	7	808	110	20542	1.02181e+62
GO:0003724	RNA helicase activity	molecular_function	0.1433	1	6	808	90	20542	1.02182e+53
GO:0030029	actin filament-based process	biological_process	0.1433	1	6	808	90	20542	1.02176e+53
GO:0030036	actin cytoskeleton organization	biological_process	0.1433	1	6	808	90	20542	1.02176e+53
GO:0046486	glycerolipid metabolic process	biological_process	0.1433	1	6	808	90	20542	1.02191e+53
GO:0006790	sulfur compound metabolic process	biological_process	0.1433	1	6	808	90	20542	1.02169e+53
GO:0044767	single-organism developmental process	biological_process	0.14434	1	26	808	529	20542	102188104,102172750,102173711,102172052,102182236,102188875,102182175,102168281,102184560,102180665,106502322,106502669,102179435,102188505,102179023,102181773,102176088,102179339,102170119,106502666,102170242,102189069,102176947,102182602,106502442,102179229
GO:0048856	anatomical structure development	biological_process	0.14585	1	17	808	326	20542	1.02189e+152
GO:0090575	RNA polymerase II transcription factor complex	cellular_component	0.14704	1	5	808	71	20542	1.02171e+44
GO:0009247	glycolipid biosynthetic process	biological_process	0.14733	1	4	808	52	20542	1.02172e+35
GO:0046467	membrane lipid biosynthetic process	biological_process	0.14733	1	4	808	52	20542	1.06503e+35
GO:0009100	glycoprotein metabolic process	biological_process	0.14758	1	7	808	111	20542	1.02191e+62
GO:0043066	negative regulation of apoptotic process	biological_process	0.14824	1	3	808	34	20542	1.0219e+26
GO:0043069	negative regulation of programmed cell death	biological_process	0.14824	1	3	808	34	20542	1.0219e+26
GO:0060548	negative regulation of cell death	biological_process	0.14824	1	3	808	34	20542	1.02189e+26
GO:0043244	regulation of protein complex disassembly	biological_process	0.14824	1	3	808	34	20542	1.02176e+26
GO:0003922	GMP synthase (glutamine-hydrolyzing) activity	molecular_function	0.1483	1	1	808	4	20542	102183941
GO:0006177	GMP biosynthetic process	biological_process	0.1483	1	1	808	4	20542	102183941
GO:0046037	GMP metabolic process	biological_process	0.1483	1	1	808	4	20542	102183941
GO:0018189	pyrroloquinoline quinone biosynthetic process	biological_process	0.1483	1	1	808	4	20542	102172184
GO:0018212	peptidyl-tyrosine modification	biological_process	0.1483	1	1	808	4	20542	102172184
GO:0060962	regulation of ribosomal protein gene transcription from RNA polymerase II promoter	biological_process	0.1483	1	1	808	4	20542	102183509
GO:0004984	olfactory receptor activity	molecular_function	0.1483	1	1	808	4	20542	102182328
GO:0005868	cytoplasmic dynein complex	cellular_component	0.1483	1	1	808	4	20542	102185322
GO:0004635	phosphoribosyl-AMP cyclohydrolase activity	molecular_function	0.1483	1	1	808	4	20542	102182328
GO:0016833	oxo-acid-lyase activity	molecular_function	0.1483	1	1	808	4	20542	102171504
GO:0000295	adenine nucleotide transmembrane transporter activity	molecular_function	0.1483	1	1	808	4	20542	102174695
GO:0005346	purine ribonucleotide transmembrane transporter activity	molecular_function	0.1483	1	1	808	4	20542	102174695
GO:0005347	ATP transmembrane transporter activity	molecular_function	0.1483	1	1	808	4	20542	102174695
GO:0005471	ATP:ADP antiporter activity	molecular_function	0.1483	1	1	808	4	20542	102174695
GO:0015211	purine nucleoside transmembrane transporter activity	molecular_function	0.1483	1	1	808	4	20542	102174695
GO:0015215	nucleotide transmembrane transporter activity	molecular_function	0.1483	1	1	808	4	20542	102174695
GO:0015216	purine nucleotide transmembrane transporter activity	molecular_function	0.1483	1	1	808	4	20542	102174695
GO:0015217	ADP transmembrane transporter activity	molecular_function	0.1483	1	1	808	4	20542	102174695
GO:0015301	anion:anion antiporter activity	molecular_function	0.1483	1	1	808	4	20542	102174695
GO:0015605	organophosphate ester transmembrane transporter activity	molecular_function	0.1483	1	1	808	4	20542	102174695
GO:0008406	gonad development	biological_process	0.1483	1	1	808	4	20542	102180665
GO:0045137	development of primary sexual characteristics	biological_process	0.1483	1	1	808	4	20542	102180665
GO:0048608	reproductive structure development	biological_process	0.1483	1	1	808	4	20542	102180665
GO:0061458	reproductive system development	biological_process	0.1483	1	1	808	4	20542	102180665
GO:0009020	tRNA (guanosine-2'-O-)-methyltransferase activity	molecular_function	0.1483	1	1	808	4	20542	102180883
GO:0004367	glycerol-3-phosphate dehydrogenase [NAD+] activity	molecular_function	0.1483	1	1	808	4	20542	102171407
GO:0009129	pyrimidine nucleoside monophosphate metabolic process	biological_process	0.1483	1	1	808	4	20542	102168941
GO:0009130	pyrimidine nucleoside monophosphate biosynthetic process	biological_process	0.1483	1	1	808	4	20542	102168941
GO:0009157	deoxyribonucleoside monophosphate biosynthetic process	biological_process	0.1483	1	1	808	4	20542	102168941
GO:0009176	pyrimidine deoxyribonucleoside monophosphate metabolic process	biological_process	0.1483	1	1	808	4	20542	102168941
GO:0009177	pyrimidine deoxyribonucleoside monophosphate biosynthetic process	biological_process	0.1483	1	1	808	4	20542	102168941
GO:0009221	pyrimidine deoxyribonucleotide biosynthetic process	biological_process	0.1483	1	1	808	4	20542	102168941
GO:0009263	deoxyribonucleotide biosynthetic process	biological_process	0.1483	1	1	808	4	20542	102168941
GO:0009265	2'-deoxyribonucleotide biosynthetic process	biological_process	0.1483	1	1	808	4	20542	102168941
GO:0046385	deoxyribose phosphate biosynthetic process	biological_process	0.1483	1	1	808	4	20542	102168941
GO:0031386	protein tag	molecular_function	0.1483	1	1	808	4	20542	102170119
GO:0003972	RNA ligase (ATP) activity	molecular_function	0.1483	1	1	808	4	20542	102189303
GO:0016073	snRNA metabolic process	biological_process	0.1483	1	1	808	4	20542	100861081
GO:0016180	snRNA processing	biological_process	0.1483	1	1	808	4	20542	100861081
GO:0034472	snRNA 3'-end processing	biological_process	0.1483	1	1	808	4	20542	100861081
GO:0034477	U6 snRNA 3'-end processing	biological_process	0.1483	1	1	808	4	20542	100861081
GO:0043628	ncRNA 3'-end processing	biological_process	0.1483	1	1	808	4	20542	100861081
GO:0051128	regulation of cellular component organization	biological_process	0.15109	1	11	808	196	20542	1.02191e+98
GO:0044237	cellular metabolic process	biological_process	0.15262	1	300	808	7267	20542	102176627,102183206,102187016,102185692,102190067,102188505,102179813,102168820,102184119,102177085,108638414,102169303,102173711,102191059,102188559,108633293,102173987,102176502,102180696,102187313,102191111,102170053,102168330,102189296,102177693,102169244,102190249,102188104,102175452,102187707,102181716,102180982,106503290,102170957,102182526,102172617,102176618,102168641,102177943,102168888…
GO:0034061	DNA polymerase activity	molecular_function	0.15389	1	8	808	133	20542	1.02171e+71
GO:0010629	negative regulation of gene expression	biological_process	0.15473	1	4	808	53	20542	1.02188e+35
GO:0009607	response to biotic stimulus	biological_process	0.15474	1	11	808	197	20542	1.02181e+98
GO:0046677	response to antibiotic	biological_process	0.15641	1	2	808	18	20542	1.02174e+17
GO:0009968	negative regulation of signal transduction	biological_process	0.15641	1	2	808	18	20542	1.02177e+17
GO:0051189	prosthetic group metabolic process	biological_process	0.15641	1	2	808	18	20542	1.00861e+17
GO:0009636	response to toxic substance	biological_process	0.1577	1	3	808	35	20542	1.02185e+26
GO:0006497	protein lipidation	biological_process	0.1577	1	3	808	35	20542	1.02172e+26
GO:0006506	GPI anchor biosynthetic process	biological_process	0.1577	1	3	808	35	20542	1.02187e+26
GO:0006661	phosphatidylinositol biosynthetic process	biological_process	0.1577	1	3	808	35	20542	1.02187e+26
GO:0042158	lipoprotein biosynthetic process	biological_process	0.1577	1	3	808	35	20542	1.06503e+26
GO:0016888	endodeoxyribonuclease activity, producing 5'-phosphomonoesters	molecular_function	0.1577	1	3	808	35	20542	1.02185e+26
GO:0016814	hydrolase activity, acting on carbon-nitrogen (but not peptide) bonds, in cyclic amidines	molecular_function	0.1577	1	3	808	35	20542	1.02182e+26
GO:0008092	cytoskeletal protein binding	molecular_function	0.16153	1	27	808	560	20542	102182328,102190277,102182111,102183390,102467078,102177435,102175625,102177159,102181989,102188336,102190161,102168219,100861155,102186583,102179435,100860820,102171591,102180754,102189464,102187765,102185503,102176002,102185214,102181219,106502666,100861283,102183509
GO:0009890	negative regulation of biosynthetic process	biological_process	0.16227	1	4	808	54	20542	1.02168e+35
GO:0001071	nucleic acid binding transcription factor activity	molecular_function	0.16266	1	39	808	841	20542	102182888,102181773,102177756,106503988,102179652,102172693,102176574,102177085,102190067,102187978,102190156,102185438,102189194,102169808,102179126,102190301,102180119,102180634,102172914,102180150,102176402,102182388,102187313,102183157,102178646,102182526,102179887,100861259,102186730,102176618,102191227,102184244,102175510,102177435,102170631,102182236,102187348,102175236,102187707
GO:0003700	transcription factor activity, sequence-specific DNA binding	molecular_function	0.16266	1	39	808	841	20542	102177085,102176574,102179652,102172693,106503988,102177756,102181773,102182888,102190156,102187978,102190067,102179126,102190301,102169808,102189194,102185438,102180634,102180119,102182388,102176402,102180150,102172914,102178646,102183157,102187313,102176618,102191227,102186730,100861259,102179887,102182526,102187707,102187348,102175236,102170631,102182236,102177435,102175510,102184244
GO:0006915	apoptotic process	biological_process	0.16464	1	10	808	178	20542	1.0217e+89
GO:0012501	programmed cell death	biological_process	0.16464	1	10	808	178	20542	1.02169e+89
GO:0032502	developmental process	biological_process	0.16596	1	27	808	562	20542	102188104,102172052,102173711,102172750,102182236,102188875,102182175,102180665,106502322,102168281,102184560,106502669,102188505,102179023,102179435,102181773,102176088,102179339,102176947,102189069,102170242,102170119,106502666,102182602,106502442,102179229,102184367
GO:0051258	protein polymerization	biological_process	0.16658	1	9	808	157	20542	1.02176e+80
GO:0006119	oxidative phosphorylation	biological_process	0.16733	1	3	808	36	20542	1.02181e+26
GO:0042773	ATP synthesis coupled electron transport	biological_process	0.16733	1	3	808	36	20542	1.02177e+26
GO:0007126	meiotic nuclear division	biological_process	0.16733	1	3	808	36	20542	1.02177e+26
GO:1903046	meiotic cell cycle process	biological_process	0.16733	1	3	808	36	20542	1.02177e+26
GO:0009975	cyclase activity	molecular_function	0.16733	1	3	808	36	20542	1.02186e+26
GO:0034357	photosynthetic membrane	cellular_component	0.16754	1	7	808	115	20542	1.0217e+62
GO:0044249	cellular biosynthetic process	biological_process	0.16804	1	185	808	4411	20542	102179362,102189599,102187978,108638408,102168949,102176574,102182412,102191038,102172693,102179229,102175839,102179652,102177651,102186605,102170070,102171395,102181096,102190830,102190564,102189194,102172184,102177412,102179126,102188522,102181591,102175625,102191012,102188776,102176953,102183157,102171327,102175706,102180799,102180150,102184432,102168338,102168465,102182388,102178031,102188349…
GO:0006629	lipid metabolic process	biological_process	0.16907	1	24	808	494	20542	1.02173e+215
GO:0010468	regulation of gene expression	biological_process	0.16919	1	94	808	2169	20542	102191537,102178874,102187313,102178646,102191079,102177693,102187064,102183509,108638009,102178245,100861104,102184244,102175510,102177435,102178443,102168319,102188607,102187707,102175432,102182526,100861259,102177943,102183785,102176618,102172067,102190067,102188505,102190156,100861031,102182888,102181773,106503988,102169809,102175484,102177085,102169303,102168316,102181232,102191768,102188830…
GO:0006614	SRP-dependent cotranslational protein targeting to membrane	biological_process	0.16995	1	4	808	55	20542	1.02171e+35
GO:0045047	protein targeting to ER	biological_process	0.16995	1	4	808	55	20542	1.02172e+35
GO:0072599	establishment of protein localization to endoplasmic reticulum	biological_process	0.16995	1	4	808	55	20542	1.02182e+35
GO:0032271	regulation of protein polymerization	biological_process	0.16995	1	4	808	55	20542	1.02181e+35
GO:0043254	regulation of protein complex assembly	biological_process	0.16995	1	4	808	55	20542	1.02181e+35
GO:0004497	monooxygenase activity	molecular_function	0.16995	1	4	808	55	20542	1.02173e+35
GO:0009653	anatomical structure morphogenesis	biological_process	0.17011	1	12	808	223	20542	1.02189e+107
GO:0016192	vesicle-mediated transport	biological_process	0.17046	1	19	808	380	20542	1.02171e+170
GO:1903509	liposaccharide metabolic process	biological_process	0.17255	1	5	808	75	20542	1.02187e+44
GO:0048869	cellular developmental process	biological_process	0.17255	1	14	808	268	20542	1.02185e+125
GO:0008757	S-adenosylmethionine-dependent methyltransferase activity	molecular_function	0.1727	1	7	808	116	20542	1.0218e+62
GO:0000428	DNA-directed RNA polymerase complex	cellular_component	0.1727	1	7	808	116	20542	1.02191e+62
GO:0030880	RNA polymerase complex	cellular_component	0.1727	1	7	808	116	20542	1.02171e+62
GO:0055029	nuclear DNA-directed RNA polymerase complex	cellular_component	0.1727	1	7	808	116	20542	1.02179e+62
GO:0007275	multicellular organismal development	biological_process	0.17313	1	16	808	313	20542	1.0217e+143
GO:0005737	cytoplasm	cellular_component	0.17569	1	108	808	2517	20542	102170843,102190536,102171860,102175839,102172606,102183272,102180791,102175578,102168949,102184969,102186286,102189792,102179699,102185082,102177412,102181875,102173962,102180961,102181096,102169537,102190564,102169457,102170070,102185322,102181512,102185261,102168338,102184709,102178069,102191636,100861247,100860775,102180799,102189421,102180150,102168373,102184937,102189954,102179787,102171233…
GO:0009127	purine nucleoside monophosphate biosynthetic process	biological_process	0.17683	1	6	808	96	20542	1.02184e+53
GO:0009168	purine ribonucleoside monophosphate biosynthetic process	biological_process	0.17683	1	6	808	96	20542	1.02188e+53
GO:0009142	nucleoside triphosphate biosynthetic process	biological_process	0.17683	1	6	808	96	20542	1.0217e+53
GO:0009145	purine nucleoside triphosphate biosynthetic process	biological_process	0.17683	1	6	808	96	20542	1.02192e+53
GO:0009201	ribonucleoside triphosphate biosynthetic process	biological_process	0.17683	1	6	808	96	20542	1.02192e+53
GO:0009206	purine ribonucleoside triphosphate biosynthetic process	biological_process	0.17683	1	6	808	96	20542	1.02192e+53
GO:0046474	glycerophospholipid biosynthetic process	biological_process	0.17713	1	3	808	37	20542	1.02172e+26
GO:0030260	entry into host cell	biological_process	0.17713	1	3	808	37	20542	1.02178e+26
GO:0044409	entry into host	biological_process	0.17713	1	3	808	37	20542	1.02187e+26
GO:0046718	viral entry into host cell	biological_process	0.17713	1	3	808	37	20542	1.02187e+26
GO:0051806	entry into cell of other organism involved in symbiotic interaction	biological_process	0.17713	1	3	808	37	20542	1.02178e+26
GO:0051828	entry into other organism involved in symbiotic interaction	biological_process	0.17713	1	3	808	37	20542	1.02187e+26
GO:0051537	2 iron, 2 sulfur cluster binding	molecular_function	0.17713	1	3	808	37	20542	1.02172e+26
GO:0019362	pyridine nucleotide metabolic process	biological_process	0.17774	1	4	808	56	20542	1.02169e+35
GO:0046496	nicotinamide nucleotide metabolic process	biological_process	0.17774	1	4	808	56	20542	1.02175e+35
GO:0031410	cytoplasmic vesicle	cellular_component	0.17794	1	7	808	117	20542	1.00861e+62
GO:0044798	nuclear transcription factor complex	cellular_component	0.17918	1	5	808	76	20542	1.02171e+44
GO:0008134	transcription factor binding	molecular_function	0.18151	1	11	808	204	20542	1.06502e+98
GO:0005615	extracellular space	cellular_component	0.18151	1	11	808	204	20542	1.02177e+98
GO:0008418	protein-N-terminal asparagine amidohydrolase activity	molecular_function	0.18181	1	1	808	5	20542	102176660
GO:0005521	lamin binding	molecular_function	0.18181	1	1	808	5	20542	102189063
GO:0072351	tricarboxylic acid biosynthetic process	biological_process	0.18181	1	1	808	5	20542	102172184
GO:0008455	alpha-1,6-mannosylglycoprotein 2-beta-N-acetylglucosaminyltransferase activity	molecular_function	0.18181	1	1	808	5	20542	102188772
GO:0007608	sensory perception of smell	biological_process	0.18181	1	1	808	5	20542	102182328
GO:0015114	phosphate ion transmembrane transporter activity	molecular_function	0.18181	1	1	808	5	20542	100860858
GO:0007098	centrosome cycle	biological_process	0.18181	1	1	808	5	20542	102188875
GO:0010824	regulation of centrosome duplication	biological_process	0.18181	1	1	808	5	20542	102188875
GO:0010826	negative regulation of centrosome duplication	biological_process	0.18181	1	1	808	5	20542	102188875
GO:0031513	nonmotile primary cilium	cellular_component	0.18181	1	1	808	5	20542	102188875
GO:0035869	ciliary transition zone	cellular_component	0.18181	1	1	808	5	20542	102188875
GO:0036038	TCTN-B9D complex	cellular_component	0.18181	1	1	808	5	20542	102188875
GO:0046605	regulation of centrosome cycle	biological_process	0.18181	1	1	808	5	20542	102188875
GO:0046606	negative regulation of centrosome cycle	biological_process	0.18181	1	1	808	5	20542	102188875
GO:0051298	centrosome duplication	biological_process	0.18181	1	1	808	5	20542	102188875
GO:0072372	primary cilium	cellular_component	0.18181	1	1	808	5	20542	102188875
GO:0003933	GTP cyclohydrolase activity	molecular_function	0.18181	1	1	808	5	20542	102182147
GO:0044163	host cytoskeleton	cellular_component	0.18181	1	1	808	5	20542	102178227
GO:0075519	microtubule-dependent intracellular transport of viral material	biological_process	0.18181	1	1	808	5	20542	102178227
GO:0075521	microtubule-dependent intracellular transport of viral material towards nucleus	biological_process	0.18181	1	1	808	5	20542	102178227
GO:0075606	transport of viral material towards nucleus	biological_process	0.18181	1	1	808	5	20542	102178227
GO:0005136	interleukin-4 receptor binding	molecular_function	0.18181	1	1	808	5	20542	102177435
GO:0008203	cholesterol metabolic process	biological_process	0.18181	1	1	808	5	20542	100860801
GO:1902652	secondary alcohol metabolic process	biological_process	0.18181	1	1	808	5	20542	100860801
GO:0017176	phosphatidylinositol N-acetylglucosaminyltransferase activity	molecular_function	0.18181	1	1	808	5	20542	102177916
GO:0008073	ornithine decarboxylase inhibitor activity	molecular_function	0.18181	1	1	808	5	20542	102189047
GO:0042979	ornithine decarboxylase regulator activity	molecular_function	0.18181	1	1	808	5	20542	102189047
GO:0003872	6-phosphofructokinase activity	molecular_function	0.18181	1	1	808	5	20542	102186091
GO:0030198	extracellular matrix organization	biological_process	0.18181	1	1	808	5	20542	102189194
GO:0043062	extracellular structure organization	biological_process	0.18181	1	1	808	5	20542	102189194
GO:0005758	mitochondrial intermembrane space	cellular_component	0.18181	1	1	808	5	20542	102170266
GO:0016530	metallochaperone activity	molecular_function	0.18181	1	1	808	5	20542	102170266
GO:0016531	copper chaperone activity	molecular_function	0.18181	1	1	808	5	20542	102170266
GO:0031970	organelle envelope lumen	cellular_component	0.18181	1	1	808	5	20542	102170266
GO:0004478	methionine adenosyltransferase activity	molecular_function	0.18181	1	1	808	5	20542	102170704
GO:0006556	S-adenosylmethionine biosynthetic process	biological_process	0.18181	1	1	808	5	20542	102170704
GO:0046500	S-adenosylmethionine metabolic process	biological_process	0.18181	1	1	808	5	20542	102170704
GO:0015159	polysaccharide transmembrane transporter activity	molecular_function	0.18181	1	1	808	5	20542	102185007
GO:0015774	polysaccharide transport	biological_process	0.18181	1	1	808	5	20542	102185007
GO:0033037	polysaccharide localization	biological_process	0.18181	1	1	808	5	20542	102185007
GO:0004861	cyclin-dependent protein serine/threonine kinase inhibitor activity	molecular_function	0.18181	1	1	808	5	20542	102175277
GO:0006063	uronic acid metabolic process	biological_process	0.18181	1	1	808	5	20542	102188789
GO:0006064	glucuronate catabolic process	biological_process	0.18181	1	1	808	5	20542	102188789
GO:0008880	glucuronate isomerase activity	molecular_function	0.18181	1	1	808	5	20542	102188789
GO:0019585	glucuronate metabolic process	biological_process	0.18181	1	1	808	5	20542	102188789
GO:0006098	pentose-phosphate shunt	biological_process	0.18181	1	1	808	5	20542	102175452
GO:0004332	fructose-bisphosphate aldolase activity	molecular_function	0.18181	1	1	808	5	20542	102187016
GO:0031982	vesicle	cellular_component	0.18324	1	7	808	118	20542	1.02174e+62
GO:0007010	cytoskeleton organization	biological_process	0.18334	1	25	808	523	20542	1.02467e+224
GO:0050840	extracellular matrix binding	molecular_function	0.18477	1	2	808	20	20542	1.02191e+17
GO:0031640	killing of cells of other organism	biological_process	0.18477	1	2	808	20	20542	1.02181e+17
GO:0044364	disruption of cells of other organism	biological_process	0.18477	1	2	808	20	20542	1.02181e+17
GO:0015932	nucleobase-containing compound transmembrane transporter activity	molecular_function	0.18477	1	2	808	20	20542	1.02175e+17
GO:0045132	meiotic chromosome segregation	biological_process	0.18477	1	2	808	20	20542	1.02178e+17
GO:0006817	phosphate ion transport	biological_process	0.18477	1	2	808	20	20542	1.00861e+17
GO:0042180	cellular ketone metabolic process	biological_process	0.18477	1	2	808	20	20542	1.02172e+17
GO:0019888	protein phosphatase regulator activity	molecular_function	0.18477	1	2	808	20	20542	1.02176e+17
GO:0016705	oxidoreductase activity, acting on paired donors, with incorporation or reduction of molecular oxygen	molecular_function	0.1855	1	11	808	205	20542	1.02171e+98
[truncated: 1,710 more rows]

## Sheet: Group_No3_brown_Target_GO_GOEnr
GO_accession	Description	Term_type	Over_represented_pValue	Corrected_pValue	DEG_item	DEG_list	Bg_item	Bg_list	Gene_names
[truncated: 2,864 more rows]

[truncated: 1 more sheets: Group_No5_yellow_Target_GO_GOEn]
