# Supplementary material for: Comprehensive Analysis of LncRNA Reveals the Temporal-Specific Module of Goat Skeletal Muscle Development
Source: Int J Mol Sci. 2019 Aug 14;20(16):3950. doi: 10.3390/ijms20163950 (PMC6719106; doi:10.3390/ijms20163950)
Supplement: Supplementary file 1 [file ijms-20-03950-s001.zip › supplyments/Table S8.xlsx]

## Sheet: Group_No1_turquoise_KEGG_KEGGEn
##Databases: KEGG PATHWAY
##Statistical test method: hypergeometric test / Fisher's exact test
##FDR correction method: Benjamini and Hochberg
#Term	Database	ID	Input number	Background number	P-Value	Input	KEGG_ID/KO	Entrez_ID	Hyperlink
Gastric acid secretion	KEGG PATHWAY	chx04971	21	74	0.000627175	102175311|102186886|102170858|102186069|102180505|102186539|108633784|102184768|102175934|102185715|102188092|102185007|106502751|102189653|102174762|102185858|102170466|102188322|102186816|100860765|102182147	chx:102175311|chx:102186886|chx:102170858|chx:102186069|chx:102180505|chx:102186539|chx:102179807|chx:102184768|chx:102175934|chx:102185715|chx:102188092|chx:102172164|chx:102172164|chx:102189653|chx:102174762|chx:102185858|chx:102170466|chx:102179222|chx:102186816|chx:102185804|chx:102182147|	102175311|102186886|102170858|102186069|102180505|102186539|102179807|102184768|102175934|102185715|102188092|102172164|102172164|102189653|102174762|102185858|102170466|102179222|102186816|102185804|102182147|	http://www.genome.jp/kegg-bin/show_pathway?chx04971/chx:102174762%09red/chx:102184768%09red/chx:102179222%09red/chx:102186816%09red/chx:102170858%09red/chx:102188092%09red/chx:102170466%09red/chx:102185858%09red/chx:102186069%09red/chx:102172164%09red/chx:102185804%09red/chx:102189653%09red/chx:102185715%09red/chx:102186886%09red/chx:102175311%09red/chx:102182147%09red/chx:102186539%09red/chx:102…
Hypertrophic cardiomyopathy (HCM)	KEGG PATHWAY	chx05410	18	77	0.00838832	100860954|102181338|102191175|100861283|102173472|102179435|102175347|108634347|102182803|102180190|102178060|102180727|102171074|100860775|102183035|102168618|100861292|102169305	chx:100860954|chx:102181338|chx:102191175|chx:100860775|chx:102169313|chx:102179435|chx:102175347|chx:102168618|chx:102182803|chx:102180190|chx:102178060|chx:102180727|chx:102171074|chx:100860775|chx:102183035|chx:102168618|chx:100861292|chx:102169305|	100860954|102181338|102191175|100860775|102169313|102179435|102175347|102168618|102182803|102180190|102178060|102180727|102171074|100860775|102183035|102168618|100861292|102169305|	http://www.genome.jp/kegg-bin/show_pathway?chx05410/chx:102179435%09red/chx:102171074%09red/chx:102175347%09red/chx:102180727%09red/chx:100860954%09red/chx:100860775%09red/chx:102191175%09red/chx:102182803%09red/chx:102180190%09red/chx:102169305%09red/chx:102181338%09red/chx:102169313%09red/chx:102168618%09red/chx:102183035%09red/chx:100861292%09red/chx:102178060%09red
Adrenergic signaling in cardiomyocytes	KEGG PATHWAY	chx04261	29	148	0.00888152	102191022|100861283|102186069|102175016|102168576|102178145|102171557|102170070|100860765|100860954|102185489|102173472|102175934|102182803|102191054|106502751|102185858|100861292|102180505|102185007|100860775|102179435|102186539|102183035|102185715|102175311|102189653|102170971|102184383	chx:102191054|chx:100860775|chx:102186069|chx:102189044|chx:102183236|chx:102178145|chx:102171557|chx:102170070|chx:102185804|chx:100860954|chx:102185489|chx:102169313|chx:102175934|chx:102182803|chx:102191054|chx:102172164|chx:102185858|chx:100861292|chx:102180505|chx:102172164|chx:100860775|chx:102179435|chx:102186539|chx:102183035|chx:102185715|chx:102175311|chx:102189653|chx:102170971|chx:102…	102191054|100860775|102186069|102189044|102183236|102178145|102171557|102170070|102185804|100860954|102185489|102169313|102175934|102182803|102191054|102172164|102185858|100861292|102180505|102172164|100860775|102179435|102186539|102183035|102185715|102175311|102189653|102170971|102184383|	http://www.genome.jp/kegg-bin/show_pathway?chx04261/chx:102175934%09red/chx:102178145%09red/chx:102186069%09red/chx:102182803%09red/chx:102186539%09red/chx:102180505%09red/chx:102172164%09red/chx:100860775%09red/chx:102185715%09red/chx:102171557%09red/chx:102169313%09red/chx:102185804%09red/chx:102179435%09red/chx:100860954%09red/chx:102184383%09red/chx:102185489%09red/chx:100861292%09red/chx:102…
Arrhythmogenic right ventricular cardiomyopathy (ARVC)	KEGG PATHWAY	chx05412	16	70	0.0147656	102191175|102171074|102175346|102175347|102180102|102182803|102180190|102178060|102184211|102189765|108634347|102183035|102168618|102173736|100861292|102169305	chx:102191175|chx:102171074|chx:102175346|chx:102175347|chx:102180102|chx:102182803|chx:102180190|chx:102178060|chx:102184211|chx:102189765|chx:102168618|chx:102183035|chx:102168618|chx:102173736|chx:100861292|chx:102169305|	102191175|102171074|102175346|102175347|102180102|102182803|102180190|102178060|102184211|102189765|102168618|102183035|102168618|102173736|100861292|102169305|	http://www.genome.jp/kegg-bin/show_pathway?chx05412/chx:102171074%09red/chx:102175347%09red/chx:102175346%09red/chx:102189765%09red/chx:102184211%09red/chx:102191175%09red/chx:102182803%09red/chx:102180190%09red/chx:102169305%09red/chx:100861292%09red/chx:102168618%09red/chx:102173736%09red/chx:102180102%09red/chx:102183035%09red/chx:102178060%09red
Oxytocin signaling pathway	KEGG PATHWAY	chx04921	29	155	0.0148343	102181338|102170394|102188180|102185715|100860765|102175934|102182803|102188092|106502751|102180727|102187707|102185858|100861292|102170924|102168229|102182147|102168659|102180505|102184768|102185007|102181773|102175290|102171409|102183035|102182956|102175311|102170858|102189653|102188141	chx:102181338|chx:102170394|chx:102188180|chx:102185715|chx:102185804|chx:102175934|chx:102182803|chx:102188092|chx:102172164|chx:102180727|chx:102187707|chx:102185858|chx:100861292|chx:102176463|chx:102168229|chx:102182147|chx:102168659|chx:102180505|chx:102184768|chx:102172164|chx:102181773|chx:102175290|chx:102171409|chx:102183035|chx:102182956|chx:102175311|chx:102170858|chx:102189653|chx:102…	102181338|102170394|102188180|102185715|102185804|102175934|102182803|102188092|102172164|102180727|102187707|102185858|100861292|102176463|102168229|102182147|102168659|102180505|102184768|102172164|102181773|102175290|102171409|102183035|102182956|102175311|102170858|102189653|102188141|	http://www.genome.jp/kegg-bin/show_pathway?chx04921/chx:102170858%09red/chx:102188092%09red/chx:102181773%09red/chx:102182956%09red/chx:102181338%09red/chx:102182803%09red/chx:102180505%09red/chx:102172164%09red/chx:102185715%09red/chx:102176463%09red/chx:102185804%09red/chx:102175934%09red/chx:102168229%09red/chx:102175290%09red/chx:102188180%09red/chx:100861292%09red/chx:102175311%09red/chx:102…
Long-term potentiation	KEGG PATHWAY	chx04720	15	66	0.0185932	102175311|102182568|102175934|102185007|102180505|102184768|102178145|102185715|102188092|102170858|106502751|102189653|100861292|102174360|102184607	chx:102175311|chx:102182568|chx:102175934|chx:102172164|chx:102180505|chx:102184768|chx:102178145|chx:102185715|chx:102188092|chx:102170858|chx:102172164|chx:102189653|chx:100861292|chx:102174360|chx:102184607|	102175311|102182568|102175934|102172164|102180505|102184768|102178145|102185715|102188092|102170858|102172164|102189653|100861292|102174360|102184607|	http://www.genome.jp/kegg-bin/show_pathway?chx04720/chx:102175934%09red/chx:102184768%09red/chx:102184607%09red/chx:102170858%09red/chx:102188092%09red/chx:102178145%09red/chx:102172164%09red/chx:102182568%09red/chx:102185715%09red/chx:102189653%09red/chx:102175311%09red/chx:102174360%09red/chx:102180505%09red/chx:100861292%09red
Estrogen signaling pathway	KEGG PATHWAY	chx04915	20	98	0.0188731	102175311|102185462|102170858|102170356|100860911|102178315|102184768|102168469|102188092|102185007|106502751|102185412|102189653|102180505|102175579|102185858|102189484|100860849|102170924|100860765	chx:102175311|chx:102185462|chx:102170858|chx:102170356|chx:100860911|chx:100860849|chx:102184768|chx:102168469|chx:102188092|chx:102172164|chx:102172164|chx:102185412|chx:102189653|chx:102180505|chx:102175579|chx:102185858|chx:102189484|chx:100860849|chx:102176463|chx:102185804|	102175311|102185462|102170858|102170356|100860911|100860849|102184768|102168469|102188092|102172164|102172164|102185412|102189653|102180505|102175579|102185858|102189484|100860849|102176463|102185804|	http://www.genome.jp/kegg-bin/show_pathway?chx04915/chx:100860911%09red/chx:102184768%09red/chx:102170858%09red/chx:102188092%09red/chx:102185858%09red/chx:102170356%09red/chx:102172164%09red/chx:102189653%09red/chx:102185462%09red/chx:102176463%09red/chx:102175311%09red/chx:102175579%09red/chx:100860849%09red/chx:102185804%09red/chx:102180505%09red/chx:102185412%09red/chx:102189484%09red/chx:102…
Circadian entrainment	KEGG PATHWAY	chx04713	20	98	0.0188731	102175311|102191022|102175934|102173685|102180505|102177581|102184768|102184123|102185715|102188092|102185007|106502751|102189653|108635273|102185858|100861292|102191054|102187163|102170924|100860765	chx:102175311|chx:102191054|chx:102175934|chx:102173685|chx:102180505|chx:102187163|chx:102184768|chx:102184123|chx:102185715|chx:102188092|chx:102172164|chx:102172164|chx:102189653|chx:102177581|chx:102185858|chx:100861292|chx:102191054|chx:102187163|chx:102176463|chx:102185804|	102175311|102191054|102175934|102173685|102180505|102187163|102184768|102184123|102185715|102188092|102172164|102172164|102189653|102177581|102185858|100861292|102191054|102187163|102176463|102185804|	http://www.genome.jp/kegg-bin/show_pathway?chx04713/chx:102184123%09red/chx:102184768%09red/chx:102177581%09red/chx:102188092%09red/chx:102175311%09red/chx:102185858%09red/chx:102172164%09red/chx:102187163%09red/chx:102189653%09red/chx:102185715%09red/chx:100861292%09red/chx:102176463%09red/chx:102191054%09red/chx:102173685%09red/chx:102185804%09red/chx:102180505%09red/chx:102175934%09red
GnRH signaling pathway	KEGG PATHWAY	chx04912	18	88	0.0245451	102175311|102175934|102185462|102170858|102170356|102182774|102184768|102185715|102188092|102185007|106502751|102176556|102189653|102180505|102185858|100861292|102173178|102188141	chx:102175311|chx:102175934|chx:102185462|chx:102170858|chx:102170356|chx:102182774|chx:102184768|chx:102185715|chx:102188092|chx:102172164|chx:102172164|chx:102176556|chx:102189653|chx:102180505|chx:102185858|chx:100861292|chx:102173178|chx:102188141|	102175311|102175934|102185462|102170858|102170356|102182774|102184768|102185715|102188092|102172164|102172164|102176556|102189653|102180505|102185858|100861292|102173178|102188141|	http://www.genome.jp/kegg-bin/show_pathway?chx04912/chx:102175934%09red/chx:102184768%09red/chx:102173178%09red/chx:102170858%09red/chx:102188092%09red/chx:102185858%09red/chx:102170356%09red/chx:102172164%09red/chx:102188141%09red/chx:102189653%09red/chx:102185715%09red/chx:102185462%09red/chx:102175311%09red/chx:102182774%09red/chx:102176556%09red/chx:102180505%09red/chx:100861292%09red
Calcium signaling pathway	KEGG PATHWAY	chx04020	31	177	0.0251002	102175235|102180167|102187163|102185139|108635273|102173383|102187491|102182147|100860954|102175934|102188092|106502751|106502411|102185858|100861292|102182568|102186886|102180505|102177581|102184768|102176666|102185007|102173448|102168201|108635148|108635162|102185715|102175311|102170858|102187450|102189653	chx:102175235|chx:102180167|chx:102187163|chx:102185139|chx:102177581|chx:102179517|chx:102187491|chx:102182147|chx:100860954|chx:102175934|chx:102188092|chx:102172164|chx:102189673|chx:102185858|chx:100861292|chx:102182568|chx:102186886|chx:102180505|chx:102187163|chx:102184768|chx:100861099|chx:102172164|chx:102173448|chx:102168201|chx:102189138|chx:102181878|chx:102185715|chx:102175311|chx:102…	102175235|102180167|102187163|102185139|102177581|102179517|102187491|102182147|100860954|102175934|102188092|102172164|102189673|102185858|100861292|102182568|102186886|102180505|102187163|102184768|100861099|102172164|102173448|102168201|102189138|102181878|102185715|102175311|102170858|102187450|102189653|	http://www.genome.jp/kegg-bin/show_pathway?chx04020/chx:102180167%09red/chx:102188092%09red/chx:102185715%09red/chx:102187450%09red/chx:102180505%09red/chx:102170858%09red/chx:102177581%09red/chx:102187491%09red/chx:102172164%09red/chx:102175235%09red/chx:100861099%09red/chx:102181878%09red/chx:102175934%09red/chx:102179517%09red/chx:102168201%09red/chx:102185139%09red/chx:102187163%09red/chx:100…
Proteoglycans in cancer	KEGG PATHWAY	chx05205	35	207	0.0274189	102181158|102185462|102180167|102178060|102185011|102184366|102168332|102168469|102185715|102185385|102170949|102175934|102187397|100860749|102188092|102187707|102170356|100860747|102181269|102184768|102177814|102190225|102181773|102170485|102189484|108635162|102169703|102170463|100860944|102176393|102170858|102173448|102176581|102176193|102174360	chx:102181158|chx:102185462|chx:102180167|chx:102178060|chx:102185011|chx:102184366|chx:102168332|chx:102168469|chx:102185715|chx:102185385|chx:102170949|chx:102175934|chx:102187397|chx:100860749|chx:102188092|chx:102187707|chx:102170356|chx:100860747|chx:102181269|chx:102184768|chx:102177814|chx:102190225|chx:102181773|chx:102170485|chx:102189484|chx:102181878|chx:102169703|chx:102170463|chx:100…	102181158|102185462|102180167|102178060|102185011|102184366|102168332|102168469|102185715|102185385|102170949|102175934|102187397|100860749|102188092|102187707|102170356|100860747|102181269|102184768|102177814|102190225|102181773|102170485|102189484|102181878|102169703|102170463|100860944|102176393|102170858|102173448|102176581|102176193|102174360|	http://www.genome.jp/kegg-bin/show_pathway?chx05205/chx:102180167%09red/chx:102188092%09red/chx:102181773%09red/chx:100860944%09red/chx:102176393%09red/chx:102187707%09red/chx:102170858%09red/chx:102170949%09red/chx:102176193%09red/chx:102168332%09red/chx:102177814%09red/chx:102187397%09red/chx:102185715%09red/chx:102189484%09red/chx:102169703%09red/chx:102174360%09red/chx:102176581%09red/chx:102…
Salivary secretion	KEGG PATHWAY	chx04970	17	83	0.0280284	102175311|100860864|102170858|102186069|102180505|102186539|102184768|102186276|102188092|102185007|106502751|102189653|102169231|108636006|102171764|102185858|102172037	chx:102175311|chx:100860864|chx:102170858|chx:102186069|chx:102180505|chx:102186539|chx:102184768|chx:102186276|chx:102188092|chx:102172164|chx:102172164|chx:102189653|chx:102169231|chx:102172037|chx:102171764|chx:102185858|chx:102172037|	102175311|100860864|102170858|102186069|102180505|102186539|102184768|102186276|102188092|102172164|102172164|102189653|102169231|102172037|102171764|102185858|102172037|	http://www.genome.jp/kegg-bin/show_pathway?chx04970/chx:102184768%09red/chx:102169231%09red/chx:102170858%09red/chx:102188092%09red/chx:102186276%09red/chx:102185858%09red/chx:102186069%09red/chx:102172164%09red/chx:102189653%09red/chx:102175311%09red/chx:100860864%09red/chx:102186539%09red/chx:102180505%09red/chx:102171764%09red/chx:102172037%09red
Dilated cardiomyopathy	KEGG PATHWAY	chx05414	17	84	0.0305556	100860954|100861283|102191175|102173472|102179435|102185858|102175347|108634347|102182803|102180190|102178060|102171074|100860775|102183035|102168618|100861292|102169305	chx:100860954|chx:100860775|chx:102191175|chx:102169313|chx:102179435|chx:102185858|chx:102175347|chx:102168618|chx:102182803|chx:102180190|chx:102178060|chx:102171074|chx:100860775|chx:102183035|chx:102168618|chx:100861292|chx:102169305|	100860954|100860775|102191175|102169313|102179435|102185858|102175347|102168618|102182803|102180190|102178060|102171074|100860775|102183035|102168618|100861292|102169305|	http://www.genome.jp/kegg-bin/show_pathway?chx05414/chx:102179435%09red/chx:102171074%09red/chx:102175347%09red/chx:102178060%09red/chx:102185858%09red/chx:100860954%09red/chx:100860775%09red/chx:102191175%09red/chx:102182803%09red/chx:102180190%09red/chx:102169305%09red/chx:102169313%09red/chx:102168618%09red/chx:102183035%09red/chx:100861292%09red
Dopaminergic synapse	KEGG PATHWAY	chx04728	24	132	0.0321445	102175016|102171557|102170070|100860765|102185489|102175934|102174633|102188092|106502751|102182774|100861292|102170924|102180505|102184256|102184768|102184123|102185007|108635148|102184400|102185715|102175311|102170858|102189653|102170971	chx:102189044|chx:102171557|chx:102170070|chx:102185804|chx:102185489|chx:102175934|chx:102174633|chx:102188092|chx:102172164|chx:102182774|chx:100861292|chx:102176463|chx:102180505|chx:102184256|chx:102184768|chx:102184123|chx:102172164|chx:102189138|chx:102184400|chx:102185715|chx:102175311|chx:102170858|chx:102189653|chx:102170971|	102189044|102171557|102170070|102185804|102185489|102175934|102174633|102188092|102172164|102182774|100861292|102176463|102180505|102184256|102184768|102184123|102172164|102189138|102184400|102185715|102175311|102170858|102189653|102170971|	http://www.genome.jp/kegg-bin/show_pathway?chx04728/chx:102175934%09red/chx:102170858%09red/chx:102188092%09red/chx:102174633%09red/chx:102180505%09red/chx:102172164%09red/chx:102185715%09red/chx:102176463%09red/chx:102171557%09red/chx:102185804%09red/chx:102184123%09red/chx:102184256%09red/chx:102185489%09red/chx:100861292%09red/chx:102175311%09red/chx:102170971%09red/chx:102184768%09red/chx:102…
MAPK signaling pathway	KEGG PATHWAY	chx04010	40	250	0.0381921	102191022|102184366|102173267|100860820|102178315|102187163|102176824|102168334|108635273|102170485|102190608|102182803|102191054|102168517|102171599|102170356|100861292|102171591|102174330|102182774|102177581|102185412|102179261|108635148|108636199|102173178|102184607|102185438|102174723|102171403|102174360|102175290|102172584|102188180|102183035|102186433|102170938|102170917|100860849|102188141	chx:102191054|chx:102184366|chx:102173267|chx:100860820|chx:100860849|chx:102187163|chx:102176824|chx:102168334|chx:102177581|chx:102170485|chx:102190608|chx:102182803|chx:102191054|chx:102168517|chx:102171599|chx:102170356|chx:100861292|chx:102171591|chx:102174330|chx:102182774|chx:102187163|chx:102185412|chx:102179261|chx:102189138|chx:102188387|chx:102173178|chx:102184607|chx:102185438|chx:102…	102191054|102184366|102173267|100860820|100860849|102187163|102176824|102168334|102177581|102170485|102190608|102182803|102191054|102168517|102171599|102170356|100861292|102171591|102174330|102182774|102187163|102185412|102179261|102189138|102188387|102173178|102184607|102185438|102174723|102171403|102174360|102175290|102172584|102188180|102183035|102186433|102170938|102170917|100860849|102188141|	http://www.genome.jp/kegg-bin/show_pathway?chx04010/chx:102168334%09red/chx:102173178%09red/chx:102188387%09red/chx:102173267%09red/chx:102186433%09red/chx:100860820%09red/chx:102175290%09red/chx:102185412%09red/chx:102177581%09red/chx:102171591%09red/chx:102185438%09red/chx:102179261%09red/chx:102171599%09red/chx:102168517%09red/chx:102174360%09red/chx:102170356%09red/chx:102190608%09red/chx:102…
ECM-receptor interaction	KEGG PATHWAY	chx04512	17	89	0.0457707	102191175|102190835|102188249|102185463|102185420|102171079|100860805|102176947|102177438|102180190|102178060|102187872|102185011|102171347|102169643|102171074|102175843	chx:102191175|chx:102190835|chx:102188249|chx:102185463|chx:102185420|chx:102171079|chx:100860805|chx:102176947|chx:102177438|chx:102180190|chx:102178060|chx:102187872|chx:102185011|chx:102171347|chx:102169643|chx:102171074|chx:102175843|	102191175|102190835|102188249|102185463|102185420|102171079|100860805|102176947|102177438|102180190|102178060|102187872|102185011|102171347|102169643|102171074|102175843|	http://www.genome.jp/kegg-bin/show_pathway?chx04512/chx:102185420%09red/chx:102190835%09red/chx:102177438%09red/chx:102171074%09red/chx:102169643%09red/chx:102171079%09red/chx:102187872%09red/chx:100860805%09red/chx:102191175%09red/chx:102185463%09red/chx:102180190%09red/chx:102185011%09red/chx:102176947%09red/chx:102171347%09red/chx:102178060%09red/chx:102175843%09red/chx:102188249%09red
Vascular smooth muscle contraction	KEGG PATHWAY	chx04270	22	124	0.0473632	102170394|102178279|102172018|102178699|106502751|102188092|102186276|102187707|102185858|100861292|102182147|102180505|102184768|102185007|102181773|102171409|102175311|102170858|102188560|102189653|102174360|102188141	chx:102170394|chx:102178279|chx:102172018|chx:102178699|chx:102172164|chx:102188092|chx:102186276|chx:102187707|chx:102185858|chx:100861292|chx:102182147|chx:102180505|chx:102184768|chx:102172164|chx:102181773|chx:102171409|chx:102175311|chx:102170858|chx:102188560|chx:102189653|chx:102174360|chx:102188141|	102170394|102178279|102172018|102178699|102172164|102188092|102186276|102187707|102185858|100861292|102182147|102180505|102184768|102172164|102181773|102171409|102175311|102170858|102188560|102189653|102174360|102188141|	http://www.genome.jp/kegg-bin/show_pathway?chx04270/chx:102182147%09red/chx:102184768%09red/chx:102178699%09red/chx:102170858%09red/chx:102188092%09red/chx:102181773%09red/chx:102170394%09red/chx:102185858%09red/chx:102172164%09red/chx:102186276%09red/chx:102188141%09red/chx:102189653%09red/chx:100861292%09red/chx:102175311%09red/chx:102187707%09red/chx:102174360%09red/chx:102188560%09red/chx:102…
Neurotrophin signaling pathway	KEGG PATHWAY	chx04722	21	119	0.0538845	102174330|102171412|102170949|102191022|102172584|108635162|102174360|102188012|102182774|102191054|102185424|102185715|102175311|102185007|106502751|102177369|102170356|102173178|102184607|102189930|102175934	chx:102174330|chx:102171412|chx:102170949|chx:102191054|chx:102172584|chx:102181878|chx:102174360|chx:102188012|chx:102182774|chx:102191054|chx:102185424|chx:102185715|chx:102175311|chx:102172164|chx:102172164|chx:102177369|chx:102170356|chx:102173178|chx:102184607|chx:102189930|chx:102175934|	102174330|102171412|102170949|102191054|102172584|102181878|102174360|102188012|102182774|102191054|102185424|102185715|102175311|102172164|102172164|102177369|102170356|102173178|102184607|102189930|102175934|	http://www.genome.jp/kegg-bin/show_pathway?chx04722/chx:102175934%09red/chx:102173178%09red/chx:102185424%09red/chx:102191054%09red/chx:102174330%09red/chx:102172164%09red/chx:102174360%09red/chx:102184607%09red/chx:102185715%09red/chx:102172584%09red/chx:102175311%09red/chx:102189930%09red/chx:102182774%09red/chx:102177369%09red/chx:102170356%09red/chx:102171412%09red/chx:102170949%09red/chx:102…
ErbB signaling pathway	KEGG PATHWAY	chx04012	16	85	0.0565523	102185385|102174330|108635162|102175934|102185462|102187397|102170356|102182774|102177814|102185715|102173448|102174360|102180167|102182565|102173178|102189930	chx:102185385|chx:102174330|chx:102181878|chx:102175934|chx:102185462|chx:102187397|chx:102170356|chx:102182774|chx:102177814|chx:102185715|chx:102173448|chx:102174360|chx:102180167|chx:102182565|chx:102173178|chx:102189930|	102185385|102174330|102181878|102175934|102185462|102187397|102170356|102182774|102177814|102185715|102173448|102174360|102180167|102182565|102173178|102189930|	http://www.genome.jp/kegg-bin/show_pathway?chx04012/chx:102182565%09red/chx:102175934%09red/chx:102173178%09red/chx:102180167%09red/chx:102174330%09red/chx:102187397%09red/chx:102173448%09red/chx:102185715%09red/chx:102185462%09red/chx:102189930%09red/chx:102182774%09red/chx:102174360%09red/chx:102177814%09red/chx:102170356%09red/chx:102185385%09red/chx:102181878%09red
Platelet activation	KEGG PATHWAY	chx04611	22	128	0.0605928	102191004|102174120|102188249|102185420|102177438|102174891|102184178|102191619|100860765|102175348|102188092|102187491|102185858|102182147|102180505|102184768|102187872|102188831|102178060|102170858|102189653|102188141	chx:102191004|chx:102174120|chx:102188249|chx:102185420|chx:102177438|chx:102174891|chx:102184178|chx:102191619|chx:102185804|chx:102175348|chx:102188092|chx:102187491|chx:102185858|chx:102182147|chx:102180505|chx:102184768|chx:102187872|chx:102188831|chx:102178060|chx:102170858|chx:102189653|chx:102188141|	102191004|102174120|102188249|102185420|102177438|102174891|102184178|102191619|102185804|102175348|102188092|102187491|102185858|102182147|102180505|102184768|102187872|102188831|102178060|102170858|102189653|102188141|	http://www.genome.jp/kegg-bin/show_pathway?chx04611/chx:102170858%09red/chx:102188092%09red/chx:102180505%09red/chx:102187491%09red/chx:102188831%09red/chx:102175348%09red/chx:102191004%09red/chx:102187872%09red/chx:102185804%09red/chx:102178060%09red/chx:102185420%09red/chx:102191619%09red/chx:102188249%09red/chx:102182147%09red/chx:102184768%09red/chx:102174891%09red/chx:102177438%09red/chx:102…
Synaptic vesicle cycle	KEGG PATHWAY	chx04721	13	66	0.0625678	102185213|102171292|102178477|102190402|102182700|102186995|102174416|102185064|102191617|108635148|102170666|102173216|102189492	chx:102185213|chx:102171292|chx:102178477|chx:102190402|chx:102182700|chx:102186995|chx:102174416|chx:102185064|chx:102191617|chx:102189138|chx:102170666|chx:102173216|chx:102189492|	102185213|102171292|102178477|102190402|102182700|102186995|102174416|102185064|102191617|102189138|102170666|102173216|102189492|	http://www.genome.jp/kegg-bin/show_pathway?chx04721/chx:102189138%09red/chx:102191617%09red/chx:102170666%09red/chx:102189492%09red/chx:102190402%09red/chx:102185213%09red/chx:102171292%09red/chx:102178477%09red/chx:102186995%09red/chx:102185064%09red/chx:102173216%09red/chx:102174416%09red/chx:102182700%09red
Thyroid cancer	KEGG PATHWAY	chx05216	7	30	0.0829976	102174360|102173472|102179435|102170009|102180102|102173736|102172584	chx:102174360|chx:102169313|chx:102179435|chx:102170009|chx:102180102|chx:102173736|chx:102172584|	102174360|102169313|102179435|102170009|102180102|102173736|102172584|	http://www.genome.jp/kegg-bin/show_pathway?chx05216/chx:102179435%09red/chx:102174360%09red/chx:102170009%09red/chx:102172584%09red/chx:102169313%09red/chx:102173736%09red/chx:102180102%09red
Tight junction	KEGG PATHWAY	chx04530	22	134	0.0849574	102186136|102170070|102175016|102181155|102174891|102185782|102171047|102184366|102168332|100860765|102182828|102175348|102190011|102189765|102180624|102170971|102181716|102180345|102176373|102180883|102181426|102186369	chx:102186136|chx:102170070|chx:102189044|chx:102181155|chx:102174891|chx:102185782|chx:102171047|chx:102184366|chx:102168332|chx:102185804|chx:102182828|chx:102175348|chx:102190011|chx:102189765|chx:102180624|chx:102170971|chx:102181716|chx:102180345|chx:102176373|chx:102180883|chx:102181426|chx:102186369|	102186136|102170070|102189044|102181155|102174891|102185782|102171047|102184366|102168332|102185804|102182828|102175348|102190011|102189765|102180624|102170971|102181716|102180345|102176373|102180883|102181426|102186369|	http://www.genome.jp/kegg-bin/show_pathway?chx04530/chx:102189765%09red/chx:102168332%09red/chx:102181426%09red/chx:102190011%09red/chx:102186369%09red/chx:102175348%09red/chx:102185804%09red/chx:102180345%09red/chx:102182828%09red/chx:102184366%09red/chx:102170971%09red/chx:102180883%09red/chx:102185782%09red/chx:102176373%09red/chx:102171047%09red/chx:102186136%09red/chx:102174891%09red/chx:102…
Leukocyte transendothelial migration	KEGG PATHWAY	chx04670	20	120	0.0876076	102180751|102182828|102178060|102175348|102180100|102175938|102171728|102177814|102179808|102178145|102178188|102174891|102183255|102189765|102185782|102186369|102168469|108635162|102184383|100860765	chx:102180751|chx:102182828|chx:102178060|chx:102175348|chx:102180100|chx:102175938|chx:102171728|chx:102177814|chx:102179808|chx:102178145|chx:102178188|chx:102174891|chx:102183255|chx:102189765|chx:102185782|chx:102186369|chx:102168469|chx:102181878|chx:102184383|chx:102185804|	102180751|102182828|102178060|102175348|102180100|102175938|102171728|102177814|102179808|102178145|102178188|102174891|102183255|102189765|102185782|102186369|102168469|102181878|102184383|102185804|	http://www.genome.jp/kegg-bin/show_pathway?chx04670/chx:102182828%09red/chx:102171728%09red/chx:102189765%09red/chx:102183255%09red/chx:102178145%09red/chx:102179808%09red/chx:102177814%09red/chx:102181878%09red/chx:102175348%09red/chx:102175938%09red/chx:102185782%09red/chx:102184383%09red/chx:102180751%09red/chx:102186369%09red/chx:102185804%09red/chx:102180100%09red/chx:102178060%09red/chx:102…
Endocrine and other factor-regulated calcium reabsorption	KEGG PATHWAY	chx04961	9	45	0.102553	102185213|102183924|102190402|102186069|102180505|102186539|102189653|102189484|102189492	chx:102185213|chx:102183924|chx:102190402|chx:102186069|chx:102180505|chx:102186539|chx:102189653|chx:102189484|chx:102189492|	102185213|102183924|102190402|102186069|102180505|102186539|102189653|102189484|102189492|	http://www.genome.jp/kegg-bin/show_pathway?chx04961/chx:102189492%09red/chx:102190402%09red/chx:102185213%09red/chx:102189653%09red/chx:102183924%09red/chx:102189484%09red/chx:102186539%09red/chx:102180505%09red/chx:102186069%09red
Inflammatory mediator regulation of TRP channels	KEGG PATHWAY	chx04750	17	104	0.121431	102175311|102180505|102172584|102170858|102182774|102184768|102185715|102188092|102185007|106502751|102189653|102186514|102185858|108635162|108634544|102188141|102175934	chx:102175311|chx:102180505|chx:102172584|chx:102170858|chx:102182774|chx:102184768|chx:102185715|chx:102188092|chx:102172164|chx:102172164|chx:102189653|chx:102186514|chx:102185858|chx:102181878|chx:102185708|chx:102188141|chx:102175934|	102175311|102180505|102172584|102170858|102182774|102184768|102185715|102188092|102172164|102172164|102189653|102186514|102185858|102181878|102185708|102188141|102175934|	http://www.genome.jp/kegg-bin/show_pathway?chx04750/chx:102175934%09red/chx:102184768%09red/chx:102170858%09red/chx:102188092%09red/chx:102185858%09red/chx:102185708%09red/chx:102172164%09red/chx:102188141%09red/chx:102189653%09red/chx:102185715%09red/chx:102172584%09red/chx:102175311%09red/chx:102182774%09red/chx:102186514%09red/chx:102180505%09red/chx:102181878%09red
Retrograde endocannabinoid signaling	KEGG PATHWAY	chx04723	17	105	0.128195	102180505|102170858|102182568|102189653|102184428|102182774|102184768|102184123|102188092|102172336|102185064|102186243|108635148|102185858|100861292|102170924|100860765	chx:102180505|chx:102170858|chx:102182568|chx:102189653|chx:102184428|chx:102182774|chx:102184768|chx:102184123|chx:102188092|chx:102172336|chx:102185064|chx:102186243|chx:102189138|chx:102185858|chx:100861292|chx:102176463|chx:102185804|	102180505|102170858|102182568|102189653|102184428|102182774|102184768|102184123|102188092|102172336|102185064|102186243|102189138|102185858|100861292|102176463|102185804|	http://www.genome.jp/kegg-bin/show_pathway?chx04723/chx:102184123%09red/chx:102184768%09red/chx:102189138%09red/chx:102170858%09red/chx:102188092%09red/chx:102172336%09red/chx:102185858%09red/chx:102184428%09red/chx:102182568%09red/chx:102189653%09red/chx:102176463%09red/chx:102182774%09red/chx:102185064%09red/chx:100861292%09red/chx:102185804%09red/chx:102180505%09red/chx:102186243%09red
Steroid hormone biosynthesis	KEGG PATHWAY	chx00140	12	69	0.130982	108635036|102188418|102176622|102176340|102177638|102188299|102183447|102189109|102182621|102170823|108634544|102182376	chx:102172432|chx:102188418|chx:102176622|chx:102176340|chx:102177638|chx:102188841|chx:102183447|chx:102186942|chx:102182621|chx:102170823|chx:102185708|chx:102182663|	102172432|102188418|102176622|102176340|102177638|102188841|102183447|102186942|102182621|102170823|102185708|102182663|	http://www.genome.jp/kegg-bin/show_pathway?chx00140/chx:102177638%09red/chx:102186942%09red/chx:102176340%09red/chx:102188418%09red/chx:102185708%09red/chx:102188841%09red/chx:102182621%09red/chx:102172432%09red/chx:102182663%09red/chx:102170823%09red/chx:102183447%09red/chx:102176622%09red
Phototransduction	KEGG PATHWAY	chx04744	6	28	0.134818	102174344|102186433|102175311|102185007|106502751|102191196	chx:102174344|chx:102186433|chx:102175311|chx:102172164|chx:102172164|chx:102191196|	102174344|102186433|102175311|102172164|102172164|102191196|	http://www.genome.jp/kegg-bin/show_pathway?chx04744/chx:102174344%09red/chx:102175311%09red/chx:102172164%09red/chx:102186433%09red/chx:102191196%09red
Pathways in cancer	KEGG PATHWAY	chx05200	46	331	0.139446	102189099|108633197|102176947|102187410|102180102|102178060|102168469|102171347|100860789|102169895|102189930|102185385|102170620|108635162|102173472|102187397|102170356|102186543|102189765|102169967|102171599|102175201|102169529|102171591|102174330|102182417|102190835|102173997|102170009|102182774|102188011|102177814|102178402|102179261|102184185|102173736|102169703|102172584|102171403|102179435…	chx:102189099|chx:102174800|chx:102176947|chx:102187410|chx:102180102|chx:102178060|chx:102168469|chx:102171347|chx:100860789|chx:102169895|chx:102189930|chx:102185385|chx:102170620|chx:102181878|chx:102169313|chx:102187397|chx:102170356|chx:102186543|chx:102189765|chx:102169967|chx:102171599|chx:102175201|chx:102169529|chx:102171591|chx:102174330|chx:102182417|chx:102190835|chx:102182896|chx:102…	102189099|102174800|102176947|102187410|102180102|102178060|102168469|102171347|100860789|102169895|102189930|102185385|102170620|102181878|102169313|102187397|102170356|102186543|102189765|102169967|102171599|102175201|102169529|102171591|102174330|102182417|102190835|102182896|102170009|102182774|102188011|102177814|102178402|102179261|102184185|102173736|102169703|102172584|102171403|102179435…	http://www.genome.jp/kegg-bin/show_pathway?chx05200/chx:102187410%09red/chx:102174360%09red/chx:100860789%09red/chx:102174800%09red/chx:102170620%09red/chx:102171347%09red/chx:102169967%09red/chx:102188011%09red/chx:102178060%09red/chx:102189099%09red/chx:102184724%09red/chx:102170009%09red/chx:102171591%09red/chx:102177814%09red/chx:102187397%09red/chx:102189765%09red/chx:102171079%09red/chx:102…
PI3K-Akt signaling pathway	KEGG PATHWAY	chx04151	49	356	0.144183	102189099|102183089|102176947|102174120|102185420|102191148|102175016|102177438|102178060|102171557|102171347|108636629|102170070|102173121|102189930|100860747|102185489|102170356|102170938|102187491|102171599|102177369|100861308|102171591|102191175|102190835|102181269|102182657|102171339|102177814|102184123|102187872|102179261|102180277|102170730|102190188|100861318|102172864|102185438|102171403…	chx:102189099|chx:102183089|chx:102176947|chx:102174120|chx:102185420|chx:102191148|chx:102189044|chx:102177438|chx:102178060|chx:102171557|chx:102171347|chx:102181867|chx:102170070|chx:102173121|chx:102189930|chx:100860747|chx:102185489|chx:102170356|chx:102170938|chx:102187491|chx:102171599|chx:102177369|chx:100861308|chx:102171591|chx:102191175|chx:102190835|chx:102181269|chx:102182657|chx:102…	102189099|102183089|102176947|102174120|102185420|102191148|102189044|102177438|102178060|102171557|102171347|102181867|102170070|102173121|102189930|100860747|102185489|102170356|102170938|102187491|102171599|102177369|100861308|102171591|102191175|102190835|102181269|102182657|102171339|102177814|102184123|102187872|102179261|102180277|102170730|102190188|100861318|102172864|102185438|102171403…	http://www.genome.jp/kegg-bin/show_pathway?chx04151/chx:102169643%09red/chx:102180277%09red/chx:100860805%09red/chx:102181338%09red/chx:102171347%09red/chx:102191148%09red/chx:102178060%09red/chx:102183089%09red/chx:102189099%09red/chx:102187491%09red/chx:102171591%09red/chx:102177814%09red/chx:102185438%09red/chx:102171079%09red/chx:102179261%09red/chx:102171599%09red/chx:100861318%09red/chx:102…
Insulin signaling pathway	KEGG PATHWAY	chx04910	22	145	0.144586	102181338|102175235|102185424|102183659|102185139|100861308|102185385|102178945|102170356|106502751|102180727|102189930|102169434|102174330|102187397|102182774|102185007|102170730|102187349|102175311|102174360|102172686	chx:102181338|chx:102175235|chx:102185424|chx:102183659|chx:102185139|chx:100861308|chx:102185385|chx:102178945|chx:102170356|chx:102172164|chx:102180727|chx:102189930|chx:102169434|chx:102174330|chx:102187397|chx:102182774|chx:102172164|chx:102170730|chx:102187349|chx:102175311|chx:102174360|chx:102172686|	102181338|102175235|102185424|102183659|102185139|100861308|102185385|102178945|102170356|102172164|102180727|102189930|102169434|102174330|102187397|102182774|102172164|102170730|102187349|102175311|102174360|102172686|	http://www.genome.jp/kegg-bin/show_pathway?chx04910/chx:102187349%09red/chx:102169434%09red/chx:102185424%09red/chx:102185139%09red/chx:102174330%09red/chx:102172164%09red/chx:102187397%09red/chx:102174360%09red/chx:102175235%09red/chx:102178945%09red/chx:102175311%09red/chx:102189930%09red/chx:102182774%09red/chx:102183659%09red/chx:102180727%09red/chx:102172686%09red/chx:102170730%09red/chx:102…
Bacterial invasion of epithelial cells	KEGG PATHWAY	chx05100	13	78	0.146455	102185385|102174330|102190402|102187397|102177814|100860749|102172564|102178060|102189765|102181234|102168332|102176581|102189492	chx:102185385|chx:102174330|chx:102190402|chx:102187397|chx:102177814|chx:100860749|chx:102172564|chx:102178060|chx:102189765|chx:102181234|chx:102168332|chx:102176581|chx:102189492|	102185385|102174330|102190402|102187397|102177814|100860749|102172564|102178060|102189765|102181234|102168332|102176581|102189492|	http://www.genome.jp/kegg-bin/show_pathway?chx05100/chx:102189492%09red/chx:102168332%09red/chx:102190402%09red/chx:100860749%09red/chx:102187397%09red/chx:102189765%09red/chx:102177814%09red/chx:102181234%09red/chx:102174330%09red/chx:102176581%09red/chx:102185385%09red/chx:102172564%09red/chx:102178060%09red
Nitrogen metabolism	KEGG PATHWAY	chx00910	4	16	0.146676	102190368|102191069|102174762|102175043	chx:102190368|chx:102191069|chx:102174762|chx:102175043|	102190368|102191069|102174762|102175043|	http://www.genome.jp/kegg-bin/show_pathway?chx00910/chx:102174762%09red/chx:102175043%09red/chx:102190368%09red/chx:102191069%09red
Focal adhesion	KEGG PATHWAY	chx04510	30	208	0.152477	102189099|102176947|102185420|102170356|102177438|102174891|102171347|102189930|102175348|100860749|102187707|102174330|102191175|102190835|102182147|102182774|102177814|102181773|102170485|102169643|102175843|102178060|102171074|102171079|100860805|102180190|102187872|102170917|102176581|102174360	chx:102189099|chx:102176947|chx:102185420|chx:102170356|chx:102177438|chx:102174891|chx:102171347|chx:102189930|chx:102175348|chx:100860749|chx:102187707|chx:102174330|chx:102191175|chx:102190835|chx:102182147|chx:102182774|chx:102177814|chx:102181773|chx:102170485|chx:102169643|chx:102175843|chx:102178060|chx:102171074|chx:102171079|chx:100860805|chx:102180190|chx:102187872|chx:102170917|chx:102…	102189099|102176947|102185420|102170356|102177438|102174891|102171347|102189930|102175348|100860749|102187707|102174330|102191175|102190835|102182147|102182774|102177814|102181773|102170485|102169643|102175843|102178060|102171074|102171079|100860805|102180190|102187872|102170917|102176581|102174360|	http://www.genome.jp/kegg-bin/show_pathway?chx04510/chx:102181773%09red/chx:102169643%09red/chx:100860805%09red/chx:102187707%09red/chx:102171347%09red/chx:102178060%09red/chx:102189099%09red/chx:102177814%09red/chx:102175348%09red/chx:102171079%09red/chx:102187872%09red/chx:102174360%09red/chx:102176581%09red/chx:102190835%09red/chx:102171074%09red/chx:102180190%09red/chx:102170485%09red/chx:102…
Rap1 signaling pathway	KEGG PATHWAY	chx04015	29	201	0.156841	102189099|102187410|102180100|102178145|102189175|102178060|102184366|102190608|102190014|106502751|100860765|102171599|102185858|102174330|102183255|102180505|102187491|102185007|102178783|102177831|102179261|108635162|102170463|102171403|102175311|102170938|102189653|102174360|102184383	chx:102189099|chx:102187410|chx:102180100|chx:102178145|chx:102189175|chx:102178060|chx:102184366|chx:102190608|chx:102190014|chx:102172164|chx:102185804|chx:102171599|chx:102185858|chx:102174330|chx:102183255|chx:102180505|chx:102187491|chx:102172164|chx:102178783|chx:102177831|chx:102179261|chx:102181878|chx:102170463|chx:102171403|chx:102175311|chx:102170938|chx:102189653|chx:102174360|chx:102…	102189099|102187410|102180100|102178145|102189175|102178060|102184366|102190608|102190014|102172164|102185804|102171599|102185858|102174330|102183255|102180505|102187491|102172164|102178783|102177831|102179261|102181878|102170463|102171403|102175311|102170938|102189653|102174360|102184383|	http://www.genome.jp/kegg-bin/show_pathway?chx04015/chx:102178145%09red/chx:102187410%09red/chx:102180505%09red/chx:102189099%09red/chx:102187491%09red/chx:102172164%09red/chx:102179261%09red/chx:102171599%09red/chx:102174360%09red/chx:102185804%09red/chx:102181878%09red/chx:102190608%09red/chx:102184366%09red/chx:102178060%09red/chx:102190014%09red/chx:102184383%09red/chx:102175311%09red/chx:102…
Oocyte meiosis	KEGG PATHWAY	chx04114	18	117	0.160836	108633185|102175311|102185489|102175934|102182657|102170858|102175016|102184768|102185715|102188092|102185007|106502751|102171557|102184185|102170070|102185858|102177369|102184607	chx:102174738|chx:102175311|chx:102185489|chx:102175934|chx:102182657|chx:102170858|chx:102189044|chx:102184768|chx:102185715|chx:102188092|chx:102172164|chx:102172164|chx:102171557|chx:102184185|chx:102170070|chx:102185858|chx:102177369|chx:102184607|	102174738|102175311|102185489|102175934|102182657|102170858|102189044|102184768|102185715|102188092|102172164|102172164|102171557|102184185|102170070|102185858|102177369|102184607|	http://www.genome.jp/kegg-bin/show_pathway?chx04114/chx:102175934%09red/chx:102184768%09red/chx:102170858%09red/chx:102174738%09red/chx:102189044%09red/chx:102185858%09red/chx:102172164%09red/chx:102184607%09red/chx:102185489%09red/chx:102182657%09red/chx:102175311%09red/chx:102185715%09red/chx:102171557%09red/chx:102177369%09red/chx:102184185%09red/chx:102170070%09red/chx:102188092%09red
Ovarian steroidogenesis	KEGG PATHWAY	chx04913	11	65	0.161176	102188418|102176622|102176340|102177638|102188299|102170823|102189109|102182621|102185858|102188141|102182376	chx:102188418|chx:102176622|chx:102176340|chx:102177638|chx:102188841|chx:102170823|chx:102186942|chx:102182621|chx:102185858|chx:102188141|chx:102182663|	102188418|102176622|102176340|102177638|102188841|102170823|102186942|102182621|102185858|102188141|102182663|	http://www.genome.jp/kegg-bin/show_pathway?chx04913/chx:102177638%09red/chx:102186942%09red/chx:102185858%09red/chx:102176340%09red/chx:102188418%09red/chx:102188141%09red/chx:102188841%09red/chx:102182663%09red/chx:102170823%09red/chx:102182621%09red/chx:102176622%09red
Collecting duct acid secretion	KEGG PATHWAY	chx04966	6	30	0.164446	102178477|102182700|102186995|102174762|102170666|102173216	chx:102178477|chx:102182700|chx:102186995|chx:102174762|chx:102170666|chx:102173216|	102178477|102182700|102186995|102174762|102170666|102173216|	http://www.genome.jp/kegg-bin/show_pathway?chx04966/chx:102174762%09red/chx:102182700%09red/chx:102186995%09red/chx:102178477%09red/chx:102173216%09red/chx:102170666%09red
Phosphatidylinositol signaling system	KEGG PATHWAY	chx04070	13	80	0.164504	102175311|108635162|106502498|102170858|102180505|102184768|102188092|102185007|106502751|102189653|102176266|102189953|102177657	chx:102175311|chx:102181878|chx:102169184|chx:102170858|chx:102180505|chx:102184768|chx:102188092|chx:102172164|chx:102172164|chx:102189653|chx:102176266|chx:102189953|chx:102177657|	102175311|102181878|102169184|102170858|102180505|102184768|102188092|102172164|102172164|102189653|102176266|102189953|102177657|	http://www.genome.jp/kegg-bin/show_pathway?chx04070/chx:102184768%09red/chx:102170858%09red/chx:102188092%09red/chx:102169184%09red/chx:102189953%09red/chx:102176266%09red/chx:102189653%09red/chx:102175311%09red/chx:102177657%09red/chx:102180505%09red/chx:102172164%09red/chx:102181878%09red
GABAergic synapse	KEGG PATHWAY	chx04727	14	89	0.178878	102184428|102178807|102174074|102172336|100861246|102184123|102191069|102186243|108635148|102185858|100861292|102190646|102170924|100860765	chx:102184428|chx:102178807|chx:102174074|chx:102172336|chx:100861246|chx:102184123|chx:102191069|chx:102186243|chx:102189138|chx:102185858|chx:100861292|chx:102190646|chx:102176463|chx:102185804|	102184428|102178807|102174074|102172336|100861246|102184123|102191069|102186243|102189138|102185858|100861292|102190646|102176463|102185804|	http://www.genome.jp/kegg-bin/show_pathway?chx04727/chx:102184123%09red/chx:102172336%09red/chx:102189138%09red/chx:102190646%09red/chx:102185858%09red/chx:102184428%09red/chx:100861246%09red/chx:100861292%09red/chx:102176463%09red/chx:102174074%09red/chx:102185804%09red/chx:102178807%09red/chx:102186243%09red/chx:102191069%09red
Fructose and mannose metabolism	KEGG PATHWAY	chx00051	6	31	0.18021	102187646|102170613|102184448|102187190|102188457|102173930	chx:102187646|chx:102170613|chx:102184448|chx:102187190|chx:102188457|chx:102173930|	102187646|102170613|102184448|102187190|102188457|102173930|	http://www.genome.jp/kegg-bin/show_pathway?chx00051/chx:102187646%09red/chx:102184448%09red/chx:102188457%09red/chx:102187190%09red/chx:102170613%09red/chx:102173930%09red
Long-term depression	KEGG PATHWAY	chx04730	10	61	0.198006	102180505|102184768|102175016|102188092|102170858|102189653|102170070|102174360|102188141|100860765	chx:102180505|chx:102184768|chx:102189044|chx:102188092|chx:102170858|chx:102189653|chx:102170070|chx:102174360|chx:102188141|chx:102185804|	102180505|102184768|102189044|102188092|102170858|102189653|102170070|102174360|102188141|102185804|	http://www.genome.jp/kegg-bin/show_pathway?chx04730/chx:102184768%09red/chx:102170858%09red/chx:102188092%09red/chx:102189044%09red/chx:102188141%09red/chx:102189653%09red/chx:102174360%09red/chx:102185804%09red/chx:102180505%09red/chx:102170070%09red
Riboflavin metabolism	KEGG PATHWAY	chx00740	3	12	0.198678	102169817|102191322|102169872	chx:102169817|chx:102191322|chx:102169872|	102169817|102191322|102169872|	http://www.genome.jp/kegg-bin/show_pathway?chx00740/chx:102169817%09red/chx:102169872%09red/chx:102191322%09red
Synthesis and degradation of ketone bodies	KEGG PATHWAY	chx00072	3	12	0.198678	102181796|102188355|102172372	chx:102171980|chx:102188355|chx:102172372|	102171980|102188355|102172372|	http://www.genome.jp/kegg-bin/show_pathway?chx00072/chx:102172372%09red/chx:102188355%09red/chx:102171980%09red
Transcriptional misregulation in cancer	KEGG PATHWAY	chx05202	24	169	0.202237	102181158|102180100|102168980|102176652|102180351|102173941|102168469|102182786|100860911|102175893|102177285|102169782|102191597|102170009|102182991|102183278|102177814|102169983|102172067|102175290|102172584|102180190|102190803|108638391	chx:102181158|chx:102180100|chx:102168980|chx:102176652|chx:102180351|chx:102173941|chx:102168469|chx:102182786|chx:100860911|chx:102175893|chx:102176317|chx:102189503|chx:102191597|chx:102170009|chx:102182991|chx:102183278|chx:102177814|chx:102169983|chx:102181046|chx:102175290|chx:102172584|chx:102180190|chx:102190803|chx:102178421|	102181158|102180100|102168980|102176652|102180351|102173941|102168469|102182786|100860911|102175893|102176317|102189503|102191597|102170009|102182991|102183278|102177814|102169983|102181046|102175290|102172584|102180190|102190803|102178421|	http://www.genome.jp/kegg-bin/show_pathway?chx05202/chx:102189503%09red/chx:102190803%09red/chx:102175290%09red/chx:102168980%09red/chx:102170009%09red/chx:102177814%09red/chx:102176652%09red/chx:102173941%09red/chx:102175893%09red/chx:102169983%09red/chx:100860911%09red/chx:102191597%09red/chx:102180190%09red/chx:102180100%09red/chx:102182786%09red/chx:102181046%09red/chx:102183278%09red/chx:102…
TGF-beta signaling pathway	KEGG PATHWAY	chx04350	13	84	0.203745	108633185|102175649|102187642|100860944|100860911|102169389|100860914|102175016|100861211|102173944|102181631|102170070|100860789	chx:102174738|chx:102175649|chx:102187642|chx:100860944|chx:100860911|chx:102169389|chx:100860914|chx:102189044|chx:100861211|chx:102183277|chx:102181631|chx:102170070|chx:100860789|	102174738|102175649|102187642|100860944|100860911|102169389|100860914|102189044|100861211|102183277|102181631|102170070|100860789|	http://www.genome.jp/kegg-bin/show_pathway?chx04350/chx:100860911%09red/chx:102174738%09red/chx:102189044%09red/chx:100860944%09red/chx:102169389%09red/chx:102183277%09red/chx:100860914%09red/chx:102187642%09red/chx:102181631%09red/chx:100861211%09red/chx:100860789%09red/chx:102170070%09red/chx:102175649%09red
Insulin secretion	KEGG PATHWAY	chx04911	13	84	0.203745	108633197|102175934|102186069|102180505|102186539|102184768|102185715|102186276|102189653|102185858|100861292|102184383|102183734	chx:102174800|chx:102175934|chx:102186069|chx:102180505|chx:102186539|chx:102184768|chx:102185715|chx:102186276|chx:102189653|chx:102185858|chx:100861292|chx:102184383|chx:102183734|	102174800|102175934|102186069|102180505|102186539|102184768|102185715|102186276|102189653|102185858|100861292|102184383|102183734|	http://www.genome.jp/kegg-bin/show_pathway?chx04911/chx:102175934%09red/chx:102184768%09red/chx:102186276%09red/chx:102185858%09red/chx:102186069%09red/chx:102184383%09red/chx:102189653%09red/chx:102185715%09red/chx:102183734%09red/chx:102174800%09red/chx:102186539%09red/chx:102180505%09red/chx:100861292%09red
Amoebiasis	KEGG PATHWAY	chx05146	17	116	0.216095	102175113|102170373|102190835|102180100|102171079|102176947|102177814|100860747|102177438|102185420|102187872|102189653|102171347|102181552|102180505|108633802|106502411	chx:102175113|chx:102170373|chx:102190835|chx:102180100|chx:102171079|chx:102176947|chx:102177814|chx:100860747|chx:102177438|chx:102185420|chx:102187872|chx:102189653|chx:102171347|chx:102181552|chx:102180505|chx:102184299|chx:102189673|	102175113|102170373|102190835|102180100|102171079|102176947|102177814|100860747|102177438|102185420|102187872|102189653|102171347|102181552|102180505|102184299|102189673|	http://www.genome.jp/kegg-bin/show_pathway?chx05146/chx:102185420%09red/chx:102190835%09red/chx:102176947%09red/chx:102177438%09red/chx:102177814%09red/chx:100860747%09red/chx:102171079%09red/chx:102189653%09red/chx:102181552%09red/chx:102180505%09red/chx:102170373%09red/chx:102189673%09red/chx:102187872%09red/chx:102171347%09red/chx:102180100%09red/chx:102184299%09red/chx:102175113%09red
Alzheimer's disease	KEGG PATHWAY	chx05010	27	195	0.218249	102170016|102190747|100861349|102189930|102178499|102169368|102188092|106502751|102187560|102173603|102188663|102180918|100861292|102173997|102180505|102184768|102185007|102188830|100860820|102190653|102170635|108633170|102189176|102175311|102170858|102187450|102189653	chx:102170016|chx:102190747|chx:100861349|chx:102189930|chx:102178499|chx:102169368|chx:102188092|chx:102172164|chx:102187560|chx:102173603|chx:102188663|chx:102180918|chx:100861292|chx:102182896|chx:102180505|chx:102184768|chx:102172164|chx:102188830|chx:100860820|chx:102190653|chx:102170635|chx:102170877|chx:102189176|chx:102175311|chx:102170858|chx:102187450|chx:102189653|	102170016|102190747|100861349|102189930|102178499|102169368|102188092|102172164|102187560|102173603|102188663|102180918|100861292|102182896|102180505|102184768|102172164|102188830|100860820|102190653|102170635|102170877|102189176|102175311|102170858|102187450|102189653|	http://www.genome.jp/kegg-bin/show_pathway?chx05010/chx:100861349%09red/chx:102170858%09red/chx:102188092%09red/chx:100860820%09red/chx:102170877%09red/chx:102187450%09red/chx:102180505%09red/chx:102173603%09red/chx:102188830%09red/chx:102172164%09red/chx:102180918%09red/chx:102178499%09red/chx:100861292%09red/chx:102175311%09red/chx:102170635%09red/chx:102187560%09red/chx:102189176%09red/chx:102…
Endocytosis	KEGG PATHWAY	chx04144	30	220	0.225345	102185187|102187642|102170119|102180167|102169389|102178315|102183500|102169753|102178006|102183540|102187491|102189492|102185385|100860749|102185412|102175568|102184903|102185213|102190402|102187397|102176581|102173448|102179498|102191558|102172584|102186433|102170938|102176556|100860849|102187662	chx:102185187|chx:102187642|chx:102170119|chx:102180167|chx:102169389|chx:100860849|chx:102183500|chx:102184105|chx:102178006|chx:102183540|chx:102187491|chx:102189492|chx:102185385|chx:100860749|chx:102185412|chx:102175568|chx:102184903|chx:102185213|chx:102190402|chx:102187397|chx:102176581|chx:102173448|chx:102179498|chx:102191558|chx:102172584|chx:102186433|chx:102170938|chx:102176556|chx:100…	102185187|102187642|102170119|102180167|102169389|100860849|102183500|102184105|102178006|102183540|102187491|102189492|102185385|100860749|102185412|102175568|102184903|102185213|102190402|102187397|102176581|102173448|102179498|102191558|102172584|102186433|102170938|102176556|100860849|102187662|	http://www.genome.jp/kegg-bin/show_pathway?chx04144/chx:102180167%09red/chx:102169389%09red/chx:102185213%09red/chx:102186433%09red/chx:102187642%09red/chx:102187662%09red/chx:102185412%09red/chx:102183540%09red/chx:102187491%09red/chx:102187397%09red/chx:102184903%09red/chx:102178006%09red/chx:102191558%09red/chx:102176581%09red/chx:102184105%09red/chx:102190402%09red/chx:102179498%09red/chx:102…
Thyroid hormone synthesis	KEGG PATHWAY	chx04918	11	71	0.227889	106503212|102186069|102180505|102186539|102184768|102180361|102173831|102188092|102170858|102189653|102185858	chx:102181334|chx:102186069|chx:102180505|chx:102186539|chx:102184768|chx:102180361|chx:102173831|chx:102188092|chx:102170858|chx:102189653|chx:102185858|	102181334|102186069|102180505|102186539|102184768|102180361|102173831|102188092|102170858|102189653|102185858|	http://www.genome.jp/kegg-bin/show_pathway?chx04918/chx:102180361%09red/chx:102184768%09red/chx:102170858%09red/chx:102188092%09red/chx:102185858%09red/chx:102186069%09red/chx:102189653%09red/chx:102173831%09red/chx:102186539%09red/chx:102180505%09red/chx:102181334%09red
Primary immunodeficiency	KEGG PATHWAY	chx05340	6	34	0.230746	102176695|102176896|102180277|102173867|102181572|102171591	chx:102176695|chx:102176896|chx:102180277|chx:102173867|chx:102181572|chx:102171591|	102176695|102176896|102180277|102173867|102181572|102171591|	http://www.genome.jp/kegg-bin/show_pathway?chx05340/chx:102171591%09red/chx:102181572%09red/chx:102180277%09red/chx:102173867%09red/chx:102176896%09red/chx:102176695%09red
cAMP signaling pathway	KEGG PATHWAY	chx04024	29	213	0.232252	100861283|102186069|102187779|102178145|102184366|102189930|102172207|102175934|102176556|102188762|102171060|106502751|100860765|102182774|102185858|102188883|102189146|102187491|102185007|100860775|100861292|102182364|102170463|102188180|102186539|102185715|102175311|102174360|102184383	chx:100860775|chx:102186069|chx:102187779|chx:102178145|chx:102184366|chx:102189930|chx:102172207|chx:102175934|chx:102176556|chx:102188762|chx:102171060|chx:102172164|chx:102185804|chx:102182774|chx:102185858|chx:102188883|chx:102189146|chx:102187491|chx:102172164|chx:100860775|chx:100861292|chx:102182364|chx:102170463|chx:102188180|chx:102186539|chx:102185715|chx:102175311|chx:102174360|chx:102…	100860775|102186069|102187779|102178145|102184366|102189930|102172207|102175934|102176556|102188762|102171060|102172164|102185804|102182774|102185858|102188883|102189146|102187491|102172164|100860775|100861292|102182364|102170463|102188180|102186539|102185715|102175311|102174360|102184383|	http://www.genome.jp/kegg-bin/show_pathway?chx04024/chx:102178145%09red/chx:102186069%09red/chx:102182364%09red/chx:102172207%09red/chx:102186539%09red/chx:102187491%09red/chx:102189146%09red/chx:102188762%09red/chx:102172164%09red/chx:100860775%09red/chx:102185715%09red/chx:102174360%09red/chx:102185804%09red/chx:102175934%09red/chx:102184366%09red/chx:102188180%09red/chx:102184383%09red/chx:100…
Terpenoid backbone biosynthesis	KEGG PATHWAY	chx00900	4	20	0.233885	102181796|102172372|102191016|102181140	chx:102171980|chx:102172372|chx:102191016|chx:102181140|	102171980|102172372|102191016|102181140|	http://www.genome.jp/kegg-bin/show_pathway?chx00900/chx:102172372%09red/chx:102181140%09red/chx:102191016%09red/chx:102171980%09red
Taurine and hypotaurine metabolism	KEGG PATHWAY	chx00430	2	7	0.238135	102190646|102180652	chx:102190646|chx:102180652|	102190646|102180652|	http://www.genome.jp/kegg-bin/show_pathway?chx00430/chx:102180652%09red/chx:102190646%09red
Bladder cancer	KEGG PATHWAY	chx05219	6	35	0.248505	102170620|102191022|102191054|102169967|102168469|102174360	chx:102170620|chx:102191054|chx:102191054|chx:102169967|chx:102168469|chx:102174360|	102170620|102191054|102191054|102169967|102168469|102174360|	http://www.genome.jp/kegg-bin/show_pathway?chx05219/chx:102191054%09red/chx:102168469%09red/chx:102169967%09red/chx:102174360%09red/chx:102170620%09red
Melanogenesis	KEGG PATHWAY	chx04916	14	96	0.249065	102175934|102180505|102173423|102185715|102175311|102185007|106502751|102189653|102176193|102185858|102173736|102169703|102180102|100860765	chx:102175934|chx:102180505|chx:102173423|chx:102185715|chx:102175311|chx:102172164|chx:102172164|chx:102189653|chx:102176193|chx:102185858|chx:102173736|chx:102169703|chx:102180102|chx:102185804|	102175934|102180505|102173423|102185715|102175311|102172164|102172164|102189653|102176193|102185858|102173736|102169703|102180102|102185804|	http://www.genome.jp/kegg-bin/show_pathway?chx04916/chx:102175934%09red/chx:102169703%09red/chx:102185858%09red/chx:102172164%09red/chx:102173423%09red/chx:102189653%09red/chx:102185715%09red/chx:102176193%09red/chx:102175311%09red/chx:102185804%09red/chx:102180505%09red/chx:102173736%09red/chx:102180102%09red
Legionellosis	KEGG PATHWAY	chx05134	11	73	0.252245	102169074|100860747|102173997|102180100|102178315|102185222|102185412|102182395|102173624|102188830|100860849	chx:102169074|chx:100860747|chx:102182896|chx:102180100|chx:100860849|chx:102185222|chx:102185412|chx:102182395|chx:102173624|chx:102188830|chx:100860849|	102169074|100860747|102182896|102180100|100860849|102185222|102185412|102182395|102173624|102188830|100860849|	http://www.genome.jp/kegg-bin/show_pathway?chx05134/chx:102173624%09red/chx:102185222%09red/chx:100860747%09red/chx:102188830%09red/chx:102182395%09red/chx:100860849%09red/chx:102180100%09red/chx:102185412%09red/chx:102169074%09red/chx:102182896%09red
Hippo signaling pathway	KEGG PATHWAY	chx04390	21	152	0.255529	102177369|102170445|102188050|102178485|102182657|102180102|102170971|102175016|102189765|102169375|102178402|100861211|102173944|102184724|102176193|102170070|100860789|102169162|102173736|102169703|102180576	chx:102177369|chx:102170445|chx:102188050|chx:102178485|chx:102182657|chx:102180102|chx:102170971|chx:102189044|chx:102189765|chx:102169375|chx:102178402|chx:100861211|chx:102183277|chx:102184724|chx:102176193|chx:102170070|chx:100860789|chx:102169162|chx:102173736|chx:102169703|chx:102180576|	102177369|102170445|102188050|102178485|102182657|102180102|102170971|102189044|102189765|102169375|102178402|100861211|102183277|102184724|102176193|102170070|100860789|102169162|102173736|102169703|102180576|	http://www.genome.jp/kegg-bin/show_pathway?chx04390/chx:102169162%09red/chx:102176193%09red/chx:102169375%09red/chx:102189765%09red/chx:102189044%09red/chx:102184724%09red/chx:102188050%09red/chx:102183277%09red/chx:102180576%09red/chx:100860789%09red/chx:102182657%09red/chx:102169703%09red/chx:102178485%09red/chx:100861211%09red/chx:102170971%09red/chx:102177369%09red/chx:102170445%09red/chx:102…
Proximal tubule bicarbonate reclamation	KEGG PATHWAY	chx04964	4	21	0.2574	102186069|102186539|102174762|102174074	chx:102186069|chx:102186539|chx:102174762|chx:102174074|	102186069|102186539|102174762|102174074|	http://www.genome.jp/kegg-bin/show_pathway?chx04964/chx:102174762%09red/chx:102186069%09red/chx:102174074%09red/chx:102186539%09red
Gap junction	KEGG PATHWAY	chx04540	13	89	0.257947	102182568|102187059|102170356|102173837|102168953|102184768|102188092|102170858|102189653|102180505|102187765|102185858|100860765	chx:102182568|chx:102187059|chx:102170356|chx:102178700|chx:102168953|chx:102184768|chx:102188092|chx:102170858|chx:102189653|chx:102180505|chx:102178700|chx:102185858|chx:102185804|	102182568|102187059|102170356|102178700|102168953|102184768|102188092|102170858|102189653|102180505|102178700|102185858|102185804|	http://www.genome.jp/kegg-bin/show_pathway?chx04540/chx:102184768%09red/chx:102170858%09red/chx:102188092%09red/chx:102185858%09red/chx:102170356%09red/chx:102187059%09red/chx:102182568%09red/chx:102189653%09red/chx:102180505%09red/chx:102185804%09red/chx:102178700%09red/chx:102168953%09red
Circadian rhythm	KEGG PATHWAY	chx04710	6	36	0.266633	108633185|102181338|102188542|102173685|102180727|102180576	chx:102174738|chx:102181338|chx:102188542|chx:102173685|chx:102180727|chx:102180576|	102174738|102181338|102188542|102173685|102180727|102180576|	http://www.genome.jp/kegg-bin/show_pathway?chx04710/chx:102174738%09red/chx:102180576%09red/chx:102173685%09red/chx:102181338%09red/chx:102180727%09red/chx:102188542%09red
Glutamatergic synapse	KEGG PATHWAY	chx04724	16	114	0.272617	102184433|102182568|102189653|102174074|102180505|102184768|102184123|102188092|102170858|102176556|102185064|102185858|100861292|102188141|100860765|102191069	chx:102184433|chx:102182568|chx:102189653|chx:102174074|chx:102180505|chx:102184768|chx:102184123|chx:102188092|chx:102170858|chx:102176556|chx:102185064|chx:102185858|chx:100861292|chx:102188141|chx:102185804|chx:102191069|	102184433|102182568|102189653|102174074|102180505|102184768|102184123|102188092|102170858|102176556|102185064|102185858|100861292|102188141|102185804|102191069|	http://www.genome.jp/kegg-bin/show_pathway?chx04724/chx:102184123%09red/chx:102184768%09red/chx:102184433%09red/chx:102191069%09red/chx:102170858%09red/chx:102188092%09red/chx:102185858%09red/chx:102188141%09red/chx:102182568%09red/chx:102189653%09red/chx:102185064%09red/chx:102174074%09red/chx:102185804%09red/chx:102180505%09red/chx:100861292%09red/chx:102176556%09red
Axon guidance	KEGG PATHWAY	chx04360	17	122	0.273068	102174785|102186316|102173388|102183390|102179434|102178060|102191685|102184850|102170587|102169225|102177814|102177680|102181171|102187927|102181196|106503424|100860765	chx:102174785|chx:102190191|chx:102173388|chx:102183390|chx:102179434|chx:102178060|chx:102191685|chx:102184850|chx:102170587|chx:102169225|chx:102177814|chx:102177680|chx:102181171|chx:102187927|chx:102181196|chx:102172850|chx:102185804|	102174785|102190191|102173388|102183390|102179434|102178060|102191685|102184850|102170587|102169225|102177814|102177680|102181171|102187927|102181196|102172850|102185804|	http://www.genome.jp/kegg-bin/show_pathway?chx04360/chx:102183390%09red/chx:102169225%09red/chx:102172850%09red/chx:102190191%09red/chx:102187927%09red/chx:102177814%09red/chx:102185804%09red/chx:102170587%09red/chx:102179434%09red/chx:102191685%09red/chx:102173388%09red/chx:102181171%09red/chx:102174785%09red/chx:102177680%09red/chx:102178060%09red/chx:102181196%09red/chx:102184850%09red
Wnt signaling pathway	KEGG PATHWAY	chx04310	19	138	0.273327	108633185|102177509|102170565|102175934|102188180|102182774|102178141|102179895|102184724|102185715|102176193|102189653|102180505|102172040|102170322|102173736|102169703|102180102|102180576	chx:102174738|chx:102177509|chx:102170565|chx:102175934|chx:102188180|chx:102182774|chx:102178141|chx:102179895|chx:102184724|chx:102185715|chx:102176193|chx:102189653|chx:102180505|chx:102172040|chx:102170322|chx:102173736|chx:102169703|chx:102180102|chx:102180576|	102174738|102177509|102170565|102175934|102188180|102182774|102178141|102179895|102184724|102185715|102176193|102189653|102180505|102172040|102170322|102173736|102169703|102180102|102180576|	http://www.genome.jp/kegg-bin/show_pathway?chx04310/chx:102175934%09red/chx:102170565%09red/chx:102178141%09red/chx:102174738%09red/chx:102184724%09red/chx:102188180%09red/chx:102172040%09red/chx:102180576%09red/chx:102189653%09red/chx:102176193%09red/chx:102169703%09red/chx:102177509%09red/chx:102182774%09red/chx:102185715%09red/chx:102180505%09red/chx:102179895%09red/chx:102180102%09red/chx:102…
MicroRNAs in cancer	KEGG PATHWAY	chx05206	19	138	0.273327	102174330|102191054|102191022|108635162|102170356|102182991|102172159|100860972|102168469|102178921|102170562|102190550|102173448|102184185|102184904|102173121|102190803|102169703|102184724	chx:102174330|chx:102191054|chx:102191054|chx:102181878|chx:102170356|chx:102182991|chx:102172159|chx:100860972|chx:102168469|chx:102178921|chx:102170562|chx:102190550|chx:102173448|chx:102184185|chx:102184904|chx:102173121|chx:102190803|chx:102169703|chx:102184724|	102174330|102191054|102191054|102181878|102170356|102182991|102172159|100860972|102168469|102178921|102170562|102190550|102173448|102184185|102184904|102173121|102190803|102169703|102184724|	http://www.genome.jp/kegg-bin/show_pathway?chx05206/chx:102172159%09red/chx:102184724%09red/chx:102173448%09red/chx:102170562%09red/chx:102184904%09red/chx:102191054%09red/chx:100860972%09red/chx:102190803%09red/chx:102190550%09red/chx:102178921%09red/chx:102168469%09red/chx:102169703%09red/chx:102173121%09red/chx:102174330%09red/chx:102184185%09red/chx:102170356%09red/chx:102182991%09red/chx:102…
Butanoate metabolism	KEGG PATHWAY	chx00650	5	29	0.274474	102181796|102190646|102182274|102188355|102172372	chx:102171980|chx:102190646|chx:102182274|chx:102188355|chx:102172372|	102171980|102190646|102182274|102188355|102172372|	http://www.genome.jp/kegg-bin/show_pathway?chx00650/chx:102188355%09red/chx:102172372%09red/chx:102190646%09red/chx:102182274%09red/chx:102171980%09red
Ascorbate and aldarate metabolism	KEGG PATHWAY	chx00053	4	22	0.28135	108635036|102170543|102186117|102188205	chx:102172432|chx:102170543|chx:102186117|chx:102188205|	102172432|102170543|102186117|102188205|	http://www.genome.jp/kegg-bin/show_pathway?chx00053/chx:102186117%09red/chx:102170543%09red/chx:102172432%09red/chx:102188205%09red
Steroid biosynthesis	KEGG PATHWAY	chx00100	4	22	0.28135	102178921|102176529|102173170|102181472	chx:102178921|chx:102176529|chx:102173170|chx:102181472|	102178921|102176529|102173170|102181472|	http://www.genome.jp/kegg-bin/show_pathway?chx00100/chx:102181472%09red/chx:102173170%09red/chx:102176529%09red/chx:102178921%09red
Hepatitis C	KEGG PATHWAY	chx05160	18	132	0.292748	102182828|102186369|102186893|102170356|102182774|102170971|102175016|102171521|102183788|102185782|102171591|108636629|102170070|102188690|102190983|102174360|102189930|102171811	chx:102182828|chx:102186369|chx:102186893|chx:102170356|chx:102182774|chx:102170971|chx:102189044|chx:102171521|chx:102183788|chx:102185782|chx:102171591|chx:102181867|chx:102170070|chx:102188690|chx:102176990|chx:102174360|chx:102189930|chx:102171811|	102182828|102186369|102186893|102170356|102182774|102170971|102189044|102171521|102183788|102185782|102171591|102181867|102170070|102188690|102176990|102174360|102189930|102171811|	http://www.genome.jp/kegg-bin/show_pathway?chx05160/chx:102182828%09red/chx:102174360%09red/chx:102189044%09red/chx:102170356%09red/chx:102171591%09red/chx:102170971%09red/chx:102185782%09red/chx:102186369%09red/chx:102181867%09red/chx:102189930%09red/chx:102182774%09red/chx:102183788%09red/chx:102186893%09red/chx:102171811%09red/chx:102176990%09red/chx:102171521%09red/chx:102170070%09red/chx:102…
Nicotinate and nicotinamide metabolism	KEGG PATHWAY	chx00760	5	30	0.295336	102172480|102170807|102174599|102169251|102169872	chx:102172480|chx:102170807|chx:102174599|chx:102169251|chx:102169872|	102172480|102170807|102174599|102169251|102169872|	http://www.genome.jp/kegg-bin/show_pathway?chx00760/chx:102170807%09red/chx:102169872%09red/chx:102174599%09red/chx:102172480%09red/chx:102169251%09red
Basal cell carcinoma	KEGG PATHWAY	chx05217	8	53	0.296717	102180102|102188011|102184724|102178402|100860789|102176193|102173736|102169703	chx:102180102|chx:102188011|chx:102184724|chx:102178402|chx:100860789|chx:102176193|chx:102173736|chx:102169703|	102180102|102188011|102184724|102178402|100860789|102176193|102173736|102169703|	http://www.genome.jp/kegg-bin/show_pathway?chx05217/chx:102184724%09red/chx:102178402%09red/chx:100860789%09red/chx:102176193%09red/chx:102169703%09red/chx:102173736%09red/chx:102180102%09red/chx:102188011%09red
Lysine degradation	KEGG PATHWAY	chx00310	8	53	0.296717	102184804|102170543|102185894|102183113|102169548|102181796|102172372|102179499	chx:102184804|chx:102170543|chx:102185894|chx:102183113|chx:102169548|chx:102171980|chx:102172372|chx:102179499|	102184804|102170543|102185894|102183113|102169548|102171980|102172372|102179499|	http://www.genome.jp/kegg-bin/show_pathway?chx00310/chx:102184804%09red/chx:102185894%09red/chx:102169548%09red/chx:102170543%09red/chx:102172372%09red/chx:102179499%09red/chx:102171980%09red/chx:102183113%09red
Pentose and glucuronate interconversions	KEGG PATHWAY	chx00040	5	31	0.316448	102187646|108635036|102170543|102187190|102177249	chx:102187646|chx:102172432|chx:102170543|chx:102187190|chx:102177249|	102187646|102172432|102170543|102187190|102177249|	http://www.genome.jp/kegg-bin/show_pathway?chx00040/chx:102187646%09red/chx:102187190%09red/chx:102170543%09red/chx:102172432%09red/chx:102177249%09red
Drug metabolism - cytochrome P450	KEGG PATHWAY	chx00982	8	55	0.328526	102173111|108635036|102188913|102174708|102176872|102173405|102186197|102190481	chx:102173111|chx:102172432|chx:102188913|chx:102174708|chx:102176872|chx:102173405|chx:102186197|chx:102190481|	102173111|102172432|102188913|102174708|102176872|102173405|102186197|102190481|	http://www.genome.jp/kegg-bin/show_pathway?chx00982/chx:102186197%09red/chx:102188913%09red/chx:102173405%09red/chx:102174708%09red/chx:102173111%09red/chx:102176872%09red/chx:102190481%09red/chx:102172432%09red
cGMP-PKG signaling pathway	KEGG PATHWAY	chx04022	21	161	0.336927	102175311|102175290|102182147|102170858|102186069|102180505|102186539|102184768|102186276|102176666|102188092|102185007|106502751|102187450|102189653|102188180|102185858|100860765|102180703|102189930|100861292	chx:102175311|chx:102175290|chx:102182147|chx:102170858|chx:102186069|chx:102180505|chx:102186539|chx:102184768|chx:102186276|chx:100861099|chx:102188092|chx:102172164|chx:102172164|chx:102187450|chx:102189653|chx:102188180|chx:102185858|chx:102185804|chx:102180703|chx:102189930|chx:100861292|	102175311|102175290|102182147|102170858|102186069|102180505|102186539|102184768|102186276|100861099|102188092|102172164|102172164|102187450|102189653|102188180|102185858|102185804|102180703|102189930|100861292|	http://www.genome.jp/kegg-bin/show_pathway?chx04022/chx:102182147%09red/chx:102184768%09red/chx:102170858%09red/chx:102188092%09red/chx:102188180%09red/chx:102186276%09red/chx:102185858%09red/chx:102186069%09red/chx:102172164%09red/chx:102185804%09red/chx:102180703%09red/chx:102189653%09red/chx:100861292%09red/chx:102175311%09red/chx:102189930%09red/chx:102175290%09red/chx:102187450%09red/chx:102…
Galactose metabolism	KEGG PATHWAY	chx00052	5	32	0.337735	102187646|102177249|102170730|100860779|102187190	chx:102187646|chx:102177249|chx:102170730|chx:100860779|chx:102187190|	102187646|102177249|102170730|100860779|102187190|	http://www.genome.jp/kegg-bin/show_pathway?chx00052/chx:100860779%09red/chx:102187646%09red/chx:102170730%09red/chx:102187190%09red/chx:102177249%09red
Cholinergic synapse	KEGG PATHWAY	chx04725	15	112	0.33793	102186824|102175934|102180505|102184768|102184123|102182956|102188092|102170858|102189653|108635148|102185858|100861292|102185715|102170924|100860765	chx:102186824|chx:102175934|chx:102180505|chx:102184768|chx:102184123|chx:102182956|chx:102188092|chx:102170858|chx:102189653|chx:102189138|chx:102185858|chx:100861292|chx:102185715|chx:102176463|chx:102185804|	102186824|102175934|102180505|102184768|102184123|102182956|102188092|102170858|102189653|102189138|102185858|100861292|102185715|102176463|102185804|	http://www.genome.jp/kegg-bin/show_pathway?chx04725/chx:102186824%09red/chx:102184768%09red/chx:102189138%09red/chx:102170858%09red/chx:102188092%09red/chx:102185858%09red/chx:102189653%09red/chx:102182956%09red/chx:100861292%09red/chx:102176463%09red/chx:102185715%09red/chx:102185804%09red/chx:102180505%09red/chx:102184123%09red/chx:102175934%09red
Huntington's disease	KEGG PATHWAY	chx05016	27	211	0.341271	102181376|102170016|102190747|100861349|102182568|102190982|102173603|102178499|100860911|102188092|102187560|102188663|102180505|102175305|102185213|102181107|102173997|102188039|102180918|102176666|102179362|102188830|102173136|102170635|108633170|102189176|102189653	chx:102181376|chx:102170016|chx:102190747|chx:100861349|chx:102182568|chx:102190982|chx:102173603|chx:102178499|chx:100860911|chx:102188092|chx:102187560|chx:102188663|chx:102180505|chx:102175305|chx:102185213|chx:102181107|chx:102182896|chx:102188039|chx:102180918|chx:100861099|chx:102179362|chx:102188830|chx:102173136|chx:102170635|chx:102170877|chx:102189176|chx:102189653|	102181376|102170016|102190747|100861349|102182568|102190982|102173603|102178499|100860911|102188092|102187560|102188663|102180505|102175305|102185213|102181107|102182896|102188039|102180918|100861099|102179362|102188830|102173136|102170635|102170877|102189176|102189653|	http://www.genome.jp/kegg-bin/show_pathway?chx05016/chx:100861349%09red/chx:102188092%09red/chx:102185213%09red/chx:102173136%09red/chx:102170877%09red/chx:102175305%09red/chx:102181376%09red/chx:102180505%09red/chx:102190982%09red/chx:102173603%09red/chx:102188039%09red/chx:102188830%09red/chx:102179362%09red/chx:102180918%09red/chx:100860911%09red/chx:102181107%09red/chx:102182568%09red/chx:102…
Starch and sucrose metabolism	KEGG PATHWAY	chx00500	7	48	0.343816	108635036|102170730|102178874|102177249|102169641|108633293|102169872	chx:102172432|chx:102170730|chx:102178874|chx:102177249|chx:102169641|chx:102185942|chx:102169872|	102172432|102170730|102178874|102177249|102169641|102185942|102169872|	http://www.genome.jp/kegg-bin/show_pathway?chx00500/chx:102178874%09red/chx:102169641%09red/chx:102177249%09red/chx:102169872%09red/chx:102185942%09red/chx:102170730%09red/chx:102172432%09red
Osteoclast differentiation	KEGG PATHWAY	chx04380	16	121	0.347249	102188484|102174120|102188180|102182774|102173423|102170356|102171728|102183473|102191322|102186356|108636629|102175938|102172040|102173178|106501822|102171591	chx:102188484|chx:102174120|chx:102188180|chx:102182774|chx:102173423|chx:102170356|chx:102171728|chx:102183473|chx:102191322|chx:102186356|chx:102181867|chx:102175938|chx:102172040|chx:102173178|chx:102175114|chx:102171591|	102188484|102174120|102188180|102182774|102173423|102170356|102171728|102183473|102191322|102186356|102181867|102175938|102172040|102173178|102175114|102171591|	http://www.genome.jp/kegg-bin/show_pathway?chx04380/chx:102173178%09red/chx:102186356%09red/chx:102173423%09red/chx:102174120%09red/chx:102188180%09red/chx:102171591%09red/chx:102175938%09red/chx:102172040%09red/chx:102188484%09red/chx:102181867%09red/chx:102183473%09red/chx:102182774%09red/chx:102175114%09red/chx:102170356%09red/chx:102171728%09red/chx:102191322%09red
beta-Alanine metabolism	KEGG PATHWAY	chx00410	5	33	0.359127	102187332|102190646|102170543|102183446|102170459	chx:102187332|chx:102190646|chx:102170543|chx:102183446|chx:102168295|	102187332|102190646|102170543|102183446|102168295|	http://www.genome.jp/kegg-bin/show_pathway?chx00410/chx:102187332%09red/chx:102190646%09red/chx:102170543%09red/chx:102168295%09red/chx:102183446%09red
Metabolism of xenobiotics by cytochrome P450	KEGG PATHWAY	chx00980	8	57	0.360868	108635036|102188913|102174708|102176872|102170823|102191547|102186197|102190481	chx:102172432|chx:102188913|chx:102174708|chx:102176872|chx:102170823|chx:102191547|chx:102186197|chx:102190481|	102172432|102188913|102174708|102176872|102170823|102191547|102186197|102190481|	http://www.genome.jp/kegg-bin/show_pathway?chx00980/chx:102191547%09red/chx:102186197%09red/chx:102188913%09red/chx:102170823%09red/chx:102174708%09red/chx:102176872%09red/chx:102190481%09red/chx:102172432%09red
Hedgehog signaling pathway	KEGG PATHWAY	chx04340	7	49	0.36134	102188011|102178402|102168732|100860789|102176193|102169703|102180576	chx:102188011|chx:102178402|chx:102168732|chx:100860789|chx:102176193|chx:102169703|chx:102180576|	102188011|102178402|102168732|100860789|102176193|102169703|102180576|	http://www.genome.jp/kegg-bin/show_pathway?chx04340/chx:102168732%09red/chx:102178402%09red/chx:100860789%09red/chx:102180576%09red/chx:102176193%09red/chx:102169703%09red/chx:102188011%09red
Pantothenate and CoA biosynthesis	KEGG PATHWAY	chx00770	3	18	0.374084	102187332|102173569|102169872	chx:102187332|chx:102173569|chx:102169872|	102187332|102173569|102169872|	http://www.genome.jp/kegg-bin/show_pathway?chx00770/chx:102187332%09red/chx:102169872%09red/chx:102173569%09red
Pancreatic secretion	KEGG PATHWAY	chx04972	12	91	0.381096	102186069|102180505|102186539|102184768|102188092|102170858|102186276|102187450|102189653|102174762|102185858|102178699	chx:102186069|chx:102180505|chx:102186539|chx:102184768|chx:102188092|chx:102170858|chx:102186276|chx:102187450|chx:102189653|chx:102174762|chx:102185858|chx:102178699|	102186069|102180505|102186539|102184768|102188092|102170858|102186276|102187450|102189653|102174762|102185858|102178699|	http://www.genome.jp/kegg-bin/show_pathway?chx04972/chx:102174762%09red/chx:102184768%09red/chx:102178699%09red/chx:102170858%09red/chx:102188092%09red/chx:102186276%09red/chx:102185858%09red/chx:102186069%09red/chx:102189653%09red/chx:102187450%09red/chx:102186539%09red/chx:102180505%09red
Cardiac muscle contraction	KEGG PATHWAY	chx04260	11	83	0.38416	100860954|102173472|102179435|102186069|102183035|102186539|102182803|108633170|100861283|100860775|100861292	chx:100860954|chx:102169313|chx:102179435|chx:102186069|chx:102183035|chx:102186539|chx:102182803|chx:102170877|chx:100860775|chx:100860775|chx:100861292|	100860954|102169313|102179435|102186069|102183035|102186539|102182803|102170877|100860775|100860775|100861292|	http://www.genome.jp/kegg-bin/show_pathway?chx04260/chx:102179435%09red/chx:102170877%09red/chx:100860954%09red/chx:102186539%09red/chx:100860775%09red/chx:100861292%09red/chx:102182803%09red/chx:102169313%09red/chx:102186069%09red/chx:102183035%09red
Pertussis	KEGG PATHWAY	chx05133	10	75	0.387262	102178060|102180100|102182774|102170587|102171811|102175311|102185007|106502751|102176085|100860765	chx:102178060|chx:102180100|chx:102182774|chx:102170587|chx:102171811|chx:102175311|chx:102172164|chx:102172164|chx:102176085|chx:102185804|	102178060|102180100|102182774|102170587|102171811|102175311|102172164|102172164|102176085|102185804|	http://www.genome.jp/kegg-bin/show_pathway?chx05133/chx:102178060%09red/chx:102172164%09red/chx:102170587%09red/chx:102171811%09red/chx:102176085%09red/chx:102175311%09red/chx:102182774%09red/chx:102185804%09red/chx:102180100%09red
AMPK signaling pathway	KEGG PATHWAY	chx04152	16	125	0.391668	102181338|102186333|102185489|102170613|102170971|102175016|102168229|102183446|102173497|102180727|102171557|102170070|102170730|102173732|100861308|102173930	chx:102181338|chx:102186333|chx:102185489|chx:102170613|chx:102170971|chx:102189044|chx:102168229|chx:102183446|chx:102173497|chx:102180727|chx:102171557|chx:102170070|chx:102170730|chx:102173732|chx:100861308|chx:102173930|	102181338|102186333|102185489|102170613|102170971|102189044|102168229|102183446|102173497|102180727|102171557|102170070|102170730|102173732|100861308|102173930|	http://www.genome.jp/kegg-bin/show_pathway?chx04152/chx:102181338%09red/chx:102168229%09red/chx:102173732%09red/chx:102189044%09red/chx:102186333%09red/chx:102171557%09red/chx:102185489%09red/chx:102170971%09red/chx:102173497%09red/chx:100861308%09red/chx:102170070%09red/chx:102180727%09red/chx:102170730%09red/chx:102170613%09red/chx:102173930%09red/chx:102183446%09red
Natural killer cell mediated cytotoxicity	KEGG PATHWAY	chx04650	15	117	0.395333	102176695|102177285|102174360|102174120|102182304|102170356|102171153|102178352|102188180|102178783|102191004|108636629|102179822|108635162|108635363	chx:102176695|chx:102176317|chx:102174360|chx:102174120|chx:102172624|chx:102170356|chx:102171153|chx:102178352|chx:102188180|chx:102178783|chx:102191004|chx:102181867|chx:102179822|chx:102181878|chx:102178123|	102176695|102176317|102174360|102174120|102172624|102170356|102171153|102178352|102188180|102178783|102191004|102181867|102179822|102181878|102178123|	http://www.genome.jp/kegg-bin/show_pathway?chx04650/chx:102178783%09red/chx:102171153%09red/chx:102178123%09red/chx:102179822%09red/chx:102188180%09red/chx:102176317%09red/chx:102191004%09red/chx:102174120%09red/chx:102181867%09red/chx:102178352%09red/chx:102174360%09red/chx:102170356%09red/chx:102176695%09red/chx:102172624%09red/chx:102181878%09red
Endometrial cancer	KEGG PATHWAY	chx05213	7	51	0.396553	102173736|102170356|102180102|102184724|102189765|102174360|102189930	chx:102173736|chx:102170356|chx:102180102|chx:102184724|chx:102189765|chx:102174360|chx:102189930|	102173736|102170356|102180102|102184724|102189765|102174360|102189930|	http://www.genome.jp/kegg-bin/show_pathway?chx05213/chx:102170356%09red/chx:102189765%09red/chx:102184724%09red/chx:102189930%09red/chx:102174360%09red/chx:102173736%09red/chx:102180102%09red
Protein processing in endoplasmic reticulum	KEGG PATHWAY	chx04141	22	176	0.400328	102175031|102186044|102179022|102178315|102173831|102174894|102182375|108633906|102180905|108633185|102182774|102175914|102170562|102173178|102169074|102171521|100860963|102182019|102185412|102191120|102190948|100860849	chx:102178166|chx:102186044|chx:102179022|chx:100860849|chx:102173831|chx:102174894|chx:102182375|chx:102171725|chx:102180905|chx:102174738|chx:102182774|chx:102175914|chx:102170562|chx:102173178|chx:102169074|chx:102171521|chx:100860963|chx:102182019|chx:102185412|chx:102191120|chx:102190948|chx:100860849|	102178166|102186044|102179022|100860849|102173831|102174894|102182375|102171725|102180905|102174738|102182774|102175914|102170562|102173178|102169074|102171521|100860963|102182019|102185412|102191120|102190948|100860849|	http://www.genome.jp/kegg-bin/show_pathway?chx04141/chx:102182019%09red/chx:102179022%09red/chx:102173178%09red/chx:102186044%09red/chx:102190948%09red/chx:102174738%09red/chx:102170562%09red/chx:100860963%09red/chx:102175914%09red/chx:102180905%09red/chx:102173831%09red/chx:102182375%09red/chx:102182774%09red/chx:102191120%09red/chx:100860849%09red/chx:102174894%09red/chx:102171725%09red/chx:102…
Propanoate metabolism	KEGG PATHWAY	chx00640	4	27	0.403655	102181903|102181796|102172372|102183446	chx:102181903|chx:102171980|chx:102172372|chx:102183446|	102181903|102171980|102172372|102183446|	http://www.genome.jp/kegg-bin/show_pathway?chx00640/chx:102172372%09red/chx:102171980%09red/chx:102181903%09red/chx:102183446%09red
Colorectal cancer	KEGG PATHWAY	chx05210	9	68	0.405702	102174360|102173997|102187410|102182774|102180102|102184724|102173736|102169529|102189930	chx:102174360|chx:102182896|chx:102187410|chx:102182774|chx:102180102|chx:102184724|chx:102173736|chx:102169529|chx:102189930|	102174360|102182896|102187410|102182774|102180102|102184724|102173736|102169529|102189930|	http://www.genome.jp/kegg-bin/show_pathway?chx05210/chx:102169529%09red/chx:102187410%09red/chx:102184724%09red/chx:102189930%09red/chx:102182774%09red/chx:102174360%09red/chx:102173736%09red/chx:102180102%09red/chx:102182896%09red
Morphine addiction	KEGG PATHWAY	chx05032	12	93	0.40725	102184428|102172336|102183500|102184123|102186433|102188762|102186243|108635148|102175579|102185858|102170924|100860765	chx:102184428|chx:102172336|chx:102183500|chx:102184123|chx:102186433|chx:102188762|chx:102186243|chx:102189138|chx:102175579|chx:102185858|chx:102176463|chx:102185804|	102184428|102172336|102183500|102184123|102186433|102188762|102186243|102189138|102175579|102185858|102176463|102185804|	http://www.genome.jp/kegg-bin/show_pathway?chx05032/chx:102184123%09red/chx:102172336%09red/chx:102189138%09red/chx:102188762%09red/chx:102185858%09red/chx:102184428%09red/chx:102186433%09red/chx:102175579%09red/chx:102176463%09red/chx:102185804%09red/chx:102186243%09red/chx:102183500%09red
Fatty acid degradation	KEGG PATHWAY	chx00071	6	44	0.418651	102170543|102176872|102173497|102186197|102181796|102172372	chx:102170543|chx:102176872|chx:102173497|chx:102186197|chx:102171980|chx:102172372|	102170543|102176872|102173497|102186197|102171980|102172372|	http://www.genome.jp/kegg-bin/show_pathway?chx00071/chx:102186197%09red/chx:102173497%09red/chx:102170543%09red/chx:102172372%09red/chx:102176872%09red/chx:102171980%09red
Small cell lung cancer	KEGG PATHWAY	chx05222	12	94	0.420357	102176947|102190835|102173997|102170009|102171079|102177814|102178060|102186543|102171347|102188830|102184185|102171591	chx:102176947|chx:102190835|chx:102182896|chx:102170009|chx:102171079|chx:102177814|chx:102178060|chx:102186543|chx:102171347|chx:102188830|chx:102184185|chx:102171591|	102176947|102190835|102182896|102170009|102171079|102177814|102178060|102186543|102171347|102188830|102184185|102171591|	http://www.genome.jp/kegg-bin/show_pathway?chx05222/chx:102190835%09red/chx:102170009%09red/chx:102171591%09red/chx:102188830%09red/chx:102176947%09red/chx:102171079%09red/chx:102184185%09red/chx:102186543%09red/chx:102177814%09red/chx:102171347%09red/chx:102178060%09red/chx:102182896%09red
Spliceosome	KEGG PATHWAY	chx03040	17	136	0.420742	102181158|102173920|102168839|102168900|102175470|102177883|102177229|102178315|100860983|102187589|102185412|102175614|102172646|102183161|100860849|102188003|102174364	chx:102181158|chx:102173920|chx:102168839|chx:102168900|chx:102175470|chx:102177883|chx:102177229|chx:100860849|chx:100860983|chx:102187589|chx:102185412|chx:102175614|chx:102172646|chx:102183161|chx:100860849|chx:102188003|chx:102174364|	102181158|102173920|102168839|102168900|102175470|102177883|102177229|100860849|100860983|102187589|102185412|102175614|102172646|102183161|100860849|102188003|102174364|	http://www.genome.jp/kegg-bin/show_pathway?chx03040/chx:102168839%09red/chx:102172646%09red/chx:102177229%09red/chx:100860983%09red/chx:102175470%09red/chx:102175614%09red/chx:102183161%09red/chx:102187589%09red/chx:102174364%09red/chx:102177883%09red/chx:100860849%09red/chx:102168900%09red/chx:102185412%09red/chx:102188003%09red/chx:102173920%09red/chx:102181158%09red
B cell receptor signaling pathway	KEGG PATHWAY	chx04662	9	69	0.421021	102186615|102174120|102188180|102179118|102170356|102190608|102171591|102172864|102180277	chx:102186615|chx:102174120|chx:102188180|chx:102186615|chx:102170356|chx:102190608|chx:102171591|chx:102172864|chx:102180277|	102186615|102174120|102188180|102186615|102170356|102190608|102171591|102172864|102180277|	http://www.genome.jp/kegg-bin/show_pathway?chx04662/chx:102186615%09red/chx:102171591%09red/chx:102174120%09red/chx:102188180%09red/chx:102180277%09red/chx:102172864%09red/chx:102170356%09red/chx:102190608%09red
Glioma	KEGG PATHWAY	chx05214	8	61	0.426189	102174360|102175934|102170356|102185715|102175311|102185007|106502751|108635162	chx:102174360|chx:102175934|chx:102170356|chx:102185715|chx:102175311|chx:102172164|chx:102172164|chx:102181878|	102174360|102175934|102170356|102185715|102175311|102172164|102172164|102181878|	http://www.genome.jp/kegg-bin/show_pathway?chx05214/chx:102175934%09red/chx:102170356%09red/chx:102172164%09red/chx:102185715%09red/chx:102175311%09red/chx:102174360%09red/chx:102181878%09red
Glyoxylate and dicarboxylate metabolism	KEGG PATHWAY	chx00630	4	28	0.42792	102181903|102181796|102191069|102172372	chx:102181903|chx:102171980|chx:102191069|chx:102172372|	102181903|102171980|102191069|102172372|	http://www.genome.jp/kegg-bin/show_pathway?chx00630/chx:102172372%09red/chx:102191069%09red/chx:102181903%09red/chx:102171980%09red
Homologous recombination	KEGG PATHWAY	chx03440	4	28	0.42792	102184452|102182417|102190848|102175192	chx:102184452|chx:102182417|chx:102190848|chx:102175192|	102184452|102182417|102190848|102175192|	http://www.genome.jp/kegg-bin/show_pathway?chx03440/chx:102184452%09red/chx:102182417%09red/chx:102175192%09red/chx:102190848%09red
Epstein-Barr virus infection	KEGG PATHWAY	chx05169	24	196	0.429472	102181376|102186615|102174120|102178315|102169753|102178067|102173178|102176450|102182774|102177369|102171591|102185187|102180165|102182657|102179118|102183788|102179362|102185412|102180277|108635162|102171521|102171811|100860849|102190848	chx:102181376|chx:102186615|chx:102174120|chx:100860849|chx:102184105|chx:102178067|chx:102173178|chx:102176450|chx:102182774|chx:102177369|chx:102171591|chx:102185187|chx:102180165|chx:102182657|chx:102186615|chx:102183788|chx:102179362|chx:102185412|chx:102180277|chx:102181878|chx:102171521|chx:102171811|chx:100860849|chx:102190848|	102181376|102186615|102174120|100860849|102184105|102178067|102173178|102176450|102182774|102177369|102171591|102185187|102180165|102182657|102186615|102183788|102179362|102185412|102180277|102181878|102171521|102171811|100860849|102190848|	http://www.genome.jp/kegg-bin/show_pathway?chx05169/chx:102173178%09red/chx:102180165%09red/chx:102180277%09red/chx:102186615%09red/chx:102171811%09red/chx:102181376%09red/chx:102185412%09red/chx:102190848%09red/chx:102171591%09red/chx:102179362%09red/chx:102181878%09red/chx:102184105%09red/chx:102178067%09red/chx:102176450%09red/chx:102174120%09red/chx:102185187%09red/chx:102182657%09red/chx:102…
Phagosome	KEGG PATHWAY	chx04145	21	171	0.433365	102178060|102171728|102178477|102187059|102180100|102173837|102168953|102173624|102185442|102190225|102173831|102182340|102182700|100860747|102186356|102175938|102170666|102187765|102186995|102169753|102173216	chx:102178060|chx:102171728|chx:102178477|chx:102187059|chx:102180100|chx:102178700|chx:102168953|chx:102173624|chx:102185442|chx:102190225|chx:102173831|chx:102182340|chx:102182700|chx:100860747|chx:102186356|chx:102175938|chx:102170666|chx:102178700|chx:102186995|chx:102184105|chx:102173216|	102178060|102171728|102178477|102187059|102180100|102178700|102168953|102173624|102185442|102190225|102173831|102182340|102182700|100860747|102186356|102175938|102170666|102178700|102186995|102184105|102173216|	http://www.genome.jp/kegg-bin/show_pathway?chx04145/chx:102184105%09red/chx:102173624%09red/chx:102186356%09red/chx:102170666%09red/chx:100860747%09red/chx:102185442%09red/chx:102187059%09red/chx:102175938%09red/chx:102178477%09red/chx:102173831%09red/chx:102182340%09red/chx:102190225%09red/chx:102171728%09red/chx:102178060%09red/chx:102173216%09red/chx:102178700%09red/chx:102180100%09red/chx:102…
Rheumatoid arthritis	KEGG PATHWAY	chx05323	12	95	0.433465	102170620|102178477|102182700|102186995|102190225|100860747|100860877|102183473|102191322|102170666|100860848|102173216	chx:102170620|chx:102178477|chx:102182700|chx:102186995|chx:102190225|chx:100860747|chx:100860877|chx:102183473|chx:102191322|chx:102170666|chx:100860848|chx:102173216|	102170620|102178477|102182700|102186995|102190225|100860747|100860877|102183473|102191322|102170666|100860848|102173216|	http://www.genome.jp/kegg-bin/show_pathway?chx05323/chx:102170666%09red/chx:100860747%09red/chx:100860877%09red/chx:102170620%09red/chx:102178477%09red/chx:102186995%09red/chx:102190225%09red/chx:102183473%09red/chx:100860848%09red/chx:102173216%09red/chx:102191322%09red/chx:102182700%09red
Aldosterone-regulated sodium reabsorption	KEGG PATHWAY	chx04960	5	37	0.444437	102186069|102186539|102190744|102169542|102183447	chx:102186069|chx:102186539|chx:102190744|chx:102169542|chx:102183447|	102186069|102186539|102190744|102169542|102183447|	http://www.genome.jp/kegg-bin/show_pathway?chx04960/chx:102186069%09red/chx:102169542%09red/chx:102190744%09red/chx:102183447%09red/chx:102186539%09red
Glycerophospholipid metabolism	KEGG PATHWAY	chx00564	12	96	0.446559	102175100|102186824|102173798|102176556|102176386|102182420|102173874|102170908|102169493|102181988|102188141|102178699	chx:102182086|chx:102186824|chx:102173798|chx:102176556|chx:102176386|chx:102182420|chx:102173874|chx:102170908|chx:102169493|chx:102181988|chx:102188141|chx:102178699|	102182086|102186824|102173798|102176556|102176386|102182420|102173874|102170908|102169493|102181988|102188141|102178699|	http://www.genome.jp/kegg-bin/show_pathway?chx00564/chx:102186824%09red/chx:102169493%09red/chx:102178699%09red/chx:102182086%09red/chx:102170908%09red/chx:102176386%09red/chx:102188141%09red/chx:102181988%09red/chx:102176556%09red/chx:102173798%09red/chx:102182420%09red/chx:102173874%09red
Serotonergic synapse	KEGG PATHWAY	chx04726	14	113	0.447419	102180505|102184768|102184123|102178145|102170924|102188092|102170858|102189653|108635148|100861292|102174360|108634544|102188141|100860765	chx:102180505|chx:102184768|chx:102184123|chx:102178145|chx:102176463|chx:102188092|chx:102170858|chx:102189653|chx:102189138|chx:100861292|chx:102174360|chx:102185708|chx:102188141|chx:102185804|	102180505|102184768|102184123|102178145|102176463|102188092|102170858|102189653|102189138|100861292|102174360|102185708|102188141|102185804|	http://www.genome.jp/kegg-bin/show_pathway?chx04726/chx:102184123%09red/chx:102184768%09red/chx:102189138%09red/chx:102170858%09red/chx:102188092%09red/chx:102178145%09red/chx:102188141%09red/chx:102185708%09red/chx:102189653%09red/chx:100861292%09red/chx:102176463%09red/chx:102174360%09red/chx:102185804%09red/chx:102180505%09red
Cytosolic DNA-sensing pathway	KEGG PATHWAY	chx04623	7	54	0.449249	102183788|102179362|100860873|108636629|102178067|102171811|102171591	chx:102183788|chx:102179362|chx:100860873|chx:102181867|chx:102178067|chx:102171811|chx:102171591|	102183788|102179362|100860873|102181867|102178067|102171811|102171591|	http://www.genome.jp/kegg-bin/show_pathway?chx04623/chx:100860873%09red/chx:102178067%09red/chx:102171591%09red/chx:102179362%09red/chx:102171811%09red/chx:102181867%09red/chx:102183788%09red
Adipocytokine signaling pathway	KEGG PATHWAY	chx04920	9	71	0.451578	102181338|108633197|102170009|102182774|102173497|102180727|102170730|102183996|102171591	chx:102181338|chx:102174800|chx:102170009|chx:102182774|chx:102173497|chx:102180727|chx:102170730|chx:102183996|chx:102171591|	102181338|102174800|102170009|102182774|102173497|102180727|102170730|102183996|102171591|	http://www.genome.jp/kegg-bin/show_pathway?chx04920/chx:102170009%09red/chx:102171591%09red/chx:102173497%09red/chx:102174800%09red/chx:102182774%09red/chx:102181338%09red/chx:102180727%09red/chx:102183996%09red/chx:102170730%09red
Glycine, serine and threonine metabolism	KEGG PATHWAY	chx00260	6	46	0.456794	102174168|102187916|102170459|102170645|102180962|102184397	chx:102174168|chx:102187916|chx:102168295|chx:102170645|chx:102180962|chx:102184397|	102174168|102187916|102168295|102170645|102180962|102184397|	http://www.genome.jp/kegg-bin/show_pathway?chx00260/chx:102170645%09red/chx:102187916%09red/chx:102184397%09red/chx:102168295%09red/chx:102180962%09red/chx:102174168%09red
Tryptophan metabolism	KEGG PATHWAY	chx00380	6	46	0.456794	102170543|102187775|102184119|102170823|102181796|102172372	chx:102170543|chx:102187775|chx:102184119|chx:102170823|chx:102171980|chx:102172372|	102170543|102187775|102184119|102170823|102171980|102172372|	http://www.genome.jp/kegg-bin/show_pathway?chx00380/chx:102170823%09red/chx:102170543%09red/chx:102184119%09red/chx:102172372%09red/chx:102171980%09red/chx:102187775%09red
Taste transduction	KEGG PATHWAY	chx04742	5	38	0.465406	102177688|102169542|102184768|102184123|108635148	chx:102177688|chx:102169542|chx:102184768|chx:102184123|chx:102189138|	102177688|102169542|102184768|102184123|102189138|	http://www.genome.jp/kegg-bin/show_pathway?chx04742/chx:102177688%09red/chx:102184768%09red/chx:102189138%09red/chx:102184123%09red/chx:102169542%09red
Drug metabolism - other enzymes	KEGG PATHWAY	chx00983	5	38	0.465406	102187332|108635036|108635379|102183404|102188073	chx:102187332|chx:102172432|chx:102188887|chx:102183404|chx:102188887|	102187332|102172432|102188887|102183404|102188887|	http://www.genome.jp/kegg-bin/show_pathway?chx00983/chx:102183404%09red/chx:102187332%09red/chx:102172432%09red/chx:102188887%09red
Nicotine addiction	KEGG PATHWAY	chx05033	5	38	0.465406	102172336|108635148|102185064|102186243|102184428	chx:102172336|chx:102189138|chx:102185064|chx:102186243|chx:102184428|	102172336|102189138|102185064|102186243|102184428|	http://www.genome.jp/kegg-bin/show_pathway?chx05033/chx:102172336%09red/chx:102184428%09red/chx:102189138%09red/chx:102186243%09red/chx:102185064%09red
Non-homologous end-joining	KEGG PATHWAY	chx03450	2	13	0.47088	102176896|102184452	chx:102176896|chx:102184452|	102176896|102184452|	http://www.genome.jp/kegg-bin/show_pathway?chx03450/chx:102176896%09red/chx:102184452%09red
Regulation of actin cytoskeleton	KEGG PATHWAY	chx04810	26	218	0.47365	102180100|102174891|102184366|102180190|102187491|102175348|102170587|102177680|102187707|102171599|102174330|102191175|102180368|102182147|102184724|102177814|102181773|102179261|102184374|102170463|102178060|102171403|102171074|102172564|102170938|102174360	chx:102180100|chx:102174891|chx:102184366|chx:102180190|chx:102187491|chx:102175348|chx:102170587|chx:102177680|chx:102187707|chx:102171599|chx:102174330|chx:102191175|chx:102180368|chx:102182147|chx:102184724|chx:102177814|chx:102181773|chx:102179261|chx:102184374|chx:102170463|chx:102178060|chx:102171403|chx:102171074|chx:102172564|chx:102170938|chx:102174360|	102180100|102174891|102184366|102180190|102187491|102175348|102170587|102177680|102187707|102171599|102174330|102191175|102180368|102182147|102184724|102177814|102181773|102179261|102184374|102170463|102178060|102171403|102171074|102172564|102170938|102174360|	http://www.genome.jp/kegg-bin/show_pathway?chx04810/chx:102184374%09red/chx:102181773%09red/chx:102187707%09red/chx:102171074%09red/chx:102187491%09red/chx:102177814%09red/chx:102175348%09red/chx:102179261%09red/chx:102171599%09red/chx:102174360%09red/chx:102184366%09red/chx:102178060%09red/chx:102180368%09red/chx:102170587%09red/chx:102180190%09red/chx:102170938%09red/chx:102172564%09red/chx:102…
Fc epsilon RI signaling pathway	KEGG PATHWAY	chx04664	8	64	0.474849	108635162|102174120|102182774|102170356|102178783|102191004|102173178|102188141	chx:102181878|chx:102174120|chx:102182774|chx:102170356|chx:102178783|chx:102191004|chx:102173178|chx:102188141|	102181878|102174120|102182774|102170356|102178783|102191004|102173178|102188141|	http://www.genome.jp/kegg-bin/show_pathway?chx04664/chx:102173178%09red/chx:102178783%09red/chx:102174120%09red/chx:102170356%09red/chx:102188141%09red/chx:102191004%09red/chx:102182774%09red/chx:102181878%09red
Chemical carcinogenesis	KEGG PATHWAY	chx05204	8	64	0.474849	108635036|102188913|102174708|102176872|102170823|102186197|108634544|102190481	chx:102172432|chx:102188913|chx:102174708|chx:102176872|chx:102170823|chx:102186197|chx:102185708|chx:102190481|	102172432|102188913|102174708|102176872|102170823|102186197|102185708|102190481|	http://www.genome.jp/kegg-bin/show_pathway?chx05204/chx:102186197%09red/chx:102185708%09red/chx:102170823%09red/chx:102174708%09red/chx:102176872%09red/chx:102188913%09red/chx:102190481%09red/chx:102172432%09red
Ether lipid metabolism	KEGG PATHWAY	chx00565	6	47	0.475645	102175100|102176556|102186626|102176298|102188141|102178699	chx:102182086|chx:102176556|chx:102186626|chx:102176298|chx:102188141|chx:102178699|	102182086|102176556|102186626|102176298|102188141|102178699|	http://www.genome.jp/kegg-bin/show_pathway?chx00565/chx:102178699%09red/chx:102182086%09red/chx:102176298%09red/chx:102186626%09red/chx:102188141%09red/chx:102176556%09red
Amyotrophic lateral sclerosis (ALS)	KEGG PATHWAY	chx05014	7	56	0.483914	108636199|102173997|102184587|102191212|102188830|102189919|102189930	chx:102188387|chx:102182896|chx:102182504|chx:102191212|chx:102188830|chx:102189919|chx:102189930|	102188387|102182896|102182504|102191212|102188830|102189919|102189930|	http://www.genome.jp/kegg-bin/show_pathway?chx05014/chx:102188830%09red/chx:102188387%09red/chx:102182504%09red/chx:102182896%09red/chx:102189919%09red/chx:102191212%09red/chx:102189930%09red
Pyruvate metabolism	KEGG PATHWAY	chx00620	5	39	0.486126	102181796|102170543|102179922|102172372|102184955	chx:102171980|chx:102170543|chx:102179922|chx:102172372|chx:102184955|	102171980|102170543|102179922|102172372|102184955|	http://www.genome.jp/kegg-bin/show_pathway?chx00620/chx:102172372%09red/chx:102184955%09red/chx:102170543%09red/chx:102179922%09red/chx:102171980%09red
Lysosome	KEGG PATHWAY	chx04142	15	125	0.488246	102171134|102178477|102179519|102189301|102170638|100750234|102175113|102190225|102171648|102186936|102183473|102182749|102186995|102190935|102179068	chx:102171134|chx:102178477|chx:102179519|chx:102189301|chx:102170638|chx:100750234|chx:102175113|chx:102190225|chx:102171648|chx:102186936|chx:102183473|chx:102182749|chx:102186995|chx:102190297|chx:102179068|	102171134|102178477|102179519|102189301|102170638|100750234|102175113|102190225|102171648|102186936|102183473|102182749|102186995|102190297|102179068|	http://www.genome.jp/kegg-bin/show_pathway?chx04142/chx:102182749%09red/chx:102190297%09red/chx:102179068%09red/chx:100750234%09red/chx:102186936%09red/chx:102178477%09red/chx:102179519%09red/chx:102190225%09red/chx:102171648%09red/chx:102183473%09red/chx:102171134%09red/chx:102170638%09red/chx:102186995%09red/chx:102189301%09red/chx:102175113%09red
Glutathione metabolism	KEGG PATHWAY	chx00480	6	49	0.512728	102188913|102174708|102180237|102189539|102185784|102190481	chx:102188913|chx:102174708|chx:102180237|chx:102189539|chx:102185784|chx:102190481|	102188913|102174708|102180237|102189539|102185784|102190481|	http://www.genome.jp/kegg-bin/show_pathway?chx00480/chx:102185784%09red/chx:102188913%09red/chx:102174708%09red/chx:102189539%09red/chx:102180237%09red/chx:102190481%09red
Arachidonic acid metabolism	KEGG PATHWAY	chx00590	10	84	0.516267	102186759|102176622|102176340|102177638|102188299|102189109|108634544|102188141|102178699|102188418	chx:102183680|chx:102176622|chx:102176340|chx:102177638|chx:102188841|chx:102186942|chx:102185708|chx:102188141|chx:102178699|chx:102188418|	102183680|102176622|102176340|102177638|102188841|102186942|102185708|102188141|102178699|102188418|	http://www.genome.jp/kegg-bin/show_pathway?chx00590/chx:102177638%09red/chx:102178699%09red/chx:102186942%09red/chx:102188141%09red/chx:102176340%09red/chx:102188418%09red/chx:102185708%09red/chx:102188841%09red/chx:102183680%09red/chx:102176622%09red
Antigen processing and presentation	KEGG PATHWAY	chx04612	9	76	0.526519	102168547|102182573|102178315|102190225|102169753|102168267|102185412|102173831|100860849	chx:102168547|chx:102182573|chx:100860849|chx:102190225|chx:102184105|chx:102168547|chx:102185412|chx:102173831|chx:100860849|	102168547|102182573|100860849|102190225|102184105|102168547|102185412|102173831|100860849|	http://www.genome.jp/kegg-bin/show_pathway?chx04612/chx:102184105%09red/chx:102182573%09red/chx:102168547%09red/chx:102173831%09red/chx:102190225%09red/chx:100860849%09red/chx:102185412%09red
Complement and coagulation cascades	KEGG PATHWAY	chx04610	9	76	0.526519	102186615|102179118|102179120|102169375|102175560|102176085|102184178|102187491|102178773	chx:102186615|chx:102186615|chx:102179120|chx:102169375|chx:102175560|chx:102176085|chx:102184178|chx:102187491|chx:102178773|	102186615|102186615|102179120|102169375|102175560|102176085|102184178|102187491|102178773|	http://www.genome.jp/kegg-bin/show_pathway?chx04610/chx:102169375%09red/chx:102187491%09red/chx:102175560%09red/chx:102186615%09red/chx:102178773%09red/chx:102176085%09red/chx:102184178%09red/chx:102179120%09red
Chagas disease (American trypanosomiasis)	KEGG PATHWAY	chx05142	13	111	0.527565	102183089|102180505|102182774|102170971|102175016|100860747|102169375|102189653|100860765|108636629|102170070|102171591|106502411	chx:102183089|chx:102180505|chx:102182774|chx:102170971|chx:102189044|chx:100860747|chx:102169375|chx:102189653|chx:102185804|chx:102181867|chx:102170070|chx:102171591|chx:102189673|	102183089|102180505|102182774|102170971|102189044|100860747|102169375|102189653|102185804|102181867|102170070|102171591|102189673|	http://www.genome.jp/kegg-bin/show_pathway?chx05142/chx:102183089%09red/chx:102169375%09red/chx:102189044%09red/chx:102171591%09red/chx:102189653%09red/chx:102170971%09red/chx:102189673%09red/chx:102181867%09red/chx:102182774%09red/chx:102185804%09red/chx:102180505%09red/chx:102170070%09red/chx:100860747%09red
Fc gamma R-mediated phagocytosis	KEGG PATHWAY	chx04666	10	85	0.530197	102174330|102174120|102176556|102170587|102172564|102177680|102178783|102168201|102186356|108635162	chx:102174330|chx:102174120|chx:102176556|chx:102170587|chx:102172564|chx:102177680|chx:102178783|chx:102168201|chx:102186356|chx:102181878|	102174330|102174120|102176556|102170587|102172564|102177680|102178783|102168201|102186356|102181878|	http://www.genome.jp/kegg-bin/show_pathway?chx04666/chx:102178783%09red/chx:102186356%09red/chx:102168201%09red/chx:102181878%09red/chx:102174120%09red/chx:102174330%09red/chx:102170587%09red/chx:102176556%09red/chx:102177680%09red/chx:102172564%09red
Intestinal immune network for IgA production	KEGG PATHWAY	chx04672	6	50	0.530895	102183089|102170227|108633225|102180190|100860848|102181572	chx:102183089|chx:102170227|chx:102174292|chx:102180190|chx:100860848|chx:102181572|	102183089|102170227|102174292|102180190|100860848|102181572|	http://www.genome.jp/kegg-bin/show_pathway?chx04672/chx:102183089%09red/chx:102174292%09red/chx:102181572%09red/chx:102180190%09red/chx:100860848%09red/chx:102170227%09red
Cell adhesion molecules (CAMs)	KEGG PATHWAY	chx04514	18	155	0.531838	102180751|102186316|102176934|102181457|102182828|102180100|102176614|102170227|102179808|102180190|102178060|102177818|102185782|102185011|102186369|102189639|102181196|102169753	chx:102180751|chx:102190191|chx:102176934|chx:102181457|chx:102182828|chx:102180100|chx:102176614|chx:102170227|chx:102179808|chx:102180190|chx:102178060|chx:102177818|chx:102185782|chx:102185011|chx:102186369|chx:102189639|chx:102181196|chx:102184105|	102180751|102190191|102176934|102181457|102182828|102180100|102176614|102170227|102179808|102180190|102178060|102177818|102185782|102185011|102186369|102189639|102181196|102184105|	http://www.genome.jp/kegg-bin/show_pathway?chx04514/chx:102182828%09red/chx:102184105%09red/chx:102177818%09red/chx:102190191%09red/chx:102176934%09red/chx:102179808%09red/chx:102181457%09red/chx:102185782%09red/chx:102176614%09red/chx:102189639%09red/chx:102180190%09red/chx:102180751%09red/chx:102186369%09red/chx:102180100%09red/chx:102178060%09red/chx:102181196%09red/chx:102170227%09red/chx:102…
T cell receptor signaling pathway	KEGG PATHWAY	chx04660	12	103	0.536725	102176695|102185385|108635162|102188484|102188180|102187397|102170356|102178485|102178783|102183089|102173178|102171591	chx:102176695|chx:102185385|chx:102181878|chx:102188484|chx:102188180|chx:102187397|chx:102170356|chx:102178485|chx:102178783|chx:102183089|chx:102173178|chx:102171591|	102176695|102185385|102181878|102188484|102188180|102187397|102170356|102178485|102178783|102183089|102173178|102171591|	http://www.genome.jp/kegg-bin/show_pathway?chx04660/chx:102183089%09red/chx:102173178%09red/chx:102178783%09red/chx:102171591%09red/chx:102188180%09red/chx:102187397%09red/chx:102178485%09red/chx:102188484%09red/chx:102170356%09red/chx:102176695%09red/chx:102185385%09red/chx:102181878%09red
Glycosaminoglycan biosynthesis - keratan sulfate	KEGG PATHWAY	chx00533	2	15	0.53905	102176721|102191287	chx:102180875|chx:102191287|	102180875|102191287|	http://www.genome.jp/kegg-bin/show_pathway?chx00533/chx:102180875%09red/chx:102191287%09red
RNA transport	KEGG PATHWAY	chx03013	19	165	0.544594	102187158|102183267|102186142|102181269|102173249|102171943|102188103|102176450|102176643|102182187|102168206|102171914|102177698|102188690|102172503|102191457|102182083|102187733|102174875	chx:102187158|chx:102183267|chx:102186142|chx:102181269|chx:102173249|chx:102171943|chx:102188103|chx:102176450|chx:102176643|chx:102182187|chx:102168206|chx:102171914|chx:102182285|chx:102188690|chx:102184921|chx:102191457|chx:102182083|chx:102187733|chx:102174875|	102187158|102183267|102186142|102181269|102173249|102171943|102188103|102176450|102176643|102182187|102168206|102171914|102182285|102188690|102184921|102191457|102182083|102187733|102174875|	http://www.genome.jp/kegg-bin/show_pathway?chx03013/chx:102171914%09red/chx:102182083%09red/chx:102168206%09red/chx:102182285%09red/chx:102181269%09red/chx:102176643%09red/chx:102184921%09red/chx:102187733%09red/chx:102173249%09red/chx:102183267%09red/chx:102174875%09red/chx:102188103%09red/chx:102191457%09red/chx:102182187%09red/chx:102188690%09red/chx:102176450%09red/chx:102187158%09red/chx:102…
Type II diabetes mellitus	KEGG PATHWAY	chx04930	5	42	0.546375	102182774|100861292|102177581|102187163|108635148	chx:102182774|chx:100861292|chx:102187163|chx:102187163|chx:102189138|	102182774|100861292|102187163|102187163|102189138|	http://www.genome.jp/kegg-bin/show_pathway?chx04930/chx:102187163%09red/chx:102189138%09red/chx:102182774%09red/chx:100861292%09red
ABC transporters	KEGG PATHWAY	chx02010	7	60	0.551098	102187779|102186159|102181759|102177837|102183842|102179197|102189408	chx:102187779|chx:102186159|chx:102181759|chx:102177837|chx:102183842|chx:102179197|chx:102189408|	102187779|102186159|102181759|102177837|102183842|102179197|102189408|	http://www.genome.jp/kegg-bin/show_pathway?chx02010/chx:102181759%09red/chx:102177837%09red/chx:102179197%09red/chx:102186159%09red/chx:102187779%09red/chx:102183842%09red/chx:102189408%09red
SNARE interactions in vesicular transport	KEGG PATHWAY	chx04130	4	34	0.565663	102189972|102191619|102174416|102173624	chx:102189972|chx:102191619|chx:102174416|chx:102173624|	102189972|102191619|102174416|102173624|	http://www.genome.jp/kegg-bin/show_pathway?chx04130/chx:102173624%09red/chx:102191619%09red/chx:102189972%09red/chx:102174416%09red
RIG-I-like receptor signaling pathway	KEGG PATHWAY	chx04622	8	70	0.56847	102182774|102183788|102178353|100860873|108636629|102169982|102171591|102171811	chx:102182774|chx:102183788|chx:102178353|chx:100860873|chx:102181867|chx:102169982|chx:102171591|chx:102171811|	102182774|102183788|102178353|100860873|102181867|102169982|102171591|102171811|	http://www.genome.jp/kegg-bin/show_pathway?chx04622/chx:100860873%09red/chx:102171591%09red/chx:102171811%09red/chx:102181867%09red/chx:102182774%09red/chx:102169982%09red/chx:102178353%09red/chx:102183788%09red
Inositol phosphate metabolism	KEGG PATHWAY	chx00562	7	62	0.583239	102177657|108635162|106502498|102180505|102189653|102176266|102189953	chx:102177657|chx:102181878|chx:102169184|chx:102180505|chx:102189653|chx:102176266|chx:102189953|	102177657|102181878|102169184|102180505|102189653|102176266|102189953|	http://www.genome.jp/kegg-bin/show_pathway?chx00562/chx:102169184%09red/chx:102189953%09red/chx:102176266%09red/chx:102189653%09red/chx:102177657%09red/chx:102180505%09red/chx:102181878%09red
Parkinson's disease	KEGG PATHWAY	chx05012	19	169	0.583753	102176743|102169368|102177646|102170635|102173997|108633170|102189176|102170016|102190747|102176666|100861349|102178499|102187560|100860765|102188663|102180918|102188830|102190674|102173603	chx:102176743|chx:102169368|chx:102177646|chx:102170635|chx:102182896|chx:102170877|chx:102189176|chx:102170016|chx:102190747|chx:100861099|chx:100861349|chx:102178499|chx:102187560|chx:102185804|chx:102188663|chx:102180918|chx:102188830|chx:102190674|chx:102173603|	102176743|102169368|102177646|102170635|102182896|102170877|102189176|102170016|102190747|100861099|100861349|102178499|102187560|102185804|102188663|102180918|102188830|102190674|102173603|	http://www.genome.jp/kegg-bin/show_pathway?chx05012/chx:102190674%09red/chx:102188663%09red/chx:102190747%09red/chx:102169368%09red/chx:102188830%09red/chx:102177646%09red/chx:100861099%09red/chx:100861349%09red/chx:102170016%09red/chx:102178499%09red/chx:102170877%09red/chx:102170635%09red/chx:102187560%09red/chx:102185804%09red/chx:102189176%09red/chx:102180918%09red/chx:102173603%09red/chx:102…
Nucleotide excision repair	KEGG PATHWAY	chx03420	5	44	0.584592	102180044|102178628|102177120|102172877|102185505	chx:102180044|chx:102178628|chx:102177120|chx:102172877|chx:102185505|	102180044|102178628|102177120|102172877|102185505|	http://www.genome.jp/kegg-bin/show_pathway?chx03420/chx:102180044%09red/chx:102177120%09red/chx:102185505%09red/chx:102172877%09red/chx:102178628%09red
Ras signaling pathway	KEGG PATHWAY	chx04014	25	223	0.591695	102189099|102187410|102170356|102184366|102178699|102176695|102176556|106502751|102189930|102171599|102171591|102182774|102184123|102185007|102178783|102179261|108635162|102170463|102171403|102175311|102170938|102190608|102170917|102179823|102188141	chx:102189099|chx:102187410|chx:102170356|chx:102184366|chx:102178699|chx:102176695|chx:102176556|chx:102172164|chx:102189930|chx:102171599|chx:102171591|chx:102182774|chx:102184123|chx:102172164|chx:102178783|chx:102179261|chx:102181878|chx:102170463|chx:102171403|chx:102175311|chx:102170938|chx:102190608|chx:102170917|chx:102179823|chx:102188141|	102189099|102187410|102170356|102184366|102178699|102176695|102176556|102172164|102189930|102171599|102171591|102182774|102184123|102172164|102178783|102179261|102181878|102170463|102171403|102175311|102170938|102190608|102170917|102179823|102188141|	http://www.genome.jp/kegg-bin/show_pathway?chx04014/chx:102187410%09red/chx:102176695%09red/chx:102189099%09red/chx:102178699%09red/chx:102171591%09red/chx:102172164%09red/chx:102179261%09red/chx:102171599%09red/chx:102181878%09red/chx:102190608%09red/chx:102184123%09red/chx:102184366%09red/chx:102179823%09red/chx:102175311%09red/chx:102170938%09red/chx:102170917%09red/chx:102170463%09red/chx:102…
Sulfur metabolism	KEGG PATHWAY	chx00920	2	17	0.600888	102183520|102173997	chx:102183520|chx:102182896|	102183520|102182896|	http://www.genome.jp/kegg-bin/show_pathway?chx00920/chx:102183520%09red/chx:102182896%09red
Alanine, aspartate and glutamate metabolism	KEGG PATHWAY	chx00250	4	36	0.607358	102191069|102190646|102182791|102176861	chx:102191069|chx:102190646|chx:102182791|chx:102176861|	102191069|102190646|102182791|102176861|	http://www.genome.jp/kegg-bin/show_pathway?chx00250/chx:102191069%09red/chx:102190646%09red/chx:102176861%09red/chx:102182791%09red
FoxO signaling pathway	KEGG PATHWAY	chx04068	14	127	0.609983	102181338|108636398|102191537|102182774|102170356|100861246|106501977|102172751|102180727|102173867|102170730|102190803|102174360|102180576	chx:102181338|chx:102172679|chx:102191537|chx:102182774|chx:102170356|chx:100861246|chx:102183106|chx:102172751|chx:102180727|chx:102173867|chx:102170730|chx:102190803|chx:102174360|chx:102180576|	102181338|102172679|102191537|102182774|102170356|100861246|102183106|102172751|102180727|102173867|102170730|102190803|102174360|102180576|	http://www.genome.jp/kegg-bin/show_pathway?chx04068/chx:102172751%09red/chx:102174360%09red/chx:102170356%09red/chx:102190803%09red/chx:100861246%09red/chx:102180576%09red/chx:102172679%09red/chx:102173867%09red/chx:102182774%09red/chx:102181338%09red/chx:102180727%09red/chx:102170730%09red/chx:102191537%09red/chx:102183106%09red
Adherens junction	KEGG PATHWAY	chx04520	8	73	0.612384	102184374|102183255|102180102|102190014|102189765|102182606|102173736|102171560	chx:102184374|chx:102183255|chx:102180102|chx:102190014|chx:102189765|chx:102182606|chx:102173736|chx:102171560|	102184374|102183255|102180102|102190014|102189765|102182606|102173736|102171560|	http://www.genome.jp/kegg-bin/show_pathway?chx04520/chx:102184374%09red/chx:102183255%09red/chx:102190014%09red/chx:102189765%09red/chx:102171560%09red/chx:102173736%09red/chx:102180102%09red/chx:102182606%09red
Staphylococcus aureus infection	KEGG PATHWAY	chx05150	6	55	0.616924	102186356|102180100|102182340|102176085|102184178|102187728	chx:102186356|chx:102180100|chx:102182340|chx:102176085|chx:102184178|chx:102187728|	102186356|102180100|102182340|102176085|102184178|102187728|	http://www.genome.jp/kegg-bin/show_pathway?chx05150/chx:102187728%09red/chx:102186356%09red/chx:102182340%09red/chx:102176085%09red/chx:102184178%09red/chx:102180100%09red
Glycerolipid metabolism	KEGG PATHWAY	chx00561	6	55	0.616924	102187646|102173798|102170543|102176386|102187190|102182420	chx:102187646|chx:102173798|chx:102170543|chx:102176386|chx:102187190|chx:102182420|	102187646|102173798|102170543|102176386|102187190|102182420|	http://www.genome.jp/kegg-bin/show_pathway?chx00561/chx:102182420%09red/chx:102176386%09red/chx:102187646%09red/chx:102170543%09red/chx:102187190%09red/chx:102173798%09red
Chemokine signaling pathway	KEGG PATHWAY	chx04062	20	182	0.621939	102174330|102189653|102170356|102180505|102178219|102177814|102183500|102184123|102178301|102186433|100860874|100860873|100860765|102182395|108633225|102185858|102174360|102187541|102171591|102170463	chx:102174330|chx:102189653|chx:102170356|chx:102180505|chx:102178219|chx:102177814|chx:102183500|chx:102184123|chx:102178301|chx:102186433|chx:100860874|chx:100860873|chx:102185804|chx:102182395|chx:102174292|chx:102185858|chx:102174360|chx:102187541|chx:102171591|chx:102170463|	102174330|102189653|102170356|102180505|102178219|102177814|102183500|102184123|102178301|102186433|100860874|100860873|102185804|102182395|102174292|102185858|102174360|102187541|102171591|102170463|	http://www.genome.jp/kegg-bin/show_pathway?chx04062/chx:102174292%09red/chx:100860873%09red/chx:102170463%09red/chx:102189653%09red/chx:100860874%09red/chx:102171591%09red/chx:102185858%09red/chx:102174330%09red/chx:102185804%09red/chx:102186433%09red/chx:102187541%09red/chx:102170356%09red/chx:102182395%09red/chx:102174360%09red/chx:102177814%09red/chx:102180505%09red/chx:102184123%09red/chx:102…
Tyrosine metabolism	KEGG PATHWAY	chx00350	4	37	0.62726	102173786|102170459|102186197|102176872	chx:102173786|chx:102168295|chx:102186197|chx:102176872|	102173786|102168295|102186197|102176872|	http://www.genome.jp/kegg-bin/show_pathway?chx00350/chx:102176872%09red/chx:102173786%09red/chx:102168295%09red/chx:102186197%09red
Renin-angiotensin system	KEGG PATHWAY	chx04614	2	18	0.629372	102175113|102185784	chx:102175113|chx:102185784|	102175113|102185784|	http://www.genome.jp/kegg-bin/show_pathway?chx04614/chx:102185784%09red/chx:102175113%09red
Protein digestion and absorption	KEGG PATHWAY	chx04974	13	120	0.632061	102176947|102185420|102171079|102186539|102177438|102169447|102186069|102187872|108634427|102174703|102169643|102191492|102171347	chx:102176947|chx:102185420|chx:102171079|chx:102186539|chx:102177438|chx:102169447|chx:102186069|chx:102187872|chx:102174197|chx:102174703|chx:102169643|chx:102191492|chx:102171347|	102176947|102185420|102171079|102186539|102177438|102169447|102186069|102187872|102174197|102174703|102169643|102191492|102171347|	http://www.genome.jp/kegg-bin/show_pathway?chx04974/chx:102185420%09red/chx:102186539%09red/chx:102176947%09red/chx:102177438%09red/chx:102186069%09red/chx:102174703%09red/chx:102171079%09red/chx:102187872%09red/chx:102169447%09red/chx:102191492%09red/chx:102171347%09red/chx:102174197%09red/chx:102169643%09red
Notch signaling pathway	KEGG PATHWAY	chx04330	5	47	0.638459	102183479|102183334|102181584|102176652|102190653	chx:102183479|chx:102183334|chx:102181584|chx:102176652|chx:102190653|	102183479|102183334|102181584|102176652|102190653|	http://www.genome.jp/kegg-bin/show_pathway?chx04330/chx:102183479%09red/chx:102176652%09red/chx:102183334%09red/chx:102181584%09red/chx:102190653%09red
Ubiquitin mediated proteolysis	KEGG PATHWAY	chx04120	15	139	0.64121	102176743|108633185|100861107|102187397|102170429|102190245|102190287|102186543|108633205|102185187|102191553|102173121|102190674|102170779|102185385	chx:102176743|chx:102174738|chx:100861107|chx:102187397|chx:102170429|chx:102190245|chx:102190287|chx:102186543|chx:102177832|chx:102185187|chx:102191553|chx:102173121|chx:102190674|chx:102170779|chx:102185385|	102176743|102174738|100861107|102187397|102170429|102190245|102190287|102186543|102177832|102185187|102191553|102173121|102190674|102170779|102185385|	http://www.genome.jp/kegg-bin/show_pathway?chx04120/chx:102190674%09red/chx:102170429%09red/chx:102174738%09red/chx:102186543%09red/chx:100861107%09red/chx:102185187%09red/chx:102170779%09red/chx:102190245%09red/chx:102187397%09red/chx:102176743%09red/chx:102173121%09red/chx:102177832%09red/chx:102190287%09red/chx:102185385%09red/chx:102191553%09red
Thyroid hormone signaling pathway	KEGG PATHWAY	chx04919	12	112	0.644201	108633197|102170009|102186069|102180505|102186539|102189653|100861308|102189484|108635162|102172237|102189930|102176142	chx:102174800|chx:102170009|chx:102186069|chx:102180505|chx:102186539|chx:102189653|chx:100861308|chx:102189484|chx:102181878|chx:102172237|chx:102189930|chx:102176142|	102174800|102170009|102186069|102180505|102186539|102189653|100861308|102189484|102181878|102172237|102189930|102176142|	http://www.genome.jp/kegg-bin/show_pathway?chx04919/chx:102170009%09red/chx:102186069%09red/chx:100861308%09red/chx:102189653%09red/chx:102189484%09red/chx:102172237%09red/chx:102174800%09red/chx:102186539%09red/chx:102180505%09red/chx:102176142%09red/chx:102181878%09red/chx:102189930%09red
Tuberculosis	KEGG PATHWAY	chx05152	20	185	0.648549	100860747|102191004|102178477|102174120|102173997|102180100|102182774|108636629|102186995|102177038|102185715|102175311|102185007|106502751|102168201|102186356|102169231|102188830|102189930|102175934	chx:100860747|chx:102191004|chx:102178477|chx:102174120|chx:102182896|chx:102180100|chx:102182774|chx:102181867|chx:102186995|chx:102177038|chx:102185715|chx:102175311|chx:102172164|chx:102172164|chx:102168201|chx:102186356|chx:102169231|chx:102188830|chx:102189930|chx:102175934|	100860747|102191004|102178477|102174120|102182896|102180100|102182774|102181867|102186995|102177038|102185715|102175311|102172164|102172164|102168201|102186356|102169231|102188830|102189930|102175934|	http://www.genome.jp/kegg-bin/show_pathway?chx05152/chx:102175934%09red/chx:102169231%09red/chx:102186356%09red/chx:102168201%09red/chx:100860747%09red/chx:102174120%09red/chx:102188830%09red/chx:102172164%09red/chx:102178477%09red/chx:102185715%09red/chx:102186995%09red/chx:102175311%09red/chx:102181867%09red/chx:102189930%09red/chx:102182774%09red/chx:102191004%09red/chx:102180100%09red/chx:102…
Acute myeloid leukemia	KEGG PATHWAY	chx05221	6	57	0.648721	102173736|102180102|102170356|102189930|102174360|102171591	chx:102173736|chx:102180102|chx:102170356|chx:102189930|chx:102174360|chx:102171591|	102173736|102180102|102170356|102189930|102174360|102171591|	http://www.genome.jp/kegg-bin/show_pathway?chx05221/chx:102171591%09red/chx:102170356%09red/chx:102189930%09red/chx:102174360%09red/chx:102173736%09red/chx:102180102%09red
Maturity onset diabetes of the young	KEGG PATHWAY	chx04950	2	19	0.656244	102169631|102175713	chx:102169631|chx:102169631|	102169631|102169631|	http://www.genome.jp/kegg-bin/show_pathway?chx04950/chx:102169631%09red
Glycosaminoglycan biosynthesis - chondroitin sulfate / dermatan sulfate	KEGG PATHWAY	chx00532	2	19	0.656244	102174473|108633379	chx:102174473|chx:102184407|	102174473|102184407|	http://www.genome.jp/kegg-bin/show_pathway?chx00532/chx:102174473%09red/chx:102184407%09red
RNA polymerase	KEGG PATHWAY	chx03020	3	29	0.659183	102181376|102179362|102178067	chx:102181376|chx:102179362|chx:102178067|	102181376|102179362|102178067|	http://www.genome.jp/kegg-bin/show_pathway?chx03020/chx:102178067%09red/chx:102179362%09red/chx:102181376%09red
Carbohydrate digestion and absorption	KEGG PATHWAY	chx04973	4	39	0.665079	102186069|102170730|102186539|102169641	chx:102186069|chx:102170730|chx:102186539|chx:102169641|	102186069|102170730|102186539|102169641|	http://www.genome.jp/kegg-bin/show_pathway?chx04973/chx:102186069%09red/chx:102170730%09red/chx:102169641%09red/chx:102186539%09red
Sulfur relay system	KEGG PATHWAY	chx04122	1	9	0.665668	102177475	chx:102171920|	102171920|	http://www.genome.jp/kegg-bin/show_pathway?chx04122/chx:102171920%09red
Proteasome	KEGG PATHWAY	chx03050	5	49	0.67186	102190848|102180902|102180165|102176996|102187958	chx:102190848|chx:102180902|chx:102180165|chx:102176996|chx:102187958|	102190848|102180902|102180165|102176996|102187958|	http://www.genome.jp/kegg-bin/show_pathway?chx03050/chx:102180902%09red/chx:102190848%09red/chx:102176996%09red/chx:102180165%09red/chx:102187958%09red
Oxidative phosphorylation	KEGG PATHWAY	chx00190	17	161	0.677324	100861078|102178499|102178477|102182700|102186995|102170016|102190747|102189176|100861349|108633170|102187560|102188663|102180918|102170666|102170635|102173216|102173603	chx:100861078|chx:102178499|chx:102178477|chx:102182700|chx:102186995|chx:102170016|chx:102190747|chx:102189176|chx:100861349|chx:102170877|chx:102187560|chx:102188663|chx:102180918|chx:102170666|chx:102170635|chx:102173216|chx:102173603|	100861078|102178499|102178477|102182700|102186995|102170016|102190747|102189176|100861349|102170877|102187560|102188663|102180918|102170666|102170635|102173216|102173603|	http://www.genome.jp/kegg-bin/show_pathway?chx00190/chx:100861349%09red/chx:102188663%09red/chx:102190747%09red/chx:102178499%09red/chx:100861078%09red/chx:102178477%09red/chx:102170016%09red/chx:102182700%09red/chx:102170877%09red/chx:102170635%09red/chx:102187560%09red/chx:102189176%09red/chx:102173216%09red/chx:102180918%09red/chx:102173603%09red/chx:102186995%09red/chx:102170666%09red
Citrate cycle (TCA cycle)	KEGG PATHWAY	chx00020	3	30	0.67991	102189176|102179922|102181480	chx:102189176|chx:102179922|chx:102181480|	102189176|102179922|102181480|	http://www.genome.jp/kegg-bin/show_pathway?chx00020/chx:102189176%09red/chx:102181480%09red/chx:102179922%09red
Basal transcription factors	KEGG PATHWAY	chx03022	5	50	0.687773	102180044|102178628|102177527|102185505|102185971	chx:102180044|chx:102178628|chx:102177527|chx:102185505|chx:102185971|	102180044|102178628|102177527|102185505|102185971|	http://www.genome.jp/kegg-bin/show_pathway?chx03022/chx:102180044%09red/chx:102185971%09red/chx:102185505%09red/chx:102177527%09red/chx:102178628%09red
Apoptosis	KEGG PATHWAY	chx04210	9	89	0.699201	102172584|102173997|102191713|102171591|102178945|102188830|102190803|102176401|102189930	chx:102172584|chx:102182896|chx:102191713|chx:102171591|chx:102178945|chx:102188830|chx:102190803|chx:102176401|chx:102189930|	102172584|102182896|102191713|102171591|102178945|102188830|102190803|102176401|102189930|	http://www.genome.jp/kegg-bin/show_pathway?chx04210/chx:102191713%09red/chx:102171591%09red/chx:102176401%09red/chx:102188830%09red/chx:102190803%09red/chx:102178945%09red/chx:102172584%09red/chx:102189930%09red/chx:102182896%09red
Ubiquinone and other terpenoid-quinone biosynthesis	KEGG PATHWAY	chx00130	1	10	0.70037	102171296	chx:102171296|	102171296|	http://www.genome.jp/kegg-bin/show_pathway?chx00130/chx:102171296%09red
Valine, leucine and isoleucine degradation	KEGG PATHWAY	chx00280	5	51	0.703153	102181903|102170543|102188355|102172372|102181796	chx:102181903|chx:102170543|chx:102188355|chx:102172372|chx:102171980|	102181903|102170543|102188355|102172372|102171980|	http://www.genome.jp/kegg-bin/show_pathway?chx00280/chx:102188355%09red/chx:102172372%09red/chx:102171980%09red/chx:102181903%09red/chx:102170543%09red
Signaling pathways regulating pluripotency of stem cells	KEGG PATHWAY	chx04550	14	137	0.710919	102181107|102172067|102189074|102170356|102184724|100861252|102169809|102170938|102168334|102189016|100860789|102176193|102169703|100861211	chx:102181107|chx:102181046|chx:102173232|chx:102170356|chx:102184724|chx:100861252|chx:102169809|chx:102170938|chx:102168334|chx:102189016|chx:100860789|chx:102176193|chx:102169703|chx:100861211|	102181107|102181046|102173232|102170356|102184724|100861252|102169809|102170938|102168334|102189016|100860789|102176193|102169703|100861211|	http://www.genome.jp/kegg-bin/show_pathway?chx04550/chx:102168334%09red/chx:102181107%09red/chx:102173232%09red/chx:102184724%09red/chx:102170356%09red/chx:100861252%09red/chx:102169809%09red/chx:100860789%09red/chx:102176193%09red/chx:102169703%09red/chx:102170938%09red/chx:100861211%09red/chx:102189016%09red/chx:102181046%09red
Viral myocarditis	KEGG PATHWAY	chx05416	7	71	0.711926	102183267|102173997|100860749|102169753|108634347|102168618|102169305	chx:102183267|chx:102182896|chx:100860749|chx:102184105|chx:102168618|chx:102168618|chx:102169305|	102183267|102182896|100860749|102184105|102168618|102168618|102169305|	http://www.genome.jp/kegg-bin/show_pathway?chx05416/chx:102184105%09red/chx:100860749%09red/chx:102183267%09red/chx:102168618%09red/chx:102169305%09red/chx:102182896%09red
Non-small cell lung cancer	KEGG PATHWAY	chx05223	5	52	0.717998	102174360|108635162|102170356|102189930|102170009	chx:102174360|chx:102181878|chx:102170356|chx:102189930|chx:102170009|	102174360|102181878|102170356|102189930|102170009|	http://www.genome.jp/kegg-bin/show_pathway?chx05223/chx:102170356%09red/chx:102189930%09red/chx:102174360%09red/chx:102181878%09red/chx:102170009%09red
N-Glycan biosynthesis	KEGG PATHWAY	chx00510	5	52	0.717998	102174983|102191287|102174764|102190970|100860963	chx:102174983|chx:102191287|chx:102174764|chx:102190970|chx:100860963|	102174983|102191287|102174764|102190970|100860963|	http://www.genome.jp/kegg-bin/show_pathway?chx00510/chx:102174983%09red/chx:102191287%09red/chx:102190970%09red/chx:102174764%09red/chx:100860963%09red
NOD-like receptor signaling pathway	KEGG PATHWAY	chx04621	5	52	0.717998	102185222|102168578|102187808|102171591|102182774	chx:102185222|chx:102168578|chx:102187808|chx:102171591|chx:102182774|	102185222|102168578|102187808|102171591|102182774|	http://www.genome.jp/kegg-bin/show_pathway?chx04621/chx:102168578%09red/chx:102171591%09red/chx:102182774%09red/chx:102187808%09red/chx:102185222%09red
Pancreatic cancer	KEGG PATHWAY	chx05212	6	63	0.733908	102182417|102187410|102182774|102189930|102174360|102171591	chx:102182417|chx:102187410|chx:102182774|chx:102189930|chx:102174360|chx:102171591|	102182417|102187410|102182774|102189930|102174360|102171591|	http://www.genome.jp/kegg-bin/show_pathway?chx05212/chx:102171591%09red/chx:102182417%09red/chx:102189930%09red/chx:102182774%09red/chx:102174360%09red/chx:102187410%09red
Prion diseases	KEGG PATHWAY	chx05020	3	33	0.736412	102177818|102188309|102188564	chx:102177818|chx:102188309|chx:102188564|	102177818|102188309|102188564|	http://www.genome.jp/kegg-bin/show_pathway?chx05020/chx:102188309%09red/chx:102188564%09red/chx:102177818%09red
Chronic myeloid leukemia	KEGG PATHWAY	chx05220	7	73	0.736548	102185385|102174330|102187397|102170356|102189930|102174360|102171591	chx:102185385|chx:102174330|chx:102187397|chx:102170356|chx:102189930|chx:102174360|chx:102171591|	102185385|102174330|102187397|102170356|102189930|102174360|102171591|	http://www.genome.jp/kegg-bin/show_pathway?chx05220/chx:102171591%09red/chx:102174330%09red/chx:102187397%09red/chx:102189930%09red/chx:102174360%09red/chx:102170356%09red/chx:102185385%09red
Glycosaminoglycan biosynthesis - heparan sulfate / heparin	KEGG PATHWAY	chx00534	2	23	0.748328	102191480|102176690	chx:102176640|chx:102176690|	102176640|102176690|	http://www.genome.jp/kegg-bin/show_pathway?chx00534/chx:102176690%09red/chx:102176640%09red
Prostate cancer	KEGG PATHWAY	chx05215	8	84	0.750768	102173736|102180102|102170356|102170938|102189930|102184185|102174360|102171591	chx:102173736|chx:102180102|chx:102170356|chx:102170938|chx:102189930|chx:102184185|chx:102174360|chx:102171591|	102173736|102180102|102170356|102170938|102189930|102184185|102174360|102171591|	http://www.genome.jp/kegg-bin/show_pathway?chx05215/chx:102171591%09red/chx:102170356%09red/chx:102189930%09red/chx:102174360%09red/chx:102184185%09red/chx:102173736%09red/chx:102180102%09red/chx:102170938%09red
p53 signaling pathway	KEGG PATHWAY	chx04115	7	75	0.759661	102173997|102169375|102190744|102184904|102188830|102184185|102190803	chx:102182896|chx:102169375|chx:102190744|chx:102184904|chx:102188830|chx:102184185|chx:102190803|	102182896|102169375|102190744|102184904|102188830|102184185|102190803|	http://www.genome.jp/kegg-bin/show_pathway?chx04115/chx:102169375%09red/chx:102190744%09red/chx:102184904%09red/chx:102190803%09red/chx:102188830%09red/chx:102184185%09red/chx:102182896%09red
Mismatch repair	KEGG PATHWAY	chx03430	2	24	0.767751	102170053|102177120	chx:102170053|chx:102177120|	102170053|102177120|	http://www.genome.jp/kegg-bin/show_pathway?chx03430/chx:102177120%09red/chx:102170053%09red
Biosynthesis of unsaturated fatty acids	KEGG PATHWAY	chx01040	2	24	0.767751	102181762|102180523	chx:102181762|chx:102180523|	102181762|102180523|	http://www.genome.jp/kegg-bin/show_pathway?chx01040/chx:102180523%09red/chx:102181762%09red
Fatty acid elongation	KEGG PATHWAY	chx00062	2	24	0.767751	102181762|102180523	chx:102181762|chx:102180523|	102181762|102180523|	http://www.genome.jp/kegg-bin/show_pathway?chx00062/chx:102180523%09red/chx:102181762%09red
mTOR signaling pathway	KEGG PATHWAY	chx04150	6	66	0.770564	102181338|102186333|102181269|102174360|102184607|100861308	chx:102181338|chx:102186333|chx:102181269|chx:102174360|chx:102184607|chx:100861308|	102181338|102186333|102181269|102174360|102184607|100861308|	http://www.genome.jp/kegg-bin/show_pathway?chx04150/chx:102181269%09red/chx:102186333%09red/chx:102184607%09red/chx:102181338%09red/chx:102174360%09red/chx:100861308%09red
Melanoma	KEGG PATHWAY	chx05218	6	66	0.770564	102171403|102173423|102179261|102171599|102174360|102189930	chx:102171403|chx:102173423|chx:102179261|chx:102171599|chx:102174360|chx:102189930|	102171403|102173423|102179261|102171599|102174360|102189930|	http://www.genome.jp/kegg-bin/show_pathway?chx05218/chx:102173423%09red/chx:102179261%09red/chx:102171599%09red/chx:102189930%09red/chx:102174360%09red/chx:102171403%09red
Inflammatory bowel disease (IBD)	KEGG PATHWAY	chx05321	6	66	0.770564	102183089|100860747|102188180|100860877|102176844|102171111	chx:102183089|chx:100860747|chx:102188180|chx:100860877|chx:102176844|chx:102171111|	102183089|100860747|102188180|100860877|102176844|102171111|	http://www.genome.jp/kegg-bin/show_pathway?chx05321/chx:102183089%09red/chx:100860877%09red/chx:100860747%09red/chx:102188180%09red/chx:102171111%09red/chx:102176844%09red
Measles	KEGG PATHWAY	chx05162	13	135	0.775666	102183089|100860747|102171521|102186893|102178315|102183788|102185412|102186356|108636629|102184185|102190983|100860849|102171811	chx:102183089|chx:100860747|chx:102171521|chx:102186893|chx:100860849|chx:102183788|chx:102185412|chx:102186356|chx:102181867|chx:102184185|chx:102176990|chx:100860849|chx:102171811|	102183089|100860747|102171521|102186893|100860849|102183788|102185412|102186356|102181867|102184185|102176990|100860849|102171811|	http://www.genome.jp/kegg-bin/show_pathway?chx05162/chx:102183089%09red/chx:102186356%09red/chx:102186893%09red/chx:100860747%09red/chx:102171811%09red/chx:102181867%09red/chx:100860849%09red/chx:102184185%09red/chx:102185412%09red/chx:102176990%09red/chx:102171521%09red/chx:102183788%09red
Hepatitis B	KEGG PATHWAY	chx05161	14	145	0.778923	100860747|102173997|102188180|102182774|102170356|102176666|102183788|102168469|102189930|108636629|102188830|102184185|102171811|102171591	chx:100860747|chx:102182896|chx:102188180|chx:102182774|chx:102170356|chx:100861099|chx:102183788|chx:102168469|chx:102189930|chx:102181867|chx:102188830|chx:102184185|chx:102171811|chx:102171591|	100860747|102182896|102188180|102182774|102170356|100861099|102183788|102168469|102189930|102181867|102188830|102184185|102171811|102171591|	http://www.genome.jp/kegg-bin/show_pathway?chx05161/chx:102171591%09red/chx:102188830%09red/chx:100860747%09red/chx:102171811%09red/chx:102168469%09red/chx:102181867%09red/chx:102189930%09red/chx:102182774%09red/chx:102188180%09red/chx:102184185%09red/chx:100861099%09red/chx:102170356%09red/chx:102183788%09red/chx:102182896%09red
Amphetamine addiction	KEGG PATHWAY	chx05031	6	67	0.781908	102175934|102185715|102175311|102185007|106502751|100861292	chx:102175934|chx:102185715|chx:102175311|chx:102172164|chx:102172164|chx:100861292|	102175934|102185715|102175311|102172164|102172164|100861292|	http://www.genome.jp/kegg-bin/show_pathway?chx05031/chx:102175934%09red/chx:102175311%09red/chx:102172164%09red/chx:102185715%09red/chx:100861292%09red
VEGF signaling pathway	KEGG PATHWAY	chx04370	5	57	0.784225	102168201|108635162|102177814|102188141|102189930	chx:102168201|chx:102181878|chx:102177814|chx:102188141|chx:102189930|	102168201|102181878|102177814|102188141|102189930|	http://www.genome.jp/kegg-bin/show_pathway?chx04370/chx:102177814%09red/chx:102189930%09red/chx:102188141%09red/chx:102168201%09red/chx:102181878%09red
Retinol metabolism	KEGG PATHWAY	chx00830	5	57	0.784225	108635036|102170823|108634544|102186197|102176872	chx:102172432|chx:102170823|chx:102185708|chx:102186197|chx:102176872|	102172432|102170823|102185708|102186197|102176872|	http://www.genome.jp/kegg-bin/show_pathway?chx00830/chx:102176872%09red/chx:102185708%09red/chx:102170823%09red/chx:102172432%09red/chx:102186197%09red
Influenza A	KEGG PATHWAY	chx05164	17	176	0.795594	102188693|102173997|102186893|102171521|102182774|102178315|102173178|102183788|102189225|102185412|102180351|108636629|100860873|102177698|100860849|102190983|102171811	chx:102188693|chx:102182896|chx:102186893|chx:102171521|chx:102182774|chx:100860849|chx:102173178|chx:102183788|chx:102189225|chx:102185412|chx:102180351|chx:102181867|chx:100860873|chx:102182285|chx:100860849|chx:102176990|chx:102171811|	102188693|102182896|102186893|102171521|102182774|100860849|102173178|102183788|102189225|102185412|102180351|102181867|100860873|102182285|100860849|102176990|102171811|	http://www.genome.jp/kegg-bin/show_pathway?chx05164/chx:100860873%09red/chx:102173178%09red/chx:100860849%09red/chx:102189225%09red/chx:102182285%09red/chx:102171811%09red/chx:102181867%09red/chx:102186893%09red/chx:102182774%09red/chx:102188693%09red/chx:102180351%09red/chx:102185412%09red/chx:102176990%09red/chx:102171521%09red/chx:102183788%09red/chx:102182896%09red
Linoleic acid metabolism	KEGG PATHWAY	chx00591	3	37	0.79909	108634544|102188141|102178699	chx:102185708|chx:102188141|chx:102178699|	102185708|102188141|102178699|	http://www.genome.jp/kegg-bin/show_pathway?chx00591/chx:102185708%09red/chx:102178699%09red/chx:102188141%09red
African trypanosomiasis	KEGG PATHWAY	chx05143	3	37	0.79909	102180505|102184119|102189653	chx:102180505|chx:102184119|chx:102189653|	102180505|102184119|102189653|	http://www.genome.jp/kegg-bin/show_pathway?chx05143/chx:102180505%09red/chx:102189653%09red/chx:102184119%09red
NF-kappa B signaling pathway	KEGG PATHWAY	chx04064	8	89	0.800738	102176695|108635162|102174120|102183788|102178783|100860848|102190803|102171591	chx:102176695|chx:102181878|chx:102174120|chx:102183788|chx:102178783|chx:100860848|chx:102190803|chx:102171591|	102176695|102181878|102174120|102183788|102178783|100860848|102190803|102171591|	http://www.genome.jp/kegg-bin/show_pathway?chx04064/chx:102178783%09red/chx:102171591%09red/chx:102174120%09red/chx:102190803%09red/chx:102181878%09red/chx:100860848%09red/chx:102176695%09red/chx:102183788%09red
Carbon metabolism	KEGG PATHWAY	chx01200	10	109	0.80175	102172372|102181480|102181903|102189176|102186197|102182321|102181796|102179922|102184397|102188205	chx:102172372|chx:102181480|chx:102181903|chx:102189176|chx:102186197|chx:102182321|chx:102171980|chx:102179922|chx:102184397|chx:102188205|	102172372|102181480|102181903|102189176|102186197|102182321|102171980|102179922|102184397|102188205|	http://www.genome.jp/kegg-bin/show_pathway?chx01200/chx:102179922%09red/chx:102186197%09red/chx:102184397%09red/chx:102172372%09red/chx:102181480%09red/chx:102189176%09red/chx:102171980%09red/chx:102188205%09red/chx:102181903%09red/chx:102182321%09red
Fat digestion and absorption	KEGG PATHWAY	chx04975	4	48	0.801837	102183707|102179197|102189408|102178699	chx:102183707|chx:102179197|chx:102189408|chx:102178699|	102183707|102179197|102189408|102178699|	http://www.genome.jp/kegg-bin/show_pathway?chx04975/chx:102189408%09red/chx:102183707%09red/chx:102178699%09red/chx:102179197%09red
Glycosphingolipid biosynthesis - lacto and neolacto series	KEGG PATHWAY	chx00601	2	26	0.802703	100861326|102191287	chx:100861326|chx:102191287|	100861326|102191287|	http://www.genome.jp/kegg-bin/show_pathway?chx00601/chx:102191287%09red/chx:100861326%09red
Peroxisome	KEGG PATHWAY	chx04146	7	80	0.810921	100861117|102177205|102183446|102184210|102181759|102182791|106503123	chx:100861117|chx:102177205|chx:102183446|chx:102184210|chx:102181759|chx:102182791|chx:102189236|	100861117|102177205|102183446|102184210|102181759|102182791|102189236|	http://www.genome.jp/kegg-bin/show_pathway?chx04146/chx:102177205%09red/chx:100861117%09red/chx:102181759%09red/chx:102184210%09red/chx:102189236%09red/chx:102182791%09red/chx:102183446%09red
Hematopoietic cell lineage	KEGG PATHWAY	chx04640	8	91	0.818474	102186615|102181457|102180100|102179118|102180277|102169895|102175201|102185784	chx:102186615|chx:102181457|chx:102180100|chx:102186615|chx:102180277|chx:102169895|chx:102175201|chx:102185784|	102186615|102181457|102180100|102186615|102180277|102169895|102175201|102185784|	http://www.genome.jp/kegg-bin/show_pathway?chx04640/chx:102186615%09red/chx:102185784%09red/chx:102180277%09red/chx:102175201%09red/chx:102180100%09red/chx:102169895%09red/chx:102181457%09red
Viral carcinogenesis	KEGG PATHWAY	chx05203	20	209	0.822215	102177369|102178477|102174120|102184572|102182657|102178219|102171521|102170356|102176666|102177527|102169753|102191386|102170562|102189930|102171811|102171591|102184185|102178485|102187541|102185505	chx:102177369|chx:102178477|chx:102174120|chx:102184572|chx:102182657|chx:102178219|chx:102171521|chx:102170356|chx:100861099|chx:102177527|chx:102184105|chx:102191386|chx:102170562|chx:102189930|chx:102171811|chx:102171591|chx:102184185|chx:102178485|chx:102187541|chx:102185505|	102177369|102178477|102174120|102184572|102182657|102178219|102171521|102170356|100861099|102177527|102184105|102191386|102170562|102189930|102171811|102171591|102184185|102178485|102187541|102185505|	http://www.genome.jp/kegg-bin/show_pathway?chx05203/chx:102184105%09red/chx:102184572%09red/chx:102187541%09red/chx:102171591%09red/chx:102174120%09red/chx:102170356%09red/chx:102178477%09red/chx:102178485%09red/chx:102178219%09red/chx:102182657%09red/chx:102189930%09red/chx:102170562%09red/chx:102177369%09red/chx:102184185%09red/chx:102171521%09red/chx:102177527%09red/chx:102191386%09red/chx:100…
Amino sugar and nucleotide sugar metabolism	KEGG PATHWAY	chx00520	4	50	0.825144	102170886|102177249|102188457|102189920	chx:102170886|chx:102177249|chx:102188457|chx:102189920|	102170886|102177249|102188457|102189920|	http://www.genome.jp/kegg-bin/show_pathway?chx00520/chx:102188457%09red/chx:102170886%09red/chx:102189920%09red/chx:102177249%09red
Fatty acid metabolism	KEGG PATHWAY	chx01212	4	50	0.825144	102181796|102172372|102181762|102173497	chx:102171980|chx:102172372|chx:102181762|chx:102173497|	102171980|102172372|102181762|102173497|	http://www.genome.jp/kegg-bin/show_pathway?chx01212/chx:102172372%09red/chx:102173497%09red/chx:102181762%09red/chx:102171980%09red
Fanconi anemia pathway	KEGG PATHWAY	chx03460	4	51	0.835918	102173121|102182417|102182173|102175192	chx:102173121|chx:102182417|chx:102182173|chx:102175192|	102173121|102182417|102182173|102175192|	http://www.genome.jp/kegg-bin/show_pathway?chx03460/chx:102175192%09red/chx:102182417%09red/chx:102173121%09red/chx:102182173%09red
Glycolysis / Gluconeogenesis	KEGG PATHWAY	chx00010	5	62	0.837711	102187916|102170730|102170543|102186197|102176872	chx:102187916|chx:102170730|chx:102170543|chx:102186197|chx:102176872|	102187916|102170730|102170543|102186197|102176872|	http://www.genome.jp/kegg-bin/show_pathway?chx00010/chx:102170730%09red/chx:102176872%09red/chx:102187916%09red/chx:102170543%09red/chx:102186197%09red
Toll-like receptor signaling pathway	KEGG PATHWAY	chx04620	9	105	0.848272	100860747|102182774|100860805|102171811|102183473|100860873|108636629|102173178|102171591	chx:100860747|chx:102182774|chx:100860805|chx:102171811|chx:102183473|chx:100860873|chx:102181867|chx:102173178|chx:102171591|	100860747|102182774|100860805|102171811|102183473|100860873|102181867|102173178|102171591|	http://www.genome.jp/kegg-bin/show_pathway?chx04620/chx:100860873%09red/chx:102173178%09red/chx:102171591%09red/chx:100860747%09red/chx:100860805%09red/chx:102181867%09red/chx:102183473%09red/chx:102182774%09red/chx:102171811%09red
PPAR signaling pathway	KEGG PATHWAY	chx03320	6	74	0.849655	102170620|102170009|102185442|102173497|102190474|102190982	chx:102170620|chx:102170009|chx:102185442|chx:102173497|chx:102190474|chx:102190982|	102170620|102170009|102185442|102173497|102190474|102190982|	http://www.genome.jp/kegg-bin/show_pathway?chx03320/chx:102170009%09red/chx:102185442%09red/chx:102173497%09red/chx:102190474%09red/chx:102170620%09red/chx:102190982%09red
Prolactin signaling pathway	KEGG PATHWAY	chx04917	7	85	0.853299	102169781|102182774|102170356|100860784|102189484|100861318|102182376	chx:102169781|chx:102182774|chx:102170356|chx:100860784|chx:102189484|chx:100861318|chx:102182663|	102169781|102182774|102170356|100860784|102189484|100861318|102182663|	http://www.genome.jp/kegg-bin/show_pathway?chx04917/chx:100860784%09red/chx:102170356%09red/chx:102189484%09red/chx:100861318%09red/chx:102182774%09red/chx:102182663%09red/chx:102169781%09red
Cytokine-cytokine receptor interaction	KEGG PATHWAY	chx04060	22	235	0.85689	102189099|102183089|102178219|102178353|108636629|102169895|100861318|100860877|100860874|100860873|102175201|102187541|102182229|102178301|102177910|100861211|102179206|102176401|102175649|108633225|102176844|100860848	chx:102189099|chx:102183089|chx:102178219|chx:102178353|chx:102181867|chx:102169895|chx:100861318|chx:100860877|chx:100860874|chx:100860873|chx:102175201|chx:102187541|chx:102182229|chx:102178301|chx:102177910|chx:100861211|chx:102179206|chx:102176401|chx:102175649|chx:102174292|chx:102176844|chx:100860848|	102189099|102183089|102178219|102178353|102181867|102169895|100861318|100860877|100860874|100860873|102175201|102187541|102182229|102178301|102177910|100861211|102179206|102176401|102175649|102174292|102176844|100860848|	http://www.genome.jp/kegg-bin/show_pathway?chx04060/chx:102174292%09red/chx:102182229%09red/chx:102178219%09red/chx:102183089%09red/chx:102189099%09red/chx:102176401%09red/chx:102179206%09red/chx:100861318%09red/chx:100861211%09red/chx:102178301%09red/chx:100860873%09red/chx:100860877%09red/chx:100860874%09red/chx:102187541%09red/chx:102177910%09red/chx:102176844%09red/chx:102175649%09red/chx:102…
alpha-Linolenic acid metabolism	KEGG PATHWAY	chx00592	2	30	0.858852	102188141|102178699	chx:102188141|chx:102178699|	102188141|102178699|	http://www.genome.jp/kegg-bin/show_pathway?chx00592/chx:102178699%09red/chx:102188141%09red
Bile secretion	KEGG PATHWAY	chx04976	7	86	0.860778	108633197|102186069|102186539|102187779|102174762|102185858|102189408	chx:102174800|chx:102186069|chx:102186539|chx:102187779|chx:102174762|chx:102185858|chx:102189408|	102174800|102186069|102186539|102187779|102174762|102185858|102189408|	http://www.genome.jp/kegg-bin/show_pathway?chx04976/chx:102174762%09red/chx:102185858%09red/chx:102186069%09red/chx:102187779%09red/chx:102174800%09red/chx:102186539%09red/chx:102189408%09red
2-Oxocarboxylic acid metabolism	KEGG PATHWAY	chx01210	1	17	0.86088	102181480	chx:102181480|	102181480|	http://www.genome.jp/kegg-bin/show_pathway?chx01210/chx:102181480%09red
Folate biosynthesis	KEGG PATHWAY	chx00790	1	17	0.86088	102177475	chx:102171920|	102171920|	http://www.genome.jp/kegg-bin/show_pathway?chx00790/chx:102171920%09red
Toxoplasmosis	KEGG PATHWAY	chx05145	11	129	0.871041	100860747|102190835|102173997|102182774|102178315|102178060|102185412|102171591|100860765|100860849|102189930	chx:100860747|chx:102190835|chx:102182896|chx:102182774|chx:100860849|chx:102178060|chx:102185412|chx:102171591|chx:102185804|chx:100860849|chx:102189930|	100860747|102190835|102182896|102182774|100860849|102178060|102185412|102171591|102185804|100860849|102189930|	http://www.genome.jp/kegg-bin/show_pathway?chx05145/chx:102190835%09red/chx:102171591%09red/chx:100860747%09red/chx:102178060%09red/chx:102189930%09red/chx:102182774%09red/chx:100860849%09red/chx:102185804%09red/chx:102185412%09red/chx:102182896%09red
Type I diabetes mellitus	KEGG PATHWAY	chx04940	4	55	0.873594	102177285|102183089|102190646|102169753	chx:102176317|chx:102183089|chx:102190646|chx:102184105|	102176317|102183089|102190646|102184105|	http://www.genome.jp/kegg-bin/show_pathway?chx04940/chx:102183089%09red/chx:102184105%09red/chx:102176317%09red/chx:102190646%09red
Mineral absorption	KEGG PATHWAY	chx04978	4	56	0.881756	102186069|102186539|102190935|102187722	chx:102186069|chx:102186539|chx:102190297|chx:102187722|	102186069|102186539|102190297|102187722|	http://www.genome.jp/kegg-bin/show_pathway?chx04978/chx:102186069%09red/chx:102187722%09red/chx:102190297%09red/chx:102186539%09red
Alcoholism	KEGG PATHWAY	chx05034	14	163	0.889025	102178535|102169782|102184572|102191766|102172246|102176903|102170356|102184123|102175311|102185007|106502751|102185049|102174360|100860765	chx:102178535|chx:102189503|chx:102184572|chx:102191766|chx:102172246|chx:102176903|chx:102170356|chx:102184123|chx:102175311|chx:102172164|chx:102172164|chx:102185049|chx:102174360|chx:102185804|	102178535|102189503|102184572|102191766|102172246|102176903|102170356|102184123|102175311|102172164|102172164|102185049|102174360|102185804|	http://www.genome.jp/kegg-bin/show_pathway?chx05034/chx:102184123%09red/chx:102172246%09red/chx:102178535%09red/chx:102185049%09red/chx:102184572%09red/chx:102175311%09red/chx:102189503%09red/chx:102172164%09red/chx:102191766%09red/chx:102174360%09red/chx:102185804%09red/chx:102170356%09red/chx:102176903%09red
Regulation of autophagy	KEGG PATHWAY	chx04140	2	33	0.890918	102181338|100861246	chx:102181338|chx:100861246|	102181338|100861246|	http://www.genome.jp/kegg-bin/show_pathway?chx04140/chx:100861246%09red/chx:102181338%09red
mRNA surveillance pathway	KEGG PATHWAY	chx03015	8	102	0.895032	102185489|102186747|102170070|102175016|102171557|102170971|102171449|102177698	chx:102185489|chx:102186747|chx:102170070|chx:102189044|chx:102171557|chx:102170971|chx:102171449|chx:102182285|	102185489|102186747|102170070|102189044|102171557|102170971|102171449|102182285|	http://www.genome.jp/kegg-bin/show_pathway?chx03015/chx:102171449%09red/chx:102182285%09red/chx:102189044%09red/chx:102185489%09red/chx:102170971%09red/chx:102186747%09red/chx:102171557%09red/chx:102170070%09red
Graft-versus-host disease	KEGG PATHWAY	chx05332	3	46	0.895551	102177285|102183089|102169753	chx:102176317|chx:102183089|chx:102184105|	102176317|102183089|102184105|	http://www.genome.jp/kegg-bin/show_pathway?chx05332/chx:102183089%09red/chx:102184105%09red/chx:102176317%09red
Ribosome biogenesis in eukaryotes	KEGG PATHWAY	chx03008	6	81	0.899144	102175279|102188731|102176450|102177698|102182945|102177754	chx:102175279|chx:102188731|chx:102176450|chx:102182285|chx:102182945|chx:102177754|	102175279|102188731|102176450|102182285|102182945|102177754|	http://www.genome.jp/kegg-bin/show_pathway?chx03008/chx:102175279%09red/chx:102182285%09red/chx:102182945%09red/chx:102177754%09red/chx:102176450%09red/chx:102188731%09red
Neuroactive ligand-receptor interaction	KEGG PATHWAY	chx04080	25	279	0.912156	102185309|102175113|102180535|108636398|102173383|102187491|102172207|102184433|102172438|102184068|102183924|102182568|102186886|102183209|102188393|102181222|102172237|100861318|102182364|102172627|102184428|102186514|102172336|102175579|102186243	chx:102185309|chx:102175113|chx:102180535|chx:102172679|chx:102179517|chx:102187491|chx:102172207|chx:102184433|chx:102172438|chx:102184068|chx:102183924|chx:102182568|chx:102186886|chx:102183209|chx:102188393|chx:102181222|chx:102172237|chx:100861318|chx:102182364|chx:102172627|chx:102184428|chx:102186514|chx:102172336|chx:102175579|chx:102186243|	102185309|102175113|102180535|102172679|102179517|102187491|102172207|102184433|102172438|102184068|102183924|102182568|102186886|102183209|102188393|102181222|102172237|100861318|102182364|102172627|102184428|102186514|102172336|102175579|102186243|	http://www.genome.jp/kegg-bin/show_pathway?chx04080/chx:102172336%09red/chx:102184428%09red/chx:102182364%09red/chx:102186514%09red/chx:102172207%09red/chx:102186243%09red/chx:102187491%09red/chx:102188393%09red/chx:102175579%09red/chx:102172679%09red/chx:100861318%09red/chx:102184068%09red/chx:102183209%09red/chx:102179517%09red/chx:102184433%09red/chx:102185309%09red/chx:102182568%09red/chx:102…
TNF signaling pathway	KEGG PATHWAY	chx04668	8	106	0.915153	102191022|102182774|102191054|100860873|102182395|102168469|102173178|102171591	chx:102191054|chx:102182774|chx:102191054|chx:100860873|chx:102182395|chx:102168469|chx:102173178|chx:102171591|	102191054|102182774|102191054|100860873|102182395|102168469|102173178|102171591|	http://www.genome.jp/kegg-bin/show_pathway?chx04668/chx:100860873%09red/chx:102173178%09red/chx:102171591%09red/chx:102182395%09red/chx:102191054%09red/chx:102182774%09red/chx:102168469%09red
Porphyrin and chlorophyll metabolism	KEGG PATHWAY	chx00860	2	36	0.9161	108635036|102168499	chx:102172432|chx:102168499|	102172432|102168499|	http://www.genome.jp/kegg-bin/show_pathway?chx00860/chx:102168499%09red/chx:102172432%09red
Glycosaminoglycan degradation	KEGG PATHWAY	chx00531	1	22	0.919585	102179068	chx:102179068|	102179068|	http://www.genome.jp/kegg-bin/show_pathway?chx00531/chx:102179068%09red
Allograft rejection	KEGG PATHWAY	chx05330	3	50	0.923126	102177285|102183089|102169753	chx:102176317|chx:102183089|chx:102184105|	102176317|102183089|102184105|	http://www.genome.jp/kegg-bin/show_pathway?chx05330/chx:102183089%09red/chx:102184105%09red/chx:102176317%09red
Non-alcoholic fatty liver disease (NAFLD)	KEGG PATHWAY	chx04932	14	173	0.927801	102181338|102170635|102173997|108633170|102182774|102170016|102190747|102189176|100861349|102180727|102188663|102180918|102173267|102187560	chx:102181338|chx:102170635|chx:102182896|chx:102170877|chx:102182774|chx:102170016|chx:102190747|chx:102189176|chx:100861349|chx:102180727|chx:102188663|chx:102180918|chx:102173267|chx:102187560|	102181338|102170635|102182896|102170877|102182774|102170016|102190747|102189176|100861349|102180727|102188663|102180918|102173267|102187560|	http://www.genome.jp/kegg-bin/show_pathway?chx04932/chx:102187560%09red/chx:100861349%09red/chx:102190747%09red/chx:102173267%09red/chx:102170635%09red/chx:102170016%09red/chx:102170877%09red/chx:102182774%09red/chx:102181338%09red/chx:102180727%09red/chx:102189176%09red/chx:102180918%09red/chx:102188663%09red/chx:102182896%09red
Histidine metabolism	KEGG PATHWAY	chx00340	1	23	0.927936	102170543	chx:102170543|	102170543|	http://www.genome.jp/kegg-bin/show_pathway?chx00340/chx:102170543%09red
Dorso-ventral axis formation	KEGG PATHWAY	chx04320	1	23	0.927936	102170356	chx:102170356|	102170356|	http://www.genome.jp/kegg-bin/show_pathway?chx04320/chx:102170356%09red
Vitamin digestion and absorption	KEGG PATHWAY	chx04977	1	23	0.927936	102183707	chx:102183707|	102183707|	http://www.genome.jp/kegg-bin/show_pathway?chx04977/chx:102183707%09red
HIF-1 signaling pathway	KEGG PATHWAY	chx04066	8	109	0.927987	108633197|102170613|102175934|102175938|102169375|102185715|108635162|102173930	chx:102174800|chx:102170613|chx:102175934|chx:102175938|chx:102169375|chx:102185715|chx:102181878|chx:102173930|	102174800|102170613|102175934|102175938|102169375|102185715|102181878|102173930|	http://www.genome.jp/kegg-bin/show_pathway?chx04066/chx:102175934%09red/chx:102169375%09red/chx:102175938%09red/chx:102185715%09red/chx:102174800%09red/chx:102173930%09red/chx:102170613%09red/chx:102181878%09red
Biosynthesis of amino acids	KEGG PATHWAY	chx01230	5	76	0.93232	102191069|102184397|102179922|102186305|102181480	chx:102191069|chx:102184397|chx:102179922|chx:102186305|chx:102181480|	102191069|102184397|102179922|102186305|102181480|	http://www.genome.jp/kegg-bin/show_pathway?chx01230/chx:102186305%09red/chx:102191069%09red/chx:102181480%09red/chx:102179922%09red/chx:102184397%09red
Phenylalanine metabolism	KEGG PATHWAY	chx00360	1	24	0.93542	102170459	chx:102168295|	102168295|	http://www.genome.jp/kegg-bin/show_pathway?chx00360/chx:102168295%09red
Purine metabolism	KEGG PATHWAY	chx00230	14	176	0.93692	102183404|102181376|102182002|102176807|102188819|102169251|102179362|102188762|102178067|102172480|102185858|102181988|102187471|102169872	chx:102183404|chx:102181376|chx:102182002|chx:102176807|chx:102188819|chx:102169251|chx:102179362|chx:102188762|chx:102178067|chx:102172480|chx:102185858|chx:102181988|chx:102187471|chx:102169872|	102183404|102181376|102182002|102176807|102188819|102169251|102179362|102188762|102178067|102172480|102185858|102181988|102187471|102169872|	http://www.genome.jp/kegg-bin/show_pathway?chx00230/chx:102183404%09red/chx:102178067%09red/chx:102169251%09red/chx:102188762%09red/chx:102182002%09red/chx:102179362%09red/chx:102176807%09red/chx:102181988%09red/chx:102187471%09red/chx:102185858%09red/chx:102169872%09red/chx:102188819%09red/chx:102181376%09red/chx:102172480%09red
Malaria	KEGG PATHWAY	chx05144	3	53	0.939241	100860747|102185011|102179808	chx:100860747|chx:102185011|chx:102179808|	100860747|102185011|102179808|	http://www.genome.jp/kegg-bin/show_pathway?chx05144/chx:102179808%09red/chx:102185011%09red/chx:100860747%09red
Salmonella infection	KEGG PATHWAY	chx05132	6	90	0.941712	102182774|102191148|102187797|102172564|102182395|102170485	chx:102182774|chx:102191148|chx:102187797|chx:102172564|chx:102182395|chx:102170485|	102182774|102191148|102187797|102172564|102182395|102170485|	http://www.genome.jp/kegg-bin/show_pathway?chx05132/chx:102191148%09red/chx:102182774%09red/chx:102172564%09red/chx:102170485%09red/chx:102182395%09red/chx:102187797%09red
Protein export	KEGG PATHWAY	chx03060	1	25	0.942126	102183875	chx:102183875|	102183875|	http://www.genome.jp/kegg-bin/show_pathway?chx03060/chx:102183875%09red
Glycosylphosphatidylinositol(GPI)-anchor biosynthesis	KEGG PATHWAY	chx00563	1	25	0.942126	102187116	chx:102187116|	102187116|	http://www.genome.jp/kegg-bin/show_pathway?chx00563/chx:102187116%09red
Other glycan degradation	KEGG PATHWAY	chx00511	1	25	0.942126	100750234	chx:100750234|	100750234|	http://www.genome.jp/kegg-bin/show_pathway?chx00511/chx:100750234%09red
Herpes simplex infection	KEGG PATHWAY	chx05168	17	210	0.943943	108633185|102173685|100860747|102171521|108636199|102173997|102186893|102182774|102190983|102183788|102169753|108636629|102177698|102185971|102170779|102171591|102171811	chx:102174738|chx:102173685|chx:100860747|chx:102171521|chx:102188387|chx:102182896|chx:102186893|chx:102182774|chx:102176990|chx:102183788|chx:102184105|chx:102181867|chx:102182285|chx:102185971|chx:102170779|chx:102171591|chx:102171811|	102174738|102173685|100860747|102171521|102188387|102182896|102186893|102182774|102176990|102183788|102184105|102181867|102182285|102185971|102170779|102171591|102171811|	http://www.genome.jp/kegg-bin/show_pathway?chx05168/chx:102184105%09red/chx:102174738%09red/chx:102171591%09red/chx:102188387%09red/chx:100860747%09red/chx:102170779%09red/chx:102181867%09red/chx:102171811%09red/chx:102182285%09red/chx:102173685%09red/chx:102185971%09red/chx:102182774%09red/chx:102186893%09red/chx:102171521%09red/chx:102176990%09red/chx:102183788%09red/chx:102182896%09red
Renal cell carcinoma	KEGG PATHWAY	chx05211	4	67	0.945241	102174330|108633197|102174360|102170356	chx:102174330|chx:102174800|chx:102174360|chx:102170356|	102174330|102174800|102174360|102170356|	http://www.genome.jp/kegg-bin/show_pathway?chx05211/chx:102174330%09red/chx:102174800%09red/chx:102174360%09red/chx:102170356%09red
Jak-STAT signaling pathway	KEGG PATHWAY	chx04630	12	164	0.959967	102185385|102183089|102182229|102187397|102170356|102176401|102178353|102186543|108636629|102176844|102175201|100861318	chx:102185385|chx:102183089|chx:102182229|chx:102187397|chx:102170356|chx:102176401|chx:102178353|chx:102186543|chx:102181867|chx:102176844|chx:102175201|chx:100861318|	102185385|102183089|102182229|102187397|102170356|102176401|102178353|102186543|102181867|102176844|102175201|100861318|	http://www.genome.jp/kegg-bin/show_pathway?chx04630/chx:102183089%09red/chx:102176401%09red/chx:102170356%09red/chx:102187397%09red/chx:102182229%09red/chx:102186543%09red/chx:102176844%09red/chx:102175201%09red/chx:100861318%09red/chx:102181867%09red/chx:102178353%09red/chx:102185385%09red
Progesterone-mediated oocyte maturation	KEGG PATHWAY	chx04914	5	84	0.960645	102182774|102174360|102184607|100860765|102185858	chx:102182774|chx:102174360|chx:102184607|chx:102185804|chx:102185858|	102182774|102174360|102184607|102185804|102185858|	http://www.genome.jp/kegg-bin/show_pathway?chx04914/chx:102185858%09red/chx:102182774%09red/chx:102184607%09red/chx:102174360%09red/chx:102185804%09red
Arginine and proline metabolism	KEGG PATHWAY	chx00330	3	59	0.962503	102191069|102170543|102179448	chx:102191069|chx:102170543|chx:102179448|	102191069|102170543|102179448|	http://www.genome.jp/kegg-bin/show_pathway?chx00330/chx:102179448%09red/chx:102170543%09red/chx:102191069%09red
Pentose phosphate pathway	KEGG PATHWAY	chx00030	1	29	0.962677	102188205	chx:102188205|	102188205|	http://www.genome.jp/kegg-bin/show_pathway?chx00030/chx:102188205%09red
Vasopressin-regulated water reabsorption	KEGG PATHWAY	chx04962	2	45	0.962702	102188039|102175305	chx:102188039|chx:102175305|	102188039|102175305|	http://www.genome.jp/kegg-bin/show_pathway?chx04962/chx:102188039%09red/chx:102175305%09red
Pyrimidine metabolism	KEGG PATHWAY	chx00240	6	98	0.965217	102181376|102169251|102187332|102179362|102178067|102172480	chx:102181376|chx:102169251|chx:102187332|chx:102179362|chx:102178067|chx:102172480|	102181376|102169251|102187332|102179362|102178067|102172480|	http://www.genome.jp/kegg-bin/show_pathway?chx00240/chx:102178067%09red/chx:102169251%09red/chx:102179362%09red/chx:102187332%09red/chx:102181376%09red/chx:102172480%09red
Autoimmune thyroid disease	KEGG PATHWAY	chx05320	3	60	0.965451	102177285|102183089|102169753	chx:102176317|chx:102183089|chx:102184105|	102176317|102183089|102184105|	http://www.genome.jp/kegg-bin/show_pathway?chx05320/chx:102183089%09red/chx:102184105%09red/chx:102176317%09red
Sphingolipid metabolism	KEGG PATHWAY	chx00600	2	46	0.965977	102169911|102168201	chx:102169911|chx:102168201|	102169911|102168201|	http://www.genome.jp/kegg-bin/show_pathway?chx00600/chx:102169911%09red/chx:102168201%09red
Systemic lupus erythematosus	KEGG PATHWAY	chx05322	8	122	0.966006	102178535|102169782|102184572|102191766|102172246|102175113|102185049|102176085	chx:102178535|chx:102189503|chx:102184572|chx:102191766|chx:102172246|chx:102175113|chx:102185049|chx:102176085|	102178535|102189503|102184572|102191766|102172246|102175113|102185049|102176085|	http://www.genome.jp/kegg-bin/show_pathway?chx05322/chx:102184572%09red/chx:102178535%09red/chx:102175113%09red/chx:102185049%09red/chx:102172246%09red/chx:102189503%09red/chx:102176085%09red/chx:102191766%09red
Other types of O-glycan biosynthesis	KEGG PATHWAY	chx00514	1	30	0.966553	102191287	chx:102191287|	102191287|	http://www.genome.jp/kegg-bin/show_pathway?chx00514/chx:102191287%09red
Leishmaniasis	KEGG PATHWAY	chx05140	4	74	0.967415	102180100|102171728|100860747|102178060	chx:102180100|chx:102171728|chx:100860747|chx:102178060|	102180100|102171728|100860747|102178060|	http://www.genome.jp/kegg-bin/show_pathway?chx05140/chx:102180100%09red/chx:100860747%09red/chx:102178060%09red/chx:102171728%09red
Mucin type O-Glycan biosynthesis	KEGG PATHWAY	chx00512	1	31	0.970028	102178175	chx:102178175|	102178175|	http://www.genome.jp/kegg-bin/show_pathway?chx00512/chx:102178175%09red
Asthma	KEGG PATHWAY	chx05310	1	31	0.970028	102191004	chx:102191004|	102191004|	http://www.genome.jp/kegg-bin/show_pathway?chx05310/chx:102191004%09red
Cocaine addiction	KEGG PATHWAY	chx05030	2	49	0.974222	108637174|100860765	chx:102190425|chx:102185804|	102190425|102185804|	http://www.genome.jp/kegg-bin/show_pathway?chx05030/chx:102190425%09red/chx:102185804%09red
Cell cycle	KEGG PATHWAY	chx04110	8	128	0.976436	108633185|102177369|102182657|102190744|102184185|102169983|102190803|102176004	chx:102174738|chx:102177369|chx:102182657|chx:102190744|chx:102184185|chx:102169983|chx:102190803|chx:102176004|	102174738|102177369|102182657|102190744|102184185|102169983|102190803|102176004|	http://www.genome.jp/kegg-bin/show_pathway?chx04110/chx:102174738%09red/chx:102190744%09red/chx:102176004%09red/chx:102190803%09red/chx:102182657%09red/chx:102177369%09red/chx:102169983%09red/chx:102184185%09red
Aminoacyl-tRNA biosynthesis	KEGG PATHWAY	chx00970	3	66	0.979022	102179148|102177266|102171889	chx:102179148|chx:102177266|chx:102171889|	102179148|102177266|102171889|	http://www.genome.jp/kegg-bin/show_pathway?chx00970/chx:102171889%09red/chx:102177266%09red/chx:102179148%09red
HTLV-I infection	KEGG PATHWAY	chx05166	20	265	0.980035	102183089|102188309|102172203|108633197|102188180|102171339|102184724|102176666|102178485|102169753|102176450|102173831|102176193|102172040|102185858|102170659|102190803|102169703|102171591|102184366	chx:102183089|chx:102188309|chx:102172203|chx:102174800|chx:102188180|chx:102171339|chx:102184724|chx:100861099|chx:102178485|chx:102184105|chx:102176450|chx:102173831|chx:102176193|chx:102172040|chx:102185858|chx:102170659|chx:102190803|chx:102169703|chx:102171591|chx:102184366|	102183089|102188309|102172203|102174800|102188180|102171339|102184724|100861099|102178485|102184105|102176450|102173831|102176193|102172040|102185858|102170659|102190803|102169703|102171591|102184366|	http://www.genome.jp/kegg-bin/show_pathway?chx05166/chx:102183089%09red/chx:102184105%09red/chx:102184724%09red/chx:102184366%09red/chx:102171339%09red/chx:102185858%09red/chx:102188180%09red/chx:102190803%09red/chx:102171591%09red/chx:102172040%09red/chx:102178485%09red/chx:102170659%09red/chx:102172203%09red/chx:102169703%09red/chx:102174800%09red/chx:102173831%09red/chx:102176450%09red/chx:100…
DNA replication	KEGG PATHWAY	chx03030	1	36	0.98268	102177120	chx:102177120|	102177120|	http://www.genome.jp/kegg-bin/show_pathway?chx03030/chx:102177120%09red
Cysteine and methionine metabolism	KEGG PATHWAY	chx00270	1	39	0.987537	102186305	chx:102186305|	102186305|	http://www.genome.jp/kegg-bin/show_pathway?chx00270/chx:102186305%09red
Metabolic pathways	KEGG PATHWAY	chx01100	119	1270	0.99098	102183404|108635036|102178477|102176861|102184119|102170016|102189176|102178067|102181762|102173603|102176340|102174168|102187332|102188073|102176622|102169251|100860779|102169493|102170635|102169641|102188819|102173216|102187646|102181376|102179922|102173874|102169817|102177638|102182274|102170666|102189953|102190646|102182376|102178499|102170543|102188418|102174983|102176556|102178921|102180918…	chx:102183404|chx:102172432|chx:102178477|chx:102176861|chx:102184119|chx:102170016|chx:102189176|chx:102178067|chx:102181762|chx:102173603|chx:102176340|chx:102174168|chx:102187332|chx:102188887|chx:102176622|chx:102169251|chx:100860779|chx:102169493|chx:102170635|chx:102169641|chx:102188819|chx:102173216|chx:102187646|chx:102181376|chx:102179922|chx:102173874|chx:102169817|chx:102177638|chx:102…	102183404|102172432|102178477|102176861|102184119|102170016|102189176|102178067|102181762|102173603|102176340|102174168|102187332|102188887|102176622|102169251|100860779|102169493|102170635|102169641|102188819|102173216|102187646|102181376|102179922|102173874|102169817|102177638|102182274|102170666|102189953|102190646|102182663|102178499|102170543|102188418|102174983|102176556|102178921|102180918…	http://www.genome.jp/kegg-bin/show_pathway?chx01100/chx:102185894%09red/chx:102182086%09red/chx:102190747%09red/chx:100861326%09red/chx:102186995%09red/chx:102187190%09red/chx:102180505%09red/chx:102174599%09red/chx:102173603%09red/chx:100860779%09red/chx:102179362%09red/chx:102178477%09red/chx:102169641%09red/chx:102177657%09red/chx:102182663%09red/chx:102180918%09red/chx:102181903%09red/chx:102…
RNA degradation	KEGG PATHWAY	chx03018	2	75	0.997868	102187789|102177827	chx:102187789|chx:102177827|	102187789|102177827|	http://www.genome.jp/kegg-bin/show_pathway?chx03018/chx:102177827%09red/chx:102187789%09red
Ribosome	KEGG PATHWAY	chx03010	16	289	0.999548	102171135|102181619|108638514|106502180|102176502|102179754|102171095|102179929|102183069|102173919|102188555|102168949|102172191|102182362|102188995|102174474	chx:102171135|chx:102181619|chx:102173919|chx:102189373|chx:102176502|chx:102179754|chx:102171095|chx:102187044|chx:102183069|chx:102173919|chx:102188555|chx:102168949|chx:102172191|chx:102189373|chx:102188995|chx:102174474|	102171135|102181619|102173919|102189373|102176502|102179754|102171095|102187044|102183069|102173919|102188555|102168949|102172191|102189373|102188995|102174474|	http://www.genome.jp/kegg-bin/show_pathway?chx03010/chx:102183069%09red/chx:102187044%09red/chx:102172191%09red/chx:102188995%09red/chx:102171095%09red/chx:102176502%09red/chx:102173919%09red/chx:102168949%09red/chx:102181619%09red/chx:102171135%09red/chx:102179754%09red/chx:102189373%09red/chx:102174474%09red/chx:102188555%09red
Olfactory transduction	KEGG PATHWAY	chx04740	31	849	1	102179687|102187103|102183504|102181272|102185715|102181004|102189607|102175934|102187594|106502751|102186357|108637117|102188218|102174408|102190833|108634214|102189128|102183765|102185007|102191625|102171357|102173869|102176400|102173446|102172961|102188549|102184626|102170776|102178706|102175311|102188468	chx:102179687|chx:102187103|chx:102170865|chx:102181272|chx:102185715|chx:102181004|chx:102189607|chx:102175934|chx:102187594|chx:102172164|chx:102186357|chx:102177863|chx:102188427|chx:102174408|chx:102190833|chx:102172038|chx:102189128|chx:102183765|chx:102172164|chx:102168550|chx:102171084|chx:102185806|chx:102176400|chx:102173446|chx:102172961|chx:102188549|chx:102184626|chx:102170776|chx:102…	102179687|102187103|102170865|102181272|102185715|102181004|102189607|102175934|102187594|102172164|102186357|102177863|102188427|102174408|102190833|102172038|102189128|102183765|102172164|102168550|102171084|102185806|102176400|102173446|102172961|102188549|102184626|102170776|102176500|102175311|102188468|	http://www.genome.jp/kegg-bin/show_pathway?chx04740/chx:102181272%09red/chx:102188549%09red/chx:102188468%09red/chx:102187594%09red/chx:102176500%09red/chx:102188427%09red/chx:102189607%09red/chx:102168550%09red/chx:102176400%09red/chx:102172164%09red/chx:102189128%09red/chx:102185715%09red/chx:102179687%09red/chx:102185806%09red/chx:102174408%09red/chx:102183765%09red/chx:102175934%09red/chx:102…
--------------------
#Term	Database	ID	Input number	Background number	P-Value	Input	KEGG_ID/KO	Entrez_ID	Hyperlink
--------------------
#Term	Database	ID	Input number	Background number	P-Value	Input	KEGG_ID/KO	Entrez_ID	Hyperlink
--------------------

## Sheet: Group_No2_blue_Target_KEGG_KEGG
##Databases: KEGG PATHWAY
##Statistical test method: hypergeometric test / Fisher's exact test
##FDR correction method: Benjamini and Hochberg
#Term	Database	ID	Input number	Background number	P-Value	Input	KEGG_ID/KO	Entrez_ID	Hyperlink
Metabolism of xenobiotics by cytochrome P450	KEGG PATHWAY	chx00980	11	57	0.000866641	102188913|106503993|102189813|102185621|102174170|102170823|102191547|108633298|102173702|102170554|102190481	chx:102188913|chx:102189813|chx:102189813|chx:102189813|chx:102174170|chx:102170823|chx:102191547|chx:102189813|chx:102173702|chx:102170554|chx:102190481|	102188913|102189813|102189813|102189813|102174170|102170823|102191547|102189813|102173702|102170554|102190481|	http://www.genome.jp/kegg-bin/show_pathway?chx00980/chx:102174170%09red/chx:102191547%09red/chx:102173702%09red/chx:102188913%09red/chx:102170823%09red/chx:102170554%09red/chx:102189813%09red/chx:102190481%09red
Glutathione metabolism	KEGG PATHWAY	chx00480	10	49	0.00101486	102173102|102188913|102171321|106503993|102189813|102185621|102174170|108633298|102173702|102190481	chx:102173102|chx:102188913|chx:102171321|chx:102189813|chx:102189813|chx:102189813|chx:102174170|chx:102189813|chx:102173702|chx:102190481|	102173102|102188913|102171321|102189813|102189813|102189813|102174170|102189813|102173702|102190481|	http://www.genome.jp/kegg-bin/show_pathway?chx00480/chx:102174170%09red/chx:102173702%09red/chx:102188913%09red/chx:102171321%09red/chx:102173102%09red/chx:102189813%09red/chx:102190481%09red
Drug metabolism - cytochrome P450	KEGG PATHWAY	chx00982	10	55	0.00216828	102173111|102188913|106503993|102189813|102185621|102174170|108633298|102173702|102170554|102190481	chx:102173111|chx:102188913|chx:102189813|chx:102189813|chx:102189813|chx:102174170|chx:102189813|chx:102173702|chx:102170554|chx:102190481|	102173111|102188913|102189813|102189813|102189813|102174170|102189813|102173702|102170554|102190481|	http://www.genome.jp/kegg-bin/show_pathway?chx00982/chx:102174170%09red/chx:102173702%09red/chx:102188913%09red/chx:102173111%09red/chx:102170554%09red/chx:102189813%09red/chx:102190481%09red
Alzheimer's disease	KEGG PATHWAY	chx05010	22	195	0.00288887	102184937|100861284|102181026|102172289|102189176|102188264|100860782|102180353|102168533|102186286|102188092|102187450|102171860|102181207|102185007|102168736|102188830|100860820|102185490|102182602|102177419|102188061	chx:102184937|chx:100861284|chx:102181026|chx:102172289|chx:102189176|chx:102188264|chx:100860782|chx:102180353|chx:102168533|chx:102186286|chx:102188092|chx:102187450|chx:102171860|chx:102181207|chx:102172164|chx:102168736|chx:102188830|chx:100860820|chx:102185490|chx:102182602|chx:102177419|chx:102188061|	102184937|100861284|102181026|102172289|102189176|102188264|100860782|102180353|102168533|102186286|102188092|102187450|102171860|102181207|102172164|102168736|102188830|100860820|102185490|102182602|102177419|102188061|	http://www.genome.jp/kegg-bin/show_pathway?chx05010/chx:102185490%09red/chx:102188092%09red/chx:100860782%09red/chx:102186286%09red/chx:100860820%09red/chx:102187450%09red/chx:102172289%09red/chx:102168533%09red/chx:102188830%09red/chx:102172164%09red/chx:100861284%09red/chx:102182602%09red/chx:102188264%09red/chx:102181026%09red/chx:102189176%09red/chx:102181207%09red/chx:102171860%09red/chx:102…
Cardiac muscle contraction	KEGG PATHWAY	chx04260	12	83	0.00449711	102179588|102184937|100861283|102179435|102172289|102188264|108638201|100860775|106503290|102168373|102168533|102186286	chx:102179588|chx:102184937|chx:100860775|chx:102179435|chx:102172289|chx:102188264|chx:102174727|chx:100860775|chx:102176552|chx:102168373|chx:102168533|chx:102186286|	102179588|102184937|100860775|102179435|102172289|102188264|102174727|100860775|102176552|102168373|102168533|102186286|	http://www.genome.jp/kegg-bin/show_pathway?chx04260/chx:102179435%09red/chx:102172289%09red/chx:102184937%09red/chx:102188264%09red/chx:102174727%09red/chx:102186286%09red/chx:100860775%09red/chx:102176552%09red/chx:102179588%09red/chx:102168373%09red/chx:102168533%09red
Parkinson's disease	KEGG PATHWAY	chx05012	19	169	0.00555665	102188061|102184937|102190832|102181026|102172289|102171860|102189176|102188264|102181207|102169457|100860782|102177419|102180353|102168736|102188830|102168931|102168533|100861284|102186286	chx:102188061|chx:102184937|chx:102190832|chx:102181026|chx:102172289|chx:102171860|chx:102189176|chx:102188264|chx:102181207|chx:102169457|chx:100860782|chx:102177419|chx:102180353|chx:102168736|chx:102188830|chx:102168931|chx:102168533|chx:100861284|chx:102186286|	102188061|102184937|102190832|102181026|102172289|102171860|102189176|102188264|102181207|102169457|100860782|102177419|102180353|102168736|102188830|102168931|102168533|100861284|102186286|	http://www.genome.jp/kegg-bin/show_pathway?chx05012/chx:102186286%09red/chx:102190832%09red/chx:102168931%09red/chx:102168736%09red/chx:100860782%09red/chx:102188264%09red/chx:102188830%09red/chx:100861284%09red/chx:102172289%09red/chx:102188061%09red/chx:102169457%09red/chx:102184937%09red/chx:102181026%09red/chx:102177419%09red/chx:102189176%09red/chx:102181207%09red/chx:102180353%09red/chx:102…
Chemical carcinogenesis	KEGG PATHWAY	chx05204	10	64	0.00566169	102188913|106503993|102189813|102185621|102174170|102170823|108633298|102173702|102170554|102190481	chx:102188913|chx:102189813|chx:102189813|chx:102189813|chx:102174170|chx:102170823|chx:102189813|chx:102173702|chx:102170554|chx:102190481|	102188913|102189813|102189813|102189813|102174170|102170823|102189813|102173702|102170554|102190481|	http://www.genome.jp/kegg-bin/show_pathway?chx05204/chx:102174170%09red/chx:102173702%09red/chx:102188913%09red/chx:102170823%09red/chx:102170554%09red/chx:102189813%09red/chx:102190481%09red
Purine metabolism	KEGG PATHWAY	chx00230	19	176	0.00814531	102173102|102179436|102181988|102186447|102171699|102182412|102176807|102188819|102183183|102185434|102179362|102188762|102183563|102191543|102191298|102188104|102175061|102189063|102185692	chx:102173102|chx:102179436|chx:102181988|chx:102186447|chx:102173923|chx:102182412|chx:102176807|chx:102188819|chx:102183183|chx:102185434|chx:102179362|chx:102188762|chx:102183563|chx:102191543|chx:102191298|chx:102188104|chx:102175061|chx:102189063|chx:102172742|	102173102|102179436|102181988|102186447|102173923|102182412|102176807|102188819|102183183|102185434|102179362|102188762|102183563|102191543|102191298|102188104|102175061|102189063|102172742|	http://www.genome.jp/kegg-bin/show_pathway?chx00230/chx:102191543%09red/chx:102172742%09red/chx:102176807%09red/chx:102183183%09red/chx:102188104%09red/chx:102189063%09red/chx:102188762%09red/chx:102191298%09red/chx:102185434%09red/chx:102179362%09red/chx:102188819%09red/chx:102182412%09red/chx:102173102%09red/chx:102179436%09red/chx:102181988%09red/chx:102183563%09red/chx:102186447%09red/chx:102…
Pentose phosphate pathway	KEGG PATHWAY	chx00030	6	29	0.00963878	102185744|102171699|102186091|102183563|102187016|102171321	chx:102185744|chx:102173923|chx:102186091|chx:102183563|chx:102187016|chx:102171321|	102185744|102173923|102186091|102183563|102187016|102171321|	http://www.genome.jp/kegg-bin/show_pathway?chx00030/chx:102187016%09red/chx:102186091%09red/chx:102171321%09red/chx:102183563%09red/chx:102185744%09red/chx:102173923%09red
Fructose and mannose metabolism	KEGG PATHWAY	chx00051	6	31	0.0126189	102185744|102188810|102170613|102186091|102187016|102173930	chx:102185744|chx:102188810|chx:102170613|chx:102186091|chx:102187016|chx:102173930|	102185744|102188810|102170613|102186091|102187016|102173930|	http://www.genome.jp/kegg-bin/show_pathway?chx00051/chx:102188810%09red/chx:102187016%09red/chx:102186091%09red/chx:102170613%09red/chx:102185744%09red/chx:102173930%09red
Oxidative phosphorylation	KEGG PATHWAY	chx00190	17	161	0.0142647	102184937|100861284|102181026|102172289|102189176|102171860|102170266|102188264|102181207|102177162|100860782|102177419|102180353|102168736|102188061|102168533|102186286	chx:102184937|chx:100861284|chx:102181026|chx:102172289|chx:102189176|chx:102171860|chx:102170266|chx:102188264|chx:102181207|chx:102177162|chx:100860782|chx:102177419|chx:102180353|chx:102168736|chx:102188061|chx:102168533|chx:102186286|	102184937|100861284|102181026|102172289|102189176|102171860|102170266|102188264|102181207|102177162|100860782|102177419|102180353|102168736|102188061|102168533|102186286|	http://www.genome.jp/kegg-bin/show_pathway?chx00190/chx:102186286%09red/chx:102172289%09red/chx:102184937%09red/chx:102168736%09red/chx:100860782%09red/chx:102188264%09red/chx:102170266%09red/chx:100861284%09red/chx:102188061%09red/chx:102177162%09red/chx:102181026%09red/chx:102177419%09red/chx:102189176%09red/chx:102181207%09red/chx:102180353%09red/chx:102168533%09red/chx:102171860%09red
Primary immunodeficiency	KEGG PATHWAY	chx05340	6	34	0.0182157	102184733|102185010|102174687|102171562|102171591|102180277	chx:102184733|chx:102185010|chx:102174687|chx:102171562|chx:102171591|chx:102180277|	102184733|102185010|102174687|102171562|102171591|102180277|	http://www.genome.jp/kegg-bin/show_pathway?chx05340/chx:102171591%09red/chx:102180277%09red/chx:102171562%09red/chx:102174687%09red/chx:102185010%09red/chx:102184733%09red
Metabolic pathways	KEGG PATHWAY	chx01100	89	1270	0.024437	102172289|102184119|102189176|102182556|102183563|102183771|102168533|102185744|102176340|102189046|102168827|102191298|102189571|102181448|102188073|102187932|102186091|102181207|102185692|102168736|102171566|102169641|102188819|102179849|102171321|102177638|102169244|102188228|100860782|102190884|102176622|102186784|102170543|102170704|102189063|102168803|102187016|102175100|102191092|102190564…	chx:102172289|chx:102184119|chx:102189176|chx:102182556|chx:102183563|chx:102183771|chx:102168533|chx:102185744|chx:102176340|chx:102189046|chx:102168827|chx:102191298|chx:102189571|chx:102181448|chx:102188887|chx:102187932|chx:102186091|chx:102181207|chx:102172742|chx:102168736|chx:102171566|chx:102169641|chx:102188819|chx:102184739|chx:102171321|chx:102177638|chx:102169244|chx:102188228|chx:100…	102172289|102184119|102189176|102182556|102183563|102183771|102168533|102185744|102176340|102189046|102168827|102191298|102189571|102181448|102188887|102187932|102186091|102181207|102172742|102168736|102171566|102169641|102188819|102184739|102171321|102177638|102169244|102188228|100860782|102190884|102176622|102186784|102170543|102170704|102189063|102168803|102187016|102182086|102191092|102190564…	http://www.genome.jp/kegg-bin/show_pathway?chx01100/chx:102182086%09red/chx:100861326%09red/chx:102191357%09red/chx:100861284%09red/chx:102169244%09red/chx:102179362%09red/chx:102171321%09red/chx:102168803%09red/chx:102169641%09red/chx:102171777%09red/chx:102184739%09red/chx:102189455%09red/chx:102188264%09red/chx:102181026%09red/chx:102184937%09red/chx:102189063%09red/chx:102178874%09red/chx:102…
Adrenergic signaling in cardiomyocytes	KEGG PATHWAY	chx04261	15	148	0.0274919	102179588|102179435|100861283|102175934|102180634|106503668|108638201|102176303|102185007|100860775|102170070|106503290|102188104|102168373|100861259	chx:102179588|chx:102179435|chx:100860775|chx:102175934|chx:102180634|chx:102179381|chx:102174727|chx:102176303|chx:102172164|chx:100860775|chx:102170070|chx:102176552|chx:102188104|chx:102168373|chx:100861259|	102179588|102179435|100860775|102175934|102180634|102179381|102174727|102176303|102172164|100860775|102170070|102176552|102188104|102168373|100861259|	http://www.genome.jp/kegg-bin/show_pathway?chx04261/chx:102175934%09red/chx:100861259%09red/chx:102188104%09red/chx:102180634%09red/chx:102174727%09red/chx:102172164%09red/chx:100860775%09red/chx:102179435%09red/chx:102176552%09red/chx:102179588%09red/chx:102168373%09red/chx:102179381%09red/chx:102170070%09red/chx:102176303%09red
Calcium signaling pathway	KEGG PATHWAY	chx04020	17	177	0.0301387	102179229|102187936|102188104|102182147|102184810|102169457|106503668|102185490|102185434|102188092|102185007|102187450|102168201|102182602|102181989|102173383|102175934	chx:102179229|chx:102187936|chx:102188104|chx:102182147|chx:102184810|chx:102169457|chx:102179381|chx:102185490|chx:102185434|chx:102188092|chx:102172164|chx:102187450|chx:102168201|chx:102182602|chx:102181989|chx:102179517|chx:102175934|	102179229|102187936|102188104|102182147|102184810|102169457|102179381|102185490|102185434|102188092|102172164|102187450|102168201|102182602|102181989|102179517|102175934|	http://www.genome.jp/kegg-bin/show_pathway?chx04020/chx:102185490%09red/chx:102182147%09red/chx:102187936%09red/chx:102188104%09red/chx:102185434%09red/chx:102179517%09red/chx:102188092%09red/chx:102179229%09red/chx:102172164%09red/chx:102184810%09red/chx:102181989%09red/chx:102169457%09red/chx:102187450%09red/chx:102175934%09red/chx:102179381%09red/chx:102182602%09red/chx:102168201%09red
Oxytocin signaling pathway	KEGG PATHWAY	chx04921	15	155	0.0378876	102181338|102179229|102186447|102182147|102171409|102170394|108638201|102188092|102185007|102181773|102187707|106503290|102182602|102188104|102175934	chx:102181338|chx:102179229|chx:102186447|chx:102182147|chx:102171409|chx:102170394|chx:102174727|chx:102188092|chx:102172164|chx:102181773|chx:102187707|chx:102176552|chx:102182602|chx:102188104|chx:102175934|	102181338|102179229|102186447|102182147|102171409|102170394|102174727|102188092|102172164|102181773|102187707|102176552|102182602|102188104|102175934|	http://www.genome.jp/kegg-bin/show_pathway?chx04921/chx:102182147%09red/chx:102175934%09red/chx:102188104%09red/chx:102181773%09red/chx:102170394%09red/chx:102188092%09red/chx:102174727%09red/chx:102172164%09red/chx:102176552%09red/chx:102181338%09red/chx:102179229%09red/chx:102186447%09red/chx:102171409%09red/chx:102182602%09red/chx:102187707%09red
Huntington's disease	KEGG PATHWAY	chx05016	19	211	0.0385715	102169457|102184937|100861284|102180353|102172289|102171860|102189176|102188264|102181207|102188092|102179362|100860782|102177419|102181026|102168736|102188830|102188061|102168533|102186286	chx:102169457|chx:102184937|chx:100861284|chx:102180353|chx:102172289|chx:102171860|chx:102189176|chx:102188264|chx:102181207|chx:102188092|chx:102179362|chx:100860782|chx:102177419|chx:102181026|chx:102168736|chx:102188830|chx:102188061|chx:102168533|chx:102186286|	102169457|102184937|100861284|102180353|102172289|102171860|102189176|102188264|102181207|102188092|102179362|100860782|102177419|102181026|102168736|102188830|102188061|102168533|102186286|	http://www.genome.jp/kegg-bin/show_pathway?chx05016/chx:102186286%09red/chx:102172289%09red/chx:102184937%09red/chx:102168736%09red/chx:100860782%09red/chx:102188264%09red/chx:102188830%09red/chx:100861284%09red/chx:102179362%09red/chx:102188061%09red/chx:102169457%09red/chx:102181026%09red/chx:102177419%09red/chx:102189176%09red/chx:102181207%09red/chx:102180353%09red/chx:102168533%09red/chx:102…
Systemic lupus erythematosus	KEGG PATHWAY	chx05322	12	122	0.0537101	102180259|102171676|102173987|102171944|106501929|108633254|102173247|102172676|102172226|102180554|102168389|102172954	chx:102180259|chx:102171676|chx:102173987|chx:102171944|chx:102185049|chx:102185049|chx:102186446|chx:102172676|chx:102172676|chx:102186446|chx:102168389|chx:102180307|	102180259|102171676|102173987|102171944|102185049|102185049|102186446|102172676|102172676|102186446|102168389|102180307|	http://www.genome.jp/kegg-bin/show_pathway?chx05322/chx:102172676%09red/chx:102173987%09red/chx:102185049%09red/chx:102180307%09red/chx:102171676%09red/chx:102180259%09red/chx:102186446%09red/chx:102171944%09red/chx:102168389%09red
Salivary secretion	KEGG PATHWAY	chx04970	9	83	0.0558298	102179588|102188104|106503668|102185490|100860864|102184534|102188092|102185007|102168373	chx:102179588|chx:102188104|chx:102179381|chx:102185490|chx:100860864|chx:102184534|chx:102188092|chx:102172164|chx:102168373|	102179588|102188104|102179381|102185490|100860864|102184534|102188092|102172164|102168373|	http://www.genome.jp/kegg-bin/show_pathway?chx04970/chx:102185490%09red/chx:102188104%09red/chx:102188092%09red/chx:102172164%09red/chx:102179588%09red/chx:102168373%09red/chx:102184534%09red/chx:102179381%09red/chx:100860864%09red
Tryptophan metabolism	KEGG PATHWAY	chx00380	6	46	0.0567723	102179849|102170543|102189046|102184119|102170823|102170554	chx:102184739|chx:102170543|chx:102189046|chx:102184119|chx:102170823|chx:102170554|	102184739|102170543|102189046|102184119|102170823|102170554|	http://www.genome.jp/kegg-bin/show_pathway?chx00380/chx:102189046%09red/chx:102170554%09red/chx:102170823%09red/chx:102170543%09red/chx:102184119%09red/chx:102184739%09red
Vascular smooth muscle contraction	KEGG PATHWAY	chx04270	12	124	0.0588327	102180150|102188104|102182147|102171409|102170394|102188092|102185007|102181773|102187707|102186447|102170884|102182111	chx:102180150|chx:102188104|chx:102182147|chx:102171409|chx:102170394|chx:102188092|chx:102172164|chx:102181773|chx:102187707|chx:102186447|chx:102170884|chx:102182111|	102180150|102188104|102182147|102171409|102170394|102188092|102172164|102181773|102187707|102186447|102170884|102182111|	http://www.genome.jp/kegg-bin/show_pathway?chx04270/chx:102182147%09red/chx:102188104%09red/chx:102181773%09red/chx:102170394%09red/chx:102172164%09red/chx:102182111%09red/chx:102180150%09red/chx:102187707%09red/chx:102186447%09red/chx:102170884%09red/chx:102171409%09red/chx:102188092%09red
Pyrimidine metabolism	KEGG PATHWAY	chx00240	10	98	0.0616877	102173102|102171294|102182412|102189063|102191092|102179362|102168465|102191543|102191298|102181553	chx:102173102|chx:102171294|chx:102182412|chx:102189063|chx:102191092|chx:102179362|chx:102168465|chx:102191543|chx:102191298|chx:102181553|	102173102|102171294|102182412|102189063|102191092|102179362|102168465|102191543|102191298|102181553|	http://www.genome.jp/kegg-bin/show_pathway?chx00240/chx:102191543%09red/chx:102191092%09red/chx:102189063%09red/chx:102173102%09red/chx:102179362%09red/chx:102171294%09red/chx:102181553%09red/chx:102182412%09red/chx:102168465%09red/chx:102191298%09red
Drug metabolism - other enzymes	KEGG PATHWAY	chx00983	5	38	0.0765848	102191092|102181553|102168465|108635379|102188073	chx:102191092|chx:102181553|chx:102168465|chx:102188887|chx:102188887|	102191092|102181553|102168465|102188887|102188887|	http://www.genome.jp/kegg-bin/show_pathway?chx00983/chx:102168465%09red/chx:102191092%09red/chx:102181553%09red/chx:102188887%09red
Valine, leucine and isoleucine degradation	KEGG PATHWAY	chx00280	6	51	0.0813147	102170543|102189046|102168827|102188355|102180980|102188776	chx:102170543|chx:102189046|chx:102168827|chx:102188355|chx:102180980|chx:102188776|	102170543|102189046|102168827|102188355|102180980|102188776|	http://www.genome.jp/kegg-bin/show_pathway?chx00280/chx:102188776%09red/chx:102168827%09red/chx:102188355%09red/chx:102170543%09red/chx:102180980%09red/chx:102189046%09red
Hematopoietic cell lineage	KEGG PATHWAY	chx04640	9	91	0.084735	102186615|102173987|102181457|102175546|102184733|102185010|102184367|102190466|102180277	chx:102186615|chx:102173987|chx:102181457|chx:102175546|chx:102184733|chx:102185010|chx:102184367|chx:102190466|chx:102180277|	102186615|102173987|102181457|102175546|102184733|102185010|102184367|102190466|102180277|	http://www.genome.jp/kegg-bin/show_pathway?chx04640/chx:102184367%09red/chx:102173987%09red/chx:102175546%09red/chx:102180277%09red/chx:102186615%09red/chx:102190466%09red/chx:102185010%09red/chx:102184733%09red/chx:102181457%09red
Ovarian steroidogenesis	KEGG PATHWAY	chx04913	7	65	0.0876705	102187294|102188104|102176622|102187932|102176340|102177638|102170823	chx:102187294|chx:102188104|chx:102176622|chx:102187932|chx:102176340|chx:102177638|chx:102170823|	102187294|102188104|102176622|102187932|102176340|102177638|102170823|	http://www.genome.jp/kegg-bin/show_pathway?chx04913/chx:102177638%09red/chx:102187294%09red/chx:102188104%09red/chx:102187932%09red/chx:102170823%09red/chx:102176340%09red/chx:102176622%09red
Tight junction	KEGG PATHWAY	chx04530	12	134	0.0892582	102187978|102180883|102180624|102178031|102181155|102173962|102181716|100861163|102181426|102180345|102170070|102170884	chx:102177371|chx:102180883|chx:102180624|chx:102178031|chx:102181155|chx:102173962|chx:102181716|chx:100861163|chx:102181426|chx:102180345|chx:102170070|chx:102170884|	102177371|102180883|102180624|102178031|102181155|102173962|102181716|100861163|102181426|102180345|102170070|102170884|	http://www.genome.jp/kegg-bin/show_pathway?chx04530/chx:102178031%09red/chx:102181155%09red/chx:102180883%09red/chx:102181426%09red/chx:102181716%09red/chx:102173962%09red/chx:102180624%09red/chx:102177371%09red/chx:102180345%09red/chx:102170884%09red/chx:100861163%09red/chx:102170070%09red
Alcoholism	KEGG PATHWAY	chx05034	14	163	0.0900032	102171676|102180634|102171944|106501929|102185007|102173247|102183232|102180696|102169956|102172226|102180554|108633254|102172954|102172676	chx:102171676|chx:102180634|chx:102171944|chx:102185049|chx:102172164|chx:102186446|chx:102183232|chx:102180696|chx:102169956|chx:102172676|chx:102186446|chx:102185049|chx:102180307|chx:102172676|	102171676|102180634|102171944|102185049|102172164|102186446|102183232|102180696|102169956|102172676|102186446|102185049|102180307|102172676|	http://www.genome.jp/kegg-bin/show_pathway?chx05034/chx:102172676%09red/chx:102185049%09red/chx:102171676%09red/chx:102172164%09red/chx:102180634%09red/chx:102180307%09red/chx:102169956%09red/chx:102183232%09red/chx:102186446%09red/chx:102171944%09red/chx:102180696%09red
Lysine degradation	KEGG PATHWAY	chx00310	6	53	0.0925524	102170543|102185214|102189046|102180982|102177756|102180119	chx:102170543|chx:102185214|chx:102189046|chx:102180982|chx:102177756|chx:102180119|	102170543|102185214|102189046|102180982|102177756|102180119|	http://www.genome.jp/kegg-bin/show_pathway?chx00310/chx:102189046%09red/chx:102170543%09red/chx:102185214%09red/chx:102177756%09red/chx:102180119%09red/chx:102180982%09red
HIF-1 signaling pathway	KEGG PATHWAY	chx04066	10	109	0.102026	102188810|102170613|102175934|102175277|102169375|100860837|102181989|102180932|100861234|102173930	chx:102188810|chx:102170613|chx:102175934|chx:102175277|chx:102169375|chx:100860837|chx:102181989|chx:102180932|chx:100861234|chx:102173930|	102188810|102170613|102175934|102175277|102169375|100860837|102181989|102180932|100861234|102173930|	http://www.genome.jp/kegg-bin/show_pathway?chx04066/chx:102175934%09red/chx:102169375%09red/chx:102188810%09red/chx:100860837%09red/chx:102180932%09red/chx:102181989%09red/chx:100861234%09red/chx:102175277%09red/chx:102170613%09red/chx:102173930%09red
Glycerophospholipid metabolism	KEGG PATHWAY	chx00564	9	96	0.106621	102175100|102190731|102180603|102171407|102185446|102188228|102181908|102181988|102182111	chx:102182086|chx:102190731|chx:102180603|chx:102171407|chx:102185446|chx:102188228|chx:102181908|chx:102181988|chx:102182111|	102182086|102190731|102180603|102171407|102185446|102188228|102181908|102181988|102182111|	http://www.genome.jp/kegg-bin/show_pathway?chx00564/chx:102182086%09red/chx:102180603%09red/chx:102188228%09red/chx:102190731%09red/chx:102182111%09red/chx:102181988%09red/chx:102185446%09red/chx:102171407%09red/chx:102181908%09red
Cell adhesion molecules (CAMs)	KEGG PATHWAY	chx04514	13	155	0.112805	102170227|102179284|102181457|102181347|100860769|102173248|102169753|102169543|102184733|102185010|102172115|102168389|102182328	chx:102170227|chx:102179284|chx:102181457|chx:102184105|chx:100860769|chx:102173248|chx:102184105|chx:102169543|chx:102184733|chx:102185010|chx:102172115|chx:102168389|chx:102182328|	102170227|102179284|102181457|102184105|100860769|102173248|102184105|102169543|102184733|102185010|102172115|102168389|102182328|	http://www.genome.jp/kegg-bin/show_pathway?chx04514/chx:102184105%09red/chx:100860769%09red/chx:102179284%09red/chx:102168389%09red/chx:102173248%09red/chx:102169543%09red/chx:102185010%09red/chx:102184733%09red/chx:102182328%09red/chx:102172115%09red/chx:102170227%09red/chx:102181457%09red
Non-alcoholic fatty liver disease (NAFLD)	KEGG PATHWAY	chx04932	14	173	0.124727	102181338|102184937|100861284|102172289|102171860|102189176|102188264|102181207|100860782|102177419|102181026|102168736|102168533|102186286	chx:102181338|chx:102184937|chx:100861284|chx:102172289|chx:102171860|chx:102189176|chx:102188264|chx:102181207|chx:100860782|chx:102177419|chx:102181026|chx:102168736|chx:102168533|chx:102186286|	102181338|102184937|100861284|102172289|102171860|102189176|102188264|102181207|100860782|102177419|102181026|102168736|102168533|102186286|	http://www.genome.jp/kegg-bin/show_pathway?chx04932/chx:102186286%09red/chx:102172289%09red/chx:102184937%09red/chx:100860782%09red/chx:102168736%09red/chx:102188264%09red/chx:100861284%09red/chx:102181338%09red/chx:102181026%09red/chx:102177419%09red/chx:102189176%09red/chx:102181207%09red/chx:102168533%09red/chx:102171860%09red
cGMP-PKG signaling pathway	KEGG PATHWAY	chx04022	13	161	0.136742	102179588|102169457|102186447|102182147|102180634|106503668|102188092|102185007|102187450|102182602|102188104|102168373|102180703	chx:102179588|chx:102169457|chx:102186447|chx:102182147|chx:102180634|chx:102179381|chx:102188092|chx:102172164|chx:102187450|chx:102182602|chx:102188104|chx:102168373|chx:102180703|	102179588|102169457|102186447|102182147|102180634|102179381|102188092|102172164|102187450|102182602|102188104|102168373|102180703|	http://www.genome.jp/kegg-bin/show_pathway?chx04022/chx:102182147%09red/chx:102188104%09red/chx:102180634%09red/chx:102172164%09red/chx:102180703%09red/chx:102169457%09red/chx:102179588%09red/chx:102187450%09red/chx:102186447%09red/chx:102168373%09red/chx:102179381%09red/chx:102182602%09red/chx:102188092%09red
Natural killer cell mediated cytotoxicity	KEGG PATHWAY	chx04650	10	117	0.139104	102177285|102184810|108635363|108636743|108636744|102178783|102182602|102169956|102172115|102183941	chx:102176317|chx:102184810|chx:102178123|chx:102182221|chx:102182221|chx:102178783|chx:102182602|chx:102169956|chx:102172115|chx:102183941|	102176317|102184810|102178123|102182221|102182221|102178783|102182602|102169956|102172115|102183941|	http://www.genome.jp/kegg-bin/show_pathway?chx04650/chx:102182221%09red/chx:102178123%09red/chx:102184810%09red/chx:102183941%09red/chx:102169956%09red/chx:102176317%09red/chx:102178783%09red/chx:102172115%09red/chx:102182602%09red
Gastric acid secretion	KEGG PATHWAY	chx04971	7	74	0.139199	102179588|102188104|102182147|102188092|102185007|102168373|102175934	chx:102179588|chx:102188104|chx:102182147|chx:102188092|chx:102172164|chx:102168373|chx:102175934|	102179588|102188104|102182147|102188092|102172164|102168373|102175934|	http://www.genome.jp/kegg-bin/show_pathway?chx04971/chx:102182147%09red/chx:102175934%09red/chx:102188104%09red/chx:102172164%09red/chx:102179588%09red/chx:102168373%09red/chx:102188092%09red
Starch and sucrose metabolism	KEGG PATHWAY	chx00500	5	48	0.149867	102169641|102178874|102183563|108633293|102183771	chx:102169641|chx:102178874|chx:102183563|chx:102185942|chx:102183771|	102169641|102178874|102183563|102185942|102183771|	http://www.genome.jp/kegg-bin/show_pathway?chx00500/chx:102183563%09red/chx:102178874%09red/chx:102185942%09red/chx:102183771%09red/chx:102169641%09red
Glycolysis / Gluconeogenesis	KEGG PATHWAY	chx00010	6	62	0.152545	102185744|102170543|102187916|102186091|102183563|102187016	chx:102185744|chx:102170543|chx:102187916|chx:102186091|chx:102183563|chx:102187016|	102185744|102170543|102187916|102186091|102183563|102187016|	http://www.genome.jp/kegg-bin/show_pathway?chx00010/chx:102187916%09red/chx:102187016%09red/chx:102186091%09red/chx:102170543%09red/chx:102183563%09red/chx:102185744%09red
cAMP signaling pathway	KEGG PATHWAY	chx04024	16	213	0.161939	102179588|102186447|102175934|106503668|102180696|102188762|102189428|102171060|102185007|102183183|100861283|100860775|102180665|102188104|102168373|100860801	chx:102179588|chx:102186447|chx:102175934|chx:102179381|chx:102180696|chx:102188762|chx:102189428|chx:102171060|chx:102172164|chx:102183183|chx:100860775|chx:100860775|chx:102180665|chx:102188104|chx:102168373|chx:100860801|	102179588|102186447|102175934|102179381|102180696|102188762|102189428|102171060|102172164|102183183|100860775|100860775|102180665|102188104|102168373|100860801|	http://www.genome.jp/kegg-bin/show_pathway?chx04024/chx:102175934%09red/chx:100860801%09red/chx:102183183%09red/chx:102188104%09red/chx:102171060%09red/chx:102188762%09red/chx:102172164%09red/chx:100860775%09red/chx:102180696%09red/chx:102180665%09red/chx:102186447%09red/chx:102168373%09red/chx:102179381%09red/chx:102189428%09red/chx:102179588%09red
Synthesis and degradation of ketone bodies	KEGG PATHWAY	chx00072	2	12	0.168772	102180980|102188355	chx:102180980|chx:102188355|	102180980|102188355|	http://www.genome.jp/kegg-bin/show_pathway?chx00072/chx:102180980%09red/chx:102188355%09red
Fatty acid elongation	KEGG PATHWAY	chx00062	3	24	0.171248	102189046|102188776|102187120	chx:102189046|chx:102188776|chx:102187120|	102189046|102188776|102187120|	http://www.genome.jp/kegg-bin/show_pathway?chx00062/chx:102188776%09red/chx:102189046%09red/chx:102187120%09red
Carbon metabolism	KEGG PATHWAY	chx01200	9	109	0.176631	102187618|102171321|102185744|102189046|102189176|102168803|102186091|102187016|102171699	chx:102187618|chx:102171321|chx:102185744|chx:102189046|chx:102189176|chx:102168803|chx:102186091|chx:102187016|chx:102173923|	102187618|102171321|102185744|102189046|102189176|102168803|102186091|102187016|102173923|	http://www.genome.jp/kegg-bin/show_pathway?chx01200/chx:102189046%09red/chx:102187016%09red/chx:102187618%09red/chx:102171321%09red/chx:102168803%09red/chx:102186091%09red/chx:102189176%09red/chx:102185744%09red/chx:102173923%09red
AMPK signaling pathway	KEGG PATHWAY	chx04152	10	125	0.18226	102181338|102185744|102188810|102170613|102189316|102186091|100860801|102170070|100861234|102173930	chx:102181338|chx:102185744|chx:102188810|chx:102170613|chx:102189316|chx:102186091|chx:100860801|chx:102170070|chx:100861234|chx:102173930|	102181338|102185744|102188810|102170613|102189316|102186091|100860801|102170070|100861234|102173930|	http://www.genome.jp/kegg-bin/show_pathway?chx04152/chx:102173930%09red/chx:102188810%09red/chx:100860801%09red/chx:102186091%09red/chx:102181338%09red/chx:100861234%09red/chx:102170613%09red/chx:102185744%09red/chx:102170070%09red/chx:102189316%09red
Carbohydrate digestion and absorption	KEGG PATHWAY	chx04973	4	39	0.193782	102179588|102168373|102169641|102189978	chx:102179588|chx:102168373|chx:102169641|chx:102189978|	102179588|102168373|102169641|102189978|	http://www.genome.jp/kegg-bin/show_pathway?chx04973/chx:102168373%09red/chx:102179588%09red/chx:102169641%09red/chx:102189978%09red
Steroid hormone biosynthesis	KEGG PATHWAY	chx00140	6	69	0.20844	102176622|102187932|102176340|102177638|102170823|102170554	chx:102176622|chx:102187932|chx:102176340|chx:102177638|chx:102170823|chx:102170554|	102176622|102187932|102176340|102177638|102170823|102170554|	http://www.genome.jp/kegg-bin/show_pathway?chx00140/chx:102177638%09red/chx:102187932%09red/chx:102170554%09red/chx:102176340%09red/chx:102170823%09red/chx:102176622%09red
Thyroid hormone synthesis	KEGG PATHWAY	chx04918	6	71	0.2256	102179588|102188104|102180634|102172803|102188092|102168373	chx:102179588|chx:102188104|chx:102180634|chx:102172803|chx:102188092|chx:102168373|	102179588|102188104|102180634|102172803|102188092|102168373|	http://www.genome.jp/kegg-bin/show_pathway?chx04918/chx:102188092%09red/chx:102180634%09red/chx:102172803%09red/chx:102179588%09red/chx:102168373%09red/chx:102188104%09red
Epstein-Barr virus infection	KEGG PATHWAY	chx05169	14	196	0.228909	102185187|102186615|108635911|102180634|102181347|102175277|102169753|102179362|102180277|102169543|102172115|102171504|102171591|102180248	chx:102185187|chx:102186615|chx:102176450|chx:102180634|chx:102184105|chx:102175277|chx:102184105|chx:102179362|chx:102180277|chx:102169543|chx:102172115|chx:102171504|chx:102171591|chx:102180248|	102185187|102186615|102176450|102180634|102184105|102175277|102184105|102179362|102180277|102169543|102172115|102171504|102171591|102180248|	http://www.genome.jp/kegg-bin/show_pathway?chx05169/chx:102184105%09red/chx:102186615%09red/chx:102171591%09red/chx:102180248%09red/chx:102180634%09red/chx:102179362%09red/chx:102180277%09red/chx:102169543%09red/chx:102176450%09red/chx:102175277%09red/chx:102171504%09red/chx:102172115%09red/chx:102185187%09red
Butanoate metabolism	KEGG PATHWAY	chx00650	3	29	0.240934	102189046|102180980|102188355	chx:102189046|chx:102180980|chx:102188355|	102189046|102180980|102188355|	http://www.genome.jp/kegg-bin/show_pathway?chx00650/chx:102180980%09red/chx:102189046%09red/chx:102188355%09red
Gap junction	KEGG PATHWAY	chx04540	7	89	0.249382	102187765|102173837|102174268|102188092|102188330|102188104|102178119	chx:102178700|chx:102178700|chx:102174268|chx:102188092|chx:102188330|chx:102188104|chx:102178119|	102178700|102178700|102174268|102188092|102188330|102188104|102178119|	http://www.genome.jp/kegg-bin/show_pathway?chx04540/chx:102178119%09red/chx:102188104%09red/chx:102188330%09red/chx:102178700%09red/chx:102174268%09red/chx:102188092%09red
HTLV-I infection	KEGG PATHWAY	chx05166	18	265	0.24984	102177435|102188104|102182412|102180634|102189063|102168820|102181347|102174268|102169753|102169457|108635911|102189698|102191605|102182602|102172115|102171504|102171591|100861259	chx:102177435|chx:102188104|chx:102182412|chx:102180634|chx:102189063|chx:102168820|chx:102184105|chx:102174268|chx:102184105|chx:102169457|chx:102176450|chx:102189698|chx:102191605|chx:102182602|chx:102172115|chx:102171504|chx:102171591|chx:100861259|	102177435|102188104|102182412|102180634|102189063|102168820|102184105|102174268|102184105|102169457|102176450|102189698|102191605|102182602|102172115|102171504|102171591|100861259|	http://www.genome.jp/kegg-bin/show_pathway?chx05166/chx:102184105%09red/chx:100861259%09red/chx:102189698%09red/chx:102168820%09red/chx:102188104%09red/chx:102189063%09red/chx:102180634%09red/chx:102177435%09red/chx:102171591%09red/chx:102182412%09red/chx:102169457%09red/chx:102176450%09red/chx:102171504%09red/chx:102191605%09red/chx:102172115%09red/chx:102174268%09red/chx:102182602%09red
Biosynthesis of amino acids	KEGG PATHWAY	chx01230	6	76	0.270297	102187618|102170704|102168803|102186091|102187016|102171699	chx:102187618|chx:102170704|chx:102168803|chx:102186091|chx:102187016|chx:102173923|	102187618|102170704|102168803|102186091|102187016|102173923|	http://www.genome.jp/kegg-bin/show_pathway?chx01230/chx:102187016%09red/chx:102186091%09red/chx:102168803%09red/chx:102170704%09red/chx:102187618%09red/chx:102173923%09red
Antigen processing and presentation	KEGG PATHWAY	chx04612	6	76	0.270297	102182573|102181347|102169753|102184733|102185010|102171562	chx:102182573|chx:102184105|chx:102184105|chx:102184733|chx:102185010|chx:102171562|	102182573|102184105|102184105|102184733|102185010|102171562|	http://www.genome.jp/kegg-bin/show_pathway?chx04612/chx:102184105%09red/chx:102171562%09red/chx:102185010%09red/chx:102184733%09red/chx:102182573%09red
Graft-versus-host disease	KEGG PATHWAY	chx05332	4	46	0.274684	102177285|102181347|102168389|102169753	chx:102176317|chx:102184105|chx:102168389|chx:102184105|	102176317|102184105|102168389|102184105|	http://www.genome.jp/kegg-bin/show_pathway?chx05332/chx:102184105%09red/chx:102176317%09red/chx:102168389%09red
Hypertrophic cardiomyopathy (HCM)	KEGG PATHWAY	chx05410	6	77	0.279492	102181338|100861283|102179435|108638201|100860775|106503290	chx:102181338|chx:100860775|chx:102179435|chx:102174727|chx:100860775|chx:102176552|	102181338|100860775|102179435|102174727|100860775|102176552|	http://www.genome.jp/kegg-bin/show_pathway?chx05410/chx:102179435%09red/chx:102174727%09red/chx:100860775%09red/chx:102181338%09red/chx:102176552%09red
Morphine addiction	KEGG PATHWAY	chx05032	7	93	0.282479	102188104|102188762|102183183|102185434|102183232|102186301|102175061	chx:102188104|chx:102188762|chx:102183183|chx:102185434|chx:102183232|chx:102186301|chx:102175061|	102188104|102188762|102183183|102185434|102183232|102186301|102175061|	http://www.genome.jp/kegg-bin/show_pathway?chx05032/chx:102183183%09red/chx:102188104%09red/chx:102185434%09red/chx:102188762%09red/chx:102186301%09red/chx:102183232%09red/chx:102175061%09red
Galactose metabolism	KEGG PATHWAY	chx00052	3	32	0.284713	102181448|102183563|102186091	chx:102181448|chx:102183563|chx:102186091|	102181448|102183563|102186091|	http://www.genome.jp/kegg-bin/show_pathway?chx00052/chx:102183563%09red/chx:102186091%09red/chx:102181448%09red
Ether lipid metabolism	KEGG PATHWAY	chx00565	4	47	0.286712	102175100|102182111|102186626|102188228	chx:102182086|chx:102182111|chx:102186626|chx:102188228|	102182086|102182111|102186626|102188228|	http://www.genome.jp/kegg-bin/show_pathway?chx00565/chx:102188228%09red/chx:102186626%09red/chx:102182086%09red/chx:102182111%09red
Pantothenate and CoA biosynthesis	KEGG PATHWAY	chx00770	2	18	0.288194	102173569|102181553	chx:102173569|chx:102181553|	102173569|102181553|	http://www.genome.jp/kegg-bin/show_pathway?chx00770/chx:102173569%09red/chx:102181553%09red
beta-Alanine metabolism	KEGG PATHWAY	chx00410	3	33	0.299465	102189046|102170543|102181553	chx:102189046|chx:102170543|chx:102181553|	102189046|102170543|102181553|	http://www.genome.jp/kegg-bin/show_pathway?chx00410/chx:102170543%09red/chx:102181553%09red/chx:102189046%09red
Allograft rejection	KEGG PATHWAY	chx05330	4	50	0.323174	102177285|102181347|102168389|102169753	chx:102176317|chx:102184105|chx:102168389|chx:102184105|	102176317|102184105|102168389|102184105|	http://www.genome.jp/kegg-bin/show_pathway?chx05330/chx:102184105%09red/chx:102176317%09red/chx:102168389%09red
Circadian entrainment	KEGG PATHWAY	chx04713	7	98	0.325193	102179229|102188104|102175934|102185490|102188092|102185007|102183232	chx:102179229|chx:102188104|chx:102175934|chx:102185490|chx:102188092|chx:102172164|chx:102183232|	102179229|102188104|102175934|102185490|102188092|102172164|102183232|	http://www.genome.jp/kegg-bin/show_pathway?chx04713/chx:102185490%09red/chx:102175934%09red/chx:102188104%09red/chx:102179229%09red/chx:102172164%09red/chx:102183232%09red/chx:102188092%09red
Long-term potentiation	KEGG PATHWAY	chx04720	5	66	0.326136	102188092|102185007|102182602|102175934|102176303	chx:102188092|chx:102172164|chx:102182602|chx:102175934|chx:102176303|	102188092|102172164|102182602|102175934|102176303|	http://www.genome.jp/kegg-bin/show_pathway?chx04720/chx:102175934%09red/chx:102172164%09red/chx:102188092%09red/chx:102182602%09red/chx:102176303%09red
Amphetamine addiction	KEGG PATHWAY	chx05031	5	67	0.336771	102185007|102180696|102182602|102175934|102180634	chx:102172164|chx:102180696|chx:102182602|chx:102175934|chx:102180634|	102172164|102180696|102182602|102175934|102180634|	http://www.genome.jp/kegg-bin/show_pathway?chx05031/chx:102175934%09red/chx:102172164%09red/chx:102180696%09red/chx:102182602%09red/chx:102180634%09red
Arachidonic acid metabolism	KEGG PATHWAY	chx00590	6	84	0.345439	102187932|102186759|102176340|102177638|102176622|102182111	chx:102187932|chx:102183680|chx:102176340|chx:102177638|chx:102176622|chx:102182111|	102187932|102183680|102176340|102177638|102176622|102182111|	http://www.genome.jp/kegg-bin/show_pathway?chx00590/chx:102177638%09red/chx:102187932%09red/chx:102176340%09red/chx:102182111%09red/chx:102183680%09red/chx:102176622%09red
Dilated cardiomyopathy	KEGG PATHWAY	chx05414	6	84	0.345439	100861283|102179435|102188104|108638201|106503290|100860775	chx:100860775|chx:102179435|chx:102188104|chx:102174727|chx:102176552|chx:100860775|	100860775|102179435|102188104|102174727|102176552|100860775|	http://www.genome.jp/kegg-bin/show_pathway?chx05414/chx:102179435%09red/chx:102174727%09red/chx:100860775%09red/chx:102188104%09red/chx:102176552%09red
Insulin secretion	KEGG PATHWAY	chx04911	6	84	0.345439	102179588|102188104|102175934|102180634|102170962|102168373	chx:102179588|chx:102188104|chx:102175934|chx:102180634|chx:102170962|chx:102168373|	102179588|102188104|102175934|102180634|102170962|102168373|	http://www.genome.jp/kegg-bin/show_pathway?chx04911/chx:102175934%09red/chx:102188104%09red/chx:102180634%09red/chx:102170962%09red/chx:102179588%09red/chx:102168373%09red
Proximal tubule bicarbonate reclamation	KEGG PATHWAY	chx04964	2	21	0.347907	102179588|102168373	chx:102179588|chx:102168373|	102179588|102168373|	http://www.genome.jp/kegg-bin/show_pathway?chx04964/chx:102168373%09red/chx:102179588%09red
B cell receptor signaling pathway	KEGG PATHWAY	chx04662	5	69	0.358114	102182602|102186615|102174687|102171591|102180277	chx:102182602|chx:102186615|chx:102174687|chx:102171591|chx:102180277|	102182602|102186615|102174687|102171591|102180277|	http://www.genome.jp/kegg-bin/show_pathway?chx04662/chx:102186615%09red/chx:102180277%09red/chx:102174687%09red/chx:102182602%09red/chx:102171591%09red
Transcriptional misregulation in cancer	KEGG PATHWAY	chx05202	11	169	0.361942	102177285|100860837|102173987|102168820|102175277|102174268|102173247|102169983|102180554|102180119|102172067	chx:102176317|chx:100860837|chx:102173987|chx:102168820|chx:102175277|chx:102174268|chx:102186446|chx:102169983|chx:102186446|chx:102180119|chx:102181046|	102176317|100860837|102173987|102168820|102175277|102174268|102186446|102169983|102186446|102180119|102181046|	http://www.genome.jp/kegg-bin/show_pathway?chx05202/chx:102173987%09red/chx:100860837%09red/chx:102186446%09red/chx:102176317%09red/chx:102180119%09red/chx:102169983%09red/chx:102175277%09red/chx:102168820%09red/chx:102174268%09red/chx:102181046%09red
PI3K-Akt signaling pathway	KEGG PATHWAY	chx04151	22	356	0.362247	102181338|106502271|102176947|102180634|102175277|102174268|102170070|100860837|102172617|102175546|102171599|102171591|102176667|100860790|102183232|102190188|102171504|102186297|100861234|102185438|106502352|102180277	chx:102181338|chx:102190117|chx:102176947|chx:102180634|chx:102175277|chx:102174268|chx:102170070|chx:100860837|chx:102172617|chx:102175546|chx:102171599|chx:102171591|chx:102176667|chx:100860790|chx:102183232|chx:102190188|chx:102171504|chx:102186297|chx:100861234|chx:102185438|chx:102184717|chx:102180277|	102181338|102190117|102176947|102180634|102175277|102174268|102170070|100860837|102172617|102175546|102171599|102171591|102176667|100860790|102183232|102190188|102171504|102186297|100861234|102185438|102184717|102180277|	http://www.genome.jp/kegg-bin/show_pathway?chx04151/chx:102180277%09red/chx:102181338%09red/chx:102172617%09red/chx:102175277%09red/chx:102171591%09red/chx:102185438%09red/chx:102184717%09red/chx:102171599%09red/chx:100861234%09red/chx:102190117%09red/chx:102174268%09red/chx:102180634%09red/chx:100860837%09red/chx:100860790%09red/chx:102186297%09red/chx:102176947%09red/chx:102190188%09red/chx:102…
Phagosome	KEGG PATHWAY	chx04145	11	171	0.375559	106502271|102173837|102173987|102185490|102181347|102169753|102177162|102186356|102188330|102187765|102178119	chx:102190117|chx:102178700|chx:102173987|chx:102185490|chx:102184105|chx:102184105|chx:102177162|chx:102186356|chx:102188330|chx:102178700|chx:102178119|	102190117|102178700|102173987|102185490|102184105|102184105|102177162|102186356|102188330|102178700|102178119|	http://www.genome.jp/kegg-bin/show_pathway?chx04145/chx:102184105%09red/chx:102185490%09red/chx:102178119%09red/chx:102173987%09red/chx:102177162%09red/chx:102178700%09red/chx:102188330%09red/chx:102190117%09red/chx:102186356%09red
Inflammatory mediator regulation of TRP channels	KEGG PATHWAY	chx04750	7	104	0.377614	102188104|102175934|102188092|102185007|102170884|102188631|102182111	chx:102188104|chx:102175934|chx:102188092|chx:102172164|chx:102170884|chx:102188631|chx:102182111|	102188104|102175934|102188092|102172164|102170884|102188631|102182111|	http://www.genome.jp/kegg-bin/show_pathway?chx04750/chx:102175934%09red/chx:102188104%09red/chx:102188631%09red/chx:102182111%09red/chx:102170884%09red/chx:102172164%09red/chx:102188092%09red
Viral myocarditis	KEGG PATHWAY	chx05416	5	71	0.379498	102181347|102172115|102168559|102168389|102169753	chx:102184105|chx:102172115|chx:102168559|chx:102168389|chx:102184105|	102184105|102172115|102168559|102168389|102184105|	http://www.genome.jp/kegg-bin/show_pathway?chx05416/chx:102184105%09red/chx:102168559%09red/chx:102172115%09red/chx:102168389%09red
Type I diabetes mellitus	KEGG PATHWAY	chx04940	4	55	0.384406	102177285|102181347|102168389|102169753	chx:102176317|chx:102184105|chx:102168389|chx:102184105|	102176317|102184105|102168389|102184105|	http://www.genome.jp/kegg-bin/show_pathway?chx04940/chx:102184105%09red/chx:102176317%09red/chx:102168389%09red
Glycosaminoglycan biosynthesis - heparan sulfate / heparin	KEGG PATHWAY	chx00534	2	23	0.38679	102191357|102176690	chx:102191357|chx:102176690|	102191357|102176690|	http://www.genome.jp/kegg-bin/show_pathway?chx00534/chx:102191357%09red/chx:102176690%09red
Cysteine and methionine metabolism	KEGG PATHWAY	chx00270	3	39	0.387993	102187618|102190884|102170704	chx:102187618|chx:102190884|chx:102170704|	102187618|102190884|102170704|	http://www.genome.jp/kegg-bin/show_pathway?chx00270/chx:102170704%09red/chx:102187618%09red/chx:102190884%09red
Mismatch repair	KEGG PATHWAY	chx03430	2	24	0.405849	102170053|102189063	chx:102170053|chx:102189063|	102170053|102189063|	http://www.genome.jp/kegg-bin/show_pathway?chx03430/chx:102189063%09red/chx:102170053%09red
Biosynthesis of unsaturated fatty acids	KEGG PATHWAY	chx01040	2	24	0.405849	102189046|102187120	chx:102189046|chx:102187120|	102189046|102187120|	http://www.genome.jp/kegg-bin/show_pathway?chx01040/chx:102189046%09red/chx:102187120%09red
Sulfur relay system	KEGG PATHWAY	chx04122	1	9	0.42107	102177176	chx:102177176|	102177176|	http://www.genome.jp/kegg-bin/show_pathway?chx04122/chx:102177176%09red
p53 signaling pathway	KEGG PATHWAY	chx04115	5	75	0.422136	102188830|102190001|102183684|102173102|102169375	chx:102188830|chx:102190001|chx:102183684|chx:102173102|chx:102169375|	102188830|102190001|102183684|102173102|102169375|	http://www.genome.jp/kegg-bin/show_pathway?chx04115/chx:102190001%09red/chx:102188830%09red/chx:102169375%09red/chx:102183684%09red/chx:102173102%09red
Complement and coagulation cascades	KEGG PATHWAY	chx04610	5	76	0.432726	102178999|102175560|102186615|102180259|102169375	chx:102178999|chx:102175560|chx:102186615|chx:102180259|chx:102169375|	102178999|102175560|102186615|102180259|102169375|	http://www.genome.jp/kegg-bin/show_pathway?chx04610/chx:102180259%09red/chx:102186615%09red/chx:102175560%09red/chx:102178999%09red/chx:102169375%09red
Arginine and proline metabolism	KEGG PATHWAY	chx00330	4	59	0.432937	102182692|102185490|102170543|102176603	chx:102182692|chx:102185490|chx:102170543|chx:102176603|	102182692|102185490|102170543|102176603|	http://www.genome.jp/kegg-bin/show_pathway?chx00330/chx:102185490%09red/chx:102176603%09red/chx:102170543%09red/chx:102182692%09red
Glycosphingolipid biosynthesis - lacto and neolacto series	KEGG PATHWAY	chx00601	2	26	0.443071	100861326|102171777	chx:100861326|chx:102171777|	100861326|102171777|	http://www.genome.jp/kegg-bin/show_pathway?chx00601/chx:102171777%09red/chx:100861326%09red
Autoimmune thyroid disease	KEGG PATHWAY	chx05320	4	60	0.444919	102177285|102181347|102168389|102169753	chx:102176317|chx:102184105|chx:102168389|chx:102184105|	102176317|102184105|102168389|102184105|	http://www.genome.jp/kegg-bin/show_pathway?chx05320/chx:102184105%09red/chx:102176317%09red/chx:102168389%09red
Rheumatoid arthritis	KEGG PATHWAY	chx05323	6	95	0.450754	100860837|102190023|102177162|102184367|102172115|102168389	chx:100860837|chx:102190023|chx:102177162|chx:102184367|chx:102172115|chx:102168389|	100860837|102190023|102177162|102184367|102172115|102168389|	http://www.genome.jp/kegg-bin/show_pathway?chx05323/chx:102184367%09red/chx:102168389%09red/chx:102177162%09red/chx:100860837%09red/chx:102172115%09red/chx:102190023%09red
Chemokine signaling pathway	KEGG PATHWAY	chx04062	11	182	0.45093	102188104|102184810|102171504|102178219|102183232|102182395|102169956|102186301|102190301|102187541|102171591	chx:102188104|chx:102184810|chx:102171504|chx:102178219|chx:102183232|chx:102182395|chx:102169956|chx:102186301|chx:102190301|chx:102187541|chx:102171591|	102188104|102184810|102171504|102178219|102183232|102182395|102169956|102186301|102190301|102187541|102171591|	http://www.genome.jp/kegg-bin/show_pathway?chx04062/chx:102184810%09red/chx:102188104%09red/chx:102171591%09red/chx:102190301%09red/chx:102186301%09red/chx:102187541%09red/chx:102178219%09red/chx:102169956%09red/chx:102183232%09red/chx:102171504%09red/chx:102182395%09red
Ubiquinone and other terpenoid-quinone biosynthesis	KEGG PATHWAY	chx00130	1	10	0.45187	102170242	chx:102170242|	102170242|	http://www.genome.jp/kegg-bin/show_pathway?chx00130/chx:102170242%09red
Glioma	KEGG PATHWAY	chx05214	4	61	0.456822	102169956|102185007|102175934|102174268	chx:102169956|chx:102172164|chx:102175934|chx:102174268|	102169956|102172164|102175934|102174268|	http://www.genome.jp/kegg-bin/show_pathway?chx05214/chx:102175934%09red/chx:102169956%09red/chx:102172164%09red/chx:102174268%09red
Long-term depression	KEGG PATHWAY	chx04730	4	61	0.456822	102188092|102185490|102179229|102170070	chx:102188092|chx:102185490|chx:102179229|chx:102170070|	102188092|102185490|102179229|102170070|	http://www.genome.jp/kegg-bin/show_pathway?chx04730/chx:102185490%09red/chx:102179229%09red/chx:102188092%09red/chx:102170070%09red
Regulation of actin cytoskeleton	KEGG PATHWAY	chx04810	13	218	0.45757	102177435|102180368|102182147|102174079|102178723|102180150|102174268|100861163|102181773|102187707|102171599|102186374|102172115	chx:102177435|chx:102180368|chx:102182147|chx:102174079|chx:102178723|chx:102180150|chx:102174268|chx:100861163|chx:102181773|chx:102187707|chx:102171599|chx:102186374|chx:102172115|	102177435|102180368|102182147|102174079|102178723|102180150|102174268|100861163|102181773|102187707|102171599|102186374|102172115|	http://www.genome.jp/kegg-bin/show_pathway?chx04810/chx:102182147%09red/chx:102178723%09red/chx:102174079%09red/chx:102186374%09red/chx:102180150%09red/chx:102181773%09red/chx:102180368%09red/chx:102177435%09red/chx:102171599%09red/chx:102187707%09red/chx:102172115%09red/chx:102174268%09red/chx:100861163%09red
Fatty acid degradation	KEGG PATHWAY	chx00071	3	44	0.459661	102189046|102188776|102170543	chx:102189046|chx:102188776|chx:102170543|	102189046|102188776|102170543|	http://www.genome.jp/kegg-bin/show_pathway?chx00071/chx:102188776%09red/chx:102170543%09red/chx:102189046%09red
Nucleotide excision repair	KEGG PATHWAY	chx03420	3	44	0.459661	102183790|102182412|102189063	chx:102183790|chx:102182412|chx:102189063|	102183790|102182412|102189063|	http://www.genome.jp/kegg-bin/show_pathway?chx03420/chx:102183790%09red/chx:102189063%09red/chx:102182412%09red
Glutamatergic synapse	KEGG PATHWAY	chx04724	7	114	0.465217	102188104|102191227|102188092|102182602|102183232|102179313|102191129	chx:102188104|chx:102191227|chx:102188092|chx:102182602|chx:102183232|chx:102179313|chx:102171308|	102188104|102191227|102188092|102182602|102183232|102179313|102171308|	http://www.genome.jp/kegg-bin/show_pathway?chx04724/chx:102171308%09red/chx:102188092%09red/chx:102188104%09red/chx:102179313%09red/chx:102183232%09red/chx:102182602%09red/chx:102191227%09red
Tuberculosis	KEGG PATHWAY	chx05152	11	185	0.471396	102173987|102190023|102185007|102177038|102182602|102168201|102186356|102188830|102180248|102171562|102175934	chx:102173987|chx:102190023|chx:102172164|chx:102177038|chx:102182602|chx:102168201|chx:102186356|chx:102188830|chx:102180248|chx:102171562|chx:102175934|	102173987|102190023|102172164|102177038|102182602|102168201|102186356|102188830|102180248|102171562|102175934|	http://www.genome.jp/kegg-bin/show_pathway?chx05152/chx:102175934%09red/chx:102173987%09red/chx:102168201%09red/chx:102180248%09red/chx:102188830%09red/chx:102172164%09red/chx:102171562%09red/chx:102186356%09red/chx:102177038%09red/chx:102190023%09red/chx:102182602%09red
Endocrine and other factor-regulated calcium reabsorption	KEGG PATHWAY	chx04961	3	45	0.473578	102179588|102168373|102188104	chx:102179588|chx:102168373|chx:102188104|	102179588|102168373|102188104|	http://www.genome.jp/kegg-bin/show_pathway?chx04961/chx:102168373%09red/chx:102188104%09red/chx:102179588%09red
Sphingolipid metabolism	KEGG PATHWAY	chx00600	3	46	0.487328	102182556|102168201|102189571	chx:102182556|chx:102168201|chx:102189571|	102182556|102168201|102189571|	http://www.genome.jp/kegg-bin/show_pathway?chx00600/chx:102182556%09red/chx:102189571%09red/chx:102168201%09red
Glycine, serine and threonine metabolism	KEGG PATHWAY	chx00260	3	46	0.487328	102187916|102187618|102176603	chx:102187916|chx:102187618|chx:102176603|	102187916|102187618|102176603|	http://www.genome.jp/kegg-bin/show_pathway?chx00260/chx:102176603%09red/chx:102187618%09red/chx:102187916%09red
Spliceosome	KEGG PATHWAY	chx03040	8	136	0.50124	100861023|102184518|102178998|102186697|102177229|102170158|102170653|102173222	chx:100861023|chx:102184518|chx:102178998|chx:102186697|chx:102177229|chx:102170158|chx:102170653|chx:102173222|	100861023|102184518|102178998|102186697|102177229|102170158|102170653|102173222|	http://www.genome.jp/kegg-bin/show_pathway?chx03040/chx:102173222%09red/chx:102178998%09red/chx:102177229%09red/chx:102184518%09red/chx:100861023%09red/chx:102170158%09red/chx:102186697%09red/chx:102170653%09red
Focal adhesion	KEGG PATHWAY	chx04510	12	208	0.506253	106502271|102176947|100860837|102182147|102174268|100861163|102181773|102187707|102170485|102169956|102181989|102186297	chx:102190117|chx:102176947|chx:100860837|chx:102182147|chx:102174268|chx:100861163|chx:102181773|chx:102187707|chx:102170485|chx:102169956|chx:102181989|chx:102186297|	102190117|102176947|100860837|102182147|102174268|100861163|102181773|102187707|102170485|102169956|102181989|102186297|	http://www.genome.jp/kegg-bin/show_pathway?chx04510/chx:102182147%09red/chx:102181773%09red/chx:100860837%09red/chx:102181989%09red/chx:102169956%09red/chx:102186297%09red/chx:102187707%09red/chx:102170485%09red/chx:102176947%09red/chx:102190117%09red/chx:102174268%09red/chx:100861163%09red
Signaling pathways regulating pluripotency of stem cells	KEGG PATHWAY	chx04550	8	137	0.509141	102177435|102172067|102168820|102171875|102169809|102189698|102180982|102171504	chx:102177435|chx:102181046|chx:102168820|chx:102171875|chx:102169809|chx:102189698|chx:102180982|chx:102171504|	102177435|102181046|102168820|102171875|102169809|102189698|102180982|102171504|	http://www.genome.jp/kegg-bin/show_pathway?chx04550/chx:102189698%09red/chx:102168820%09red/chx:102177435%09red/chx:102169809%09red/chx:102171875%09red/chx:102171504%09red/chx:102180982%09red/chx:102181046%09red
Viral carcinogenesis	KEGG PATHWAY	chx05203	12	209	0.512649	102180634|102171504|102181347|102175277|102169753|102172676|102171591|102172226|102187541|102178219|102172954|102180248	chx:102180634|chx:102171504|chx:102184105|chx:102175277|chx:102184105|chx:102172676|chx:102171591|chx:102172676|chx:102187541|chx:102178219|chx:102180307|chx:102180248|	102180634|102171504|102184105|102175277|102184105|102172676|102171591|102172676|102187541|102178219|102180307|102180248|	http://www.genome.jp/kegg-bin/show_pathway?chx05203/chx:102184105%09red/chx:102172676%09red/chx:102180248%09red/chx:102180634%09red/chx:102171591%09red/chx:102180307%09red/chx:102187541%09red/chx:102178219%09red/chx:102175277%09red/chx:102171504%09red
Citrate cycle (TCA cycle)	KEGG PATHWAY	chx00020	2	30	0.513394	102168803|102189176	chx:102168803|chx:102189176|	102168803|102189176|	http://www.genome.jp/kegg-bin/show_pathway?chx00020/chx:102189176%09red/chx:102168803%09red
Nicotinate and nicotinamide metabolism	KEGG PATHWAY	chx00760	2	30	0.513394	102169244|102191298	chx:102169244|chx:102191298|	102169244|102191298|	http://www.genome.jp/kegg-bin/show_pathway?chx00760/chx:102191298%09red/chx:102169244%09red
T cell receptor signaling pathway	KEGG PATHWAY	chx04660	6	103	0.525028	102178783|102182602|102184733|102185010|102170884|102171591	chx:102178783|chx:102182602|chx:102184733|chx:102185010|chx:102170884|chx:102171591|	102178783|102182602|102184733|102185010|102170884|102171591|	http://www.genome.jp/kegg-bin/show_pathway?chx04660/chx:102178783%09red/chx:102171591%09red/chx:102185010%09red/chx:102184733%09red/chx:102170884%09red/chx:102182602%09red
Fc gamma R-mediated phagocytosis	KEGG PATHWAY	chx04666	5	85	0.525412	102174079|102178783|102168201|102186356|102173987	chx:102174079|chx:102178783|chx:102168201|chx:102186356|chx:102173987|	102174079|102178783|102168201|102186356|102173987|	http://www.genome.jp/kegg-bin/show_pathway?chx04666/chx:102173987%09red/chx:102178783%09red/chx:102186356%09red/chx:102174079%09red/chx:102168201%09red
Amino sugar and nucleotide sugar metabolism	KEGG PATHWAY	chx00520	3	50	0.540471	102181448|102183563|102189920	chx:102181448|chx:102183563|chx:102189920|	102181448|102183563|102189920|	http://www.genome.jp/kegg-bin/show_pathway?chx00520/chx:102183563%09red/chx:102189920%09red/chx:102181448%09red
Fatty acid metabolism	KEGG PATHWAY	chx01212	3	50	0.540471	102189046|102188776|102187120	chx:102189046|chx:102188776|chx:102187120|	102189046|102188776|102187120|	http://www.genome.jp/kegg-bin/show_pathway?chx01212/chx:102188776%09red/chx:102189046%09red/chx:102187120%09red
MAPK signaling pathway	KEGG PATHWAY	chx04010	14	250	0.543335	100860820|102171599|102180634|102174268|102176824|102182602|108638201|102168517|102170485|106503290|102183684|102180932|102171591|102185438	chx:100860820|chx:102171599|chx:102180634|chx:102174268|chx:102176824|chx:102182602|chx:102174727|chx:102168517|chx:102170485|chx:102176552|chx:102183684|chx:102180932|chx:102171591|chx:102185438|	100860820|102171599|102180634|102174268|102176824|102182602|102174727|102168517|102170485|102176552|102183684|102180932|102171591|102185438|	http://www.genome.jp/kegg-bin/show_pathway?chx04010/chx:102185438%09red/chx:102180634%09red/chx:102174727%09red/chx:102180932%09red/chx:102183684%09red/chx:100860820%09red/chx:102171599%09red/chx:102176552%09red/chx:102168517%09red/chx:102170485%09red/chx:102176824%09red/chx:102174268%09red/chx:102171591%09red/chx:102182602%09red
GnRH signaling pathway	KEGG PATHWAY	chx04912	5	88	0.554843	102188092|102185007|102188104|102175934|102184810	chx:102188092|chx:102172164|chx:102188104|chx:102175934|chx:102184810|	102188092|102172164|102188104|102175934|102184810|	http://www.genome.jp/kegg-bin/show_pathway?chx04912/chx:102175934%09red/chx:102172164%09red/chx:102184810%09red/chx:102188104%09red/chx:102188092%09red
Ribosome	KEGG PATHWAY	chx03010	16	289	0.558921	102168949|102175432|102181096|102180251|102176502|102189421|102187064|102171233|102177159|102182132|102181870|102175839|102182359|102168620|102182362|102180799	chx:102168949|chx:102175432|chx:102181096|chx:102180251|chx:102176502|chx:102189421|chx:102187064|chx:102171233|chx:102191702|chx:102175931|chx:102181870|chx:102168358|chx:102182359|chx:102168620|chx:102189373|chx:102180799|	102168949|102175432|102181096|102180251|102176502|102189421|102187064|102171233|102191702|102175931|102181870|102168358|102182359|102168620|102189373|102180799|	http://www.genome.jp/kegg-bin/show_pathway?chx03010/chx:102176502%09red/chx:102175432%09red/chx:102175931%09red/chx:102191702%09red/chx:102168620%09red/chx:102182359%09red/chx:102180251%09red/chx:102168949%09red/chx:102189421%09red/chx:102181096%09red/chx:102181870%09red/chx:102180799%09red/chx:102189373%09red/chx:102187064%09red/chx:102171233%09red/chx:102168358%09red
Base excision repair	KEGG PATHWAY	chx03410	2	33	0.562141	102182412|102189063	chx:102182412|chx:102189063|	102182412|102189063|	http://www.genome.jp/kegg-bin/show_pathway?chx03410/chx:102189063%09red/chx:102182412%09red
ECM-receptor interaction	KEGG PATHWAY	chx04512	5	89	0.564452	106502271|102176947|102186297|102188249|102170928	chx:102190117|chx:102176947|chx:102186297|chx:102188249|chx:102170928|	102190117|102176947|102186297|102188249|102170928|	http://www.genome.jp/kegg-bin/show_pathway?chx04512/chx:102190117%09red/chx:102170928%09red/chx:102176947%09red/chx:102186297%09red/chx:102188249%09red
Adipocytokine signaling pathway	KEGG PATHWAY	chx04920	4	71	0.569876	102181338|102170884|102171591|102180248	chx:102181338|chx:102170884|chx:102171591|chx:102180248|	102181338|102170884|102171591|102180248|	http://www.genome.jp/kegg-bin/show_pathway?chx04920/chx:102170884%09red/chx:102181338%09red/chx:102180248%09red/chx:102171591%09red
Insulin signaling pathway	KEGG PATHWAY	chx04910	8	145	0.570683	102181338|102185744|100860801|102185007|102183771|102169956|102180932|100861234	chx:102181338|chx:102185744|chx:100860801|chx:102172164|chx:102183771|chx:102169956|chx:102180932|chx:100861234|	102181338|102185744|100860801|102172164|102183771|102169956|102180932|100861234|	http://www.genome.jp/kegg-bin/show_pathway?chx04910/chx:100860801%09red/chx:102180932%09red/chx:102169956%09red/chx:102181338%09red/chx:100861234%09red/chx:102185744%09red/chx:102172164%09red/chx:102183771%09red
Salmonella infection	KEGG PATHWAY	chx05132	5	90	0.573954	102170806|102178723|102182395|102172617|102170485	chx:102170806|chx:102178723|chx:102182395|chx:102172617|chx:102170485|	102170806|102178723|102182395|102172617|102170485|	http://www.genome.jp/kegg-bin/show_pathway?chx05132/chx:102170806%09red/chx:102182395%09red/chx:102178723%09red/chx:102170485%09red/chx:102172617%09red
SNARE interactions in vesicular transport	KEGG PATHWAY	chx04130	2	34	0.577593	102169484|102169766	chx:102169484|chx:102169766|	102169484|102169766|	http://www.genome.jp/kegg-bin/show_pathway?chx04130/chx:102169766%09red/chx:102169484%09red
Malaria	KEGG PATHWAY	chx05144	3	53	0.57817	106502271|102172115|102183941	chx:102190117|chx:102172115|chx:102183941|	102190117|102172115|102183941|	http://www.genome.jp/kegg-bin/show_pathway?chx05144/chx:102190117%09red/chx:102172115%09red/chx:102183941%09red
Endocytosis	KEGG PATHWAY	chx04144	12	220	0.581197	102185187|102170119|102190536|100860837|106503668|102181347|102169753|102179163|102186301|102188868|102174079|102171442	chx:102185187|chx:102170119|chx:102190536|chx:100860837|chx:102179381|chx:102184105|chx:102184105|chx:102179163|chx:102186301|chx:102188868|chx:102174079|chx:102171442|	102185187|102170119|102190536|100860837|102179381|102184105|102184105|102179163|102186301|102188868|102174079|102171442|	http://www.genome.jp/kegg-bin/show_pathway?chx04144/chx:102184105%09red/chx:102190536%09red/chx:102179163%09red/chx:102170119%09red/chx:102171442%09red/chx:102186301%09red/chx:100860837%09red/chx:102174079%09red/chx:102179381%09red/chx:102185187%09red/chx:102188868%09red
Platelet activation	KEGG PATHWAY	chx04611	7	128	0.581801	102180150|102188104|102182147|102188249|102188092|102169766|102186297	chx:102180150|chx:102188104|chx:102182147|chx:102188249|chx:102188092|chx:102169766|chx:102186297|	102180150|102188104|102182147|102188249|102188092|102169766|102186297|	http://www.genome.jp/kegg-bin/show_pathway?chx04611/chx:102182147%09red/chx:102188104%09red/chx:102180150%09red/chx:102169766%09red/chx:102186297%09red/chx:102188249%09red/chx:102188092%09red
RNA transport	KEGG PATHWAY	chx03013	9	165	0.582176	108635911|102184540|102189849|102182187|102168559|102168206|102182083|100861234|102176403	chx:102176450|chx:102184540|chx:102189849|chx:102182187|chx:102168559|chx:102168206|chx:102182083|chx:100861234|chx:102176403|	102176450|102184540|102189849|102182187|102168559|102168206|102182083|100861234|102176403|	http://www.genome.jp/kegg-bin/show_pathway?chx03013/chx:102182083%09red/chx:102168206%09red/chx:102168559%09red/chx:102176403%09red/chx:102182187%09red/chx:102184540%09red/chx:102176450%09red/chx:100861234%09red/chx:102189849%09red
Pancreatic secretion	KEGG PATHWAY	chx04972	5	91	0.583347	102179588|102188092|102168373|102187450|102188104	chx:102179588|chx:102188092|chx:102168373|chx:102187450|chx:102188104|	102179588|102188092|102168373|102187450|102188104|	http://www.genome.jp/kegg-bin/show_pathway?chx04972/chx:102188092%09red/chx:102168373%09red/chx:102188104%09red/chx:102187450%09red/chx:102179588%09red
Staphylococcus aureus infection	KEGG PATHWAY	chx05150	3	55	0.602192	102172115|102186356|102173987	chx:102172115|chx:102186356|chx:102173987|	102172115|102186356|102173987|	http://www.genome.jp/kegg-bin/show_pathway?chx05150/chx:102173987%09red/chx:102172115%09red/chx:102186356%09red
Alanine, aspartate and glutamate metabolism	KEGG PATHWAY	chx00250	2	36	0.607284	102185692|102182791	chx:102172742|chx:102182791|	102172742|102182791|	http://www.genome.jp/kegg-bin/show_pathway?chx00250/chx:102172742%09red/chx:102182791%09red
DNA replication	KEGG PATHWAY	chx03030	2	36	0.607284	102182412|102189063	chx:102182412|chx:102189063|	102182412|102189063|	http://www.genome.jp/kegg-bin/show_pathway?chx03030/chx:102189063%09red/chx:102182412%09red
RNA degradation	KEGG PATHWAY	chx03018	4	75	0.611263	102178998|102190587|102187561|102187789	chx:102178998|chx:102190587|chx:102187561|chx:102187789|	102178998|102190587|102187561|102187789|	http://www.genome.jp/kegg-bin/show_pathway?chx03018/chx:102190587%09red/chx:102178998%09red/chx:102187561%09red/chx:102187789%09red
Dopaminergic synapse	KEGG PATHWAY	chx04728	7	132	0.612797	102175934|102180634|102188092|102185007|102183232|102180696|102170070	chx:102175934|chx:102180634|chx:102188092|chx:102172164|chx:102183232|chx:102180696|chx:102170070|	102175934|102180634|102188092|102172164|102183232|102180696|102170070|	http://www.genome.jp/kegg-bin/show_pathway?chx04728/chx:102175934%09red/chx:102188092%09red/chx:102180634%09red/chx:102172164%09red/chx:102183232%09red/chx:102180696%09red/chx:102170070%09red
Amyotrophic lateral sclerosis (ALS)	KEGG PATHWAY	chx05014	3	56	0.613859	102188830|102185490|102182602	chx:102188830|chx:102185490|chx:102182602|	102188830|102185490|102182602|	http://www.genome.jp/kegg-bin/show_pathway?chx05014/chx:102185490%09red/chx:102188830%09red/chx:102182602%09red
Mineral absorption	KEGG PATHWAY	chx04978	3	56	0.613859	102179588|102168373|102187722	chx:102179588|chx:102168373|chx:102187722|	102179588|102168373|102187722|	http://www.genome.jp/kegg-bin/show_pathway?chx04978/chx:102187722%09red/chx:102168373%09red/chx:102179588%09red
Aldosterone-regulated sodium reabsorption	KEGG PATHWAY	chx04960	2	37	0.621524	102179588|102168373	chx:102179588|chx:102168373|	102179588|102168373|	http://www.genome.jp/kegg-bin/show_pathway?chx04960/chx:102168373%09red/chx:102179588%09red
Linoleic acid metabolism	KEGG PATHWAY	chx00591	2	37	0.621524	102170554|102182111	chx:102170554|chx:102182111|	102170554|102182111|	http://www.genome.jp/kegg-bin/show_pathway?chx00591/chx:102170554%09red/chx:102182111%09red
VEGF signaling pathway	KEGG PATHWAY	chx04370	3	57	0.625294	102169956|102182602|102168201	chx:102169956|chx:102182602|chx:102168201|	102169956|102182602|102168201|	http://www.genome.jp/kegg-bin/show_pathway?chx04370/chx:102169956%09red/chx:102168201%09red/chx:102182602%09red
Retinol metabolism	KEGG PATHWAY	chx00830	3	57	0.625294	102170554|102171605|102170823	chx:102170554|chx:102171605|chx:102170823|	102170554|102171605|102170823|	http://www.genome.jp/kegg-bin/show_pathway?chx00830/chx:102170554%09red/chx:102170823%09red/chx:102171605%09red
Selenocompound metabolism	KEGG PATHWAY	chx00450	1	17	0.626183	102171566	chx:102171566|	102171566|	http://www.genome.jp/kegg-bin/show_pathway?chx00450/chx:102171566%09red
Folate biosynthesis	KEGG PATHWAY	chx00790	1	17	0.626183	102190334	chx:102190334|	102190334|	http://www.genome.jp/kegg-bin/show_pathway?chx00790/chx:102190334%09red
2-Oxocarboxylic acid metabolism	KEGG PATHWAY	chx01210	1	17	0.626183	102168803	chx:102168803|	102168803|	http://www.genome.jp/kegg-bin/show_pathway?chx01210/chx:102168803%09red
Measles	KEGG PATHWAY	chx05162	7	135	0.635211	102171504|102175277|102186356|102171227|102190301|102184540|102170884	chx:102171504|chx:102175277|chx:102186356|chx:102171227|chx:102190301|chx:102184540|chx:102170884|	102171504|102175277|102186356|102171227|102190301|102184540|102170884|	http://www.genome.jp/kegg-bin/show_pathway?chx05162/chx:102186356%09red/chx:102190301%09red/chx:102184540%09red/chx:102175277%09red/chx:102171504%09red/chx:102170884%09red/chx:102171227%09red
Oocyte meiosis	KEGG PATHWAY	chx04114	6	117	0.643538	102188104|102175934|102188092|102185007|102182602|102170070	chx:102188104|chx:102175934|chx:102188092|chx:102172164|chx:102182602|chx:102170070|	102188104|102175934|102188092|102172164|102182602|102170070|	http://www.genome.jp/kegg-bin/show_pathway?chx04114/chx:102175934%09red/chx:102188092%09red/chx:102172164%09red/chx:102182602%09red/chx:102170070%09red/chx:102188104%09red
Estrogen signaling pathway	KEGG PATHWAY	chx04915	5	98	0.645793	102169956|102185007|102188092|102188104|102180634	chx:102169956|chx:102172164|chx:102188092|chx:102188104|chx:102180634|	102169956|102172164|102188092|102188104|102180634|	http://www.genome.jp/kegg-bin/show_pathway?chx04915/chx:102188092%09red/chx:102169956%09red/chx:102172164%09red/chx:102188104%09red/chx:102180634%09red
Protein processing in endoplasmic reticulum	KEGG PATHWAY	chx04141	9	176	0.65533	102186044|102186898|102174143|102190564|102174894|102183790|102168931|100861354|102172345	chx:102186044|chx:102186898|chx:102174143|chx:102190564|chx:102174894|chx:102183790|chx:102168931|chx:100861354|chx:102172345|	102186044|102186898|102174143|102190564|102174894|102183790|102168931|100861354|102172345|	http://www.genome.jp/kegg-bin/show_pathway?chx04141/chx:100861354%09red/chx:102174894%09red/chx:102186044%09red/chx:102174143%09red/chx:102172345%09red/chx:102183790%09red/chx:102168931%09red/chx:102186898%09red/chx:102190564%09red
Phosphatidylinositol signaling system	KEGG PATHWAY	chx04070	4	80	0.659392	102186784|102185007|102174079|102188092	chx:102186784|chx:102172164|chx:102174079|chx:102188092|	102186784|102172164|102174079|102188092|	http://www.genome.jp/kegg-bin/show_pathway?chx04070/chx:102172164%09red/chx:102174079%09red/chx:102186784%09red/chx:102188092%09red
Ubiquitin mediated proteolysis	KEGG PATHWAY	chx04120	7	139	0.663908	102185187|102183816|100861107|102176010|102168931|102170779|102171442	chx:102185187|chx:102183816|chx:100861107|chx:102172799|chx:102168931|chx:102170779|chx:102171442|	102185187|102183816|100861107|102172799|102168931|102170779|102171442|	http://www.genome.jp/kegg-bin/show_pathway?chx04120/chx:102183816%09red/chx:102171442%09red/chx:102170779%09red/chx:102185187%09red/chx:102168931%09red/chx:102172799%09red/chx:100861107%09red
Maturity onset diabetes of the young	KEGG PATHWAY	chx04950	1	19	0.664913	102175713	chx:102169631|	102169631|	http://www.genome.jp/kegg-bin/show_pathway?chx04950/chx:102169631%09red
Glycosaminoglycan biosynthesis - chondroitin sulfate / dermatan sulfate	KEGG PATHWAY	chx00532	1	19	0.664913	102191357	chx:102191357|	102191357|	http://www.genome.jp/kegg-bin/show_pathway?chx00532/chx:102191357%09red
Cytokine-cytokine receptor interaction	KEGG PATHWAY	chx04060	12	235	0.667305	100860837|102169402|102190023|102178219|102175546|100860790|102190466|102174268|102184367|102180665|102187541|102172253	chx:100860837|chx:102169402|chx:102190023|chx:102178219|chx:102175546|chx:100860790|chx:102190466|chx:102174268|chx:102184367|chx:102180665|chx:102187541|chx:102172253|	100860837|102169402|102190023|102178219|102175546|100860790|102190466|102174268|102184367|102180665|102187541|102172253|	http://www.genome.jp/kegg-bin/show_pathway?chx04060/chx:102184367%09red/chx:100860790%09red/chx:102169402%09red/chx:100860837%09red/chx:102175546%09red/chx:102187541%09red/chx:102178219%09red/chx:102190466%09red/chx:102172253%09red/chx:102180665%09red/chx:102174268%09red/chx:102190023%09red
Osteoclast differentiation	KEGG PATHWAY	chx04380	6	121	0.673926	102173987|102172251|102182602|102186356|102190301|102171591	chx:102173987|chx:102172251|chx:102182602|chx:102186356|chx:102190301|chx:102171591|	102173987|102172251|102182602|102186356|102190301|102171591|	http://www.genome.jp/kegg-bin/show_pathway?chx04380/chx:102172251%09red/chx:102173987%09red/chx:102171591%09red/chx:102190301%09red/chx:102186356%09red/chx:102182602%09red
mRNA surveillance pathway	KEGG PATHWAY	chx03015	5	102	0.678709	102189849|102176403|102176879|102173962|102170070	chx:102189849|chx:102176403|chx:102176879|chx:102173962|chx:102170070|	102189849|102176403|102176879|102173962|102170070|	http://www.genome.jp/kegg-bin/show_pathway?chx03015/chx:102176879%09red/chx:102176403%09red/chx:102173962%09red/chx:102189849%09red/chx:102170070%09red
Axon guidance	KEGG PATHWAY	chx04360	6	122	0.681257	102183390|106502352|102173388|102179156|102182602|102174862	chx:102183390|chx:102184717|chx:102173388|chx:102179156|chx:102182602|chx:102174862|	102183390|102184717|102173388|102179156|102182602|102174862|	http://www.genome.jp/kegg-bin/show_pathway?chx04360/chx:102173388%09red/chx:102184717%09red/chx:102183390%09red/chx:102179156%09red/chx:102174862%09red/chx:102182602%09red
Prostate cancer	KEGG PATHWAY	chx05215	4	84	0.694876	102181989|102171591|102174268|102175277	chx:102181989|chx:102171591|chx:102174268|chx:102175277|	102181989|102171591|102174268|102175277|	http://www.genome.jp/kegg-bin/show_pathway?chx05215/chx:102175277%09red/chx:102181989%09red/chx:102174268%09red/chx:102171591%09red
Jak-STAT signaling pathway	KEGG PATHWAY	chx04630	8	164	0.700522	102190023|102172253|102175546|100860790|102190466|102184367|102190301|102171504	chx:102190023|chx:102172253|chx:102175546|chx:100860790|chx:102190466|chx:102184367|chx:102190301|chx:102171504|	102190023|102172253|102175546|100860790|102190466|102184367|102190301|102171504|	http://www.genome.jp/kegg-bin/show_pathway?chx04630/chx:102184367%09red/chx:102190301%09red/chx:100860790%09red/chx:102175546%09red/chx:102190466%09red/chx:102172253%09red/chx:102171504%09red/chx:102190023%09red
Lysosome	KEGG PATHWAY	chx04142	6	125	0.702601	102188526|102175417|102182749|106504021|102173365|102185082	chx:102188526|chx:102175417|chx:102182749|chx:102188526|chx:102173365|chx:102185082|	102188526|102175417|102182749|102188526|102173365|102185082|	http://www.genome.jp/kegg-bin/show_pathway?chx04142/chx:102182749%09red/chx:102175417%09red/chx:102188526%09red/chx:102173365%09red/chx:102185082%09red
ErbB signaling pathway	KEGG PATHWAY	chx04012	4	85	0.703321	102169956|102181989|102175934|100861234	chx:102169956|chx:102181989|chx:102175934|chx:100861234|	102169956|102181989|102175934|100861234|	http://www.genome.jp/kegg-bin/show_pathway?chx04012/chx:102175934%09red/chx:102169956%09red/chx:102181989%09red/chx:100861234%09red
Ras signaling pathway	KEGG PATHWAY	chx04014	11	223	0.70513	100860837|102168941|106502352|102174268|102185007|102178783|102183232|102171599|102169956|102182111|102171591	chx:100860837|chx:102168941|chx:102184717|chx:102174268|chx:102172164|chx:102178783|chx:102183232|chx:102171599|chx:102169956|chx:102182111|chx:102171591|	100860837|102168941|102184717|102174268|102172164|102178783|102183232|102171599|102169956|102182111|102171591|	http://www.genome.jp/kegg-bin/show_pathway?chx04014/chx:102168941%09red/chx:102178783%09red/chx:102171591%09red/chx:100860837%09red/chx:102172164%09red/chx:102184717%09red/chx:102182111%09red/chx:102171599%09red/chx:102169956%09red/chx:102183232%09red/chx:102174268%09red
TNF signaling pathway	KEGG PATHWAY	chx04668	5	106	0.709515	102182395|102179734|102180634|102171591|102180248	chx:102182395|chx:102179734|chx:102180634|chx:102171591|chx:102180248|	102182395|102179734|102180634|102171591|102180248|	http://www.genome.jp/kegg-bin/show_pathway?chx04668/chx:102182395%09red/chx:102180634%09red/chx:102180248%09red/chx:102179734%09red/chx:102171591%09red
Ascorbate and aldarate metabolism	KEGG PATHWAY	chx00053	1	22	0.71562	102170543	chx:102170543|	102170543|	http://www.genome.jp/kegg-bin/show_pathway?chx00053/chx:102170543%09red
FoxO signaling pathway	KEGG PATHWAY	chx04068	6	127	0.716283	102181338|102191227|102175277|102178036|102191537|102183684	chx:102181338|chx:102191227|chx:102175277|chx:102178036|chx:102191537|chx:102183684|	102181338|102191227|102175277|102178036|102191537|102183684|	http://www.genome.jp/kegg-bin/show_pathway?chx04068/chx:102191227%09red/chx:102183684%09red/chx:102181338%09red/chx:102175277%09red/chx:102178036%09red/chx:102191537%09red
mTOR signaling pathway	KEGG PATHWAY	chx04150	3	66	0.717561	102181338|100861234|102176667	chx:102181338|chx:100861234|chx:102176667|	102181338|100861234|102176667|	http://www.genome.jp/kegg-bin/show_pathway?chx04150/chx:102181338%09red/chx:102176667%09red/chx:100861234%09red
Histidine metabolism	KEGG PATHWAY	chx00340	1	23	0.730757	102170543	chx:102170543|	102170543|	http://www.genome.jp/kegg-bin/show_pathway?chx00340/chx:102170543%09red
NF-kappa B signaling pathway	KEGG PATHWAY	chx04064	4	89	0.735402	102170884|102178783|102171591|102180248	chx:102170884|chx:102178783|chx:102171591|chx:102180248|	102170884|102178783|102171591|102180248|	http://www.genome.jp/kegg-bin/show_pathway?chx04064/chx:102170884%09red/chx:102178783%09red/chx:102180248%09red/chx:102171591%09red
Apoptosis	KEGG PATHWAY	chx04210	4	89	0.735402	102188830|102182602|102171591|102180248	chx:102188830|chx:102182602|chx:102171591|chx:102180248|	102188830|102182602|102171591|102180248|	http://www.genome.jp/kegg-bin/show_pathway?chx04210/chx:102188830%09red/chx:102180248%09red/chx:102182602%09red/chx:102171591%09red
Phenylalanine metabolism	KEGG PATHWAY	chx00360	1	24	0.745089	102175786	chx:102175786|	102175786|	http://www.genome.jp/kegg-bin/show_pathway?chx00360/chx:102175786%09red
RIG-I-like receptor signaling pathway	KEGG PATHWAY	chx04622	3	70	0.752492	102185736|102171591|102180248	chx:102185736|chx:102171591|chx:102180248|	102185736|102171591|102180248|	http://www.genome.jp/kegg-bin/show_pathway?chx04622/chx:102185736%09red/chx:102180248%09red/chx:102171591%09red
Protein export	KEGG PATHWAY	chx03060	1	25	0.758659	102174246	chx:102174246|	102174246|	http://www.genome.jp/kegg-bin/show_pathway?chx03060/chx:102174246%09red
Other glycan degradation	KEGG PATHWAY	chx00511	1	25	0.758659	102180711	chx:102180711|	102180711|	http://www.genome.jp/kegg-bin/show_pathway?chx00511/chx:102180711%09red
Cocaine addiction	KEGG PATHWAY	chx05030	2	49	0.762225	102180696|102180634	chx:102180696|chx:102180634|	102180696|102180634|	http://www.genome.jp/kegg-bin/show_pathway?chx05030/chx:102180696%09red/chx:102180634%09red
Intestinal immune network for IgA production	KEGG PATHWAY	chx04672	2	50	0.771614	102170227|102168389	chx:102170227|chx:102168389|	102170227|102168389|	http://www.genome.jp/kegg-bin/show_pathway?chx04672/chx:102170227%09red/chx:102168389%09red
Chronic myeloid leukemia	KEGG PATHWAY	chx05220	3	73	0.776343	102169956|102175277|102171591	chx:102169956|chx:102175277|chx:102171591|	102169956|102175277|102171591|	http://www.genome.jp/kegg-bin/show_pathway?chx05220/chx:102175277%09red/chx:102169956%09red/chx:102171591%09red
Legionellosis	KEGG PATHWAY	chx05134	3	73	0.776343	102188830|102178036|102182395	chx:102188830|chx:102178036|chx:102182395|	102188830|102178036|102182395|	http://www.genome.jp/kegg-bin/show_pathway?chx05134/chx:102188830%09red/chx:102178036%09red/chx:102182395%09red
Endometrial cancer	KEGG PATHWAY	chx05213	2	51	0.780679	102181989|102177435	chx:102181989|chx:102177435|	102181989|102177435|	http://www.genome.jp/kegg-bin/show_pathway?chx05213/chx:102177435%09red/chx:102181989%09red
MicroRNAs in cancer	KEGG PATHWAY	chx05206	6	138	0.783669	102177435|102175277|102174268|102176667|102190884|102181989	chx:102177435|chx:102175277|chx:102174268|chx:102176667|chx:102190884|chx:102181989|	102177435|102175277|102174268|102176667|102190884|102181989|	http://www.genome.jp/kegg-bin/show_pathway?chx05206/chx:102190884%09red/chx:102177435%09red/chx:102181989%09red/chx:102176667%09red/chx:102175277%09red/chx:102174268%09red
Propanoate metabolism	KEGG PATHWAY	chx00640	1	27	0.783671	102189046	chx:102189046|	102189046|	http://www.genome.jp/kegg-bin/show_pathway?chx00640/chx:102189046%09red
Melanogenesis	KEGG PATHWAY	chx04916	4	96	0.78512	102185007|102189698|102188104|102175934	chx:102172164|chx:102189698|chx:102188104|chx:102175934|	102172164|102189698|102188104|102175934|	http://www.genome.jp/kegg-bin/show_pathway?chx04916/chx:102175934%09red/chx:102189698%09red/chx:102188104%09red/chx:102172164%09red
NOD-like receptor signaling pathway	KEGG PATHWAY	chx04621	2	52	0.789426	102180538|102171591	chx:102180538|chx:102171591|	102180538|102171591|	http://www.genome.jp/kegg-bin/show_pathway?chx04621/chx:102180538%09red/chx:102171591%09red
N-Glycan biosynthesis	KEGG PATHWAY	chx00510	2	52	0.789426	102190564|102188772	chx:102190564|chx:102188772|	102190564|102188772|	http://www.genome.jp/kegg-bin/show_pathway?chx00510/chx:102188772%09red/chx:102190564%09red
Rap1 signaling pathway	KEGG PATHWAY	chx04015	9	201	0.791002	102188104|102178723|106502352|102174268|102185007|102178783|102171599|100860837|102172115	chx:102188104|chx:102178723|chx:102184717|chx:102174268|chx:102172164|chx:102178783|chx:102171599|chx:100860837|chx:102172115|	102188104|102178723|102184717|102174268|102172164|102178783|102171599|100860837|102172115|	http://www.genome.jp/kegg-bin/show_pathway?chx04015/chx:102178723%09red/chx:102178783%09red/chx:102188104%09red/chx:100860837%09red/chx:102172164%09red/chx:102184717%09red/chx:102171599%09red/chx:102172115%09red/chx:102174268%09red
Glyoxylate and dicarboxylate metabolism	KEGG PATHWAY	chx00630	1	28	0.795188	102168803	chx:102168803|	102168803|	http://www.genome.jp/kegg-bin/show_pathway?chx00630/chx:102168803%09red
Phototransduction	KEGG PATHWAY	chx04744	1	28	0.795188	102185007	chx:102172164|	102172164|	http://www.genome.jp/kegg-bin/show_pathway?chx04744/chx:102172164%09red
Homologous recombination	KEGG PATHWAY	chx03440	1	28	0.795188	102189063	chx:102189063|	102189063|	http://www.genome.jp/kegg-bin/show_pathway?chx03440/chx:102189063%09red
Basal cell carcinoma	KEGG PATHWAY	chx05217	2	53	0.797864	102189698|102177435	chx:102189698|chx:102177435|	102189698|102177435|	http://www.genome.jp/kegg-bin/show_pathway?chx05217/chx:102189698%09red/chx:102177435%09red
Protein digestion and absorption	KEGG PATHWAY	chx04974	5	120	0.800641	106503435|102179588|102168373|102176947|102186297	chx:102188543|chx:102179588|chx:102168373|chx:102176947|chx:102186297|	102188543|102179588|102168373|102176947|102186297|	http://www.genome.jp/kegg-bin/show_pathway?chx04974/chx:102188543%09red/chx:102168373%09red/chx:102186297%09red/chx:102179588%09red/chx:102176947%09red
Cytosolic DNA-sensing pathway	KEGG PATHWAY	chx04623	2	54	0.806001	102179362|102171591	chx:102179362|chx:102171591|	102179362|102171591|	http://www.genome.jp/kegg-bin/show_pathway?chx04623/chx:102179362%09red/chx:102171591%09red
RNA polymerase	KEGG PATHWAY	chx03020	1	29	0.806092	102179362	chx:102179362|	102179362|	http://www.genome.jp/kegg-bin/show_pathway?chx03020/chx:102179362%09red
Glycerolipid metabolism	KEGG PATHWAY	chx00561	2	55	0.813845	102170543|102180603	chx:102170543|chx:102180603|	102170543|102180603|	http://www.genome.jp/kegg-bin/show_pathway?chx00561/chx:102180603%09red/chx:102170543%09red
alpha-Linolenic acid metabolism	KEGG PATHWAY	chx00592	1	30	0.816416	102182111	chx:102182111|	102182111|	http://www.genome.jp/kegg-bin/show_pathway?chx00592/chx:102182111%09red
Thyroid cancer	KEGG PATHWAY	chx05216	1	30	0.816416	102179435	chx:102179435|	102179435|	http://www.genome.jp/kegg-bin/show_pathway?chx05216/chx:102179435%09red
Collecting duct acid secretion	KEGG PATHWAY	chx04966	1	30	0.816416	102177162	chx:102177162|	102177162|	http://www.genome.jp/kegg-bin/show_pathway?chx04966/chx:102177162%09red
Hepatitis B	KEGG PATHWAY	chx05161	6	145	0.819779	102180634|102184810|102175277|102188830|102190301|102171591	chx:102180634|chx:102184810|chx:102175277|chx:102188830|chx:102190301|chx:102171591|	102180634|102184810|102175277|102188830|102190301|102171591|	http://www.genome.jp/kegg-bin/show_pathway?chx05161/chx:102184810%09red/chx:102180634%09red/chx:102188830%09red/chx:102190301%09red/chx:102175277%09red/chx:102171591%09red
Pentose and glucuronate interconversions	KEGG PATHWAY	chx00040	1	31	0.826191	102170543	chx:102170543|	102170543|	http://www.genome.jp/kegg-bin/show_pathway?chx00040/chx:102170543%09red
Acute myeloid leukemia	KEGG PATHWAY	chx05221	2	57	0.828686	102171591|100861234	chx:102171591|chx:100861234|	102171591|100861234|	http://www.genome.jp/kegg-bin/show_pathway?chx05221/chx:102171591%09red/chx:100861234%09red
Toll-like receptor signaling pathway	KEGG PATHWAY	chx04620	4	105	0.837759	100860909|102171591|102171227|102168389	chx:100860909|chx:102171591|chx:102171227|chx:102168389|	100860909|102171591|102171227|102168389|	http://www.genome.jp/kegg-bin/show_pathway?chx04620/chx:100860909%09red/chx:102171591%09red/chx:102168389%09red/chx:102171227%09red
Cell cycle	KEGG PATHWAY	chx04110	5	128	0.841622	102169983|102179887|102183684|102175277|102177085	chx:102169983|chx:102179887|chx:102183684|chx:102175277|chx:102177085|	102169983|102179887|102183684|102175277|102177085|	http://www.genome.jp/kegg-bin/show_pathway?chx04110/chx:102175277%09red/chx:102177085%09red/chx:102183684%09red/chx:102169983%09red/chx:102179887%09red
Prion diseases	KEGG PATHWAY	chx05020	1	33	0.844208	102180259	chx:102180259|	102180259|	http://www.genome.jp/kegg-bin/show_pathway?chx05020/chx:102180259%09red
Regulation of autophagy	KEGG PATHWAY	chx04140	1	33	0.844208	102181338	chx:102181338|	102181338|	http://www.genome.jp/kegg-bin/show_pathway?chx04140/chx:102181338%09red
TGF-beta signaling pathway	KEGG PATHWAY	chx04350	3	84	0.848077	102180665|102177085|102170070	chx:102180665|chx:102177085|chx:102170070|	102180665|102177085|102170070|	http://www.genome.jp/kegg-bin/show_pathway?chx04350/chx:102177085%09red/chx:102180665%09red/chx:102170070%09red
Hippo signaling pathway	KEGG PATHWAY	chx04390	6	152	0.850947	102177435|102169375|102189698|102170070|102180665|102169162	chx:102177435|chx:102169375|chx:102189698|chx:102170070|chx:102180665|chx:102169162|	102177435|102169375|102189698|102170070|102180665|102169162|	http://www.genome.jp/kegg-bin/show_pathway?chx04390/chx:102169162%09red/chx:102189698%09red/chx:102177435%09red/chx:102169375%09red/chx:102180665%09red/chx:102170070%09red
Bile secretion	KEGG PATHWAY	chx04976	3	86	0.858722	102179588|102168373|102188104	chx:102179588|chx:102168373|chx:102188104|	102179588|102168373|102188104|	http://www.genome.jp/kegg-bin/show_pathway?chx04976/chx:102168373%09red/chx:102188104%09red/chx:102179588%09red
Bladder cancer	KEGG PATHWAY	chx05219	1	35	0.860359	102181989	chx:102181989|	102181989|	http://www.genome.jp/kegg-bin/show_pathway?chx05219/chx:102181989%09red
Inositol phosphate metabolism	KEGG PATHWAY	chx00562	2	62	0.861224	102186784|102174079	chx:102186784|chx:102174079|	102186784|102174079|	http://www.genome.jp/kegg-bin/show_pathway?chx00562/chx:102174079%09red/chx:102186784%09red
Pancreatic cancer	KEGG PATHWAY	chx05212	2	63	0.867011	102181989|102171591	chx:102181989|chx:102171591|	102181989|102171591|	http://www.genome.jp/kegg-bin/show_pathway?chx05212/chx:102181989%09red/chx:102171591%09red
Circadian rhythm	KEGG PATHWAY	chx04710	1	36	0.867796	102181338	chx:102181338|	102181338|	http://www.genome.jp/kegg-bin/show_pathway?chx04710/chx:102181338%09red
Cholinergic synapse	KEGG PATHWAY	chx04725	4	112	0.870828	102188092|102188104|102175934|102183232	chx:102188092|chx:102188104|chx:102175934|chx:102183232|	102188092|102188104|102175934|102183232|	http://www.genome.jp/kegg-bin/show_pathway?chx04725/chx:102175934%09red/chx:102183232%09red/chx:102188104%09red/chx:102188092%09red
African trypanosomiasis	KEGG PATHWAY	chx05143	1	37	0.874837	102184119	chx:102184119|	102184119|	http://www.genome.jp/kegg-bin/show_pathway?chx05143/chx:102184119%09red
Tyrosine metabolism	KEGG PATHWAY	chx00350	1	37	0.874837	102175988	chx:102175988|	102175988|	http://www.genome.jp/kegg-bin/show_pathway?chx00350/chx:102175988%09red
Taste transduction	KEGG PATHWAY	chx04742	1	38	0.881503	102189978	chx:102189978|	102189978|	http://www.genome.jp/kegg-bin/show_pathway?chx04742/chx:102189978%09red
Inflammatory bowel disease (IBD)	KEGG PATHWAY	chx05321	2	66	0.883068	102190023|102172253	chx:102190023|chx:102172253|	102190023|102172253|	http://www.genome.jp/kegg-bin/show_pathway?chx05321/chx:102172253%09red/chx:102190023%09red
Melanoma	KEGG PATHWAY	chx05218	2	66	0.883068	102171599|102174268	chx:102171599|chx:102174268|	102171599|102174268|	http://www.genome.jp/kegg-bin/show_pathway?chx05218/chx:102174268%09red/chx:102171599%09red
Synaptic vesicle cycle	KEGG PATHWAY	chx04721	2	66	0.883068	102177162|108634240	chx:102177162|chx:102183039|	102177162|102183039|	http://www.genome.jp/kegg-bin/show_pathway?chx04721/chx:102183039%09red/chx:102177162%09red
Pyruvate metabolism	KEGG PATHWAY	chx00620	1	39	0.887814	102170543	chx:102170543|	102170543|	http://www.genome.jp/kegg-bin/show_pathway?chx00620/chx:102170543%09red
Colorectal cancer	KEGG PATHWAY	chx05210	2	68	0.892754	102169529|102177435	chx:102169529|chx:102177435|	102169529|102177435|	http://www.genome.jp/kegg-bin/show_pathway?chx05210/chx:102177435%09red/chx:102169529%09red
Small cell lung cancer	KEGG PATHWAY	chx05222	3	94	0.895018	102188830|102176947|102171591	chx:102188830|chx:102176947|chx:102171591|	102188830|102176947|102171591|	http://www.genome.jp/kegg-bin/show_pathway?chx05222/chx:102188830%09red/chx:102176947%09red/chx:102171591%09red
Neurotrophin signaling pathway	KEGG PATHWAY	chx04722	4	119	0.897918	102169956|102185007|102188012|102175934	chx:102169956|chx:102172164|chx:102188012|chx:102175934|	102169956|102172164|102188012|102175934|	http://www.genome.jp/kegg-bin/show_pathway?chx04722/chx:102175934%09red/chx:102169956%09red/chx:102172164%09red/chx:102188012%09red
Arrhythmogenic right ventricular cardiomyopathy (ARVC)	KEGG PATHWAY	chx05412	2	70	0.901691	106503290|108638201	chx:102176552|chx:102174727|	102176552|102174727|	http://www.genome.jp/kegg-bin/show_pathway?chx05412/chx:102174727%09red/chx:102176552%09red
Adherens junction	KEGG PATHWAY	chx04520	2	73	0.913799	102181989|102173248	chx:102181989|chx:102173248|	102181989|102173248|	http://www.genome.jp/kegg-bin/show_pathway?chx04520/chx:102173248%09red/chx:102181989%09red
Vasopressin-regulated water reabsorption	KEGG PATHWAY	chx04962	1	45	0.919221	102188104	chx:102188104|	102188104|	http://www.genome.jp/kegg-bin/show_pathway?chx04962/chx:102188104%09red
Pertussis	KEGG PATHWAY	chx05133	2	75	0.921078	102190023|102185007	chx:102190023|chx:102172164|	102190023|102172164|	http://www.genome.jp/kegg-bin/show_pathway?chx05133/chx:102172164%09red/chx:102190023%09red
Notch signaling pathway	KEGG PATHWAY	chx04330	1	47	0.927599	102189698	chx:102189698|	102189698|	http://www.genome.jp/kegg-bin/show_pathway?chx04330/chx:102189698%09red
Bacterial invasion of epithelial cells	KEGG PATHWAY	chx05100	2	78	0.930919	102169956|102170843	chx:102169956|chx:102170843|	102169956|102170843|	http://www.genome.jp/kegg-bin/show_pathway?chx05100/chx:102170843%09red/chx:102169956%09red
Retrograde endocannabinoid signaling	KEGG PATHWAY	chx04723	3	105	0.931238	102188092|102188104|102183232	chx:102188092|chx:102188104|chx:102183232|	102188092|102188104|102183232|	http://www.genome.jp/kegg-bin/show_pathway?chx04723/chx:102183232%09red/chx:102188104%09red/chx:102188092%09red
Fat digestion and absorption	KEGG PATHWAY	chx04975	1	48	0.931457	102179197	chx:102179197|	102179197|	http://www.genome.jp/kegg-bin/show_pathway?chx04975/chx:102179197%09red
Proteasome	KEGG PATHWAY	chx03050	1	49	0.935109	102178323	chx:102178323|	102178323|	http://www.genome.jp/kegg-bin/show_pathway?chx03050/chx:102178323%09red
Hepatitis C	KEGG PATHWAY	chx05160	4	132	0.935218	102190301|102180248|102171591|102170070	chx:102190301|chx:102180248|chx:102171591|chx:102170070|	102190301|102180248|102171591|102170070|	http://www.genome.jp/kegg-bin/show_pathway?chx05160/chx:102190301%09red/chx:102180248%09red/chx:102170070%09red/chx:102171591%09red
Peroxisome	KEGG PATHWAY	chx04146	2	80	0.936822	102180980|102182791	chx:102180980|chx:102182791|	102180980|102182791|	http://www.genome.jp/kegg-bin/show_pathway?chx04146/chx:102180980%09red/chx:102182791%09red
Proteoglycans in cancer	KEGG PATHWAY	chx05205	7	207	0.941416	102180150|102175934|102188092|102181773|102187707|102170485|102181989	chx:102180150|chx:102175934|chx:102188092|chx:102181773|chx:102187707|chx:102170485|chx:102181989|	102180150|102175934|102188092|102181773|102187707|102170485|102181989|	http://www.genome.jp/kegg-bin/show_pathway?chx05205/chx:102175934%09red/chx:102188092%09red/chx:102181773%09red/chx:102181989%09red/chx:102180150%09red/chx:102187707%09red/chx:102170485%09red
Non-small cell lung cancer	KEGG PATHWAY	chx05223	1	52	0.944939	102181989	chx:102181989|	102181989|	http://www.genome.jp/kegg-bin/show_pathway?chx05223/chx:102181989%09red
Chagas disease (American trypanosomiasis)	KEGG PATHWAY	chx05142	3	111	0.945757	102169375|102171591|102170070	chx:102169375|chx:102171591|chx:102170070|	102169375|102171591|102170070|	http://www.genome.jp/kegg-bin/show_pathway?chx05142/chx:102169375%09red/chx:102170070%09red/chx:102171591%09red
Wnt signaling pathway	KEGG PATHWAY	chx04310	4	138	0.947847	102182602|102189698|102177435|102175934	chx:102182602|chx:102189698|chx:102177435|chx:102175934|	102182602|102189698|102177435|102175934|	http://www.genome.jp/kegg-bin/show_pathway?chx04310/chx:102175934%09red/chx:102189698%09red/chx:102177435%09red/chx:102182602%09red
Serotonergic synapse	KEGG PATHWAY	chx04726	3	113	0.949926	102179849|102188092|102183232	chx:102184739|chx:102188092|chx:102183232|	102184739|102188092|102183232|	http://www.genome.jp/kegg-bin/show_pathway?chx04726/chx:102183232%09red/chx:102188092%09red/chx:102184739%09red
GABAergic synapse	KEGG PATHWAY	chx04727	2	89	0.957938	102188104|102183232	chx:102188104|chx:102183232|	102188104|102183232|	http://www.genome.jp/kegg-bin/show_pathway?chx04727/chx:102183232%09red/chx:102188104%09red
Leukocyte transendothelial migration	KEGG PATHWAY	chx04670	3	120	0.962277	100861163|102172115|102184810	chx:100861163|chx:102172115|chx:102184810|	100861163|102172115|102184810|	http://www.genome.jp/kegg-bin/show_pathway?chx04670/chx:102172115%09red/chx:102184810%09red/chx:100861163%09red
ABC transporters	KEGG PATHWAY	chx02010	1	60	0.964474	102179197	chx:102179197|	102179197|	http://www.genome.jp/kegg-bin/show_pathway?chx02010/chx:102179197%09red
Influenza A	KEGG PATHWAY	chx05164	5	176	0.966762	102180634|102190301|102172345|102171227|102175606	chx:102180634|chx:102190301|chx:102172345|chx:102171227|chx:102175606|	102180634|102190301|102172345|102171227|102175606|	http://www.genome.jp/kegg-bin/show_pathway?chx05164/chx:102172345%09red/chx:102190301%09red/chx:102175606%09red/chx:102180634%09red/chx:102171227%09red
Fc epsilon RI signaling pathway	KEGG PATHWAY	chx04664	1	64	0.971465	102178783	chx:102178783|	102178783|	http://www.genome.jp/kegg-bin/show_pathway?chx04664/chx:102178783%09red
Neuroactive ligand-receptor interaction	KEGG PATHWAY	chx04080	9	279	0.97213	102187936|102188631|102189428|106503668|102173383|100860790|102179313|102188789|102180442	chx:102187936|chx:102188631|chx:102189428|chx:102179381|chx:102179517|chx:100860790|chx:102179313|chx:102188789|chx:102180442|	102187936|102188631|102189428|102179381|102179517|100860790|102179313|102188789|102180442|	http://www.genome.jp/kegg-bin/show_pathway?chx04080/chx:102179517%09red/chx:102187936%09red/chx:102188789%09red/chx:102180442%09red/chx:102188631%09red/chx:100860790%09red/chx:102179313%09red/chx:102179381%09red/chx:102189428%09red
Aminoacyl-tRNA biosynthesis	KEGG PATHWAY	chx00970	1	66	0.974426	102169537	chx:102169537|	102169537|	http://www.genome.jp/kegg-bin/show_pathway?chx00970/chx:102169537%09red
Pathways in cancer	KEGG PATHWAY	chx05200	11	331	0.975991	102176947|102177435|102179435|102169529|102175277|102175546|102189698|102174268|102171599|102181989|102171591	chx:102176947|chx:102177435|chx:102179435|chx:102169529|chx:102175277|chx:102175546|chx:102189698|chx:102174268|chx:102171599|chx:102181989|chx:102171591|	102176947|102177435|102179435|102169529|102175277|102175546|102189698|102174268|102171599|102181989|102171591|	http://www.genome.jp/kegg-bin/show_pathway?chx05200/chx:102179435%09red/chx:102189698%09red/chx:102169529%09red/chx:102171591%09red/chx:102177435%09red/chx:102175546%09red/chx:102171599%09red/chx:102181989%09red/chx:102176947%09red/chx:102175277%09red/chx:102174268%09red
Leishmaniasis	KEGG PATHWAY	chx05140	1	74	0.983503	102173987	chx:102173987|	102173987|	http://www.genome.jp/kegg-bin/show_pathway?chx05140/chx:102173987%09red
Thyroid hormone signaling pathway	KEGG PATHWAY	chx04919	2	112	0.985563	102179588|102168373	chx:102179588|chx:102168373|	102179588|102168373|	http://www.genome.jp/kegg-bin/show_pathway?chx04919/chx:102168373%09red/chx:102179588%09red
Amoebiasis	KEGG PATHWAY	chx05146	2	116	0.988055	102176947|102186297	chx:102176947|chx:102186297|	102176947|102186297|	http://www.genome.jp/kegg-bin/show_pathway?chx05146/chx:102186297%09red/chx:102176947%09red
Ribosome biogenesis in eukaryotes	KEGG PATHWAY	chx03008	1	81	0.988761	108635911	chx:102176450|	102176450|	http://www.genome.jp/kegg-bin/show_pathway?chx03008/chx:102176450%09red
Herpes simplex infection	KEGG PATHWAY	chx05168	5	210	0.990451	102190301|102169753|102181347|102171591|102170779	chx:102190301|chx:102184105|chx:102184105|chx:102171591|chx:102170779|	102190301|102184105|102184105|102171591|102170779|	http://www.genome.jp/kegg-bin/show_pathway?chx05168/chx:102184105%09red/chx:102190301%09red/chx:102170779%09red/chx:102171591%09red
Progesterone-mediated oocyte maturation	KEGG PATHWAY	chx04914	1	84	0.990465	102188104	chx:102188104|	102188104|	http://www.genome.jp/kegg-bin/show_pathway?chx04914/chx:102188104%09red
Prolactin signaling pathway	KEGG PATHWAY	chx04917	1	85	0.990974	102169956	chx:102169956|	102169956|	http://www.genome.jp/kegg-bin/show_pathway?chx04917/chx:102169956%09red
Toxoplasmosis	KEGG PATHWAY	chx05145	1	129	0.999193	102171591	chx:102171591|	102171591|	http://www.genome.jp/kegg-bin/show_pathway?chx05145/chx:102171591%09red
Olfactory transduction	KEGG PATHWAY	chx04740	2	849	1	102185007|102175934	chx:102172164|chx:102175934|	102172164|102175934|	http://www.genome.jp/kegg-bin/show_pathway?chx04740/chx:102175934%09red/chx:102172164%09red
--------------------
#Term	Database	ID	Input number	Background number	P-Value	Input	KEGG_ID/KO	Entrez_ID	Hyperlink
--------------------
#Term	Database	ID	Input number	Background number	P-Value	Input	KEGG_ID/KO	Entrez_ID	Hyperlink
--------------------

## Sheet: Group_No3_brown_Target_KEGG_KEG
##Databases: KEGG PATHWAY
##Statistical test method: hypergeometric test / Fisher's exact test
##FDR correction method: Benjamini and Hochberg
#Term	Database	ID	Input number	Background number	P-Value	Input	KEGG_ID/KO	Entrez_ID	Hyperlink
Cell cycle	KEGG PATHWAY	chx04110	44	128	3.54575e-12	102190390|102178489|102171306|100861228|102176047|102170423|102173380|102169650|108634245|102191505|102180182|102187097|102170377|102171678|102184881|102186877|102170548|102169080|102186169|102188317|102173134|102177369|102175140|102179111|102188170|102175223|102179856|102181731|102178035|102189962|102187875|102177959|102184180|102189610|102186457|102173018|102171390|100860751|102179791|102172276…	chx:102190390|chx:102178489|chx:102171306|chx:100861228|chx:102176047|chx:102170423|chx:102173380|chx:102180657|chx:102179898|chx:102191505|chx:102180182|chx:102187097|chx:102170377|chx:102171678|chx:102184881|chx:102186877|chx:102170548|chx:102169080|chx:102186169|chx:102188317|chx:102173134|chx:102177369|chx:102175140|chx:102179111|chx:102188170|chx:102175223|chx:102179856|chx:102181731|chx:102…	102190390|102178489|102171306|100861228|102176047|102170423|102173380|102180657|102179898|102191505|102180182|102187097|102170377|102171678|102184881|102186877|102170548|102169080|102186169|102188317|102173134|102177369|102175140|102179111|102188170|102175223|102179856|102181731|102178035|102189962|102188170|102177959|102184180|102189610|102186457|102173018|102171390|100860751|102179791|102172276…	http://www.genome.jp/kegg-bin/show_pathway?chx04110/chx:102173018%09red/chx:102178489%09red/chx:102179111%09red/chx:102188081%09red/chx:102188317%09red/chx:102184881%09red/chx:102172729%09red/chx:102187097%09red/chx:102173134%09red/chx:102180182%09red/chx:102179856%09red/chx:102179898%09red/chx:102175140%09red/chx:102186457%09red/chx:102171678%09red/chx:102189962%09red/chx:102188170%09red/chx:100…
Alcoholism	KEGG PATHWAY	chx05034	40	163	1.05987e-07	102185882|102178318|102178319|102178027|108633413|108633412|102181640|102181641|102179469|102183893|102172954|106501778|102186446|102171944|102183743|102173247|102178901|102175460|108637680|108633189|102182458|106503499|106503498|102178586|102178584|108633408|102187070|102177790|102180034|102191178|102188874|108636054|102180307|102181383|102178621|108635583|102178870|102169956|102186170|102185804	chx:102186446|chx:102178318|chx:102186446|chx:102178027|chx:102178027|chx:102186446|chx:102185049|chx:102186446|chx:102185049|chx:102183893|chx:102180307|chx:102185049|chx:102186446|chx:102171944|chx:102186446|chx:102186446|chx:102186446|chx:102175460|chx:102171944|chx:102189140|chx:102182458|chx:102186446|chx:102186446|chx:102171676|chx:102178584|chx:102186446|chx:102187070|chx:102177790|chx:102…	102186446|102178318|102186446|102178027|102178027|102186446|102185049|102186446|102185049|102183893|102180307|102185049|102186446|102171944|102186446|102186446|102186446|102175460|102171944|102189140|102182458|102186446|102186446|102171676|102178584|102186446|102187070|102177790|102183743|102191178|102189140|102189537|102180034|102185049|102186446|102185804|102185049|102169956|102186170|102185804|	http://www.genome.jp/kegg-bin/show_pathway?chx05034/chx:102189537%09red/chx:102183743%09red/chx:102191178%09red/chx:102185049%09red/chx:102178584%09red/chx:102171676%09red/chx:102182458%09red/chx:102187070%09red/chx:102178318%09red/chx:102180307%09red/chx:102177790%09red/chx:102186170%09red/chx:102169956%09red/chx:102183893%09red/chx:102185804%09red/chx:102186446%09red/chx:102171944%09red/chx:102…
DNA replication	KEGG PATHWAY	chx03030	17	36	4.66023e-07	102185537|102181079|102173134|102184930|102182412|102189063|102169080|102172276|102177963|102177120|102185810|102174589|102173090|102173380|102170128|102175140|102171390	chx:102185537|chx:102181079|chx:102173134|chx:102184930|chx:102182412|chx:102189063|chx:102169080|chx:102172276|chx:102177963|chx:102177120|chx:102185810|chx:102174589|chx:102173090|chx:102173380|chx:102170128|chx:102175140|chx:102171390|	102185537|102181079|102173134|102184930|102182412|102189063|102169080|102172276|102177963|102177120|102185810|102174589|102173090|102173380|102170128|102175140|102171390|	http://www.genome.jp/kegg-bin/show_pathway?chx03030/chx:102177120%09red/chx:102177963%09red/chx:102184930%09red/chx:102189063%09red/chx:102170128%09red/chx:102174589%09red/chx:102173380%09red/chx:102173090%09red/chx:102185810%09red/chx:102182412%09red/chx:102173134%09red/chx:102185537%09red/chx:102169080%09red/chx:102181079%09red/chx:102172276%09red/chx:102175140%09red/chx:102171390%09red
Systemic lupus erythematosus	KEGG PATHWAY	chx05322	32	122	5.62816e-07	102185882|102178318|102178319|102178027|108633413|108633412|102181640|102181641|102179469|102191542|102172954|106501778|102186446|102171944|102183743|102173247|102178901|108637680|102182458|106503499|106503498|102178586|102178584|108633408|102178870|102180034|102180307|102181383|102178621|102177790|108636054|102186170	chx:102186446|chx:102178318|chx:102186446|chx:102178027|chx:102178027|chx:102186446|chx:102185049|chx:102186446|chx:102185049|chx:102191542|chx:102180307|chx:102185049|chx:102186446|chx:102171944|chx:102186446|chx:102186446|chx:102186446|chx:102171944|chx:102182458|chx:102186446|chx:102186446|chx:102171676|chx:102178584|chx:102186446|chx:102185049|chx:102183743|chx:102180034|chx:102185049|chx:102…	102186446|102178318|102186446|102178027|102178027|102186446|102185049|102186446|102185049|102191542|102180307|102185049|102186446|102171944|102186446|102186446|102186446|102171944|102182458|102186446|102186446|102171676|102178584|102186446|102185049|102183743|102180034|102185049|102186446|102177790|102189537|102186170|	http://www.genome.jp/kegg-bin/show_pathway?chx05322/chx:102189537%09red/chx:102191542%09red/chx:102177790%09red/chx:102178584%09red/chx:102185049%09red/chx:102183743%09red/chx:102182458%09red/chx:102178318%09red/chx:102180307%09red/chx:102186170%09red/chx:102171676%09red/chx:102186446%09red/chx:102171944%09red/chx:102180034%09red/chx:102178027%09red
Base excision repair	KEGG PATHWAY	chx03410	13	33	4.72756e-05	102190248|102170376|102182412|102189063|102182818|102185136|100860967|102177963|102174589|102179855|102173090|102172276|102173065	chx:102190248|chx:102170376|chx:102182412|chx:102189063|chx:102182818|chx:102185136|chx:100860967|chx:102177963|chx:102174589|chx:102179855|chx:102173090|chx:102172276|chx:102173065|	102190248|102170376|102182412|102189063|102182818|102185136|100860967|102177963|102174589|102179855|102173090|102172276|102173065|	http://www.genome.jp/kegg-bin/show_pathway?chx03410/chx:102173090%09red/chx:100860967%09red/chx:102177963%09red/chx:102189063%09red/chx:102174589%09red/chx:102185136%09red/chx:102170376%09red/chx:102172276%09red/chx:102182412%09red/chx:102179855%09red/chx:102173065%09red/chx:102182818%09red/chx:102190248%09red
Axon guidance	KEGG PATHWAY	chx04360	25	122	0.00028912	102186490|102183402|102190450|106502352|102178060|102190191|102183467|102182192|102182393|102191321|102170782|102177760|102177853|102190819|102182471|102183496|102174862|102170636|102179673|102185804|102169974|102175748|108635583|102180800|106503424	chx:102186490|chx:102183402|chx:102191321|chx:102184717|chx:102178060|chx:102190191|chx:102183467|chx:102182192|chx:102182393|chx:102191321|chx:102170782|chx:102173931|chx:102177853|chx:102190819|chx:102182471|chx:102183496|chx:102174862|chx:102170636|chx:102179673|chx:102185804|chx:102169974|chx:102175748|chx:102185804|chx:102180800|chx:102172850|	102186490|102183402|102191321|102184717|102178060|102190191|102183467|102182192|102182393|102191321|102170782|102173931|102177853|102190819|102182471|102183496|102174862|102170636|102179673|102185804|102169974|102175748|102185804|102180800|102172850|	http://www.genome.jp/kegg-bin/show_pathway?chx04360/chx:102183402%09red/chx:102174862%09red/chx:102177853%09red/chx:102190191%09red/chx:102182393%09red/chx:102170782%09red/chx:102184717%09red/chx:102185804%09red/chx:102182471%09red/chx:102190819%09red/chx:102178060%09red/chx:102182192%09red/chx:102175748%09red/chx:102170636%09red/chx:102183496%09red/chx:102169974%09red/chx:102180800%09red/chx:102…
ECM-receptor interaction	KEGG PATHWAY	chx04512	20	89	0.000412158	102186321|102169417|102169643|102185463|102182645|100860805|102179675|102179674|102178669|102178060|102183190|102187872|102185415|102175332|102181695|108635555|102183732|102185011|102170840|102176003	chx:102186321|chx:102169417|chx:102169643|chx:102185463|chx:102182645|chx:100860805|chx:102179675|chx:102179674|chx:102178669|chx:102178060|chx:102183190|chx:102187872|chx:102185415|chx:102175332|chx:102181695|chx:102170840|chx:102183732|chx:102185011|chx:102170840|chx:102176003|	102186321|102169417|102169643|102185463|102182645|100860805|102179675|102179674|102178669|102178060|102183190|102187872|102185415|102175332|102181695|102170840|102183732|102185011|102170840|102176003|	http://www.genome.jp/kegg-bin/show_pathway?chx04512/chx:100860805%09red/chx:102178060%09red/chx:102183190%09red/chx:102183732%09red/chx:102186321%09red/chx:102169643%09red/chx:102169417%09red/chx:102176003%09red/chx:102185463%09red/chx:102187872%09red/chx:102170840%09red/chx:102185011%09red/chx:102181695%09red/chx:102175332%09red/chx:102179675%09red/chx:102179674%09red/chx:102185415%09red/chx:102…
Gap junction	KEGG PATHWAY	chx04540	19	89	0.00096838	102176517|102189399|102182890|102178700|102185804|108633189|108636002|102178426|102168651|102188874|102172135|108635583|102174007|102191620|102189653|102184168|102178409|102177410|102168934	chx:102168790|chx:102189399|chx:102182890|chx:102178700|chx:102185804|chx:102189140|chx:102178700|chx:102178700|chx:102168651|chx:102189140|chx:102172135|chx:102185804|chx:102174007|chx:102191620|chx:102189653|chx:102184168|chx:102168953|chx:102178700|chx:102168934|	102168790|102189399|102182890|102178700|102185804|102189140|102178700|102178700|102168651|102189140|102172135|102185804|102174007|102191620|102189653|102184168|102168953|102178700|102168934|	http://www.genome.jp/kegg-bin/show_pathway?chx04540/chx:102189140%09red/chx:102172135%09red/chx:102191620%09red/chx:102189399%09red/chx:102189653%09red/chx:102168651%09red/chx:102168790%09red/chx:102185804%09red/chx:102178700%09red/chx:102182890%09red/chx:102168953%09red/chx:102174007%09red/chx:102168934%09red/chx:102184168%09red
Bacterial invasion of epithelial cells	KEGG PATHWAY	chx05100	17	78	0.00144303	102175009|102189847|102189730|100860883|102191742|102182890|102170400|102182223|102172564|102178060|102182645|102186298|102181234|102170135|102169956|102183793|102189579	chx:102175009|chx:102189847|chx:102189730|chx:102179831|chx:102191742|chx:102182890|chx:102170400|chx:102182223|chx:102172564|chx:102178060|chx:102182645|chx:102186298|chx:102181234|chx:102170135|chx:102169956|chx:102183793|chx:102189579|	102175009|102189847|102189730|102179831|102191742|102182890|102170400|102182223|102172564|102178060|102182645|102186298|102181234|102170135|102169956|102183793|102189579|	http://www.genome.jp/kegg-bin/show_pathway?chx05100/chx:102189730%09red/chx:102186298%09red/chx:102178060%09red/chx:102170135%09red/chx:102182223%09red/chx:102179831%09red/chx:102170400%09red/chx:102189847%09red/chx:102181234%09red/chx:102169956%09red/chx:102175009%09red/chx:102183793%09red/chx:102182890%09red/chx:102189579%09red/chx:102191742%09red/chx:102172564%09red/chx:102182645%09red
p53 signaling pathway	KEGG PATHWAY	chx04115	16	75	0.00236813	100860943|102180182|102178489|102188170|100860751|102171306|102185371|102179856|102184881|102180657|102187875|102188317|102169650|108634245|102184180|102178054	chx:100860943|chx:102180182|chx:102178489|chx:102188170|chx:100860751|chx:102171306|chx:102185371|chx:102179856|chx:102184881|chx:102180657|chx:102188170|chx:102188317|chx:102180657|chx:102179898|chx:102184180|chx:102178054|	100860943|102180182|102178489|102188170|100860751|102171306|102185371|102179856|102184881|102180657|102188170|102188317|102180657|102179898|102184180|102178054|	http://www.genome.jp/kegg-bin/show_pathway?chx04115/chx:102178489%09red/chx:102188170%09red/chx:100860751%09red/chx:100860943%09red/chx:102188317%09red/chx:102171306%09red/chx:102184881%09red/chx:102180182%09red/chx:102185371%09red/chx:102179856%09red/chx:102179898%09red/chx:102178054%09red/chx:102184180%09red/chx:102180657%09red
Rap1 signaling pathway	KEGG PATHWAY	chx04015	31	201	0.00377145	100860883|106502352|102189175|102178060|102179047|102170135|102180282|102181179|102187092|102179782|102184511|108635583|102183685|102169417|102191742|102177853|102182890|108633189|102168651|102188874|102190168|102189928|106503372|102168934|102185804|102178972|102177831|102189653|102174007|108636054|102189399	chx:102179831|chx:102184717|chx:102189175|chx:102178060|chx:102179047|chx:102170135|chx:102180282|chx:102181179|chx:102187092|chx:102179782|chx:102184511|chx:102185804|chx:102183685|chx:102169417|chx:102191742|chx:102177853|chx:102182890|chx:102189140|chx:102168651|chx:102189140|chx:102190168|chx:102189928|chx:102173788|chx:102168934|chx:102185804|chx:102178972|chx:102177831|chx:102189653|chx:102…	102179831|102184717|102189175|102178060|102179047|102170135|102180282|102181179|102187092|102179782|102184511|102185804|102183685|102169417|102191742|102177853|102182890|102189140|102168651|102189140|102190168|102189928|102173788|102168934|102185804|102178972|102177831|102189653|102174007|102189537|102189399|	http://www.genome.jp/kegg-bin/show_pathway?chx04015/chx:102190168%09red/chx:102179831%09red/chx:102183685%09red/chx:102179782%09red/chx:102184511%09red/chx:102187092%09red/chx:102168934%09red/chx:102178972%09red/chx:102177853%09red/chx:102189928%09red/chx:102180282%09red/chx:102177831%09red/chx:102184717%09red/chx:102169417%09red/chx:102189399%09red/chx:102173788%09red/chx:102185804%09red/chx:102…
Dilated cardiomyopathy	KEGG PATHWAY	chx05414	16	84	0.00617725	102181161|102189962|102169417|102179435|102176517|102174706|108633189|102188874|102178060|100861228|102183190|102185415|102181695|102172849|102180482|100860883	chx:102181161|chx:102189962|chx:102169417|chx:102179435|chx:102168790|chx:102174706|chx:102189140|chx:102189140|chx:102178060|chx:100861228|chx:102183190|chx:102185415|chx:102181695|chx:102172849|chx:102180482|chx:102179831|	102181161|102189962|102169417|102179435|102168790|102174706|102189140|102189140|102178060|100861228|102183190|102185415|102181695|102172849|102180482|102179831|	http://www.genome.jp/kegg-bin/show_pathway?chx05414/chx:102179435%09red/chx:102174706%09red/chx:100861228%09red/chx:102178060%09red/chx:102183190%09red/chx:102179831%09red/chx:102189962%09red/chx:102169417%09red/chx:102181161%09red/chx:102168790%09red/chx:102181695%09red/chx:102172849%09red/chx:102185415%09red/chx:102180482%09red/chx:102189140%09red
Transcriptional misregulation in cancer	KEGG PATHWAY	chx05202	26	169	0.00771811	102185882|102178319|108633412|102181046|102181641|102169650|108634245|102186446|102187371|102183743|102173247|102178901|102186408|106503499|106503498|100861008|102178462|108633408|102187055|100860792|102190168|102176014|102172067|102178621|102174701|102180657	chx:102186446|chx:102186446|chx:102186446|chx:102181046|chx:102186446|chx:102180657|chx:102179898|chx:102186446|chx:102187371|chx:102186446|chx:102186446|chx:102186446|chx:102186408|chx:102186446|chx:102186446|chx:100861008|chx:102178462|chx:102186446|chx:102187055|chx:100860792|chx:102190168|chx:102176014|chx:102181046|chx:102186446|chx:102174701|chx:102180657|	102186446|102186446|102186446|102181046|102186446|102180657|102179898|102186446|102187371|102186446|102186446|102186446|102186408|102186446|102186446|100861008|102178462|102186446|102187055|100860792|102190168|102176014|102181046|102186446|102174701|102180657|	http://www.genome.jp/kegg-bin/show_pathway?chx05202/chx:102190168%09red/chx:102187371%09red/chx:102187055%09red/chx:100860792%09red/chx:102176014%09red/chx:102178462%09red/chx:100861008%09red/chx:102179898%09red/chx:102186446%09red/chx:102186408%09red/chx:102181046%09red/chx:102180657%09red/chx:102174701%09red
Other types of O-glycan biosynthesis	KEGG PATHWAY	chx00514	8	30	0.0096567	102169449|102174438|102179776|102187411|100861039|102183938|102185013|102172883	chx:102178708|chx:102174438|chx:102179776|chx:102187411|chx:100861039|chx:102183938|chx:102185013|chx:102172883|	102178708|102174438|102179776|102187411|100861039|102183938|102185013|102172883|	http://www.genome.jp/kegg-bin/show_pathway?chx00514/chx:102179776%09red/chx:102183938%09red/chx:102172883%09red/chx:100861039%09red/chx:102174438%09red/chx:102187411%09red/chx:102178708%09red/chx:102185013%09red
Glycosaminoglycan biosynthesis - chondroitin sulfate / dermatan sulfate	KEGG PATHWAY	chx00532	6	19	0.0126829	102189205|102179324|102170413|102168453|102171342|102174473	chx:102189205|chx:102179324|chx:102170413|chx:102168453|chx:102171342|chx:102174473|	102189205|102179324|102170413|102168453|102171342|102174473|	http://www.genome.jp/kegg-bin/show_pathway?chx00532/chx:102189205%09red/chx:102170413%09red/chx:102174473%09red/chx:102179324%09red/chx:102171342%09red/chx:102168453%09red
PI3K-Akt signaling pathway	KEGG PATHWAY	chx04151	45	356	0.0151959	100861036|102171306|106502352|102178060|102170135|102183732|102173121|108634245|102176003|102183893|102180182|102179782|102186877|102184511|102182645|102181695|102169650|108635555|102187872|102183685|102169417|102175223|102177853|102187070|102191178|102180282|102183190|102190168|102185415|102191552|102169643|102168651|102170840|102168934|100860943|102179454|102177369|100860751|100860805|102179675…	chx:100861036|chx:102171306|chx:102184717|chx:102178060|chx:102170135|chx:102183732|chx:102173121|chx:102179898|chx:102176003|chx:102183893|chx:102180182|chx:102179782|chx:102186877|chx:102184511|chx:102182645|chx:102181695|chx:102180657|chx:102170840|chx:102187872|chx:102183685|chx:102169417|chx:102175223|chx:102177853|chx:102187070|chx:102191178|chx:102180282|chx:102183190|chx:102190168|chx:102…	100861036|102171306|102184717|102178060|102170135|102183732|102173121|102179898|102176003|102183893|102180182|102179782|102186877|102184511|102182645|102181695|102180657|102170840|102187872|102183685|102169417|102175223|102177853|102187070|102191178|102180282|102183190|102190168|102185415|102191552|102169643|102168651|102170840|102168934|100860943|102179454|102177369|100860751|100860805|102179675…	http://www.genome.jp/kegg-bin/show_pathway?chx04151/chx:102178669%09red/chx:102190168%09red/chx:102183732%09red/chx:102183685%09red/chx:102181695%09red/chx:102179782%09red/chx:100860805%09red/chx:102169417%09red/chx:102180182%09red/chx:102179898%09red/chx:102187070%09red/chx:102185415%09red/chx:102168934%09red/chx:102183893%09red/chx:102177853%09red/chx:100860751%09red/chx:102180282%09red/chx:102…
Focal adhesion	KEGG PATHWAY	chx04510	29	208	0.0160222	100860883|102183402|102182645|102178060|102170135|102183732|102169650|102181989|102176003|102181695|108635555|102170840|102169417|102191742|102182890|102168651|102183190|102187872|102185415|102169643|102168934|102179673|100860805|102179675|102179674|102178669|102180657|102174007|102169956	chx:102179831|chx:102183402|chx:102182645|chx:102178060|chx:102170135|chx:102183732|chx:102180657|chx:102181989|chx:102176003|chx:102181695|chx:102170840|chx:102170840|chx:102169417|chx:102191742|chx:102182890|chx:102168651|chx:102183190|chx:102187872|chx:102185415|chx:102169643|chx:102168934|chx:102179673|chx:100860805|chx:102179675|chx:102179674|chx:102178669|chx:102180657|chx:102174007|chx:102…	102179831|102183402|102182645|102178060|102170135|102183732|102180657|102181989|102176003|102181695|102170840|102170840|102169417|102191742|102182890|102168651|102183190|102187872|102185415|102169643|102168934|102179673|100860805|102179675|102179674|102178669|102180657|102174007|102169956|	http://www.genome.jp/kegg-bin/show_pathway?chx04510/chx:102178669%09red/chx:102183402%09red/chx:102179831%09red/chx:102183732%09red/chx:100860805%09red/chx:102181695%09red/chx:102185415%09red/chx:102168934%09red/chx:102169643%09red/chx:102169417%09red/chx:102181989%09red/chx:102187872%09red/chx:102182645%09red/chx:102180657%09red/chx:102178060%09red/chx:102176003%09red/chx:102169956%09red/chx:102…
Fanconi anemia pathway	KEGG PATHWAY	chx03460	10	51	0.0231801	102186061|108634313|102178489|102171925|102189712|102171813|102175824|102181544|102189936|102173121	chx:102186061|chx:102189936|chx:102178489|chx:102171925|chx:102189712|chx:102171813|chx:102175824|chx:102181544|chx:102189936|chx:102173121|	102186061|102189936|102178489|102171925|102189712|102171813|102175824|102181544|102189936|102173121|	http://www.genome.jp/kegg-bin/show_pathway?chx03460/chx:102186061%09red/chx:102178489%09red/chx:102181544%09red/chx:102171813%09red/chx:102171925%09red/chx:102173121%09red/chx:102189936%09red/chx:102175824%09red/chx:102189712%09red
Hippo signaling pathway	KEGG PATHWAY	chx04390	22	152	0.0235251	100860883|102191439|102181627|102179047|102169162|102169650|102187092|102170375|102186877|106502750|102172733|102177369|102189579|102180077|102191742|102178744|102189962|100861228|102175223|102188440|102188083|102180657	chx:102179831|chx:102191439|chx:102181627|chx:102179047|chx:102169162|chx:102180657|chx:102187092|chx:102170375|chx:102186877|chx:102175724|chx:102172733|chx:102177369|chx:102189579|chx:102180077|chx:102191742|chx:102178744|chx:102189962|chx:100861228|chx:102175223|chx:102188440|chx:102188083|chx:102180657|	102179831|102191439|102181627|102179047|102169162|102180657|102187092|102170375|102186877|102175724|102172733|102177369|102189579|102180077|102191742|102178744|102189962|100861228|102175223|102188440|102188083|102180657|	http://www.genome.jp/kegg-bin/show_pathway?chx04390/chx:102169162%09red/chx:102188440%09red/chx:102191439%09red/chx:102179047%09red/chx:100861228%09red/chx:102175223%09red/chx:102179831%09red/chx:102178744%09red/chx:102180077%09red/chx:102172733%09red/chx:102181627%09red/chx:102175724%09red/chx:102188083%09red/chx:102170375%09red/chx:102177369%09red/chx:102189962%09red/chx:102186877%09red/chx:102…
Nucleotide excision repair	KEGG PATHWAY	chx03420	9	44	0.0246782	102175824|102184930|102182412|102189063|102172276|102177120|102174589|102173090|102170128	chx:102175824|chx:102184930|chx:102182412|chx:102189063|chx:102172276|chx:102177120|chx:102174589|chx:102173090|chx:102170128|	102175824|102184930|102182412|102189063|102172276|102177120|102174589|102173090|102170128|	http://www.genome.jp/kegg-bin/show_pathway?chx03420/chx:102177120%09red/chx:102184930%09red/chx:102173090%09red/chx:102189063%09red/chx:102174589%09red/chx:102175824%09red/chx:102172276%09red/chx:102182412%09red/chx:102170128%09red
Progesterone-mediated oocyte maturation	KEGG PATHWAY	chx04914	14	84	0.025331	102176517|102190390|102188170|100860751|102171678|102179856|102181731|102170548|102187875|102170135|108635583|102172729|102185804|102191505	chx:102168790|chx:102190390|chx:102188170|chx:100860751|chx:102171678|chx:102179856|chx:102181731|chx:102170548|chx:102188170|chx:102170135|chx:102185804|chx:102172729|chx:102185804|chx:102191505|	102168790|102190390|102188170|100860751|102171678|102179856|102181731|102170548|102188170|102170135|102185804|102172729|102185804|102191505|	http://www.genome.jp/kegg-bin/show_pathway?chx04914/chx:102190390%09red/chx:102168790%09red/chx:102188170%09red/chx:102170135%09red/chx:100860751%09red/chx:102172729%09red/chx:102170548%09red/chx:102191505%09red/chx:102179856%09red/chx:102185804%09red/chx:102181731%09red/chx:102171678%09red
Prostate cancer	KEGG PATHWAY	chx05215	14	84	0.025331	102187232|102179454|102173018|102186169|102191742|100860751|102168651|102174007|102170135|102180282|108634245|102183893|102181989|102168934	chx:102187232|chx:102179454|chx:102173018|chx:102186169|chx:102191742|chx:100860751|chx:102168651|chx:102174007|chx:102170135|chx:102180282|chx:102179898|chx:102183893|chx:102181989|chx:102168934|	102187232|102179454|102173018|102186169|102191742|100860751|102168651|102174007|102170135|102180282|102179898|102183893|102181989|102168934|	http://www.genome.jp/kegg-bin/show_pathway?chx05215/chx:102187232%09red/chx:102173018%09red/chx:102186169%09red/chx:100860751%09red/chx:102170135%09red/chx:102183893%09red/chx:102180282%09red/chx:102181989%09red/chx:102168651%09red/chx:102179454%09red/chx:102179898%09red/chx:102191742%09red/chx:102174007%09red/chx:102168934%09red
Glycosaminoglycan biosynthesis - heparan sulfate / heparin	KEGG PATHWAY	chx00534	6	23	0.0258371	102169088|102189205|102182809|102176640|102171771|102182243	chx:102169088|chx:102189205|chx:102182809|chx:102176640|chx:102171771|chx:102182243|	102169088|102189205|102182809|102176640|102171771|102182243|	http://www.genome.jp/kegg-bin/show_pathway?chx00534/chx:102189205%09red/chx:102182243%09red/chx:102176640%09red/chx:102182809%09red/chx:102169088%09red/chx:102171771%09red
HTLV-I infection	KEGG PATHWAY	chx05166	34	265	0.0265346	102178489|102171306|100861228|102176047|102170135|102173090|102169650|108634245|102191505|102176517|102182412|102189063|102171804|102184881|102174589|102170548|106502750|102186169|102183804|102191742|102178035|102189962|102191605|102184180|102185733|102173018|102172276|102188440|102188083|102180657|102174007|102171703|102171795|102171483	chx:102178489|chx:102171306|chx:100861228|chx:102176047|chx:102170135|chx:102173090|chx:102180657|chx:102179898|chx:102191505|chx:102168790|chx:102182412|chx:102189063|chx:102171804|chx:102184881|chx:102174589|chx:102170548|chx:102175724|chx:102186169|chx:102183804|chx:102191742|chx:102178035|chx:102189962|chx:102191605|chx:102184180|chx:102185733|chx:102173018|chx:102172276|chx:102188440|chx:102…	102178489|102171306|100861228|102176047|102170135|102173090|102180657|102179898|102191505|102168790|102182412|102189063|102171804|102184881|102174589|102170548|102175724|102186169|102183804|102191742|102178035|102189962|102191605|102184180|102185733|102173018|102172276|102188440|102188083|102180657|102174007|102171703|102171795|102171483|	http://www.genome.jp/kegg-bin/show_pathway?chx05166/chx:102173018%09red/chx:102178489%09red/chx:102184881%09red/chx:102188440%09red/chx:102171795%09red/chx:102179898%09red/chx:102173090%09red/chx:102189962%09red/chx:102186169%09red/chx:102171306%09red/chx:102185733%09red/chx:102168790%09red/chx:102180657%09red/chx:102188083%09red/chx:102176047%09red/chx:102174589%09red/chx:102172276%09red/chx:102…
Platelet activation	KEGG PATHWAY	chx04611	19	128	0.027452	108635555|102169417|100860883|102176517|102182890|102179673|102185804|108633189|102188874|102178060|102172135|102187872|108635583|102179047|102170135|102183732|102189653|102184168|102170840	chx:102170840|chx:102169417|chx:102179831|chx:102168790|chx:102182890|chx:102179673|chx:102185804|chx:102189140|chx:102189140|chx:102178060|chx:102172135|chx:102187872|chx:102185804|chx:102179047|chx:102170135|chx:102183732|chx:102189653|chx:102184168|chx:102170840|	102170840|102169417|102179831|102168790|102182890|102179673|102185804|102189140|102189140|102178060|102172135|102187872|102185804|102179047|102170135|102183732|102189653|102184168|102170840|	http://www.genome.jp/kegg-bin/show_pathway?chx04611/chx:102189140%09red/chx:102179047%09red/chx:102172135%09red/chx:102178060%09red/chx:102170135%09red/chx:102179831%09red/chx:102183732%09red/chx:102169417%09red/chx:102189653%09red/chx:102187872%09red/chx:102170840%09red/chx:102168790%09red/chx:102185804%09red/chx:102182890%09red/chx:102179673%09red/chx:102184168%09red
Hypertrophic cardiomyopathy (HCM)	KEGG PATHWAY	chx05410	13	77	0.0280644	102181161|102189962|102169417|102179435|102174706|102178060|100861228|102183190|102185415|102181695|102172849|102180482|100860883	chx:102181161|chx:102189962|chx:102169417|chx:102179435|chx:102174706|chx:102178060|chx:100861228|chx:102183190|chx:102185415|chx:102181695|chx:102172849|chx:102180482|chx:102179831|	102181161|102189962|102169417|102179435|102174706|102178060|100861228|102183190|102185415|102181695|102172849|102180482|102179831|	http://www.genome.jp/kegg-bin/show_pathway?chx05410/chx:102179435%09red/chx:102174706%09red/chx:100861228%09red/chx:102178060%09red/chx:102183190%09red/chx:102179831%09red/chx:102189962%09red/chx:102169417%09red/chx:102181161%09red/chx:102181695%09red/chx:102172849%09red/chx:102185415%09red/chx:102180482%09red
MicroRNAs in cancer	KEGG PATHWAY	chx05206	20	138	0.0294291	102186778|102180182|102173018|102180657|102181951|102190637|100860972|102181731|102173139|100860792|100861228|102173448|102169650|102174007|102173121|102169417|108634245|100861341|102181989|102186169	chx:102186778|chx:102180182|chx:102173018|chx:102180657|chx:102181951|chx:102190637|chx:100860972|chx:102181731|chx:102173139|chx:100860792|chx:100861228|chx:102173448|chx:102180657|chx:102174007|chx:102173121|chx:102169417|chx:102179898|chx:100861341|chx:102181989|chx:102186169|	102186778|102180182|102173018|102180657|102181951|102190637|100860972|102181731|102173139|100860792|100861228|102173448|102180657|102174007|102173121|102169417|102179898|100861341|102181989|102186169|	http://www.genome.jp/kegg-bin/show_pathway?chx05206/chx:102173018%09red/chx:102186169%09red/chx:100861228%09red/chx:100860972%09red/chx:102173448%09red/chx:102190637%09red/chx:102169417%09red/chx:100860792%09red/chx:102181989%09red/chx:102181951%09red/chx:102180182%09red/chx:102173121%09red/chx:102179898%09red/chx:102181731%09red/chx:102186778%09red/chx:102174007%09red/chx:100861341%09red/chx:102…
Mismatch repair	KEGG PATHWAY	chx03430	6	24	0.0301612	102184930|102189063|102172276|102177120|102172730|102170128	chx:102184930|chx:102189063|chx:102172276|chx:102177120|chx:102172730|chx:102170128|	102184930|102189063|102172276|102177120|102172730|102170128|	http://www.genome.jp/kegg-bin/show_pathway?chx03430/chx:102177120%09red/chx:102184930%09red/chx:102189063%09red/chx:102172730%09red/chx:102172276%09red/chx:102170128%09red
Arrhythmogenic right ventricular cardiomyopathy (ARVC)	KEGG PATHWAY	chx05412	12	70	0.0310557	102181161|102169417|100860883|102191742|102174706|102188004|102178060|102183190|102185415|102181695|102172849|102189579	chx:102181161|chx:102169417|chx:102179831|chx:102191742|chx:102174706|chx:102188004|chx:102178060|chx:102183190|chx:102185415|chx:102181695|chx:102172849|chx:102189579|	102181161|102169417|102179831|102191742|102174706|102188004|102178060|102183190|102185415|102181695|102172849|102189579|	http://www.genome.jp/kegg-bin/show_pathway?chx05412/chx:102174706%09red/chx:102178060%09red/chx:102183190%09red/chx:102179831%09red/chx:102188004%09red/chx:102169417%09red/chx:102181161%09red/chx:102181695%09red/chx:102189579%09red/chx:102191742%09red/chx:102172849%09red/chx:102185415%09red
Pyrimidine metabolism	KEGG PATHWAY	chx00240	15	98	0.0378615	102185537|102181079|102188253|102182412|102189063|102185371|102179779|100861073|102181376|102174589|102175015|102189416|102173090|102172111|100861345	chx:102185537|chx:102181079|chx:102188253|chx:102182412|chx:102189063|chx:102185371|chx:102179779|chx:100861073|chx:102181376|chx:102174589|chx:102175015|chx:102189416|chx:102173090|chx:102172111|chx:102183167|	102185537|102181079|102188253|102182412|102189063|102185371|102179779|100861073|102181376|102174589|102175015|102189416|102173090|102172111|102183167|	http://www.genome.jp/kegg-bin/show_pathway?chx00240/chx:102173090%09red/chx:100861073%09red/chx:102175015%09red/chx:102189063%09red/chx:102174589%09red/chx:102183167%09red/chx:102189416%09red/chx:102181376%09red/chx:102179779%09red/chx:102185537%09red/chx:102188253%09red/chx:102181079%09red/chx:102185371%09red/chx:102182412%09red/chx:102172111%09red
Cocaine addiction	KEGG PATHWAY	chx05030	9	49	0.0414934	108637174|102176517|102181359|102185804|108633189|102188874|108635583|108636054|102183893	chx:102190425|chx:102168790|chx:102181359|chx:102185804|chx:102189140|chx:102189140|chx:102185804|chx:102189537|chx:102183893|	102190425|102168790|102181359|102185804|102189140|102189140|102185804|102189537|102183893|	http://www.genome.jp/kegg-bin/show_pathway?chx05030/chx:102189537%09red/chx:102183893%09red/chx:102189140%09red/chx:102190425%09red/chx:102181359%09red/chx:102168790%09red/chx:102185804%09red
Melanoma	KEGG PATHWAY	chx05218	11	66	0.0441172	102180182|102173018|102186169|102171306|102168651|102179782|102174007|102170135|102180282|108634245|102168934	chx:102180182|chx:102173018|chx:102186169|chx:102171306|chx:102168651|chx:102179782|chx:102174007|chx:102170135|chx:102180282|chx:102179898|chx:102168934|	102180182|102173018|102186169|102171306|102168651|102179782|102174007|102170135|102180282|102179898|102168934|	http://www.genome.jp/kegg-bin/show_pathway?chx05218/chx:102173018%09red/chx:102186169%09red/chx:102170135%09red/chx:102180282%09red/chx:102179782%09red/chx:102171306%09red/chx:102168651%09red/chx:102180182%09red/chx:102179898%09red/chx:102174007%09red/chx:102168934%09red
Glycosaminoglycan degradation	KEGG PATHWAY	chx00531	5	22	0.0616585	100750233|102185703|102189402|102178493|102175240	chx:100750233|chx:102174355|chx:102189402|chx:102178493|chx:102175240|	100750233|102174355|102189402|102178493|102175240|	http://www.genome.jp/kegg-bin/show_pathway?chx00531/chx:102189402%09red/chx:102175240%09red/chx:102178493%09red/chx:102174355%09red/chx:100750233%09red
Viral carcinogenesis	KEGG PATHWAY	chx05203	26	209	0.0620312	102190390|102178318|102171306|102170135|102169650|108634245|102183893|102185075|102172954|102176517|102180182|102171703|102184881|102186877|102177369|102186030|102179111|102175223|102178584|102182890|102172121|100860751|102180657|102177790|102171483|102186170	chx:102190390|chx:102178318|chx:102171306|chx:102170135|chx:102180657|chx:102179898|chx:102183893|chx:102185075|chx:102180307|chx:102168790|chx:102180182|chx:102171703|chx:102184881|chx:102186877|chx:102177369|chx:102186030|chx:102179111|chx:102175223|chx:102178584|chx:102182890|chx:102172121|chx:100860751|chx:102180657|chx:102177790|chx:102171483|chx:102186170|	102190390|102178318|102171306|102170135|102180657|102179898|102183893|102185075|102180307|102168790|102180182|102171703|102184881|102186877|102177369|102186030|102179111|102175223|102178584|102182890|102172121|100860751|102180657|102177790|102171483|102186170|	http://www.genome.jp/kegg-bin/show_pathway?chx05203/chx:102168790%09red/chx:102179111%09red/chx:102178584%09red/chx:102178318%09red/chx:102184881%09red/chx:102180182%09red/chx:102179898%09red/chx:102183893%09red/chx:102172121%09red/chx:100860751%09red/chx:102171306%09red/chx:102186877%09red/chx:102180657%09red/chx:102190390%09red/chx:102177790%09red/chx:102180307%09red/chx:102186030%09red/chx:102…
Thyroid hormone synthesis	KEGG PATHWAY	chx04918	11	71	0.0644449	102184023|102176517|102179454|102190380|108633189|102180361|102188874|102190911|102189653|102183561|102183893	chx:102184023|chx:102168790|chx:102179454|chx:102190380|chx:102189140|chx:102180361|chx:102189140|chx:102190911|chx:102189653|chx:102183561|chx:102183893|	102184023|102168790|102179454|102190380|102189140|102180361|102189140|102190911|102189653|102183561|102183893|	http://www.genome.jp/kegg-bin/show_pathway?chx04918/chx:102180361%09red/chx:102183893%09red/chx:102190380%09red/chx:102184023%09red/chx:102190911%09red/chx:102189653%09red/chx:102179454%09red/chx:102168790%09red/chx:102183561%09red/chx:102189140%09red
Amoebiasis	KEGG PATHWAY	chx05146	16	116	0.0657009	102176517|102171142|102189962|102182645|108633189|102174814|102188874|100861228|102187872|102189653|106502411|102170135|102183732|108635555|102170840|102176003	chx:102168790|chx:102171142|chx:102189962|chx:102182645|chx:102189140|chx:102174814|chx:102189140|chx:100861228|chx:102187872|chx:102189653|chx:102189673|chx:102170135|chx:102183732|chx:102170840|chx:102170840|chx:102176003|	102168790|102171142|102189962|102182645|102189140|102174814|102189140|100861228|102187872|102189653|102189673|102170135|102183732|102170840|102170840|102176003|	http://www.genome.jp/kegg-bin/show_pathway?chx05146/chx:102189962%09red/chx:100861228%09red/chx:102170135%09red/chx:102171142%09red/chx:102174814%09red/chx:102183732%09red/chx:102189673%09red/chx:102189653%09red/chx:102176003%09red/chx:102187872%09red/chx:102170840%09red/chx:102182645%09red/chx:102168790%09red/chx:102189140%09red
Oocyte meiosis	KEGG PATHWAY	chx04114	16	117	0.0693574	102176517|102186457|102186877|102175223|100860751|102171678|102171259|102184952|102174572|102183477|102177959|102171483|102177369|102172729|102170548|102191505	chx:102168790|chx:102186457|chx:102186877|chx:102175223|chx:100860751|chx:102171678|chx:102171259|chx:102184952|chx:102174572|chx:102183477|chx:102177959|chx:102171483|chx:102177369|chx:102172729|chx:102170548|chx:102191505|	102168790|102186457|102186877|102175223|100860751|102171678|102171259|102184952|102174572|102183477|102177959|102171483|102177369|102172729|102170548|102191505|	http://www.genome.jp/kegg-bin/show_pathway?chx04114/chx:102184952%09red/chx:102168790%09red/chx:102171259%09red/chx:102170548%09red/chx:100860751%09red/chx:102175223%09red/chx:102172729%09red/chx:102191505%09red/chx:102174572%09red/chx:102177959%09red/chx:102177369%09red/chx:102183477%09red/chx:102186877%09red/chx:102186457%09red/chx:102171483%09red/chx:102171678%09red
Cell adhesion molecules (CAMs)	KEGG PATHWAY	chx04514	20	155	0.0715638	102173982|102186321|102186231|102178530|102171703|102173346|102190450|102188004|102178060|102176614|102183190|102190191|102185011|102173482|102181695|102191321|102170914|102191361|102190547|102175323	chx:102173982|chx:102186321|chx:102186231|chx:102178530|chx:102171703|chx:102173346|chx:102191321|chx:102188004|chx:102178060|chx:102176614|chx:102183190|chx:102190191|chx:102185011|chx:102173482|chx:102181695|chx:102191321|chx:102170914|chx:102191361|chx:102170914|chx:102175323|	102173982|102186321|102186231|102178530|102171703|102173346|102191321|102188004|102178060|102176614|102183190|102190191|102185011|102173482|102181695|102191321|102170914|102191361|102170914|102175323|	http://www.genome.jp/kegg-bin/show_pathway?chx04514/chx:102173982%09red/chx:102178060%09red/chx:102190191%09red/chx:102178530%09red/chx:102186231%09red/chx:102186321%09red/chx:102173346%09red/chx:102171703%09red/chx:102183190%09red/chx:102176614%09red/chx:102173482%09red/chx:102185011%09red/chx:102181695%09red/chx:102170914%09red/chx:102175323%09red/chx:102188004%09red/chx:102191361%09red/chx:102…
Adherens junction	KEGG PATHWAY	chx04520	11	73	0.0740401	102178744|100860883|102191742|102182890|102179673|102172917|102180282|102186231|102181989|102183793|102189579	chx:102178744|chx:102179831|chx:102191742|chx:102182890|chx:102179673|chx:102172917|chx:102180282|chx:102186231|chx:102181989|chx:102183793|chx:102189579|	102178744|102179831|102191742|102182890|102179673|102172917|102180282|102186231|102181989|102183793|102189579|	http://www.genome.jp/kegg-bin/show_pathway?chx04520/chx:102178744%09red/chx:102172917%09red/chx:102179831%09red/chx:102186231%09red/chx:102181989%09red/chx:102180282%09red/chx:102183793%09red/chx:102182890%09red/chx:102189579%09red/chx:102191742%09red/chx:102179673%09red
Morphine addiction	KEGG PATHWAY	chx05032	13	93	0.0842204	102176517|102184338|102187070|102185804|102179745|108633189|102184797|102191178|102188874|102183962|108635583|102186301|102185296	chx:102168790|chx:102184338|chx:102187070|chx:102185804|chx:102179745|chx:102189140|chx:102184797|chx:102191178|chx:102189140|chx:102183962|chx:102185804|chx:102186301|chx:102185296|	102168790|102184338|102187070|102185804|102179745|102189140|102184797|102191178|102189140|102183962|102185804|102186301|102185296|	http://www.genome.jp/kegg-bin/show_pathway?chx05032/chx:102191178%09red/chx:102184797%09red/chx:102185296%09red/chx:102179745%09red/chx:102186301%09red/chx:102189140%09red/chx:102184338%09red/chx:102183962%09red/chx:102168790%09red/chx:102185804%09red/chx:102187070%09red
Glutamatergic synapse	KEGG PATHWAY	chx04724	15	114	0.0961092	102176517|102184433|102171308|102181359|102187070|102185804|102174706|108633189|102191178|102188874|102185850|108635583|108636054|102189653|102185296	chx:102168790|chx:102184433|chx:102171039|chx:102181359|chx:102187070|chx:102185804|chx:102174706|chx:102189140|chx:102191178|chx:102189140|chx:102185850|chx:102185804|chx:102189537|chx:102189653|chx:102185296|	102168790|102184433|102171039|102181359|102187070|102185804|102174706|102189140|102191178|102189140|102185850|102185804|102189537|102189653|102185296|	http://www.genome.jp/kegg-bin/show_pathway?chx04724/chx:102185850%09red/chx:102189537%09red/chx:102191178%09red/chx:102185296%09red/chx:102181359%09red/chx:102174706%09red/chx:102184433%09red/chx:102189653%09red/chx:102171039%09red/chx:102168790%09red/chx:102185804%09red/chx:102187070%09red/chx:102189140%09red
N-Glycan biosynthesis	KEGG PATHWAY	chx00510	8	52	0.10759	102179776|102174983|102170340|102175536|102191262|102184597|102169971|102188772	chx:102179776|chx:102174983|chx:102170340|chx:102173844|chx:102191262|chx:102184597|chx:102169971|chx:102188772|	102179776|102174983|102170340|102173844|102191262|102184597|102169971|102188772|	http://www.genome.jp/kegg-bin/show_pathway?chx00510/chx:102179776%09red/chx:102174983%09red/chx:102188772%09red/chx:102170340%09red/chx:102191262%09red/chx:102184597%09red/chx:102169971%09red/chx:102173844%09red
Bladder cancer	KEGG PATHWAY	chx05219	6	35	0.10876	102173018|102171306|102184364|102186169|108634245|102181989	chx:102173018|chx:102171306|chx:102184364|chx:102186169|chx:102179898|chx:102181989|	102173018|102171306|102184364|102186169|102179898|102181989|	http://www.genome.jp/kegg-bin/show_pathway?chx05219/chx:102173018%09red/chx:102186169%09red/chx:102184364%09red/chx:102171306%09red/chx:102181989%09red/chx:102179898%09red
Estrogen signaling pathway	KEGG PATHWAY	chx04915	13	98	0.110669	102176517|102179454|102189653|102182890|102185804|108633189|102188874|108635583|102171471|102170135|102169956|102184364|102183893	chx:102168790|chx:102179454|chx:102189653|chx:102182890|chx:102185804|chx:102189140|chx:102189140|chx:102185804|chx:102171471|chx:102170135|chx:102169956|chx:102184364|chx:102183893|	102168790|102179454|102189653|102182890|102185804|102189140|102189140|102185804|102171471|102170135|102169956|102184364|102183893|	http://www.genome.jp/kegg-bin/show_pathway?chx04915/chx:102183893%09red/chx:102189140%09red/chx:102170135%09red/chx:102184364%09red/chx:102189653%09red/chx:102171471%09red/chx:102169956%09red/chx:102179454%09red/chx:102168790%09red/chx:102185804%09red/chx:102182890%09red
Circadian entrainment	KEGG PATHWAY	chx04713	13	98	0.110669	102176517|102172135|102187070|102185804|102174706|108633189|102191178|102188874|102185850|108635583|108636054|102189653|102184168	chx:102168790|chx:102172135|chx:102187070|chx:102185804|chx:102174706|chx:102189140|chx:102191178|chx:102189140|chx:102185850|chx:102185804|chx:102189537|chx:102189653|chx:102184168|	102168790|102172135|102187070|102185804|102174706|102189140|102191178|102189140|102185850|102185804|102189537|102189653|102184168|	http://www.genome.jp/kegg-bin/show_pathway?chx04713/chx:102185850%09red/chx:102189537%09red/chx:102174706%09red/chx:102172135%09red/chx:102191178%09red/chx:102189653%09red/chx:102189140%09red/chx:102168790%09red/chx:102185804%09red/chx:102187070%09red/chx:102184168%09red
Lysine degradation	KEGG PATHWAY	chx00310	8	53	0.115587	102184804|102176366|106503493|100861039|102177756|102172883|102171980|102174919	chx:102184804|chx:102176366|chx:102178316|chx:100861039|chx:102177756|chx:102172883|chx:102171980|chx:102174919|	102184804|102176366|102178316|100861039|102177756|102172883|102171980|102174919|	http://www.genome.jp/kegg-bin/show_pathway?chx00310/chx:102174919%09red/chx:102184804%09red/chx:102172883%09red/chx:100861039%09red/chx:102178316%09red/chx:102176366%09red/chx:102177756%09red/chx:102171980%09red
Vasopressin-regulated water reabsorption	KEGG PATHWAY	chx04962	7	45	0.122499	102176517|102171895|108633189|102174814|102169819|102188874|102183893	chx:102168790|chx:102171895|chx:102189140|chx:102174814|chx:102169819|chx:102189140|chx:102183893|	102168790|102171895|102189140|102174814|102169819|102189140|102183893|	http://www.genome.jp/kegg-bin/show_pathway?chx04962/chx:102183893%09red/chx:102189140%09red/chx:102174814%09red/chx:102168790%09red/chx:102169819%09red/chx:102171895%09red
Pancreatic cancer	KEGG PATHWAY	chx05212	9	63	0.1238	102180182|102189962|102173018|102171306|100861228|102189928|102170135|102181989|102186169	chx:102180182|chx:102189962|chx:102173018|chx:102171306|chx:100861228|chx:102189928|chx:102170135|chx:102181989|chx:102186169|	102180182|102189962|102173018|102171306|100861228|102189928|102170135|102181989|102186169|	http://www.genome.jp/kegg-bin/show_pathway?chx05212/chx:102173018%09red/chx:102189962%09red/chx:102186169%09red/chx:100861228%09red/chx:102170135%09red/chx:102171306%09red/chx:102181989%09red/chx:102180182%09red/chx:102189928%09red
Regulation of actin cytoskeleton	KEGG PATHWAY	chx04810	25	218	0.124078	100860883|102183402|102182645|102178060|102170135|102180282|102185018|102188297|102179782|102175345|102181695|102183685|102169417|102182890|102168651|102183190|102185415|102168474|100861373|102168934|102171711|102177334|102172564|102174007|102183793	chx:102179831|chx:102183402|chx:102182645|chx:102178060|chx:102170135|chx:102180282|chx:102185018|chx:102188297|chx:102179782|chx:102175345|chx:102181695|chx:102183685|chx:102169417|chx:102182890|chx:102168651|chx:102183190|chx:102185415|chx:102168474|chx:100861373|chx:102168934|chx:102171711|chx:102177334|chx:102172564|chx:102174007|chx:102183793|	102179831|102183402|102182645|102178060|102170135|102180282|102185018|102188297|102179782|102175345|102181695|102183685|102169417|102182890|102168651|102183190|102185415|102168474|100861373|102168934|102171711|102177334|102172564|102174007|102183793|	http://www.genome.jp/kegg-bin/show_pathway?chx04810/chx:102183402%09red/chx:102179831%09red/chx:102183685%09red/chx:102179782%09red/chx:102181695%09red/chx:102185415%09red/chx:102168934%09red/chx:102175345%09red/chx:102180282%09red/chx:102171711%09red/chx:102169417%09red/chx:102182645%09red/chx:102168474%09red/chx:102177334%09red/chx:102178060%09red/chx:100861373%09red/chx:102185018%09red/chx:102…
Gastric acid secretion	KEGG PATHWAY	chx04971	10	74	0.137653	102176517|102179446|102186886|102185804|108633189|102188874|102189653|102183561|102174913|108635583	chx:102168790|chx:102179446|chx:102186886|chx:102185804|chx:102189140|chx:102189140|chx:102189653|chx:102183561|chx:102174913|chx:102185804|	102168790|102179446|102186886|102185804|102189140|102189140|102189653|102183561|102174913|102185804|	http://www.genome.jp/kegg-bin/show_pathway?chx04971/chx:102189140%09red/chx:102174913%09red/chx:102189653%09red/chx:102186886%09red/chx:102179446%09red/chx:102185804%09red/chx:102168790%09red/chx:102183561%09red
Phagosome	KEGG PATHWAY	chx04145	20	171	0.137683	102178060|102171895|102169417|100860883|102175814|102182700|102171703|102188617|102187358|102174814|102179674|108636002|102181518|102185733|102178426|102178700|102170666|102178409|102177410|102179675	chx:102178060|chx:102171895|chx:102169417|chx:102179831|chx:102175814|chx:102182700|chx:102171703|chx:102188617|chx:102187358|chx:102174814|chx:102179674|chx:102178700|chx:102181518|chx:102185733|chx:102178700|chx:102178700|chx:102170666|chx:102168953|chx:102178700|chx:102179675|	102178060|102171895|102169417|102179831|102175814|102182700|102171703|102188617|102187358|102174814|102179674|102178700|102181518|102185733|102178700|102178700|102170666|102168953|102178700|102179675|	http://www.genome.jp/kegg-bin/show_pathway?chx04145/chx:102187358%09red/chx:102170666%09red/chx:102179831%09red/chx:102181518%09red/chx:102188617%09red/chx:102171703%09red/chx:102169417%09red/chx:102185733%09red/chx:102175814%09red/chx:102174814%09red/chx:102171895%09red/chx:102182700%09red/chx:102178700%09red/chx:102178060%09red/chx:102179674%09red/chx:102179675%09red/chx:102168953%09red
Taste transduction	KEGG PATHWAY	chx04742	6	38	0.139963	102176517|102187070|102170364|108633189|102171802|102188874	chx:102168790|chx:102187070|chx:102170364|chx:102189140|chx:102171802|chx:102189140|	102168790|102187070|102170364|102189140|102171802|102189140|	http://www.genome.jp/kegg-bin/show_pathway?chx04742/chx:102187070%09red/chx:102171802%09red/chx:102170364%09red/chx:102189140%09red/chx:102168790%09red
Nicotine addiction	KEGG PATHWAY	chx05033	6	38	0.139963	102184338|102183962|102179745|102184797|102185850|108636054	chx:102184338|chx:102183962|chx:102179745|chx:102184797|chx:102185850|chx:102189537|	102184338|102183962|102179745|102184797|102185850|102189537|	http://www.genome.jp/kegg-bin/show_pathway?chx05033/chx:102185850%09red/chx:102189537%09red/chx:102184797%09red/chx:102179745%09red/chx:102184338%09red/chx:102183962%09red
Hepatitis B	KEGG PATHWAY	chx05161	17	145	0.158815	102180182|102180077|102190390|102175223|100860751|102182890|102172276|102191552|102186877|100861228|102189962|102186169|102171306|102170135|102173018|108634245|102183893	chx:102180182|chx:102180077|chx:102190390|chx:102175223|chx:100860751|chx:102182890|chx:102172276|chx:102191552|chx:102186877|chx:100861228|chx:102189962|chx:102186169|chx:102171306|chx:102170135|chx:102173018|chx:102179898|chx:102183893|	102180182|102180077|102190390|102175223|100860751|102182890|102172276|102191552|102186877|100861228|102189962|102186169|102171306|102170135|102173018|102179898|102183893|	http://www.genome.jp/kegg-bin/show_pathway?chx05161/chx:102173018%09red/chx:102180077%09red/chx:102186169%09red/chx:100861228%09red/chx:102170135%09red/chx:100860751%09red/chx:102190390%09red/chx:102175223%09red/chx:102172276%09red/chx:102171306%09red/chx:102180182%09red/chx:102183893%09red/chx:102179898%09red/chx:102186877%09red/chx:102182890%09red/chx:102189962%09red/chx:102191552%09red
Oxytocin signaling pathway	KEGG PATHWAY	chx04921	18	155	0.158903	102181161|102188874|100860883|102185318|102176517|102182890|108633189|102185804|102174706|102189653|102174671|102168656|108636048|108635583|102170135|102172849|102184168|108634245	chx:102181161|chx:102189140|chx:102179831|chx:102185318|chx:102168790|chx:102182890|chx:102189140|chx:102185804|chx:102174706|chx:102189653|chx:102174671|chx:102168656|chx:102186447|chx:102185804|chx:102170135|chx:102172849|chx:102184168|chx:102179898|	102181161|102189140|102179831|102185318|102168790|102182890|102189140|102185804|102174706|102189653|102174671|102168656|102186447|102185804|102170135|102172849|102184168|102179898|	http://www.genome.jp/kegg-bin/show_pathway?chx04921/chx:102174706%09red/chx:102186447%09red/chx:102170135%09red/chx:102179831%09red/chx:102179898%09red/chx:102189653%09red/chx:102185318%09red/chx:102181161%09red/chx:102174671%09red/chx:102189140%09red/chx:102168656%09red/chx:102168790%09red/chx:102185804%09red/chx:102182890%09red/chx:102172849%09red/chx:102184168%09red
Mucin type O-Glycan biosynthesis	KEGG PATHWAY	chx00512	5	31	0.160608	102186274|102177245|102172790|102184000|102185180	chx:102186274|chx:102177245|chx:102172790|chx:102184000|chx:102185180|	102186274|102177245|102172790|102184000|102185180|	http://www.genome.jp/kegg-bin/show_pathway?chx00512/chx:102185180%09red/chx:102186274%09red/chx:102184000%09red/chx:102172790%09red/chx:102177245%09red
Glutathione metabolism	KEGG PATHWAY	chx00480	7	49	0.162225	102184023|102190911|102185371|102176986|102189416|102180237|102174444	chx:102184023|chx:102190911|chx:102185371|chx:102176986|chx:102189416|chx:102180237|chx:102174444|	102184023|102190911|102185371|102176986|102189416|102180237|102174444|	http://www.genome.jp/kegg-bin/show_pathway?chx00480/chx:102184023%09red/chx:102190911%09red/chx:102189416%09red/chx:102174444%09red/chx:102176986%09red/chx:102185371%09red/chx:102180237%09red
FoxO signaling pathway	KEGG PATHWAY	chx04068	15	127	0.170792	102189962|102188170|100860751|102171678|102179856|100861228|102180657|102187875|102188317|102170135|102169650|102175787|108634245|102185193|102172679	chx:102189962|chx:102188170|chx:100860751|chx:102171678|chx:102179856|chx:100861228|chx:102180657|chx:102188170|chx:102188317|chx:102170135|chx:102180657|chx:102175787|chx:102179898|chx:102185193|chx:102172679|	102189962|102188170|100860751|102171678|102179856|100861228|102180657|102188170|102188317|102170135|102180657|102175787|102179898|102185193|102172679|	http://www.genome.jp/kegg-bin/show_pathway?chx04068/chx:102189962%09red/chx:102188170%09red/chx:102170135%09red/chx:100860751%09red/chx:102188317%09red/chx:102175787%09red/chx:102172679%09red/chx:102179856%09red/chx:102179898%09red/chx:100861228%09red/chx:102185193%09red/chx:102180657%09red/chx:102171678%09red
Adrenergic signaling in cardiomyocytes	KEGG PATHWAY	chx04261	17	148	0.177181	102189288|102188874|102179435|102176517|108633189|102185804|102174706|102189653|102168763|102181161|108635583|102183561|102170135|102172849|102183893|102174913|102180482	chx:102189288|chx:102189140|chx:102179435|chx:102168790|chx:102189140|chx:102185804|chx:102174706|chx:102189653|chx:102168763|chx:102181161|chx:102185804|chx:102183561|chx:102170135|chx:102172849|chx:102183893|chx:102174913|chx:102180482|	102189288|102189140|102179435|102168790|102189140|102185804|102174706|102189653|102168763|102181161|102185804|102183561|102170135|102172849|102183893|102174913|102180482|	http://www.genome.jp/kegg-bin/show_pathway?chx04261/chx:102179435%09red/chx:102183893%09red/chx:102174706%09red/chx:102170135%09red/chx:102174913%09red/chx:102189653%09red/chx:102168763%09red/chx:102181161%09red/chx:102189288%09red/chx:102168790%09red/chx:102185804%09red/chx:102183561%09red/chx:102172849%09red/chx:102180482%09red/chx:102189140%09red
GABAergic synapse	KEGG PATHWAY	chx04727	11	89	0.181317	102176517|102184338|102182890|102187070|102185804|102179745|102184797|102191178|102183962|108635583|102174706	chx:102168790|chx:102184338|chx:102182890|chx:102187070|chx:102185804|chx:102179745|chx:102184797|chx:102191178|chx:102183962|chx:102185804|chx:102174706|	102168790|102184338|102182890|102187070|102185804|102179745|102184797|102191178|102183962|102185804|102174706|	http://www.genome.jp/kegg-bin/show_pathway?chx04727/chx:102191178%09red/chx:102184797%09red/chx:102179745%09red/chx:102174706%09red/chx:102184338%09red/chx:102183962%09red/chx:102168790%09red/chx:102185804%09red/chx:102187070%09red/chx:102182890%09red
Glioma	KEGG PATHWAY	chx05214	8	61	0.190097	102180182|102173018|102171306|102174007|102170135|102169956|108634245|102186169	chx:102180182|chx:102173018|chx:102171306|chx:102174007|chx:102170135|chx:102169956|chx:102179898|chx:102186169|	102180182|102173018|102171306|102174007|102170135|102169956|102179898|102186169|	http://www.genome.jp/kegg-bin/show_pathway?chx05214/chx:102173018%09red/chx:102186169%09red/chx:102170135%09red/chx:102171306%09red/chx:102169956%09red/chx:102180182%09red/chx:102179898%09red/chx:102174007%09red
Long-term depression	KEGG PATHWAY	chx04730	8	61	0.190097	102191781|102185804|108633189|102188874|102172135|102189653|108635583|102184168	chx:102191781|chx:102185804|chx:102189140|chx:102189140|chx:102172135|chx:102189653|chx:102185804|chx:102184168|	102191781|102185804|102189140|102189140|102172135|102189653|102185804|102184168|	http://www.genome.jp/kegg-bin/show_pathway?chx04730/chx:102189140%09red/chx:102172135%09red/chx:102189653%09red/chx:102185804%09red/chx:102191781%09red/chx:102184168%09red
Non-small cell lung cancer	KEGG PATHWAY	chx05223	7	52	0.195326	102180182|102173018|102171306|102186169|102170135|102181989|102185193	chx:102180182|chx:102173018|chx:102171306|chx:102186169|chx:102170135|chx:102181989|chx:102185193|	102180182|102173018|102171306|102186169|102170135|102181989|102185193|	http://www.genome.jp/kegg-bin/show_pathway?chx05223/chx:102173018%09red/chx:102186169%09red/chx:102170135%09red/chx:102171306%09red/chx:102181989%09red/chx:102180182%09red/chx:102185193%09red
Dopaminergic synapse	KEGG PATHWAY	chx04728	15	132	0.205694	102176517|102188541|102184256|102174706|108633189|102191178|102188874|102185850|108635583|102187070|108636054|102189653|102183893|102185804|102184400	chx:102168790|chx:102188541|chx:102184256|chx:102174706|chx:102189140|chx:102191178|chx:102189140|chx:102185850|chx:102185804|chx:102187070|chx:102189537|chx:102189653|chx:102183893|chx:102185804|chx:102184400|	102168790|102188541|102184256|102174706|102189140|102191178|102189140|102185850|102185804|102187070|102189537|102189653|102183893|102185804|102184400|	http://www.genome.jp/kegg-bin/show_pathway?chx04728/chx:102185850%09red/chx:102183893%09red/chx:102174706%09red/chx:102184256%09red/chx:102191178%09red/chx:102184400%09red/chx:102189653%09red/chx:102187070%09red/chx:102168790%09red/chx:102185804%09red/chx:102188541%09red/chx:102189537%09red/chx:102189140%09red
Malaria	KEGG PATHWAY	chx05144	7	53	0.206913	102168959|102189962|102168680|102179674|102179675|100861228|102185011	chx:102168959|chx:102189962|chx:102168959|chx:102179674|chx:102179675|chx:100861228|chx:102185011|	102168959|102189962|102168959|102179674|102179675|100861228|102185011|	http://www.genome.jp/kegg-bin/show_pathway?chx05144/chx:102189962%09red/chx:100861228%09red/chx:102168959%09red/chx:102179675%09red/chx:102179674%09red/chx:102185011%09red
Basal cell carcinoma	KEGG PATHWAY	chx05217	7	53	0.206913	102170375|102191742|102178142|102188440|102188083|106502750|102171572	chx:102170375|chx:102191742|chx:102178142|chx:102188440|chx:102188083|chx:102175724|chx:102171572|	102170375|102191742|102178142|102188440|102188083|102175724|102171572|	http://www.genome.jp/kegg-bin/show_pathway?chx05217/chx:102178142%09red/chx:102188083%09red/chx:102171572%09red/chx:102188440%09red/chx:102175724%09red/chx:102170375%09red/chx:102191742%09red
Pathways in cancer	KEGG PATHWAY	chx05200	34	331	0.21172	102171306|102178142|102178060|100861228|102184364|102170135|102180282|108634245|102176003|102181989|102171572|102180182|102170375|102179782|102169328|102182645|106502750|102186169|102172730|102189579|102180077|102191742|102189928|102179454|102189962|102173018|102179435|100860751|102174701|102188440|102188083|102174007|102171977|102185193	chx:102171306|chx:102178142|chx:102178060|chx:100861228|chx:102184364|chx:102170135|chx:102180282|chx:102179898|chx:102176003|chx:102181989|chx:102171572|chx:102180182|chx:102170375|chx:102179782|chx:102169328|chx:102182645|chx:102175724|chx:102186169|chx:102172730|chx:102189579|chx:102180077|chx:102191742|chx:102189928|chx:102179454|chx:102189962|chx:102173018|chx:102179435|chx:100860751|chx:102…	102171306|102178142|102178060|100861228|102184364|102170135|102180282|102179898|102176003|102181989|102171572|102180182|102170375|102179782|102169328|102182645|102175724|102186169|102172730|102189579|102180077|102191742|102189928|102179454|102189962|102173018|102179435|100860751|102174701|102188440|102188083|102174007|102171977|102185193|	http://www.genome.jp/kegg-bin/show_pathway?chx05200/chx:102178142%09red/chx:102173018%09red/chx:102186169%09red/chx:102179782%09red/chx:102188440%09red/chx:102171977%09red/chx:102179898%09red/chx:102174701%09red/chx:102189962%09red/chx:102189928%09red/chx:100860751%09red/chx:102180282%09red/chx:102171572%09red/chx:102171306%09red/chx:102181989%09red/chx:102179454%09red/chx:102182645%09red/chx:102…
Chronic myeloid leukemia	KEGG PATHWAY	chx05220	9	73	0.213943	102180182|102189962|102173018|102171306|100861228|102186169|102170135|102169956|108634245	chx:102180182|chx:102189962|chx:102173018|chx:102171306|chx:100861228|chx:102186169|chx:102170135|chx:102169956|chx:102179898|	102180182|102189962|102173018|102171306|100861228|102186169|102170135|102169956|102179898|	http://www.genome.jp/kegg-bin/show_pathway?chx05220/chx:102173018%09red/chx:102189962%09red/chx:100861228%09red/chx:102170135%09red/chx:102171306%09red/chx:102169956%09red/chx:102180182%09red/chx:102179898%09red/chx:102186169%09red
Proteoglycans in cancer	KEGG PATHWAY	chx05205	22	207	0.224431	102186321|100860883|102182645|102178060|100861228|102184364|102170135|102180282|108634245|100861341|102181989|102171572|102176517|106502750|102169417|102191742|102182890|102173448|100860944|102178972|102188440|102185011	chx:102186321|chx:102179831|chx:102182645|chx:102178060|chx:100861228|chx:102184364|chx:102170135|chx:102180282|chx:102179898|chx:100861341|chx:102181989|chx:102171572|chx:102168790|chx:102175724|chx:102169417|chx:102191742|chx:102182890|chx:102173448|chx:100860944|chx:102178972|chx:102188440|chx:102185011|	102186321|102179831|102182645|102178060|100861228|102184364|102170135|102180282|102179898|100861341|102181989|102171572|102168790|102175724|102169417|102191742|102182890|102173448|100860944|102178972|102188440|102185011|	http://www.genome.jp/kegg-bin/show_pathway?chx05205/chx:102168790%09red/chx:102179831%09red/chx:100861341%09red/chx:102188440%09red/chx:102179898%09red/chx:102178972%09red/chx:102180282%09red/chx:102186321%09red/chx:102169417%09red/chx:102181989%09red/chx:102182645%09red/chx:100860944%09red/chx:102184364%09red/chx:102178060%09red/chx:102175724%09red/chx:102185011%09red/chx:100861228%09red/chx:102…
Small cell lung cancer	KEGG PATHWAY	chx05222	11	94	0.224909	102180182|102173018|100860751|102171306|102169328|102178060|102182645|102186169|102171977|102170135|102176003	chx:102180182|chx:102173018|chx:100860751|chx:102171306|chx:102169328|chx:102178060|chx:102182645|chx:102186169|chx:102171977|chx:102170135|chx:102176003|	102180182|102173018|100860751|102171306|102169328|102178060|102182645|102186169|102171977|102170135|102176003|	http://www.genome.jp/kegg-bin/show_pathway?chx05222/chx:102180182%09red/chx:102173018%09red/chx:102169328%09red/chx:100860751%09red/chx:102170135%09red/chx:102171306%09red/chx:102176003%09red/chx:102171977%09red/chx:102182645%09red/chx:102186169%09red/chx:102178060%09red
Endocrine and other factor-regulated calcium reabsorption	KEGG PATHWAY	chx04961	6	45	0.225995	102176517|102182223|108633189|102188874|102189653|102183561	chx:102168790|chx:102182223|chx:102189140|chx:102189140|chx:102189653|chx:102183561|	102168790|102182223|102189140|102189140|102189653|102183561|	http://www.genome.jp/kegg-bin/show_pathway?chx04961/chx:102182223%09red/chx:102189140%09red/chx:102183561%09red/chx:102189653%09red/chx:102168790%09red
Protein processing in endoplasmic reticulum	KEGG PATHWAY	chx04141	19	176	0.226017	102169074|102191023|102190380|100860882|102175814|102184597|102175025|102175381|102179863|102179454|102185575|102191195|102185733|102169902|102183699|102188605|102175536|102174917|102183994	chx:102169074|chx:102191023|chx:102190380|chx:100860882|chx:102175814|chx:102184597|chx:102175025|chx:102175381|chx:102179863|chx:102179454|chx:102185575|chx:102191195|chx:102185733|chx:102169902|chx:102183699|chx:102188605|chx:102173844|chx:102174917|chx:102183994|	102169074|102191023|102190380|100860882|102175814|102184597|102175025|102175381|102179863|102179454|102185575|102191195|102185733|102169902|102183699|102188605|102173844|102174917|102183994|	http://www.genome.jp/kegg-bin/show_pathway?chx04141/chx:102191195%09red/chx:102185575%09red/chx:102175025%09red/chx:102183699%09red/chx:102188605%09red/chx:102190380%09red/chx:102175381%09red/chx:102184597%09red/chx:100860882%09red/chx:102175814%09red/chx:102191023%09red/chx:102174917%09red/chx:102185733%09red/chx:102179454%09red/chx:102173844%09red/chx:102183994%09red/chx:102169074%09red/chx:102…
Purine metabolism	KEGG PATHWAY	chx00230	19	176	0.226017	102185537|102181079|102187926|102182412|102189063|102185371|102174220|102190573|102181376|102174589|102175015|102175159|102189416|102173090|108636226|102184168|102181988|108636048|100861345	chx:102185537|chx:102181079|chx:102187926|chx:102182412|chx:102189063|chx:102185371|chx:102174220|chx:102175719|chx:102181376|chx:102174589|chx:102175015|chx:102175159|chx:102189416|chx:102173090|chx:102182490|chx:102184168|chx:102181988|chx:102186447|chx:102183167|	102185537|102181079|102187926|102182412|102189063|102185371|102174220|102175719|102181376|102174589|102175015|102175159|102189416|102173090|102182490|102184168|102181988|102186447|102183167|	http://www.genome.jp/kegg-bin/show_pathway?chx00230/chx:102187926%09red/chx:102173090%09red/chx:102175719%09red/chx:102189063%09red/chx:102174220%09red/chx:102183167%09red/chx:102189416%09red/chx:102174589%09red/chx:102181988%09red/chx:102182412%09red/chx:102175159%09red/chx:102185537%09red/chx:102182490%09red/chx:102186447%09red/chx:102181079%09red/chx:102185371%09red/chx:102175015%09red/chx:102…
Lysosome	KEGG PATHWAY	chx04142	14	125	0.229951	102188105|102178493|102182223|102188808|102185703|100750233|102190510|102175240|102181518|102189402|102190297|102185276|102175656|102180029	chx:102188105|chx:102178493|chx:102182223|chx:102188808|chx:102174355|chx:100750233|chx:102190510|chx:102175240|chx:102181518|chx:102189402|chx:102190297|chx:102191560|chx:102175656|chx:102180029|	102188105|102178493|102182223|102188808|102174355|100750233|102190510|102175240|102181518|102189402|102190297|102191560|102175656|102180029|	http://www.genome.jp/kegg-bin/show_pathway?chx04142/chx:100750233%09red/chx:102175240%09red/chx:102190510%09red/chx:102188105%09red/chx:102191560%09red/chx:102178493%09red/chx:102188808%09red/chx:102181518%09red/chx:102189402%09red/chx:102175656%09red/chx:102174355%09red/chx:102182223%09red/chx:102180029%09red/chx:102190297%09red
Retrograde endocannabinoid signaling	KEGG PATHWAY	chx04723	12	105	0.233043	102176517|102184338|102183962|102187070|102185804|102179745|102184797|102191178|102185850|108635583|102189653|102174706	chx:102168790|chx:102184338|chx:102183962|chx:102187070|chx:102185804|chx:102179745|chx:102184797|chx:102191178|chx:102185850|chx:102185804|chx:102189653|chx:102174706|	102168790|102184338|102183962|102187070|102185804|102179745|102184797|102191178|102185850|102185804|102189653|102174706|	http://www.genome.jp/kegg-bin/show_pathway?chx04723/chx:102185850%09red/chx:102191178%09red/chx:102184797%09red/chx:102179745%09red/chx:102174706%09red/chx:102189653%09red/chx:102184338%09red/chx:102183962%09red/chx:102168790%09red/chx:102185804%09red/chx:102187070%09red
Sphingolipid metabolism	KEGG PATHWAY	chx00600	6	46	0.239495	102173567|102175656|102176466|102170747|102182084|102178493	chx:102173567|chx:102175656|chx:102176466|chx:102170388|chx:102182084|chx:102178493|	102173567|102175656|102176466|102170388|102182084|102178493|	http://www.genome.jp/kegg-bin/show_pathway?chx00600/chx:102173567%09red/chx:102182084%09red/chx:102178493%09red/chx:102175656%09red/chx:102170388%09red/chx:102176466%09red
Melanogenesis	KEGG PATHWAY	chx04916	11	96	0.243422	102176517|102191742|102185804|108633189|102188874|102188440|102188083|106502750|108635583|102189653|102183893	chx:102168790|chx:102191742|chx:102185804|chx:102189140|chx:102189140|chx:102188440|chx:102188083|chx:102175724|chx:102185804|chx:102189653|chx:102183893|	102168790|102191742|102185804|102189140|102189140|102188440|102188083|102175724|102185804|102189653|102183893|	http://www.genome.jp/kegg-bin/show_pathway?chx04916/chx:102183893%09red/chx:102189140%09red/chx:102188083%09red/chx:102189653%09red/chx:102188440%09red/chx:102175724%09red/chx:102168790%09red/chx:102185804%09red/chx:102191742%09red
Synaptic vesicle cycle	KEGG PATHWAY	chx04721	8	66	0.244734	102183039|102182700|102187358|102181518|102182223|102174416|102170666|102171025	chx:102183039|chx:102182700|chx:102187358|chx:102181518|chx:102182223|chx:102174416|chx:102170666|chx:102171025|	102183039|102182700|102187358|102181518|102182223|102174416|102170666|102171025|	http://www.genome.jp/kegg-bin/show_pathway?chx04721/chx:102187358%09red/chx:102170666%09red/chx:102182223%09red/chx:102181518%09red/chx:102183039%09red/chx:102182700%09red/chx:102174416%09red/chx:102171025%09red
Notch signaling pathway	KEGG PATHWAY	chx04330	6	47	0.253228	102169449|102183334|102183281|102188083|102185075|102186030	chx:102178708|chx:102183334|chx:102183281|chx:102188083|chx:102185075|chx:102186030|	102178708|102183334|102183281|102188083|102185075|102186030|	http://www.genome.jp/kegg-bin/show_pathway?chx04330/chx:102183334%09red/chx:102183281%09red/chx:102178708%09red/chx:102186030%09red/chx:102185075%09red/chx:102188083%09red
Terpenoid backbone biosynthesis	KEGG PATHWAY	chx00900	3	20	0.281923	102171980|102176561|102169762	chx:102171980|chx:102176561|chx:102169762|	102171980|102176561|102169762|	http://www.genome.jp/kegg-bin/show_pathway?chx00900/chx:102171980%09red/chx:102169762%09red/chx:102176561%09red
Phosphatidylinositol signaling system	KEGG PATHWAY	chx04070	9	80	0.288734	102170306|106502912|102176832|102178972|102175275|102184173|102189653|102170135|100861268	chx:102170306|chx:102184173|chx:102176832|chx:102178972|chx:102175275|chx:102184173|chx:102189653|chx:102170135|chx:100861268|	102170306|102184173|102176832|102178972|102175275|102184173|102189653|102170135|100861268|	http://www.genome.jp/kegg-bin/show_pathway?chx04070/chx:102178972%09red/chx:102170135%09red/chx:100861268%09red/chx:102189653%09red/chx:102170306%09red/chx:102184173%09red/chx:102175275%09red/chx:102176832%09red
Cholinergic synapse	KEGG PATHWAY	chx04725	12	112	0.297286	102176517|102179673|102187070|102174706|102191178|108635583|102168474|102170135|102189653|102183893|102185804|102174913	chx:102168790|chx:102179673|chx:102187070|chx:102174706|chx:102191178|chx:102185804|chx:102168474|chx:102170135|chx:102189653|chx:102183893|chx:102185804|chx:102174913|	102168790|102179673|102187070|102174706|102191178|102185804|102168474|102170135|102189653|102183893|102185804|102174913|	http://www.genome.jp/kegg-bin/show_pathway?chx04725/chx:102183893%09red/chx:102174706%09red/chx:102170135%09red/chx:102174913%09red/chx:102191178%09red/chx:102189653%09red/chx:102168790%09red/chx:102185804%09red/chx:102187070%09red/chx:102179673%09red/chx:102168474%09red
Tight junction	KEGG PATHWAY	chx04530	14	134	0.305704	102187092|100860883|102191742|102182890|102185804|102168826|102172400|102181627|108635583|102171471|102179047|102181179|102171306|102189579	chx:102187092|chx:102179831|chx:102191742|chx:102182890|chx:102185804|chx:102168826|chx:102172400|chx:102181627|chx:102185804|chx:102171471|chx:102179047|chx:102181179|chx:102171306|chx:102189579|	102187092|102179831|102191742|102182890|102185804|102168826|102172400|102181627|102185804|102171471|102179047|102181179|102171306|102189579|	http://www.genome.jp/kegg-bin/show_pathway?chx04530/chx:102181627%09red/chx:102168826%09red/chx:102179047%09red/chx:102172400%09red/chx:102179831%09red/chx:102171306%09red/chx:102171471%09red/chx:102187092%09red/chx:102185804%09red/chx:102182890%09red/chx:102189579%09red/chx:102191742%09red/chx:102181179%09red
Serotonergic synapse	KEGG PATHWAY	chx04726	12	113	0.306858	102176517|102184338|102187070|102185804|102185838|108633189|102191178|102188874|108635583|102189653|102172933|102174706	chx:102168790|chx:102184338|chx:102187070|chx:102185804|chx:102185838|chx:102189140|chx:102191178|chx:102189140|chx:102185804|chx:102189653|chx:102172933|chx:102174706|	102168790|102184338|102187070|102185804|102185838|102189140|102191178|102189140|102185804|102189653|102172933|102174706|	http://www.genome.jp/kegg-bin/show_pathway?chx04726/chx:102191178%09red/chx:102172933%09red/chx:102174706%09red/chx:102189653%09red/chx:102184338%09red/chx:102168790%09red/chx:102185804%09red/chx:102187070%09red/chx:102185838%09red/chx:102189140%09red
Synthesis and degradation of ketone bodies	KEGG PATHWAY	chx00072	2	12	0.313169	102171980|102176561	chx:102171980|chx:102176561|	102171980|102176561|	http://www.genome.jp/kegg-bin/show_pathway?chx00072/chx:102171980%09red/chx:102176561%09red
Ras signaling pathway	KEGG PATHWAY	chx04014	22	223	0.329934	102183402|106502352|102170135|102180282|102176517|102179782|102174814|102183685|102177853|102187070|102191178|102169956|102190168|102189928|102168651|102168934|102170782|102183333|102178972|102174007|108636054|102185193	chx:102183402|chx:102184717|chx:102170135|chx:102180282|chx:102168790|chx:102179782|chx:102174814|chx:102183685|chx:102177853|chx:102187070|chx:102191178|chx:102169956|chx:102190168|chx:102189928|chx:102168651|chx:102168934|chx:102170782|chx:102183333|chx:102178972|chx:102174007|chx:102189537|chx:102185193|	102183402|102184717|102170135|102180282|102168790|102179782|102174814|102183685|102177853|102187070|102191178|102169956|102190168|102189928|102168651|102168934|102170782|102183333|102178972|102174007|102189537|102185193|	http://www.genome.jp/kegg-bin/show_pathway?chx04014/chx:102168790%09red/chx:102190168%09red/chx:102183402%09red/chx:102183685%09red/chx:102179782%09red/chx:102187070%09red/chx:102168934%09red/chx:102177853%09red/chx:102189928%09red/chx:102180282%09red/chx:102170782%09red/chx:102184717%09red/chx:102185193%09red/chx:102189537%09red/chx:102178972%09red/chx:102174814%09red/chx:102169956%09red/chx:102…
Signaling pathways regulating pluripotency of stem cells	KEGG PATHWAY	chx04550	14	137	0.332402	102180114|102181107|102170375|102191742|100860960|102190392|102181046|102188440|102188083|106502750|102170135|102180282|102183685|102172067	chx:102181107|chx:102181107|chx:102170375|chx:102191742|chx:100860960|chx:102190392|chx:102181046|chx:102188440|chx:102188083|chx:102175724|chx:102170135|chx:102180282|chx:102183685|chx:102181046|	102181107|102181107|102170375|102191742|100860960|102190392|102181046|102188440|102188083|102175724|102170135|102180282|102183685|102181046|	http://www.genome.jp/kegg-bin/show_pathway?chx04550/chx:102181107%09red/chx:102188083%09red/chx:100860960%09red/chx:102170135%09red/chx:102180282%09red/chx:102183685%09red/chx:102188440%09red/chx:102175724%09red/chx:102190392%09red/chx:102170375%09red/chx:102191742%09red/chx:102181046%09red
TGF-beta signaling pathway	KEGG PATHWAY	chx04350	9	84	0.334226	102179111|102189962|102187642|100860944|100860960|100861228|102181631|102172733|102191347	chx:102179111|chx:102189962|chx:102187642|chx:100860944|chx:100860960|chx:100861228|chx:102181631|chx:102172733|chx:102191347|	102179111|102189962|102187642|100860944|100860960|100861228|102181631|102172733|102191347|	http://www.genome.jp/kegg-bin/show_pathway?chx04350/chx:102189962%09red/chx:102179111%09red/chx:100861228%09red/chx:102172733%09red/chx:100860944%09red/chx:102187642%09red/chx:102181631%09red/chx:100860960%09red/chx:102191347%09red
Neuroactive ligand-receptor interaction	KEGG PATHWAY	chx04080	27	279	0.340034	102187024|102181359|102179745|102168661|102168518|102184797|102172679|102185018|102189288|102184433|102180585|102184511|102183962|102168674|102184338|102186886|100861239|102185850|102168474|102184068|102191781|102187992|102189775|100860847|108636054|102189399|102177001	chx:102187024|chx:102181359|chx:102179745|chx:102168661|chx:102168518|chx:102184797|chx:102172679|chx:102185018|chx:102189288|chx:102184433|chx:102180585|chx:102184511|chx:102183962|chx:102168674|chx:102184338|chx:102186886|chx:100861239|chx:102185850|chx:102168474|chx:102184068|chx:102191781|chx:102187992|chx:102189775|chx:100860847|chx:102189537|chx:102189399|chx:102177001|	102187024|102181359|102179745|102168661|102168518|102184797|102172679|102185018|102189288|102184433|102180585|102184511|102183962|102168674|102184338|102186886|100861239|102185850|102168474|102184068|102191781|102187992|102189775|100860847|102189537|102189399|102177001|	http://www.genome.jp/kegg-bin/show_pathway?chx04080/chx:102180585%09red/chx:102181359%09red/chx:102184797%09red/chx:102191781%09red/chx:102179745%09red/chx:102189399%09red/chx:102172679%09red/chx:102184068%09red/chx:102168661%09red/chx:100861239%09red/chx:102168518%09red/chx:102168474%09red/chx:102189537%09red/chx:102184433%09red/chx:102184511%09red/chx:102183962%09red/chx:102187992%09red/chx:102…
Wnt signaling pathway	KEGG PATHWAY	chx04310	14	138	0.341417	102176017|102176517|102170375|102191742|102191347|102179895|102188440|102188083|106502750|102189653|102180657|102169650|102182103|102184888	chx:102176017|chx:102168790|chx:102170375|chx:102191742|chx:102191347|chx:102179895|chx:102188440|chx:102188083|chx:102175724|chx:102189653|chx:102180657|chx:102180657|chx:102182103|chx:102184888|	102176017|102168790|102170375|102191742|102191347|102179895|102188440|102188083|102175724|102189653|102180657|102180657|102182103|102184888|	http://www.genome.jp/kegg-bin/show_pathway?chx04310/chx:102182103%09red/chx:102168790%09red/chx:102188083%09red/chx:102184888%09red/chx:102176017%09red/chx:102191347%09red/chx:102189653%09red/chx:102188440%09red/chx:102175724%09red/chx:102170375%09red/chx:102179895%09red/chx:102191742%09red/chx:102180657%09red
Non-homologous end-joining	KEGG PATHWAY	chx03450	2	13	0.343681	102185877|102177963	chx:102185877|chx:102177963|	102185877|102177963|	http://www.genome.jp/kegg-bin/show_pathway?chx03450/chx:102185877%09red/chx:102177963%09red
Vitamin digestion and absorption	KEGG PATHWAY	chx04977	3	23	0.350123	102180405|102183916|102179988	chx:102180405|chx:102183916|chx:102179988|	102180405|102183916|102179988|	http://www.genome.jp/kegg-bin/show_pathway?chx04977/chx:102179988%09red/chx:102183916%09red/chx:102180405%09red
Bile secretion	KEGG PATHWAY	chx04976	9	86	0.357432	102176517|102179446|100860857|102185838|108633189|102188874|102183561|102169762|102186579	chx:102168790|chx:102179446|chx:100860857|chx:102185838|chx:102189140|chx:102189140|chx:102183561|chx:102169762|chx:102186579|	102168790|102179446|100860857|102185838|102189140|102189140|102183561|102169762|102186579|	http://www.genome.jp/kegg-bin/show_pathway?chx04976/chx:102189140%09red/chx:102186579%09red/chx:102169762%09red/chx:102168790%09red/chx:102179446%09red/chx:102183561%09red/chx:102185838%09red/chx:100860857%09red
SNARE interactions in vesicular transport	KEGG PATHWAY	chx04130	4	34	0.367288	102186465|102186365|102174416|102171025	chx:102186465|chx:102186365|chx:102174416|chx:102171025|	102186465|102186365|102174416|102171025|	http://www.genome.jp/kegg-bin/show_pathway?chx04130/chx:102186465%09red/chx:102186365%09red/chx:102174416%09red/chx:102171025%09red
Fatty acid elongation	KEGG PATHWAY	chx00062	3	24	0.372781	102172444|102170380|102188105	chx:102172444|chx:102170380|chx:102188105|	102172444|102170380|102188105|	http://www.genome.jp/kegg-bin/show_pathway?chx00062/chx:102188105%09red/chx:102170380%09red/chx:102172444%09red
Endocytosis	KEGG PATHWAY	chx04144	21	220	0.387385	108634838|102187092|102189962|102187642|102183333|102182890|102171703|102190389|102182223|102188413|100861076|102174814|100861228|102173448|102186673|102174007|102179047|102186301|102183685|102185296|102186579	chx:102186673|chx:102187092|chx:102189962|chx:102187642|chx:102183333|chx:102182890|chx:102171703|chx:102190389|chx:102182223|chx:102188413|chx:100861076|chx:102174814|chx:100861228|chx:102173448|chx:102186673|chx:102174007|chx:102179047|chx:102186301|chx:102183685|chx:102185296|chx:102186579|	102186673|102187092|102189962|102187642|102183333|102182890|102171703|102190389|102182223|102188413|100861076|102174814|100861228|102173448|102186673|102174007|102179047|102186301|102183685|102185296|102186579|	http://www.genome.jp/kegg-bin/show_pathway?chx04144/chx:102188413%09red/chx:102182223%09red/chx:102189962%09red/chx:102179047%09red/chx:102183333%09red/chx:102185296%09red/chx:100861076%09red/chx:102174814%09red/chx:102186301%09red/chx:102183685%09red/chx:102190389%09red/chx:102171703%09red/chx:102187642%09red/chx:102187092%09red/chx:100861228%09red/chx:102186673%09red/chx:102182890%09red/chx:102…
Amphetamine addiction	KEGG PATHWAY	chx05031	7	67	0.387586	102176517|102174706|108633189|102188874|102185850|108636054|102183893	chx:102168790|chx:102174706|chx:102189140|chx:102189140|chx:102185850|chx:102189537|chx:102183893|	102168790|102174706|102189140|102189140|102185850|102189537|102183893|	http://www.genome.jp/kegg-bin/show_pathway?chx05031/chx:102185850%09red/chx:102183893%09red/chx:102174706%09red/chx:102189140%09red/chx:102168790%09red/chx:102189537%09red
Colorectal cancer	KEGG PATHWAY	chx05210	7	68	0.401106	102180077|102170375|102191742|100861228|102189962|102172730|102170135	chx:102180077|chx:102170375|chx:102191742|chx:100861228|chx:102189962|chx:102172730|chx:102170135|	102180077|102170375|102191742|100861228|102189962|102172730|102170135|	http://www.genome.jp/kegg-bin/show_pathway?chx05210/chx:102180077%09red/chx:100861228%09red/chx:102170135%09red/chx:102172730%09red/chx:102189962%09red/chx:102170375%09red/chx:102191742%09red
Glycosaminoglycan biosynthesis - keratan sulfate	KEGG PATHWAY	chx00533	2	15	0.403217	102190262|102187002	chx:102190262|chx:102187002|	102190262|102187002|	http://www.genome.jp/kegg-bin/show_pathway?chx00533/chx:102190262%09red/chx:102187002%09red
Thyroid hormone signaling pathway	KEGG PATHWAY	chx04919	11	112	0.405556	100860943|102176517|102169417|100860883|102191742|102182890|102178972|102189653|102183561|102170135|102181438	chx:100860943|chx:102168790|chx:102169417|chx:102179831|chx:102191742|chx:102182890|chx:102178972|chx:102189653|chx:102183561|chx:102170135|chx:102181438|	100860943|102168790|102169417|102179831|102191742|102182890|102178972|102189653|102183561|102170135|102181438|	http://www.genome.jp/kegg-bin/show_pathway?chx04919/chx:102168790%09red/chx:102183561%09red/chx:102181438%09red/chx:102170135%09red/chx:102179831%09red/chx:102169417%09red/chx:102189653%09red/chx:102182890%09red/chx:102191742%09red/chx:100860943%09red/chx:102178972%09red
Primary bile acid biosynthesis	KEGG PATHWAY	chx00120	2	16	0.432014	102185397|102191152	chx:102185397|chx:102191152|	102185397|102191152|	http://www.genome.jp/kegg-bin/show_pathway?chx00120/chx:102185397%09red/chx:102191152%09red
Cardiac muscle contraction	KEGG PATHWAY	chx04260	8	83	0.453089	102179435|102174706|102168763|102181161|102183561|102172849|102168533|102180482	chx:102179435|chx:102174706|chx:102168763|chx:102181161|chx:102183561|chx:102172849|chx:102168533|chx:102180482|	102179435|102174706|102168763|102181161|102183561|102172849|102168533|102180482|	http://www.genome.jp/kegg-bin/show_pathway?chx04260/chx:102179435%09red/chx:102174706%09red/chx:102168763%09red/chx:102181161%09red/chx:102183561%09red/chx:102172849%09red/chx:102168533%09red/chx:102180482%09red
Fatty acid metabolism	KEGG PATHWAY	chx01212	5	50	0.458628	102178200|102171980|102171133|102175106|102188105	chx:102178200|chx:102171980|chx:100861212|chx:102175106|chx:102188105|	102178200|102171980|100861212|102175106|102188105|	http://www.genome.jp/kegg-bin/show_pathway?chx01212/chx:102171980%09red/chx:102175106%09red/chx:102188105%09red/chx:102178200%09red/chx:100861212%09red
2-Oxocarboxylic acid metabolism	KEGG PATHWAY	chx01210	2	17	0.460048	102174196|102172823	chx:102174196|chx:102172823|	102174196|102172823|	http://www.genome.jp/kegg-bin/show_pathway?chx01210/chx:102172823%09red/chx:102174196%09red
Glycosphingolipid biosynthesis - ganglio series	KEGG PATHWAY	chx00604	2	17	0.460048	102178493|102190655	chx:102178493|chx:102190655|	102178493|102190655|	http://www.genome.jp/kegg-bin/show_pathway?chx00604/chx:102190655%09red/chx:102178493%09red
Sulfur metabolism	KEGG PATHWAY	chx00920	2	17	0.460048	102187926|102174192	chx:102187926|chx:102174192|	102187926|102174192|	http://www.genome.jp/kegg-bin/show_pathway?chx00920/chx:102187926%09red/chx:102174192%09red
Glyoxylate and dicarboxylate metabolism	KEGG PATHWAY	chx00630	3	28	0.461226	102169957|102171980|102173994	chx:102169957|chx:102171980|chx:102173994|	102169957|102171980|102173994|	http://www.genome.jp/kegg-bin/show_pathway?chx00630/chx:102169957%09red/chx:102171980%09red/chx:102173994%09red
Homologous recombination	KEGG PATHWAY	chx03440	3	28	0.461226	102171925|102176757|102189063	chx:102171925|chx:102176757|chx:102189063|	102171925|102176757|102189063|	http://www.genome.jp/kegg-bin/show_pathway?chx03440/chx:102171925%09red/chx:102176757%09red/chx:102189063%09red
Insulin secretion	KEGG PATHWAY	chx04911	8	84	0.465505	102176517|102185838|102174706|108633189|102188874|102189653|102183561|102183893	chx:102168790|chx:102185838|chx:102174706|chx:102189140|chx:102189140|chx:102189653|chx:102183561|chx:102183893|	102168790|102185838|102174706|102189140|102189140|102189653|102183561|102183893|	http://www.genome.jp/kegg-bin/show_pathway?chx04911/chx:102183893%09red/chx:102174706%09red/chx:102189653%09red/chx:102168790%09red/chx:102183561%09red/chx:102185838%09red/chx:102189140%09red
Endometrial cancer	KEGG PATHWAY	chx05213	5	51	0.474613	102181989|102189579|102170375|102191742|102170135	chx:102181989|chx:102189579|chx:102170375|chx:102191742|chx:102170135|	102181989|102189579|102170375|102191742|102170135|	http://www.genome.jp/kegg-bin/show_pathway?chx05213/chx:102189579%09red/chx:102191742%09red/chx:102170375%09red/chx:102170135%09red/chx:102181989%09red
Fc gamma R-mediated phagocytosis	KEGG PATHWAY	chx04666	8	85	0.477861	102183333|102188413|102172564|102175716|102171471|102170135|102183793|102179542	chx:102183333|chx:102188413|chx:102172564|chx:102175716|chx:102171471|chx:102170135|chx:102183793|chx:102179542|	102183333|102188413|102172564|102175716|102171471|102170135|102183793|102179542|	http://www.genome.jp/kegg-bin/show_pathway?chx04666/chx:102188413%09red/chx:102183333%09red/chx:102170135%09red/chx:102175716%09red/chx:102171471%09red/chx:102183793%09red/chx:102179542%09red/chx:102172564%09red
ErbB signaling pathway	KEGG PATHWAY	chx04012	8	85	0.477861	102183402|102182890|102182565|102173448|102170135|102169956|108634245|102181989	chx:102183402|chx:102182890|chx:102182565|chx:102173448|chx:102170135|chx:102169956|chx:102179898|chx:102181989|	102183402|102182890|102182565|102173448|102170135|102169956|102179898|102181989|	http://www.genome.jp/kegg-bin/show_pathway?chx04012/chx:102182565%09red/chx:102170135%09red/chx:102183402%09red/chx:102173448%09red/chx:102181989%09red/chx:102169956%09red/chx:102179898%09red/chx:102182890%09red
Neurotrophin signaling pathway	KEGG PATHWAY	chx04722	11	119	0.479098	102171412|102185689|102184795|102185424|102169819|102190168|102180544|102171471|102170135|102169956|102177369	chx:102171412|chx:102185689|chx:102184795|chx:102185424|chx:102169819|chx:102190168|chx:102180544|chx:102171471|chx:102170135|chx:102169956|chx:102177369|	102171412|102185689|102184795|102185424|102169819|102190168|102180544|102171471|102170135|102169956|102177369|	http://www.genome.jp/kegg-bin/show_pathway?chx04722/chx:102184795%09red/chx:102185424%09red/chx:102170135%09red/chx:102169819%09red/chx:102171471%09red/chx:102169956%09red/chx:102180544%09red/chx:102177369%09red/chx:102171412%09red/chx:102185689%09red/chx:102190168%09red
Renin-angiotensin system	KEGG PATHWAY	chx04614	2	18	0.487255	102189288|102169420	chx:102189288|chx:102169420|	102189288|102169420|	http://www.genome.jp/kegg-bin/show_pathway?chx04614/chx:102189288%09red/chx:102169420%09red
Taurine and hypotaurine metabolism	KEGG PATHWAY	chx00430	1	7	0.48949	102190230	chx:102190230|	102190230|	http://www.genome.jp/kegg-bin/show_pathway?chx00430/chx:102190230%09red
Collecting duct acid secretion	KEGG PATHWAY	chx04966	3	30	0.503414	102170666|102182700|102187358	chx:102170666|chx:102182700|chx:102187358|	102170666|102182700|102187358|	http://www.genome.jp/kegg-bin/show_pathway?chx04966/chx:102187358%09red/chx:102170666%09red/chx:102182700%09red
cAMP signaling pathway	KEGG PATHWAY	chx04024	19	213	0.50584	102175460|102191362|102179446|102176517|106503295|102185804|102174706|108633189|102178142|100860801|102188874|102185850|108636048|108635583|102183561|102170135|108636054|102183893|102178972	chx:102175460|chx:102191362|chx:102179446|chx:102168790|chx:102176999|chx:102185804|chx:102174706|chx:102189140|chx:102178142|chx:100860801|chx:102189140|chx:102185850|chx:102186447|chx:102185804|chx:102183561|chx:102170135|chx:102189537|chx:102183893|chx:102178972|	102175460|102191362|102179446|102168790|102176999|102185804|102174706|102189140|102178142|100860801|102189140|102185850|102186447|102185804|102183561|102170135|102189537|102183893|102178972|	http://www.genome.jp/kegg-bin/show_pathway?chx04024/chx:102185850%09red/chx:102183893%09red/chx:102174706%09red/chx:102178972%09red/chx:102170135%09red/chx:102178142%09red/chx:102191362%09red/chx:100860801%09red/chx:102189140%09red/chx:102175460%09red/chx:102176999%09red/chx:102179446%09red/chx:102185804%09red/chx:102186447%09red/chx:102168790%09red/chx:102183561%09red/chx:102189537%09red
One carbon pool by folate	KEGG PATHWAY	chx00670	2	19	0.513587	102188948|102172111	chx:102188948|chx:102172111|	102188948|102172111|	http://www.genome.jp/kegg-bin/show_pathway?chx00670/chx:102188948%09red/chx:102172111%09red
GnRH signaling pathway	KEGG PATHWAY	chx04912	8	88	0.514462	102176517|100861171|102182890|102174706|108633189|102188874|102189653|102184364	chx:102168790|chx:100861171|chx:102182890|chx:102174706|chx:102189140|chx:102189140|chx:102189653|chx:102184364|	102168790|100861171|102182890|102174706|102189140|102189140|102189653|102184364|	http://www.genome.jp/kegg-bin/show_pathway?chx04912/chx:102184364%09red/chx:102174706%09red/chx:102189140%09red/chx:102189653%09red/chx:102168790%09red/chx:100861171%09red/chx:102182890%09red
Chagas disease (American trypanosomiasis)	KEGG PATHWAY	chx05142	10	111	0.514985	102185733|102185804|108633189|102188874|100861228|102189962|108635583|106502411|102170135|102189653	chx:102185733|chx:102185804|chx:102189140|chx:102189140|chx:100861228|chx:102189962|chx:102185804|chx:102189673|chx:102170135|chx:102189653|	102185733|102185804|102189140|102189140|100861228|102189962|102185804|102189673|102170135|102189653|	http://www.genome.jp/kegg-bin/show_pathway?chx05142/chx:102189962%09red/chx:100861228%09red/chx:102170135%09red/chx:102189673%09red/chx:102189653%09red/chx:102185733%09red/chx:102185804%09red/chx:102189140%09red
Vitamin B6 metabolism	KEGG PATHWAY	chx00750	1	8	0.530649	102171545	chx:102171545|	102171545|	http://www.genome.jp/kegg-bin/show_pathway?chx00750/chx:102171545%09red
Glycerolipid metabolism	KEGG PATHWAY	chx00561	5	55	0.536787	102175656|102175275|102184173|102188869|106502912	chx:102175656|chx:102175275|chx:102184173|chx:102188869|chx:102184173|	102175656|102175275|102184173|102188869|102184173|	http://www.genome.jp/kegg-bin/show_pathway?chx00561/chx:102175275%09red/chx:102175656%09red/chx:102184173%09red/chx:102188869%09red
cGMP-PKG signaling pathway	KEGG PATHWAY	chx04022	14	161	0.551886	102187024|102168656|102185804|102174706|102177817|102172135|108636048|108635583|102183561|102170135|102191362|102189653|102184168|102183893	chx:102187024|chx:102168656|chx:102185804|chx:102174706|chx:102177817|chx:102172135|chx:102186447|chx:102185804|chx:102183561|chx:102170135|chx:102191362|chx:102189653|chx:102184168|chx:102183893|	102187024|102168656|102185804|102174706|102177817|102172135|102186447|102185804|102183561|102170135|102191362|102189653|102184168|102183893|	http://www.genome.jp/kegg-bin/show_pathway?chx04022/chx:102183893%09red/chx:102174706%09red/chx:102172135%09red/chx:102170135%09red/chx:102191362%09red/chx:102177817%09red/chx:102189653%09red/chx:102187024%09red/chx:102168656%09red/chx:102185804%09red/chx:102186447%09red/chx:102183561%09red/chx:102184168%09red
Epstein-Barr virus infection	KEGG PATHWAY	chx05169	17	196	0.553436	102176517|102181376|102190390|102175223|100860751|102171703|102175025|102186877|102185575|102172121|102171795|102170135|102185075|102177369|108634245|102186030|100861345	chx:102168790|chx:102181376|chx:102190390|chx:102175223|chx:100860751|chx:102171703|chx:102175025|chx:102186877|chx:102185575|chx:102172121|chx:102171795|chx:102170135|chx:102185075|chx:102177369|chx:102179898|chx:102186030|chx:102183167|	102168790|102181376|102190390|102175223|100860751|102171703|102175025|102186877|102185575|102172121|102171795|102170135|102185075|102177369|102179898|102186030|102183167|	http://www.genome.jp/kegg-bin/show_pathway?chx05169/chx:102190390%09red/chx:102185575%09red/chx:102175025%09red/chx:102170135%09red/chx:100860751%09red/chx:102175223%09red/chx:102183167%09red/chx:102179898%09red/chx:102171703%09red/chx:102168790%09red/chx:102186030%09red/chx:102172121%09red/chx:102181376%09red/chx:102171795%09red/chx:102177369%09red/chx:102185075%09red/chx:102186877%09red
Ubiquitin mediated proteolysis	KEGG PATHWAY	chx04120	12	139	0.563676	102179100|102181831|102172307|102180057|102187429|102170548|102169462|102174917|102173121|108634472|102184236|102171483	chx:102179100|chx:102181831|chx:102172307|chx:102180057|chx:102187429|chx:102170548|chx:102169462|chx:102174917|chx:102173121|chx:102169462|chx:102184236|chx:102171483|	102179100|102181831|102172307|102180057|102187429|102170548|102169462|102174917|102173121|102169462|102184236|102171483|	http://www.genome.jp/kegg-bin/show_pathway?chx04120/chx:102179100%09red/chx:102180057%09red/chx:102170548%09red/chx:102181831%09red/chx:102172307%09red/chx:102187429%09red/chx:102184236%09red/chx:102169462%09red/chx:102173121%09red/chx:102174917%09red/chx:102171483%09red
RNA transport	KEGG PATHWAY	chx03013	14	165	0.586706	102187158|102170808|102176398|102177334|102176855|102189510|102190407|102171795|102177742|102168360|102173145|100861373|102181757|102174875	chx:102187158|chx:102170808|chx:102176398|chx:102177334|chx:102176855|chx:102189510|chx:102190407|chx:102171795|chx:102177742|chx:102168360|chx:102173145|chx:100861373|chx:102181757|chx:102174875|	102187158|102170808|102176398|102177334|102176855|102189510|102190407|102171795|102177742|102168360|102173145|100861373|102181757|102174875|	http://www.genome.jp/kegg-bin/show_pathway?chx03013/chx:102177334%09red/chx:102173145%09red/chx:102181757%09red/chx:102176398%09red/chx:102189510%09red/chx:102170808%09red/chx:102187158%09red/chx:100861373%09red/chx:102174875%09red/chx:102171795%09red/chx:102177742%09red/chx:102190407%09red/chx:102176855%09red/chx:102168360%09red
Calcium signaling pathway	KEGG PATHWAY	chx04020	15	177	0.588792	102176517|102186886|102172049|102178972|102186100|102174706|108633189|102188874|102168518|102173448|102189653|102174007|108636054|102181989|106502411	chx:102168790|chx:102186886|chx:102172049|chx:102178972|chx:102186100|chx:102174706|chx:102189140|chx:102189140|chx:102168518|chx:102173448|chx:102189653|chx:102174007|chx:102189537|chx:102181989|chx:102189673|	102168790|102186886|102172049|102178972|102186100|102174706|102189140|102189140|102168518|102173448|102189653|102174007|102189537|102181989|102189673|	http://www.genome.jp/kegg-bin/show_pathway?chx04020/chx:102189537%09red/chx:102174706%09red/chx:102172049%09red/chx:102178972%09red/chx:102189673%09red/chx:102174007%09red/chx:102173448%09red/chx:102189653%09red/chx:102181989%09red/chx:102186886%09red/chx:102189140%09red/chx:102168790%09red/chx:102168518%09red/chx:102186100%09red
Salivary secretion	KEGG PATHWAY	chx04970	7	83	0.595266	102176517|108633189|102188874|102172135|102189653|102183561|102184168	chx:102168790|chx:102189140|chx:102189140|chx:102172135|chx:102189653|chx:102183561|chx:102184168|	102168790|102189140|102189140|102172135|102189653|102183561|102184168|	http://www.genome.jp/kegg-bin/show_pathway?chx04970/chx:102189140%09red/chx:102172135%09red/chx:102189653%09red/chx:102168790%09red/chx:102183561%09red/chx:102184168%09red
Ether lipid metabolism	KEGG PATHWAY	chx00565	4	47	0.596898	102176626|102172928|102188538|102187977	chx:102176626|chx:102172928|chx:102188538|chx:102187977|	102176626|102172928|102188538|102187977|	http://www.genome.jp/kegg-bin/show_pathway?chx00565/chx:102172928%09red/chx:102176626%09red/chx:102188538%09red/chx:102187977%09red
Ubiquinone and other terpenoid-quinone biosynthesis	KEGG PATHWAY	chx00130	1	10	0.603282	102170242	chx:102170242|	102170242|	http://www.genome.jp/kegg-bin/show_pathway?chx00130/chx:102170242%09red
Glycerophospholipid metabolism	KEGG PATHWAY	chx00564	8	96	0.607069	102175275|102181988|102188538|102187977|102184173|106502912|102188869|102189889	chx:102175275|chx:102181988|chx:102188538|chx:102187977|chx:102184173|chx:102184173|chx:102188869|chx:102189889|	102175275|102181988|102188538|102187977|102184173|102184173|102188869|102189889|	http://www.genome.jp/kegg-bin/show_pathway?chx00564/chx:102189889%09red/chx:102184173%09red/chx:102188538%09red/chx:102181988%09red/chx:102175275%09red/chx:102187977%09red/chx:102188869%09red
Protein digestion and absorption	KEGG PATHWAY	chx04974	10	120	0.608049	102169643|102188405|102178669|102187872|102183561|102174913|102183732|108635555|102170840|102191254	chx:102169643|chx:102188405|chx:102178669|chx:102187872|chx:102183561|chx:102174913|chx:102183732|chx:102170840|chx:102170840|chx:102191254|	102169643|102188405|102178669|102187872|102183561|102174913|102183732|102170840|102170840|102191254|	http://www.genome.jp/kegg-bin/show_pathway?chx04974/chx:102178669%09red/chx:102183732%09red/chx:102174913%09red/chx:102169643%09red/chx:102191254%09red/chx:102187872%09red/chx:102170840%09red/chx:102188405%09red/chx:102183561%09red
Leukocyte transendothelial migration	KEGG PATHWAY	chx04670	10	120	0.608049	100860883|102191742|102185804|102188617|102178060|102183190|102184364|102170135|108635583|102189579	chx:102179831|chx:102191742|chx:102185804|chx:102188617|chx:102178060|chx:102183190|chx:102184364|chx:102170135|chx:102185804|chx:102189579|	102179831|102191742|102185804|102188617|102178060|102183190|102184364|102170135|102185804|102189579|	http://www.genome.jp/kegg-bin/show_pathway?chx04670/chx:102184364%09red/chx:102178060%09red/chx:102170135%09red/chx:102183190%09red/chx:102179831%09red/chx:102188617%09red/chx:102185804%09red/chx:102189579%09red/chx:102191742%09red
Porphyrin and chlorophyll metabolism	KEGG PATHWAY	chx00860	3	36	0.618572	108634355|102185703|102175385	chx:102181017|chx:102174355|chx:102175385|	102181017|102174355|102175385|	http://www.genome.jp/kegg-bin/show_pathway?chx00860/chx:102175385%09red/chx:102174355%09red/chx:102181017%09red
Biosynthesis of unsaturated fatty acids	KEGG PATHWAY	chx01040	2	24	0.631226	102171133|102175106	chx:100861212|chx:102175106|	100861212|102175106|	http://www.genome.jp/kegg-bin/show_pathway?chx01040/chx:102175106%09red/chx:100861212%09red
African trypanosomiasis	KEGG PATHWAY	chx05143	3	37	0.635901	102168959|102168680|102189653	chx:102168959|chx:102168959|chx:102189653|	102168959|102168959|102189653|	http://www.genome.jp/kegg-bin/show_pathway?chx05143/chx:102168959%09red/chx:102189653%09red
Aldosterone-regulated sodium reabsorption	KEGG PATHWAY	chx04960	3	37	0.635901	102170104|102183561|102170135	chx:102170104|chx:102183561|chx:102170135|	102170104|102183561|102170135|	http://www.genome.jp/kegg-bin/show_pathway?chx04960/chx:102170104%09red/chx:102183561%09red/chx:102170135%09red
Inositol phosphate metabolism	KEGG PATHWAY	chx00562	5	62	0.636427	102178972|102176832|102189653|100861268|102170306	chx:102178972|chx:102176832|chx:102189653|chx:100861268|chx:102170306|	102178972|102176832|102189653|100861268|102170306|	http://www.genome.jp/kegg-bin/show_pathway?chx00562/chx:100861268%09red/chx:102170306%09red/chx:102189653%09red/chx:102176832%09red/chx:102178972%09red
Measles	KEGG PATHWAY	chx05162	11	135	0.636574	102172143|100860751|102171306|102179673|102175025|102191552|102180182|102185575|102180657|102170135|102169650	chx:102172143|chx:100860751|chx:102171306|chx:102179673|chx:102175025|chx:102191552|chx:102180182|chx:102185575|chx:102180657|chx:102170135|chx:102180657|	102172143|100860751|102171306|102179673|102175025|102191552|102180182|102185575|102180657|102170135|102180657|	http://www.genome.jp/kegg-bin/show_pathway?chx05162/chx:102185575%09red/chx:102175025%09red/chx:100860751%09red/chx:102170135%09red/chx:102172143%09red/chx:102171306%09red/chx:102180182%09red/chx:102180657%09red/chx:102179673%09red/chx:102191552%09red
Glycosylphosphatidylinositol(GPI)-anchor biosynthesis	KEGG PATHWAY	chx00563	2	25	0.651902	102187116|102175138	chx:102187116|chx:102175138|	102187116|102175138|	http://www.genome.jp/kegg-bin/show_pathway?chx00563/chx:102175138%09red/chx:102187116%09red
AMPK signaling pathway	KEGG PATHWAY	chx04152	10	125	0.655749	100860943|102179446|102190390|102175106|102169762|100860801|102180027|102170135|102178200|102183893	chx:100860943|chx:102179446|chx:102190390|chx:102175106|chx:102169762|chx:100860801|chx:102180027|chx:102170135|chx:102178200|chx:102183893|	100860943|102179446|102190390|102175106|102169762|100860801|102180027|102170135|102178200|102183893|	http://www.genome.jp/kegg-bin/show_pathway?chx04152/chx:102190390%09red/chx:102175106%09red/chx:102178200%09red/chx:102170135%09red/chx:102183893%09red/chx:100860801%09red/chx:100860943%09red/chx:102179446%09red/chx:102169762%09red/chx:102180027%09red
Carbohydrate digestion and absorption	KEGG PATHWAY	chx04973	3	39	0.668883	102174706|102183561|102170135	chx:102174706|chx:102183561|chx:102170135|	102174706|102183561|102170135|	http://www.genome.jp/kegg-bin/show_pathway?chx04973/chx:102174706%09red/chx:102183561%09red/chx:102170135%09red
Cysteine and methionine metabolism	KEGG PATHWAY	chx00270	3	39	0.668883	102186778|102174551|102190230	chx:102186778|chx:102174551|chx:102190230|	102186778|102174551|102190230|	http://www.genome.jp/kegg-bin/show_pathway?chx00270/chx:102174551%09red/chx:102186778%09red/chx:102190230%09red
Glycosphingolipid biosynthesis - lacto and neolacto series	KEGG PATHWAY	chx00601	2	26	0.671642	102190625|102190262	chx:102190625|chx:102190262|	102190625|102190262|	http://www.genome.jp/kegg-bin/show_pathway?chx00601/chx:102190262%09red/chx:102190625%09red
Pancreatic secretion	KEGG PATHWAY	chx04972	7	91	0.684547	102188874|102179446|108633189|102180027|102189653|102183561|102174913	chx:102189140|chx:102179446|chx:102189140|chx:102180027|chx:102189653|chx:102183561|chx:102174913|	102189140|102179446|102189140|102180027|102189653|102183561|102174913|	http://www.genome.jp/kegg-bin/show_pathway?chx04972/chx:102189140%09red/chx:102174913%09red/chx:102189653%09red/chx:102179446%09red/chx:102183561%09red/chx:102180027%09red
Propanoate metabolism	KEGG PATHWAY	chx00640	2	27	0.690463	102178200|102171980	chx:102178200|chx:102171980|	102178200|102171980|	http://www.genome.jp/kegg-bin/show_pathway?chx00640/chx:102171980%09red/chx:102178200%09red
Fatty acid biosynthesis	KEGG PATHWAY	chx00061	1	13	0.691719	102178200	chx:102178200|	102178200|	http://www.genome.jp/kegg-bin/show_pathway?chx00061/chx:102178200%09red
Renal cell carcinoma	KEGG PATHWAY	chx05211	5	67	0.698881	100861228|102189962|102174701|102183402|102170135	chx:100861228|chx:102189962|chx:102174701|chx:102183402|chx:102170135|	100861228|102189962|102174701|102183402|102170135|	http://www.genome.jp/kegg-bin/show_pathway?chx05211/chx:102189962%09red/chx:100861228%09red/chx:102174701%09red/chx:102170135%09red/chx:102183402%09red
Phototransduction	KEGG PATHWAY	chx04744	2	28	0.708385	102191362|102187070	chx:102191362|chx:102187070|	102191362|102187070|	http://www.genome.jp/kegg-bin/show_pathway?chx04744/chx:102187070%09red/chx:102191362%09red
Type II diabetes mellitus	KEGG PATHWAY	chx04930	3	42	0.714154	102174706|102171471|102170135	chx:102174706|chx:102171471|chx:102170135|	102174706|102171471|102170135|	http://www.genome.jp/kegg-bin/show_pathway?chx04930/chx:102171471%09red/chx:102174706%09red/chx:102170135%09red
Pentose phosphate pathway	KEGG PATHWAY	chx00030	2	29	0.72543	102175812|102176986	chx:102175812|chx:102176986|	102175812|102176986|	http://www.genome.jp/kegg-bin/show_pathway?chx00030/chx:102175812%09red/chx:102176986%09red
Butanoate metabolism	KEGG PATHWAY	chx00650	2	29	0.72543	102171980|102176561	chx:102171980|chx:102176561|	102171980|102176561|	http://www.genome.jp/kegg-bin/show_pathway?chx00650/chx:102171980%09red/chx:102176561%09red
RNA polymerase	KEGG PATHWAY	chx03020	2	29	0.72543	102181376|100861345	chx:102181376|chx:102183167|	102181376|102183167|	http://www.genome.jp/kegg-bin/show_pathway?chx03020/chx:102183167%09red/chx:102181376%09red
Thyroid cancer	KEGG PATHWAY	chx05216	2	30	0.741624	102179435|102191742	chx:102179435|chx:102191742|	102179435|102191742|	http://www.genome.jp/kegg-bin/show_pathway?chx05216/chx:102179435%09red/chx:102191742%09red
Vascular smooth muscle contraction	KEGG PATHWAY	chx04270	9	124	0.753733	102176517|102174706|108633189|102188874|108636048|102189653|102171471|102184168|102170606	chx:102168790|chx:102174706|chx:102189140|chx:102189140|chx:102186447|chx:102189653|chx:102171471|chx:102184168|chx:102191486|	102168790|102174706|102189140|102189140|102186447|102189653|102171471|102184168|102191486|	http://www.genome.jp/kegg-bin/show_pathway?chx04270/chx:102191486%09red/chx:102174706%09red/chx:102189140%09red/chx:102189653%09red/chx:102171471%09red/chx:102168790%09red/chx:102186447%09red/chx:102184168%09red
Glycosphingolipid biosynthesis - globo series	KEGG PATHWAY	chx00603	1	16	0.760449	102175656	chx:102175656|	102175656|	http://www.genome.jp/kegg-bin/show_pathway?chx00603/chx:102175656%09red
Galactose metabolism	KEGG PATHWAY	chx00052	2	32	0.771563	102175656|102178493	chx:102175656|chx:102178493|	102175656|102178493|	http://www.genome.jp/kegg-bin/show_pathway?chx00052/chx:102175656%09red/chx:102178493%09red
Leishmaniasis	KEGG PATHWAY	chx05140	5	74	0.773155	102178060|100861228|102183190|102189962|102188617	chx:102178060|chx:100861228|chx:102183190|chx:102189962|chx:102188617|	102178060|100861228|102183190|102189962|102188617|	http://www.genome.jp/kegg-bin/show_pathway?chx05140/chx:102189962%09red/chx:102183190%09red/chx:100861228%09red/chx:102178060%09red/chx:102188617%09red
Selenocompound metabolism	KEGG PATHWAY	chx00450	1	17	0.779768	102187926	chx:102187926|	102187926|	http://www.genome.jp/kegg-bin/show_pathway?chx00450/chx:102187926%09red
Prion diseases	KEGG PATHWAY	chx05020	2	33	0.785365	102179673|102176517	chx:102179673|chx:102168790|	102179673|102168790|	http://www.genome.jp/kegg-bin/show_pathway?chx05020/chx:102168790%09red/chx:102179673%09red
Pantothenate and CoA biosynthesis	KEGG PATHWAY	chx00770	1	18	0.797531	102174196	chx:102174196|	102174196|	http://www.genome.jp/kegg-bin/show_pathway?chx00770/chx:102174196%09red
Inflammatory mediator regulation of TRP channels	KEGG PATHWAY	chx04750	7	104	0.800271	102176517|102182890|108633189|102188874|102189653|102171471|102170135	chx:102168790|chx:102182890|chx:102189140|chx:102189140|chx:102189653|chx:102171471|chx:102170135|	102168790|102182890|102189140|102189140|102189653|102171471|102170135|	http://www.genome.jp/kegg-bin/show_pathway?chx04750/chx:102189140%09red/chx:102170135%09red/chx:102189653%09red/chx:102171471%09red/chx:102168790%09red/chx:102182890%09red
Hedgehog signaling pathway	KEGG PATHWAY	chx04340	3	49	0.800969	102176517|102178142|102171572	chx:102168790|chx:102178142|chx:102171572|	102168790|102178142|102171572|	http://www.genome.jp/kegg-bin/show_pathway?chx04340/chx:102178142%09red/chx:102171572%09red/chx:102168790%09red
Insulin signaling pathway	KEGG PATHWAY	chx04910	10	145	0.809978	100860943|102176517|102178200|102185424|100860801|102172049|102179047|102170135|102169956|108633219	chx:100860943|chx:102168790|chx:102178200|chx:102185424|chx:100860801|chx:102172049|chx:102179047|chx:102170135|chx:102169956|chx:102173992|	100860943|102168790|102178200|102185424|100860801|102172049|102179047|102170135|102169956|102173992|	http://www.genome.jp/kegg-bin/show_pathway?chx04910/chx:102168790%09red/chx:102179047%09red/chx:102172049%09red/chx:102185424%09red/chx:102170135%09red/chx:100860801%09red/chx:100860943%09red/chx:102169956%09red/chx:102173992%09red/chx:102178200%09red
Amino sugar and nucleotide sugar metabolism	KEGG PATHWAY	chx00520	3	50	0.811366	102181740|102175855|102185360	chx:102181740|chx:102175855|chx:102185360|	102181740|102175855|102185360|	http://www.genome.jp/kegg-bin/show_pathway?chx00520/chx:102175855%09red/chx:102181740%09red/chx:102185360%09red
Maturity onset diabetes of the young	KEGG PATHWAY	chx04950	1	19	0.813861	102175222	chx:102175222|	102175222|	http://www.genome.jp/kegg-bin/show_pathway?chx04950/chx:102175222%09red
Ovarian steroidogenesis	KEGG PATHWAY	chx04913	4	65	0.81724	102188874|102176517|108633189|102186579	chx:102189140|chx:102168790|chx:102189140|chx:102186579|	102189140|102168790|102189140|102186579|	http://www.genome.jp/kegg-bin/show_pathway?chx04913/chx:102189140%09red/chx:102186579%09red/chx:102168790%09red
Valine, leucine and isoleucine degradation	KEGG PATHWAY	chx00280	3	51	0.8213	102174196|102171980|102176561	chx:102174196|chx:102171980|chx:102176561|	102174196|102171980|102176561|	http://www.genome.jp/kegg-bin/show_pathway?chx00280/chx:102171980%09red/chx:102176561%09red/chx:102174196%09red
Alanine, aspartate and glutamate metabolism	KEGG PATHWAY	chx00250	2	36	0.822452	102179779|108636226	chx:102179779|chx:102182490|	102179779|102182490|	http://www.genome.jp/kegg-bin/show_pathway?chx00250/chx:102182490%09red/chx:102179779%09red
Rheumatoid arthritis	KEGG PATHWAY	chx05323	6	95	0.833136	102189962|102182700|102187358|102181518|100861228|102170666	chx:102189962|chx:102182700|chx:102187358|chx:102181518|chx:100861228|chx:102170666|	102189962|102182700|102187358|102181518|100861228|102170666|	http://www.genome.jp/kegg-bin/show_pathway?chx05323/chx:102187358%09red/chx:102189962%09red/chx:100861228%09red/chx:102170666%09red/chx:102181518%09red/chx:102182700%09red
Proximal tubule bicarbonate reclamation	KEGG PATHWAY	chx04964	1	21	0.842678	102183561	chx:102183561|	102183561|	http://www.genome.jp/kegg-bin/show_pathway?chx04964/chx:102183561%09red
Drug metabolism - other enzymes	KEGG PATHWAY	chx00983	2	38	0.843871	102185703|102188253	chx:102174355|chx:102188253|	102174355|102188253|	http://www.genome.jp/kegg-bin/show_pathway?chx00983/chx:102188253%09red/chx:102174355%09red
Pyruvate metabolism	KEGG PATHWAY	chx00620	2	39	0.853676	102178200|102171980	chx:102178200|chx:102171980|	102178200|102171980|	http://www.genome.jp/kegg-bin/show_pathway?chx00620/chx:102171980%09red/chx:102178200%09red
Steroid biosynthesis	KEGG PATHWAY	chx00100	1	22	0.855368	102187506	chx:102187506|	102187506|	http://www.genome.jp/kegg-bin/show_pathway?chx00100/chx:102187506%09red
Ascorbate and aldarate metabolism	KEGG PATHWAY	chx00053	1	22	0.855368	102186117	chx:102186117|	102186117|	http://www.genome.jp/kegg-bin/show_pathway?chx00053/chx:102186117%09red
Prolactin signaling pathway	KEGG PATHWAY	chx04917	5	85	0.86035	102182890|102169956|102180657|102169650|102170135	chx:102182890|chx:102169956|chx:102180657|chx:102180657|chx:102170135|	102182890|102169956|102180657|102180657|102170135|	http://www.genome.jp/kegg-bin/show_pathway?chx04917/chx:102182890%09red/chx:102180657%09red/chx:102170135%09red/chx:102169956%09red
Mineral absorption	KEGG PATHWAY	chx04978	3	56	0.864503	108634355|102190297|102183561	chx:102181017|chx:102190297|chx:102183561|	102181017|102190297|102183561|	http://www.genome.jp/kegg-bin/show_pathway?chx04978/chx:102183561%09red/chx:102190297%09red/chx:102181017%09red
Histidine metabolism	KEGG PATHWAY	chx00340	1	23	0.867035	102179885	chx:102179885|	102179885|	http://www.genome.jp/kegg-bin/show_pathway?chx00340/chx:102179885%09red
Toxoplasmosis	KEGG PATHWAY	chx05145	8	129	0.870774	102189962|102185804|102178060|100861228|108635583|102170135|102176003|102186579	chx:102189962|chx:102185804|chx:102178060|chx:100861228|chx:102185804|chx:102170135|chx:102176003|chx:102186579|	102189962|102185804|102178060|100861228|102185804|102170135|102176003|102186579|	http://www.genome.jp/kegg-bin/show_pathway?chx05145/chx:102189962%09red/chx:100861228%09red/chx:102178060%09red/chx:102170135%09red/chx:102176003%09red/chx:102185804%09red/chx:102186579%09red
VEGF signaling pathway	KEGG PATHWAY	chx04370	3	57	0.87195	102182890|102169956|102170135	chx:102182890|chx:102169956|chx:102170135|	102182890|102169956|102170135|	http://www.genome.jp/kegg-bin/show_pathway?chx04370/chx:102182890%09red/chx:102170135%09red/chx:102169956%09red
Phenylalanine metabolism	KEGG PATHWAY	chx00360	1	24	0.877762	102179885	chx:102179885|	102179885|	http://www.genome.jp/kegg-bin/show_pathway?chx00360/chx:102179885%09red
Protein export	KEGG PATHWAY	chx03060	1	25	0.887623	102175814	chx:102175814|	102175814|	http://www.genome.jp/kegg-bin/show_pathway?chx03060/chx:102175814%09red
Other glycan degradation	KEGG PATHWAY	chx00511	1	25	0.887623	102178493	chx:102178493|	102178493|	http://www.genome.jp/kegg-bin/show_pathway?chx00511/chx:102178493%09red
ABC transporters	KEGG PATHWAY	chx02010	3	60	0.892159	102179446|102186159|100860857	chx:102179446|chx:102186159|chx:100860857|	102179446|102186159|100860857|	http://www.genome.jp/kegg-bin/show_pathway?chx02010/chx:102186159%09red/chx:102179446%09red/chx:100860857%09red
Fatty acid degradation	KEGG PATHWAY	chx00071	2	44	0.894756	102172857|102171980	chx:102172857|chx:102171980|	102172857|102171980|	http://www.genome.jp/kegg-bin/show_pathway?chx00071/chx:102171980%09red/chx:102172857%09red
Complement and coagulation cascades	KEGG PATHWAY	chx04610	4	76	0.894872	102176036|102185018|102179120|102187371	chx:102176036|chx:102185018|chx:102179120|chx:102187371|	102176036|102185018|102179120|102187371|	http://www.genome.jp/kegg-bin/show_pathway?chx04610/chx:102176036%09red/chx:102185018%09red/chx:102187371%09red/chx:102179120%09red
Peroxisome	KEGG PATHWAY	chx04146	4	80	0.914908	102182450|102185397|102170433|102186751	chx:102182450|chx:102185397|chx:102170433|chx:102186751|	102182450|102185397|102170433|102186751|	http://www.genome.jp/kegg-bin/show_pathway?chx04146/chx:102185397%09red/chx:102182450%09red/chx:102170433%09red/chx:102186751%09red
MAPK signaling pathway	KEGG PATHWAY	chx04010	16	250	0.915454	102182995|102176517|102185193|102170782|102191439|102179782|102174706|102173139|102181161|100861228|102189962|102174007|102188317|102180282|102172849|102183685	chx:102182995|chx:102168790|chx:102185193|chx:102170782|chx:102191439|chx:102179782|chx:102174706|chx:102173139|chx:102181161|chx:100861228|chx:102189962|chx:102174007|chx:102188317|chx:102180282|chx:102172849|chx:102183685|	102182995|102168790|102185193|102170782|102191439|102179782|102174706|102173139|102181161|100861228|102189962|102174007|102188317|102180282|102172849|102183685|	http://www.genome.jp/kegg-bin/show_pathway?chx04010/chx:102174706%09red/chx:100861228%09red/chx:102180282%09red/chx:102174007%09red/chx:102183685%09red/chx:102188317%09red/chx:102191439%09red/chx:102179782%09red/chx:102181161%09red/chx:102168790%09red/chx:102182995%09red/chx:102185193%09red/chx:102189962%09red/chx:102172849%09red/chx:102170782%09red/chx:102173139%09red
Chemokine signaling pathway	KEGG PATHWAY	chx04062	11	182	0.916034	102176517|102182890|102187070|102185804|102191178|108635583|102170135|102169956|102189653|102186301|102185296	chx:102168790|chx:102182890|chx:102187070|chx:102185804|chx:102191178|chx:102185804|chx:102170135|chx:102169956|chx:102189653|chx:102186301|chx:102185296|	102168790|102182890|102187070|102185804|102191178|102185804|102170135|102169956|102189653|102186301|102185296|	http://www.genome.jp/kegg-bin/show_pathway?chx04062/chx:102191178%09red/chx:102185296%09red/chx:102170135%09red/chx:102186301%09red/chx:102189653%09red/chx:102169956%09red/chx:102168790%09red/chx:102185804%09red/chx:102187070%09red/chx:102182890%09red
mTOR signaling pathway	KEGG PATHWAY	chx04150	3	66	0.924199	100860943|100861036|102170135	chx:100860943|chx:100861036|chx:102170135|	100860943|100861036|102170135|	http://www.genome.jp/kegg-bin/show_pathway?chx04150/chx:100861036%09red/chx:100860943%09red/chx:102170135%09red
Long-term potentiation	KEGG PATHWAY	chx04720	3	66	0.924199	108636054|102176517|102189653	chx:102189537|chx:102168790|chx:102189653|	102189537|102168790|102189653|	http://www.genome.jp/kegg-bin/show_pathway?chx04720/chx:102189537%09red/chx:102168790%09red/chx:102189653%09red
Nicotinate and nicotinamide metabolism	KEGG PATHWAY	chx00760	1	30	0.926209	102183641	chx:102183641|	102183641|	http://www.genome.jp/kegg-bin/show_pathway?chx00760/chx:102183641%09red
Citrate cycle (TCA cycle)	KEGG PATHWAY	chx00020	1	30	0.926209	102172823	chx:102172823|	102172823|	http://www.genome.jp/kegg-bin/show_pathway?chx00020/chx:102172823%09red
alpha-Linolenic acid metabolism	KEGG PATHWAY	chx00592	1	30	0.926209	102171133	chx:100861212|	100861212|	http://www.genome.jp/kegg-bin/show_pathway?chx00592/chx:100861212%09red
Fructose and mannose metabolism	KEGG PATHWAY	chx00051	1	31	0.932163	102181740	chx:102181740|	102181740|	http://www.genome.jp/kegg-bin/show_pathway?chx00051/chx:102181740%09red
Pentose and glucuronate interconversions	KEGG PATHWAY	chx00040	1	31	0.932163	102185703	chx:102174355|	102174355|	http://www.genome.jp/kegg-bin/show_pathway?chx00040/chx:102174355%09red
Metabolic pathways	KEGG PATHWAY	chx01100	96	1270	0.93403	102175138|102187926|102190625|100861073|102172933|102184597|102190230|102189889|102168533|102182809|102170413|102181518|102171980|102181079|102188253|102182412|102172823|106502912|102190655|102175536|102169762|108636226|102176986|102169957|102186778|102181376|102182700|102179988|102184173|102185360|102170666|102188948|102179776|102189063|102174983|102178493|100750233|102174589|102189416|102179324…	chx:102175138|chx:102187926|chx:102190625|chx:100861073|chx:102172933|chx:102184597|chx:102190230|chx:102189889|chx:102168533|chx:102182809|chx:102170413|chx:102181518|chx:102171980|chx:102181079|chx:102188253|chx:102182412|chx:102172823|chx:102184173|chx:102190655|chx:102173844|chx:102169762|chx:102182490|chx:102176986|chx:102169957|chx:102186778|chx:102181376|chx:102182700|chx:102179988|chx:102…	102175138|102187926|102190625|100861073|102172933|102184597|102190230|102189889|102168533|102182809|102170413|102181518|102171980|102181079|102188253|102182412|102172823|102184173|102190655|102173844|102169762|102182490|102176986|102169957|102186778|102181376|102182700|102179988|102184173|102185360|102170666|102188948|102179776|102189063|102174983|102178493|100750233|102174589|102189416|102179324…	http://www.genome.jp/kegg-bin/show_pathway?chx01100/chx:102187358%09red/chx:102182084%09red/chx:102182243%09red/chx:102185537%09red/chx:102176832%09red/chx:102174196%09red/chx:102173090%09red/chx:102173567%09red/chx:102187116%09red/chx:102189889%09red/chx:102182490%09red/chx:102169762%09red/chx:102173844%09red/chx:102171771%09red/chx:102179776%09red/chx:102178200%09red/chx:102187506%09red/chx:102…
Steroid hormone biosynthesis	KEGG PATHWAY	chx00140	3	69	0.93671	102187232|102191152|102180581	chx:102187232|chx:102191152|chx:102180581|	102187232|102191152|102180581|	http://www.genome.jp/kegg-bin/show_pathway?chx00140/chx:102187232%09red/chx:102191152%09red/chx:102180581%09red
NOD-like receptor signaling pathway	KEGG PATHWAY	chx04621	2	52	0.93884	102187099|102179454	chx:102187099|chx:102179454|	102187099|102179454|	http://www.genome.jp/kegg-bin/show_pathway?chx04621/chx:102179454%09red/chx:102187099%09red
mRNA surveillance pathway	KEGG PATHWAY	chx03015	5	102	0.939065	102185074|102173145|102176398|102181757|102170808	chx:102185074|chx:102173145|chx:102176398|chx:102181757|chx:102170808|	102185074|102173145|102176398|102181757|102170808|	http://www.genome.jp/kegg-bin/show_pathway?chx03015/chx:102173145%09red/chx:102181757%09red/chx:102176398%09red/chx:102185074%09red/chx:102170808%09red
Regulation of autophagy	KEGG PATHWAY	chx04140	1	33	0.94267	102169203	chx:102169203|	102169203|	http://www.genome.jp/kegg-bin/show_pathway?chx04140/chx:102169203%09red
beta-Alanine metabolism	KEGG PATHWAY	chx00410	1	33	0.94267	102179885	chx:102179885|	102179885|	http://www.genome.jp/kegg-bin/show_pathway?chx00410/chx:102179885%09red
Viral myocarditis	KEGG PATHWAY	chx05416	3	71	0.943959	102171703|100860883|102179673	chx:102171703|chx:102179831|chx:102179673|	102171703|102179831|102179673|	http://www.genome.jp/kegg-bin/show_pathway?chx05416/chx:102179831%09red/chx:102179673%09red/chx:102171703%09red
Cytosolic DNA-sensing pathway	KEGG PATHWAY	chx04623	2	54	0.946735	102187049|100861345	chx:102187049|chx:102183167|	102187049|102183167|	http://www.genome.jp/kegg-bin/show_pathway?chx04623/chx:102187049%09red/chx:102183167%09red
Primary immunodeficiency	KEGG PATHWAY	chx05340	1	34	0.947296	102182818	chx:102182818|	102182818|	http://www.genome.jp/kegg-bin/show_pathway?chx05340/chx:102182818%09red
Apoptosis	KEGG PATHWAY	chx04210	4	89	0.948033	102176517|108633219|102180544|102170135	chx:102168790|chx:102173992|chx:102180544|chx:102170135|	102168790|102173992|102180544|102170135|	http://www.genome.jp/kegg-bin/show_pathway?chx04210/chx:102173992%09red/chx:102168790%09red/chx:102180544%09red/chx:102170135%09red
Osteoclast differentiation	KEGG PATHWAY	chx04380	6	121	0.948813	102169417|102179673|102188617|102191552|100861228|102170135	chx:102169417|chx:102179673|chx:102188617|chx:102191552|chx:100861228|chx:102170135|	102169417|102179673|102188617|102191552|100861228|102170135|	http://www.genome.jp/kegg-bin/show_pathway?chx04380/chx:100861228%09red/chx:102170135%09red/chx:102188617%09red/chx:102169417%09red/chx:102179673%09red/chx:102191552%09red
Drug metabolism - cytochrome P450	KEGG PATHWAY	chx00982	2	55	0.950309	102179885|102174444	chx:102179885|chx:102174444|	102179885|102174444|	http://www.genome.jp/kegg-bin/show_pathway?chx00982/chx:102179885%09red/chx:102174444%09red
Type I diabetes mellitus	KEGG PATHWAY	chx04940	2	55	0.950309	102171703|102191726	chx:102171703|chx:102191726|	102171703|102191726|	http://www.genome.jp/kegg-bin/show_pathway?chx04940/chx:102171703%09red/chx:102191726%09red
Salmonella infection	KEGG PATHWAY	chx05132	4	90	0.950871	102171895|100860883|102183793|102172564	chx:102171895|chx:102179831|chx:102183793|chx:102172564|	102171895|102179831|102183793|102172564|	http://www.genome.jp/kegg-bin/show_pathway?chx05132/chx:102179831%09red/chx:102171895%09red/chx:102183793%09red/chx:102172564%09red
PPAR signaling pathway	KEGG PATHWAY	chx03320	3	74	0.953398	102187769|102171133|102175106	chx:102187769|chx:100861212|chx:102175106|	102187769|100861212|102175106|	http://www.genome.jp/kegg-bin/show_pathway?chx03320/chx:102175106%09red/chx:102187769%09red/chx:100861212%09red
Amyotrophic lateral sclerosis (ALS)	KEGG PATHWAY	chx05014	2	56	0.953653	108636054|102182504	chx:102189537|chx:102182504|	102189537|102182504|	http://www.genome.jp/kegg-bin/show_pathway?chx05014/chx:102189537%09red/chx:102182504%09red
RNA degradation	KEGG PATHWAY	chx03018	3	75	0.956199	102190573|102171399|102170808	chx:102175719|chx:102171399|chx:102170808|	102175719|102171399|102170808|	http://www.genome.jp/kegg-bin/show_pathway?chx03018/chx:102170808%09red/chx:102171399%09red/chx:102175719%09red
Pertussis	KEGG PATHWAY	chx05133	3	75	0.956199	102178060|102185804|108635583	chx:102178060|chx:102185804|chx:102185804|	102178060|102185804|102185804|	http://www.genome.jp/kegg-bin/show_pathway?chx05133/chx:102178060%09red/chx:102185804%09red
Metabolism of xenobiotics by cytochrome P450	KEGG PATHWAY	chx00980	2	57	0.956781	102179885|102174444	chx:102179885|chx:102174444|	102179885|102174444|	http://www.genome.jp/kegg-bin/show_pathway?chx00980/chx:102179885%09red/chx:102174444%09red
Biosynthesis of amino acids	KEGG PATHWAY	chx01230	3	76	0.958842	102175812|102174196|102172823	chx:102175812|chx:102174196|chx:102172823|	102175812|102174196|102172823|	http://www.genome.jp/kegg-bin/show_pathway?chx01230/chx:102175812%09red/chx:102172823%09red/chx:102174196%09red
Antigen processing and presentation	KEGG PATHWAY	chx04612	3	76	0.958842	102171703|102185733|100860882	chx:102171703|chx:102185733|chx:100860882|	102171703|102185733|100860882|	http://www.genome.jp/kegg-bin/show_pathway?chx04612/chx:100860882%09red/chx:102171703%09red/chx:102185733%09red
Tyrosine metabolism	KEGG PATHWAY	chx00350	1	37	0.959055	102179885	chx:102179885|	102179885|	http://www.genome.jp/kegg-bin/show_pathway?chx00350/chx:102179885%09red
Hepatitis C	KEGG PATHWAY	chx05160	6	132	0.97054	102175025|102170135|102185575|102191552|108634245|102186579	chx:102175025|chx:102170135|chx:102185575|chx:102191552|chx:102179898|chx:102186579|	102175025|102170135|102185575|102191552|102179898|102186579|	http://www.genome.jp/kegg-bin/show_pathway?chx05160/chx:102185575%09red/chx:102175025%09red/chx:102170135%09red/chx:102179898%09red/chx:102186579%09red/chx:102191552%09red
Fc epsilon RI signaling pathway	KEGG PATHWAY	chx04664	2	64	0.973644	102179673|102170135	chx:102179673|chx:102170135|	102179673|102170135|	http://www.genome.jp/kegg-bin/show_pathway?chx04664/chx:102179673%09red/chx:102170135%09red
Chemical carcinogenesis	KEGG PATHWAY	chx05204	2	64	0.973644	102179885|102174444	chx:102179885|chx:102174444|	102179885|102174444|	http://www.genome.jp/kegg-bin/show_pathway?chx05204/chx:102179885%09red/chx:102174444%09red
Arachidonic acid metabolism	KEGG PATHWAY	chx00590	3	84	0.975186	102184023|102190911|102172933	chx:102184023|chx:102190911|chx:102172933|	102184023|102190911|102172933|	http://www.genome.jp/kegg-bin/show_pathway?chx00590/chx:102172933%09red/chx:102184023%09red/chx:102190911%09red
T cell receptor signaling pathway	KEGG PATHWAY	chx04660	4	103	0.976834	102171306|102179673|102183402|102170135	chx:102171306|chx:102179673|chx:102183402|chx:102170135|	102171306|102179673|102183402|102170135|	http://www.genome.jp/kegg-bin/show_pathway?chx04660/chx:102179673%09red/chx:102171306%09red/chx:102170135%09red/chx:102183402%09red
Inflammatory bowel disease (IBD)	KEGG PATHWAY	chx05321	2	66	0.977154	100861228|102189962	chx:100861228|chx:102189962|	100861228|102189962|	http://www.genome.jp/kegg-bin/show_pathway?chx05321/chx:102189962%09red/chx:100861228%09red
Aminoacyl-tRNA biosynthesis	KEGG PATHWAY	chx00970	2	66	0.977154	102177266|102180155	chx:102177266|chx:102180155|	102177266|102180155|	http://www.genome.jp/kegg-bin/show_pathway?chx00970/chx:102180155%09red/chx:102177266%09red
Glycine, serine and threonine metabolism	KEGG PATHWAY	chx00260	1	46	0.980804	102175385	chx:102175385|	102175385|	http://www.genome.jp/kegg-bin/show_pathway?chx00260/chx:102175385%09red
Graft-versus-host disease	KEGG PATHWAY	chx05332	1	46	0.980804	102171703	chx:102171703|	102171703|	http://www.genome.jp/kegg-bin/show_pathway?chx05332/chx:102171703%09red
Tryptophan metabolism	KEGG PATHWAY	chx00380	1	46	0.980804	102171980	chx:102171980|	102171980|	http://www.genome.jp/kegg-bin/show_pathway?chx00380/chx:102171980%09red
Starch and sucrose metabolism	KEGG PATHWAY	chx00500	1	48	0.983779	102185703	chx:102174355|	102174355|	http://www.genome.jp/kegg-bin/show_pathway?chx00500/chx:102174355%09red
[truncated: 34 more rows]

## Sheet: Group_No4_grey_Target_KEGG_KEGG
Group_No4_grey_Target_KEGG_KEGG
##Statistical test method: hypergeometric test / Fisher's exact test
##FDR correction method: Benjamini and Hochberg
[truncated: 137 more rows]

## Sheet: Group_No5_yellow_Target_KEGG_KE
##Databases: KEGG PATHWAY
[truncated: 15 more rows]
