# Supplementary material for: Comprehensive Analysis of LncRNA Reveals the Temporal-Specific Module of Goat Skeletal Muscle Development
Source: Int J Mol Sci. 2019 Aug 14;20(16):3950. doi: 10.3390/ijms20163950 (PMC6719106; doi:10.3390/ijms20163950)
Supplement: Supplementary file 1 [file ijms-20-03950-s001.zip › supplyments/Table S9.xlsx]

## Sheet: Sheet1
Gene	Primer	sequence
ACTB	Goat-ACTB-F	CCTGCGGCATTCACGAAACTAC
	Goat-ACTB-R	ACAGCACCGTGTTGGCGTAGAG
LNC_003110	L4-F	CTGTCCTCGTATCAGTCATC
	L4-R	TTAGCTCATATGTCTTAGAG
LNC_003111	L2-F	GTATCTGAGGACTCACATCC
	L2-R	ACTGATACGAGGACAGCATG
LNC_013466	L14-F	CCAATGATTCCAGTGCCTTC
	L14-R	ATCATGCTGGTCTGTGCTTG
LNC_008726	L17-F	TGCAGATGGCATCAGAGAAG
	L17-R	GACTGAGGACTATCTTCAGC
LNC_001627	L9-F	GGACAGTCATCTTCACTTGC
	L9-R	CTACTGTGTGGACAGTACAG
LNC_010326	L15-F	TGTCCTGCTCCTTCTTCAGC
	L15-R	ACTAGAGACAGACATCACTC
